# Supplementary material for: Subtype and cell type specific expression of lncRNAs provide insight into breast cancer
Source: Commun Biol. 2022 Aug 18;5:834. doi: 10.1038/s42003-022-03559-7 (PMC9388662; doi:10.1038/s42003-022-03559-7)
Supplement: Supplementary file 3 — Supplementary Data 1 [file 42003_2022_3559_MOESM3_ESM.xlsx]

## Sheet: Sheet1
Supplementary Data 1
1: Figure 1c-e, and Supp Figure 3. Differential lncRNA expression analysis in SCAN-B and TCGA
lncRNAs significantly regulated in the same direction in both cohorts are annotated with the clinical group with highest expression in pairwise analysis

## Sheet: Fig1c-e
lncRNA	Gene_name	test ERneg_ERpos	SCANB_logFC_ERneg_ERpos	SCANB_log_pval_ERneg_ERpos	TCGA_logFC_ERneg_ERpos	TCGA_log_pval_ERneg_ERpos	test Her2neg_Her2pos	SCANB_logFC_Her2neg_Her2pos	SCANB_log_pval_Her2neg_Her2pos	TCGA_logFC_Her2neg_Her2pos	TCGA_log_pval_Her2neg_Her2pos	test LumA_LumB	SCANB_logFC_LumA_LumB	SCANB_log_pval_LumA_LumB	TCGA_logFC_LumA_LumB	TCGA_log_pval_LumA_LumB	test Basal_Her2	SCANB_logFC_Basal_Her2	SCANB_log_pval_Basal_Her2	TCGA_logFC_Basal_Her2	TCGA_log_pval_Basal_Her2	test Basal_LumA	SCANB_logFC_Basal_LumA	SCANB_log_pval_Basal_LumA	TCGA_logFC_Basal_LumA	TCGA_log_pval_Basal_LumA	test Basal_LumB	SCANB_logFC_Basal_LumB	SCANB_log_pval_Basal_LumB	TCGA_logFC_Basal_LumB	TCGA_log_pval_Basal_LumB	test Basal_Normal	SCANB_logFC_Basal_Normal	SCANB_log_pval_Basal_Normal	TCGA_logFC_Basal_Normal	TCGA_log_pval_Basal_Normal	test Her2_Normal	SCANB_logFC_Her2_Normal	SCANB_log_pval_Her2_Normal	TCGA_logFC_Her2_Normal	TCGA_log_pval_Her2_Normal	test LumA_Her2	SCANB_logFC_LumA_Her2	SCANB_log_pval_LumA_Her2	TCGA_logFC_LumA_Her2	TCGA_log_pval_LumA_Her2	test LumA_Normal	SCANB_logFC_LumA_Normal	SCANB_log_pval_LumA_Normal
ENSG00000248429	FAM198B-AS1	ERpos	-1.82697207097925	173.583657061863	-2.87844690664038	78.5082478060885	not significant	0.564694773405201	15.6126013305218	0.0892983168417576	0.106888559548292	LumA	0.238701460699852	7.50245201698773	0.277827887706661	1.65484244485193	Her2	-1.43282158662522	50.354363461136	-2.43931830623902	26.9899417995469	LumA	-2.64646573134283	238.872654901948	-3.93527620388609	114.023290901593	LumB	-2.40776427064298	181.807139961321	-3.65744831617943	85.3307693397163	Normal	-2.25398026654865	106.070982050802	-3.01681801554239	26.7235721880673	not significant	-0.821158679923432	17.5041298425058	-0.577499709303373	1.07363309431592	LumA	1.21364414471761	73.6319015243944	1.49595789764707	16.8781795305343	LumA	0.392485464794176	6.49945754081103
ENSG00000254231	AC103760.1	ERpos	-1.98773420532849	137.919829607379	-2.31053170943231	80.4521474877322	not significant	0.486017435955183	10.3748536955087	0.216415909916838	0.494518273058222	not significant	-0.233240622092322	7.5137400376589	-0.177879263880478	1.14078143790149	Her2	-1.43543662094622	31.3560783615355	-1.35881713231769	12.8215339060391	LumA	-2.6246694360865	138.642806974349	-2.84725086585228	98.9290700517741	LumB	-2.85791005817882	153.111232182394	-3.02513012973276	92.4315472097697	Normal	-1.83547152246867	46.1300036529115	-1.43392165978738	8.66019108794991	not significant	-0.400034901522455	3.57723692787087	-0.0751045274696904	0.0747573300086776	LumA	1.18923281514028	57.4228970535823	1.48843373353459	22.8200531310593	LumA	0.789197913617828	20.1411270058191
ENSG00000280916	FOXCUT	ERneg	4.18369958007202	264.264934804331	5.26295418021613	75.5559634459043	Her2neg	0.670006752682692	4.24129518830566	1.32024936711553	1.6065807054337	LumA	0.857205742120343	7.54767481089815	0.975898490209131	1.93404703794027	Basal	6.72205479414871	206.661968576932	8.21338347805328	56.5537801339318	Basal	6.46552226342421	Inf	7.49125823097924	220.743143822987	Basal	7.32272800554455	Inf	8.46715672118837	123.406528026598	Basal	4.78588091486436	110.372856090321	4.53977643996947	30.0424171032675	Normal	-1.93617387928435	10.8317638199442	-3.67360703808381	7.67983746442887	not significant	0.256532530724496	0.589323830304789	0.72212524707404	0.740329372370305	Normal	-1.67964134855985	13.4787226183055
ENSG00000249042	AC008771.1	ERpos	-1.20581185475756	178.691994746183	-1.38518905294985	83.0627991975952	not significant	0.107608349674835	1.54902276143421	-0.21439093464681	0.977671579770412	not significant	-0.0676591075488435	1.55323742896855	0.0200312635461311	0.0885885352342994	Her2	-1.44238472658385	128.114165386262	-1.42257852460139	39.9689839582208	LumA	-1.86035209709294	307.157118026221	-1.85664653453147	133.561576145332	LumB	-1.92801120464178	287.650197936832	-1.83661527098534	100.996143420163	Normal	-1.1872545384185	71.4351223085837	-0.791229768538783	7.31703838275947	Her2	0.255130188165349	4.0308250165167	0.631348756062606	3.78743497909282	LumA	0.417967370509081	22.1599476063218	0.43406800993008	5.56499136587694	LumA	0.673097558674431	36.7454094214194
ENSG00000227036	LINC00511	ERneg	1.46964691800718	207.53651538581	1.7586621298093	73.2075097373695	not significant	-0.148206997250143	1.90152824654153	0.0959678042709995	0.180641818370433	not significant	0.12471185311318	2.26675246991922	-0.0654772538030091	0.211353942422789	Basal	1.55809328436364	110.473845293146	1.6619132528774	26.4148037631592	Basal	2.07465015117108	Inf	2.37957800765414	116.69107695505	Basal	2.19936200428426	284.837773235223	2.31410075385113	80.3090080011624	Basal	2.2911728129263	152.843192214378	2.00835680398031	20.2212620345383	not significant	0.733079528562659	15.5815453982784	0.346443551102906	0.628068264697238	Her2	-0.516556866807442	18.6898660279082	-0.717664754776738	6.42452510876754	not significant	0.216522661755216	2.10518596463053
ENSG00000245750	DRAIC	ERpos	-2.32600072853238	115.81113747426	-2.91139120206679	74.7219724189109	not significant	0.263402385522843	2.11361784467502	-0.379420101188535	0.800321007907275	not significant	-0.243458778969588	3.85966916677609	-0.119770818920776	0.387410919397005	Her2	-2.60061719893792	54.6413388212653	-3.03727400996419	35.2509994714942	LumA	-3.32227353425313	115.060147420152	-3.8696397799458	92.0980841984612	LumB	-3.56573231322272	122.76346362756	-3.98941059886657	83.0709483975003	Normal	-2.67681084780973	50.5192206507024	-2.38397177058237	13.3676252343985	not significant	-0.0761936488718098	0.188697558283856	0.653302239381824	1.12760519496663	LumA	0.721656335315213	13.317842174077	0.832365769981604	5.31148451142469	LumA	0.645462686443404	7.20915705595165
ENSG00000163364	LINC01116	ERpos	-1.25350554413279	93.5279058814795	-1.95966437124541	67.6065030460087	not significant	0.187228734533042	2.3660209651817	-0.0646458982591489	0.0988380512199056	not significant	0.230258802050704	5.54163298952989	0.175955878093891	0.887266065766151	Her2	-0.821622126869136	16.6928054043142	-1.29912901868904	12.1683504727874	LumA	-1.55700802114358	95.5114100023313	-2.50815103371714	91.4398707027489	LumB	-1.32674921909287	60.5864780228577	-2.33219515562325	62.2604572853909	Normal	-1.08216757243616	23.6867893995853	-1.61564024518335	10.9637968264626	not significant	-0.260545445567019	1.7381208386204	-0.316511226494311	0.474971830642753	LumA	0.735385894274442	24.1669743772954	1.2090220150281	13.9539230535831	LumA	0.474840448707423	7.26869562472242
ENSG00000258910	LINC01956	ERneg	3.77908258601566	277.192965834731	4.32012687727117	66.8062859733346	not significant	-0.0520580048578672	0.120549156547731	0.356452754385741	0.274956633855546	not significant	0.446929092716	2.1325302694939	0.690274038809316	0.776584795175746	Basal	4.07285800731799	101.237094146112	4.62346625901296	21.5638576883468	Basal	5.1051970793289	Inf	5.7639311354394	104.405008173195	Basal	5.5521261720449	256.383312717591	6.45420517424871	55.8106728950718	Basal	4.02512609659108	68.1372534560783	3.52607987869876	10.978518581353	not significant	-0.0477319107269021	0.0513120137210318	-1.0973863803142	0.737284474835986	Her2	-1.03233907201092	7.00250652560644	-1.14046487642644	1.5843115604653	Normal	-1.08007098273782	5.050917825645
ENSG00000248360	LINC00504	ERpos	-1.4129230251543	209.707448676246	-1.59466523106388	69.8153253744654	not significant	0.32779765805781	10.0156976243271	-0.0157044064764835	0.0253374180885474	not significant	0.0773297322241868	1.54724910178029	0.0260315074102198	0.0875705183144533	Her2	-0.934018471812308	43.9422867287884	-1.09739705181189	14.1059983037887	LumA	-1.82364564466554	246.224036724222	-2.03822714502135	98.6058962751578	LumB	-1.74631591244135	199.090133506295	-2.01219563761113	73.5636204157786	Normal	-1.13567206007451	52.4531913135971	-0.72124027183456	3.56175316671864	not significant	-0.201653588262205	2.09176479931861	0.376156779977332	0.895052740127746	LumA	0.889627172853228	70.0922951133012	0.940830093209456	13.5008836727946	LumA	0.687973584591023	30.0623871374497
ENSG00000233006	MIR3936HG	ERpos	-1.13502189152036	111.171971139121	-1.46990587343089	67.7421087041796	Her2neg	0.511272938709647	21.8319516657689	0.332909288151841	1.62808786614194	not significant	-0.0585033444373957	0.909890401141836	0.220079351272682	2.15277166996847	Her2	-0.290887958033258	3.49247017265027	-0.511998384671437	3.46172289796954	LumA	-1.33419768099418	111.120796215769	-1.78179291768374	84.9042563544738	LumB	-1.39270102543157	106.167235942803	-1.56171356641106	51.681744841531	Normal	-0.832689353569433	23.0411568245665	-0.772081314036529	4.46764646288613	not significant	-0.541801395536175	10.0897808857179	-0.260082929365092	0.526055029031798	LumA	1.04330972296092	70.7974088080547	1.2697945330123	25.20168651219	LumA	0.501508327424745	13.5290169863123
ENSG00000246228	CASC8	ERneg	2.44801359699187	189.002566386289	3.17387608890559	80.6065013343504	not significant	0.296588092369992	1.61768650484868	0.549402841650285	0.810098726846494	LumA	1.10345230099967	22.1428189394021	0.897224524887231	3.13865425442289	Basal	3.58949910074611	126.198090120348	4.11180343553529	37.5316605623919	Basal	3.43042805802885	Inf	4.13150036203806	140.800533759211	Basal	4.53388035902852	304.701577043021	5.02872488692529	88.0907117464757	Basal	1.30178236357439	33.2277338818172	1.63596403719679	9.68095150184605	Normal	-2.28771673717172	43.2513170099278	-2.4758393983385	9.17820418586959	not significant	0.159071042717263	0.52201051885512	-0.0196969265027733	0.0192191908335546	Normal	-2.12864569445445	84.4491621903519
ENSG00000197308	GATA3-AS1	ERpos	-4.47619484493678	157.605948221699	-4.81920863052189	72.1606652706881	Her2neg	1.48454123862209	25.352137736292	0.971616476489742	1.96374391538702	not significant	-0.350625780172177	6.041929899911	0.0540047706133944	0.109241022928753	Her2	-1.61795198149088	10.8643126656118	-1.61631840825627	4.42903454003389	LumA	-4.90009075951177	129.783716325096	-5.5980824609625	81.1003034382148	LumB	-5.25071653968394	140.847494646383	-5.5440776903491	72.3139499139484	Normal	-3.1321634616343	39.477513682533	-3.11142228719313	12.435121568509	Normal	-1.51421148014342	14.4460282647494	-1.49510387893686	2.97015162923109	LumA	3.28213877802089	114.122220009888	3.98176405270622	45.2890250631875	LumA	1.76792729787747	35.1295220841928
ENSG00000273472	AC096733.2	ERpos	-3.22448907195104	288.212139588088	-3.01804183686184	65.4921551737359	not significant	0.94737983727864	24.0497434767693	0.165531219430575	0.226782519509304	not significant	-0.0512437548586333	0.507137860440292	0.21926341325373	0.985243663381075	Her2	-1.44205540466629	33.9243074383083	-1.741790081184	9.57494753486503	LumA	-3.92357018559926	Inf	-3.81307858844172	74.3545514694107	LumB	-3.97481394045789	304.948370854039	-3.59381517518799	58.5244905648353	Normal	-2.54939129869228	93.4696829211996	-2.16190143918801	9.74594048872087	not significant	-1.10733589402599	22.5758731947281	-0.42011135800401	0.48788144381063	LumA	2.48151478093296	197.697640815124	2.07128850725772	23.0867622058652	LumA	1.37417888690697	55.9857150562688
ENSG00000257337	AC068888.1	ERpos	-1.36510641065707	165.531353453611	-1.52966876303379	63.9604605437452	not significant	0.230399835314925	4.65429985690112	0.0118288077719044	0.0177419041541275	LumB	-0.329598542950207	17.9525059822027	-0.288281248194439	2.69846961125937	Her2	-0.450941239150635	8.37403214070842	-0.338707162421269	1.36078355272015	LumA	-1.41674566940305	129.156524605939	-1.59153950690557	59.3518150940017	LumB	-1.74634421235326	164.510673914774	-1.87982075510001	59.4958935450244	Normal	-1.08626942902909	39.0715337750605	-0.649632345243593	2.66091617945783	not significant	-0.635328189878457	13.762670271429	-0.310925182822324	0.584099647759761	LumA	0.965804430252414	62.480500194161	1.2528323444843	19.7619093844935	LumA	0.330476240373956	5.87639274551509
ENSG00000260912	AL158206.1	ERpos	-1.29860579817841	121.019958078489	-1.55036143623184	65.3635601450552	not significant	0.310691691485807	7.4361481074904	-0.120135980420723	0.301594637774243	LumA	0.16470025768446	4.65191381218118	0.188393598748114	1.44388587608796	Her2	-1.02003200823881	32.4708645483021	-1.23353906210099	16.9932755384692	LumA	-1.82756528360003	151.635706178473	-2.07484237414481	95.7590717575671	LumB	-1.66286502591557	113.906789963082	-1.8864487753967	63.0286198010264	Normal	-1.43729461637945	55.0263347169803	-1.55894831715675	15.840606117243	not significant	-0.417262608140636	5.83873055381258	-0.325409255055762	0.721777947440839	LumA	0.807533275361214	42.1359223323408	0.841303312043822	10.8894334745168	LumA	0.390270667220578	7.69717635141431
ENSG00000224842	AL161908.1	ERpos	-2.34417722150154	138.460755174041	-2.55019512398523	71.0432599503025	not significant	0.657858712465915	12.0301266389946	0.284320955959536	0.536315178494265	not significant	-0.167468318325099	2.56584791059077	0.229629836577502	1.08078569032541	Her2	-1.51269902648101	26.1001173929716	-1.49291837832037	10.510624323815	LumA	-2.97040113525821	138.692934342383	-3.14944934393333	89.2001871892643	LumB	-3.13786945358331	142.285337595485	-2.91981950735583	62.8567805167348	Normal	-2.05296387344047	42.4909892840502	-1.58817479525054	7.01642923502661	not significant	-0.540264846959463	4.23284880660785	-0.0952564169301704	0.0751713494828118	LumA	1.45770210877721	56.7289530533	1.65653096561296	17.8299068728447	LumA	0.917437261817744	17.8250018008679
ENSG00000263011	AC108134.4	ERpos	-2.29401583737067	121.54941788683	-2.17531452352536	65.2103844859259	not significant	0.391030142270924	4.66355806789687	0.02788606728458	0.0333264812561748	not significant	0.00600239331687491	0.0340512035521253	0.376248313735255	3.95218882973353	Her2	-1.83615535614583	33.4043407314358	-1.82537097612797	22.0056388676102	LumA	-3.02690911116846	118.768256448	-2.98839309672568	98.9290700517741	LumB	-3.02090671785159	110.716076163536	-2.61214478299043	65.9360213686492	Normal	-1.84539379284309	29.0699737559207	-1.73414082793718	12.0965949599891	not significant	-0.0092384366972611	0.0189008842966929	0.0912301481907969	0.0912803412032311	LumA	1.19075375502263	39.6699500161592	1.16302212059771	14.6647081376521	LumA	1.18151531832537	26.061529655669
ENSG00000232352	SEMA3B-AS1	ERpos	-2.45994487337451	74.8387041958683	-2.62681242416559	60.625441202744	not significant	0.350388992702778	2.74769599391673	0.108885440232152	0.131844458743269	not significant	-0.415172640393389	8.82786797659371	0.157210888647007	0.545896922211266	Her2	-1.23680276065291	8.54279728381498	-1.25532340992466	5.97106745190378	LumA	-2.80670226992172	61.3305673629315	-3.26531815107306	76.3301123176523	LumB	-3.22187491031511	75.297554740416	-3.10810726242606	57.6024381536085	Normal	-1.38701582245582	9.40076909480525	-1.48623037806568	5.05467157946844	not significant	-0.150213061802913	0.307664033177939	-0.230906968141022	0.200122145278751	LumA	1.56989950926881	34.0235075411216	2.0099947411484	21.231496660178	LumA	1.4196864474659	19.5674484604759
ENSG00000179066	AC020907.1	ERneg	2.42943021203942	194.005388128887	2.83692279253221	59.2231947544315	not significant	0.425211324845204	3.68319091879015	0.678734016905289	1.14737549493994	LumB	-0.480917657761581	5.7495973919649	-0.596585180150637	1.82006234344861	Basal	3.62549274819727	137.935600292031	4.23305721604902	34.004611704383	Basal	3.98820561242726	Inf	4.42043450430554	140.679121396647	Basal	3.50728795466568	249.35874113069	3.82384932415491	71.3269775922756	Basal	3.1023263334695	80.7059488883499	3.30191435369162	14.3757568469396	not significant	-0.523166414727778	1.89921363003905	-0.931142862357396	0.863448129264072	not significant	-0.36271286422999	1.92162251978822	-0.187377288256526	0.207498971365289	Normal	-0.885879278957768	6.96807020607705
ENSG00000267009	AC007780.1	ERpos	-1.45947223536173	108.258964090396	-1.71935561649912	60.4694484909781	not significant	0.308065909053516	5.61740999081783	0.0489875316008648	0.0849254994605531	not significant	-0.0882460624236121	1.32428473623564	0.174134526188481	1.2154642653367	Her2	-0.803578938820019	14.2230234863089	-0.706660672217439	4.3362410046979	LumA	-1.82910098265109	110.38307026499	-2.09894138024932	75.8941362614619	LumB	-1.91734704507471	109.60586469219	-1.92480685406084	52.7198195832585	Normal	-1.24513663596828	29.8191007669131	-0.90322637613851	4.23002639851424	not significant	-0.441557697148258	4.64342925007377	-0.196565703921071	0.275296593009937	LumA	1.02552204383108	46.5775335444538	1.39228070803188	22.0376440482109	LumA	0.583964346682818	12.1712631532119
ENSG00000254607	AP001783.1	ERneg	2.89087847210226	181.650090383706	3.95113122416735	58.3141863654824	Her2neg	0.285677047188172	1.45974746603764	1.01821975142635	1.40413309568805	not significant	0.38318559767765	2.55406404767442	0.519849543328092	0.607688000271383	Basal	4.36807444321949	127.257675961009	5.80659630685805	27.428280904539	Basal	4.3824621729221	Inf	5.660855422486	122.514775828102	Basal	4.76564777059975	275.041403127431	6.18070496581409	65.7897206321671	Basal	3.76419251598209	72.0096287031353	2.96993538368151	9.25531855681924	Normal	-0.603881927237407	1.61083710667639	-2.83666092317654	3.83555672758397	not significant	-0.0143877297026078	0.0254504005311019	0.145740884372052	0.0933048828115757	Normal	-0.618269656940015	2.28100403955806
ENSG00000260219	AC106782.2	ERpos	-1.409610054294	155.527470216603	-1.57614032375652	62.8000734752381	not significant	0.272688730234028	5.99990905745616	-0.0831696628478129	0.173244635193653	not significant	-0.135421402896353	3.44626897733083	-0.0214333346820403	0.0674339925107759	Her2	-0.899853526115798	29.4659118456886	-1.20515116621331	15.0165140092026	LumA	-1.73649296476321	165.004536046315	-1.99018123263215	83.6331652902453	LumB	-1.87191436765956	167.75141246288	-2.01161456731419	66.0622635538307	Normal	-0.764409748990148	17.1850363558519	-0.599878004867603	2.2000185947035	not significant	0.13544377712565	0.832791748945214	0.605273161345706	1.79423230082875	LumA	0.836639438647407	47.7386131483178	0.785030066418843	8.86850029241248	LumA	0.972083215773057	42.0844840027435
ENSG00000278621	AC037198.2	ERpos	-3.90314292250932	90.0814521087279	-4.36987097472228	57.5026538937768	not significant	1.004048208025	10.7631539409189	0.265727526270995	0.239147362426191	not significant	-0.0885349729141991	0.471298677717937	0.356648401615384	1.13478861593591	Her2	-2.45721550630118	13.7896929398991	-2.11151329828753	5.73976390636399	LumA	-5.0437253986921	70.6966472636594	-5.63912217278011	63.9183711947872	LumB	-5.1322603716063	70.5560749505563	-5.28247377116473	50.4246275167328	Normal	-3.49781290245165	26.9383190863287	-3.91279001878611	14.4841317321126	Normal	-1.04059739615047	5.3291762801474	-1.80127672049858	3.21921171531639	LumA	2.58650989239093	57.6252536234381	3.52760887449259	27.9811984175936	LumA	1.54591249624045	19.1644231835178
ENSG00000229891	LINC01315	ERneg	1.35719471202249	127.109756109475	1.75516761418411	59.2034921272374	not significant	0.171089232556688	1.71636572736516	0.221679410814401	0.47844582700804	LumA	0.506643183893442	18.1914311240661	0.430392706583666	2.90513113701344	Basal	1.36373833510983	54.9575702068734	1.34418019819705	13.2985180738466	Basal	1.67402055652592	150.78213099187	2.12371872274921	75.7693447657557	Basal	2.18066374041936	179.701122857946	2.55411142933287	67.8821404756719	Basal	0.945668908104449	22.3347213564958	0.743891581477931	2.60210342315821	Normal	-0.418069427005377	4.08906073906331	-0.600288616719123	1.3095026226657	Her2	-0.310282221416096	4.64386041185565	-0.779538524552154	5.59169648725562	Normal	-0.728351648421472	16.9761753542372
ENSG00000274173	AL035661.1	ERpos	-1.61532254483947	164.405235455531	-1.78247309025646	69.9760306182825	not significant	0.210510522267302	2.83576164838988	-0.274331748189367	0.840968249639551	not significant	-0.0224271320978238	0.197031053448881	0.0791562743756691	0.306244922983782	Her2	-1.64782496138924	83.792587746726	-1.81961830774938	31.4165616616763	LumA	-2.38882281010794	253.703115014847	-2.46536291503378	116.307120781147	LumB	-2.41124994220577	227.049850972223	-2.38620664065811	83.598393273004	Normal	-1.55697021049942	61.1921815412509	-1.30452203665216	9.56574865053981	not significant	0.0908547508898208	0.433834845735557	0.515096271097216	1.33019406694728	LumA	0.740997848718707	33.5656745089886	0.645744607284406	5.75022666114466	LumA	0.831852599608527	28.4090265961188
ENSG00000267348	GEMIN7-AS1	ERpos	-1.30003793242422	112.277926234153	-1.43670383020857	62.9636576415157	not significant	0.331535329150309	8.23257820402808	0.107844429737027	0.289800729960613	LumA	0.084776248552361	1.51087594805582	0.215569924268892	2.19623057068866	Her2	-0.560914217976595	9.35928420057024	-0.844524852223519	8.90197707534389	LumA	-1.57309906998933	112.03379203025	-1.78869215565342	79.4425619473276	LumB	-1.48832282143697	90.7899624027849	-1.57312223138453	50.0060270882825	Normal	-0.877383317738911	19.4032634078382	-0.756417545319273	4.08868034036193	not significant	-0.316469099762316	3.06698094049174	0.0881073069042467	0.115714008279975	LumA	1.01218485201273	57.1817190786873	0.944167303429901	15.0883435552792	LumA	0.695715752250416	20.6888553180549
ENSG00000261664	TTC39A-AS1	ERpos	-2.67961333098481	185.888700277658	-2.64027642521114	69.2331291636033	not significant	0.743799848950374	15.5196912210759	0.0270267708134109	0.0269185976110524	not significant	0.260947560765848	7.64195016714247	0.148836522210368	0.733273565096979	Her2	-2.18645114577568	57.3780470782532	-2.52223928543972	32.0331920200534	LumA	-3.67078471207914	196.29408277295	-3.68287254809342	101.791826002208	LumB	-3.40983715131329	162.796211756825	-3.53403602588306	83.2666223757411	Normal	-2.71104026154229	79.7109616991222	-2.22672413710079	15.9316231682063	not significant	-0.524589115766606	5.59291175356615	0.295515148338926	0.41949191295555	LumA	1.48433356630346	82.8209231683848	1.16063326265371	13.4730083031203	LumA	0.959744450536852	27.7299100427245
ENSG00000254615	AC027031.2	ERneg	1.10382428378664	114.868209631138	1.60329645687769	55.0145763469917	not significant	0.0797308353366566	0.627185603382903	0.0205293506688521	0.0253374180885474	LumA	0.582260182186218	24.3749398280721	0.505017750681581	3.22081948061556	Basal	1.4768585298723	78.2012595289731	1.91374798669218	24.863720311714	Basal	1.46786665960884	169.743521782498	2.1145259520496	86.4823307637591	Basal	2.05012684179505	196.841627460185	2.61954370273118	67.3899045512425	Basal	0.999597952780899	33.048228517268	0.94964054644668	4.82063435197952	Normal	-0.477260577091399	5.99688714429021	-0.964107440245505	3.23550744701244	not significant	0.00899187026346171	0.0406450310109673	-0.200777965357418	0.559624587856964	Normal	-0.468268706827938	8.8436349130256
ENSG00000269867	AC010326.3	ERpos	-1.20271566741301	109.308236668143	-1.46152376495644	57.633247578218	not significant	0.380954586510756	10.7699553576807	0.116822003436413	0.281039156571977	not significant	-0.270510429348857	10.8850595747319	0.118611726296116	0.617754244463202	Her2	-0.479161597697956	7.83622438340159	-0.814993300256373	7.20432791265136	LumA	-1.38157533344745	102.77473710024	-1.87443145602136	79.7225487058541	LumB	-1.6520857627963	125.602213727661	-1.75581972972525	53.4878203815497	Normal	-0.685710753601183	12.9795030118956	-0.722817404167196	3.29991990114251	not significant	-0.206549155903227	1.47673150823428	0.0921758960891768	0.109268137938748	LumA	0.90241373574949	46.7093577058882	1.05943815576499	15.1585621553288	LumA	0.695864579846263	19.8339888885953
ENSG00000275601	AC011330.2	ERpos	-1.07756040012555	73.44991137619	-1.16506486964532	55.2117415802797	not significant	0.301723416346298	6.30566298656611	0.175858950353147	0.693997480404973	not significant	0.098105751542983	1.60219907449491	0.152083347745855	1.26879330069775	Her2	-0.730711083297753	14.0317093929123	-0.783158377515382	9.55109931359806	LumA	-1.5174069517613	92.5166662043711	-1.47922003310578	72.3275764683741	LumB	-1.41930120021831	72.48015994433	-1.32713668535992	44.9562356264809	Normal	-1.17796472825483	31.5418775923216	-0.87802031585045	6.8699399889848	not significant	-0.44725364495708	5.43556298574717	-0.0948619383350684	0.146759947512399	LumA	0.786695868463544	32.0660364373097	0.696061655590397	9.95993968031095	LumA	0.339442223506465	4.90789945866655
ENSG00000251141	MRPS30-DT	ERpos	-3.60565119435241	107.070938027592	-3.54728992508208	53.1642073041664	Her2neg	1.95285680923224	34.4282396614452	1.86264451036021	6.82106628703505	LumA	0.38977334317934	3.69734477903115	1.25045103709807	8.58665979530075	not significant	-0.121426597542887	0.153851661311536	0.158576014095306	0.114620314455456	LumA	-4.03163321013285	104.280344061585	-4.22066211099866	67.0342384692498	LumB	-3.64185986695351	77.0829263251624	-2.97021107390059	27.1409789632859	Normal	-1.70733957771956	10.6809021086678	-1.3258356917518	1.97871802115275	Normal	-1.58591298017667	8.96621261997179	-1.4844117058471	1.79736304422399	LumA	3.91020661258996	93.4967616063411	4.37923812509396	35.1183672142071	LumA	2.32429363241329	32.117554478788
ENSG00000248008	NRAV	ERpos	-1.03553316245369	182.108693617706	-0.999476224850257	57.6773080355476	not significant	0.394212081561748	23.043483604789	0.0992166430488641	0.384996469551145	not significant	0.0601506457454564	1.57330456359699	-0.0577482965399079	0.36032174094703	Her2	-0.566180918069366	27.4720538858301	-0.660363064658607	10.0028734970956	LumA	-1.34809041927259	232.550207089593	-1.23739128680325	75.4820369592512	LumB	-1.28793977352713	186.492773826128	-1.29513958334316	61.0444181130913	not significant	-0.562971217972226	21.8326517602841	-0.278093921286128	1.17004824966946	not significant	0.00320970009714072	0.0157667043919235	0.382269143372478	1.57784526195436	LumA	0.781909501203219	87.6828868590521	0.577028222144647	9.86428987664847	LumA	0.785119201300359	61.2897008408497
ENSG00000272335	AC093297.2	ERpos	-1.96784323508575	109.250417884186	-1.92755295960339	52.4295295367728	Her2neg	0.891255983410462	23.3897516340154	0.706439521497351	3.25375668826087	not significant	0.0772781021173454	0.641077878179395	0.420435533275351	3.06382322421293	not significant	-0.319475726010917	1.49908907289955	-0.443878079664975	1.22505924523632	LumA	-2.30733061943305	108.319911947903	-2.37009601922811	67.1424054805385	LumB	-2.23005251731571	90.3647912943493	-1.94966048595276	35.4138776943765	Normal	-0.973744240789143	10.4347055945338	-0.702017775445734	1.70403027454114	not significant	-0.654268514778225	4.90651095777948	-0.25813969578076	0.275296593009937	LumA	1.98785489342214	82.3856454860134	1.92621793956314	24.1016738309836	LumA	1.33358637864391	30.244542169469
ENSG00000261175	LINC02188	ERneg	2.41960852907663	170.548055400794	3.18327800938998	65.9865471971225	Her2neg	0.442273435936919	3.38706891583486	1.26694903767923	2.51215290388232	LumA	1.52634118135257	38.850203524511	1.28350599301617	5.17634247632532	Basal	4.5355596079522	165.86379047572	5.49988536320277	42.9783702793473	Basal	3.64293224058506	Inf	4.55338883510478	154.697298326099	Basal	5.16927342193764	Inf	5.83689482812095	96.3541632148035	Basal	1.31282318795853	37.8642018560085	1.82130405943373	11.6638288659337	Normal	-3.22273641999367	75.5528328331856	-3.67858130376905	14.6037681899017	LumA	0.892627367367135	7.72900756893277	0.946496528097993	1.7160103197785	Normal	-2.33010905262654	111.376441487459
ENSG00000205913	SRRM2-AS1	ERpos	-1.06222201228546	86.407234458836	-1.29113567035747	55.7488408241867	not significant	0.29465745501663	7.66098359027903	0.0478322640208435	0.105500816226797	not significant	-0.166962036936379	5.68503939655678	0.0418807642067394	0.177829762098106	Her2	-0.812964495657712	21.6862404014359	-0.925357511831449	11.154958726891	LumA	-1.37596623282153	91.3478652508536	-1.57232325543996	65.189409031992	LumB	-1.54292826975791	103.557518954955	-1.53044249123322	49.1226913850406	Normal	-0.63904499908083	10.8159187599329	-0.733570723719399	4.01244399994159	not significant	0.173919496576883	1.20389311718616	0.19178678811205	0.34617080393473	LumA	0.563001737163817	22.9210224895745	0.646965743608514	7.94058285440157	LumA	0.736921233740699	23.4128695848308
ENSG00000273847	NA	ERpos	-1.22263756001472	83.1739895273571	-1.54242493720837	53.2173877991484	not significant	0.140331471545663	1.44798451543149	-0.0763797067571592	0.145602982182058	not significant	-0.0134313145752947	0.0966119300913026	0.0561427570683524	0.181172106014218	Her2	-1.05515290707527	25.261234508376	-1.23548283234633	12.9439056875931	LumA	-1.6748985987728	96.4725836550296	-1.93210999979737	67.3935661328269	LumB	-1.68832991334809	86.7978579416004	-1.87596724272902	48.5499512527712	Normal	-1.18869990838971	26.573072557748	-1.05047717721557	5.39173029372012	not significant	-0.13354700131444	0.611062859601595	0.185005655130761	0.241407426078786	LumA	0.619745691697528	17.9099829907735	0.696627167451034	5.86028784258369	LumA	0.486198690383088	7.67928051828506
ENSG00000285347	AL359555.4	ERneg	2.09449823211266	105.492482230641	3.12114321621203	54.7178088987409	not significant	0.365860425535698	1.85488103999649	0.521107272124947	0.544053780317835	LumA	1.75869539612124	33.6853257719503	1.46606121483183	3.89980057526621	Basal	3.15144602809621	74.4294357266574	4.09783526128669	18.5544870074194	Basal	2.72449506728873	172.419572333406	3.79951985499121	75.0107681376897	Basal	4.48319046340996	175.793909051896	5.26558106982304	48.0263664519151	Basal	1.28376258995051	19.2667451147997	1.52612881897664	4.39928849670349	Normal	-1.86768343814571	21.2723751431917	-2.57170644231006	4.86454978251188	not significant	0.426950960807484	2.01143342666965	0.298315406295483	0.263502399846833	Normal	-1.44073247733822	27.076979037634
ENSG00000272323	AC026801.2	ERpos	-1.48297885905148	130.424415077626	-1.42444451791717	56.749102844025	not significant	0.474906603482641	14.4798770745295	0.22689980867751	0.807884726837428	not significant	0.0724631144630806	1.19306420552017	0.241652960694851	2.43227933438916	Her2	-0.6978556414206	13.3878271495658	-0.801417029525008	7.38717393943099	LumA	-1.87754580174757	142.564389614999	-1.8527203276445	79.8906928849685	LumB	-1.80508268728449	120.784204154197	-1.61106736694964	48.7742890932407	Normal	-1.08303822278878	27.9204691219461	-0.775877729058864	3.98269689868158	not significant	-0.385182581368182	4.37058931059979	0.0255393004661441	0.0275700005425158	LumA	1.17969016032697	75.2702358005462	1.05130329811949	16.6615248699851	LumA	0.794507578958784	27.1559595842532
ENSG00000232803	SLCO4A1-AS1	ERneg	2.16492244765363	142.013964416389	2.69387527727809	56.5338238271784	not significant	0.0526188748726311	0.158496576474657	0.0722886972134775	0.0565466069527842	not significant	0.608069897083301	7.54144136814925	0.583120710187643	1.16523106458996	Basal	2.58441192785323	69.5645717924099	2.58828693924873	14.0021558429396	Basal	3.05200018680817	241.799474526708	3.51847150487699	81.6416950916389	Basal	3.66007008389148	209.291321734937	4.10159221506463	50.1601613008184	Basal	1.21892925291505	17.9128423788016	0.845296700800938	1.88764757343728	Normal	-1.36548267493818	13.6239090774297	-1.74299023844779	3.65188631687665	Her2	-0.467588258954943	2.97652165218937	-0.930184565628252	2.10209009727294	Normal	-1.83307093389313	40.7172529621585
ENSG00000259459	LINC02568	ERpos	-4.19988511741803	117.227836108206	-4.73774340764475	56.0181634446284	not significant	0.879219831397353	10.3256579733836	0.316677141481878	0.3350266026422	LumA	0.574822777763696	15.824727448438	0.82148607695222	6.92523332132277	Her2	-2.53282790546484	19.8278412278332	-2.99459857895715	11.4930769545801	LumA	-5.37282637081154	106.353200454216	-6.0635160014714	62.6565454154467	LumB	-4.79800359304785	83.0914968024398	-5.24202992451918	44.5604443504788	Normal	-4.23992963450084	55.2361860391799	-4.18860799125756	17.3605358135915	Normal	-1.707101729036	20.9408511095465	-1.19400941230041	2.00038708567556	LumA	2.8399984653467	95.4529681994971	3.06891742251426	30.1272263261173	LumA	1.13289673631071	17.7814683228888
ENSG00000223813	AC007255.1	ERpos	-2.66271051857857	112.097803342343	-3.50223522310376	51.5236932302429	not significant	0.00109766349940303	0.00307397286618567	-0.845888677937358	2.79396136657801	not significant	-0.206465209849541	4.89309095755883	0.0355377420074661	0.102604313855263	Her2	-3.66326968498874	109.272773211835	-4.44480282902353	53.3646921122197	LumA	-4.09621293008668	157.073157570315	-5.03524467146812	84.4522517559845	LumB	-4.30267813993622	166.192623361854	-4.99970692946066	78.2941243049265	Normal	-2.84793845794177	55.6171234320417	-2.81239277913155	13.4003931778851	Her2	0.815331227046965	10.0984360384328	1.63241004989199	6.23777724827765	LumA	0.432943245097946	8.53125704238211	0.59044184244459	3.99129258578722	LumA	1.24827447214491	30.1995806223067
ENSG00000254290	AC124067.4	ERpos	-3.07682819152603	126.63800989651	-4.02222749936474	49.1088098092187	not significant	0.586286068832798	6.43785060124705	0.216545828833894	0.231181471933272	not significant	-0.294868785901577	6.79809425642485	-0.207069139901318	1.0252298453393	Her2	-2.23183853622602	30.4109911307619	-2.83516570983073	11.4377285293974	LumA	-3.91345829398489	139.56479441707	-5.08690533004186	66.2023884448319	LumB	-4.20832707988647	153.001691448247	-5.29397446994318	67.0544680190241	Normal	-2.88516170988841	47.4073639447522	-3.06294708372868	8.81350154034241	not significant	-0.653323173662386	3.38542295228269	-0.22778137389795	0.118730527883787	LumA	1.68161975775886	39.9529674915435	2.25173962021113	13.301638505236	LumA	1.02829658409648	13.2469403027378
ENSG00000273015	AC008124.1	ERpos	-0.889879154080745	120.443629733675	-0.989560727304069	50.3212407211251	not significant	0.491085765324687	33.8278444743862	0.216104737147653	1.21846637894792	LumA	0.0864480526081151	2.63396969154298	0.17320100242997	2.01113271334606	Her2	-0.271066767250356	5.13026041525407	-0.480273156978404	4.5703879193031	LumA	-1.0866454445793	126.633309547789	-1.26812496639687	67.6252719011808	LumB	-1.00019739197118	94.9080625480654	-1.0949239639669	39.4448118269651	Normal	-0.904187925901572	47.4129708116005	-0.914001109802419	9.5382796389367	Normal	-0.633121158651216	23.9219405666677	-0.433727952824015	1.82833184611006	LumA	0.81557867732894	75.022963080353	0.787851809418468	15.2443944832443	LumA	0.182457518677724	3.51028827897894
ENSG00000260009	LINC02130	ERpos	-2.93187461217444	115.100579633987	-4.54175040992605	49.3211289739075	Her2neg	1.20458141188404	19.3422081466872	1.33239449663595	2.72159814727597	not significant	-0.664612393245902	16.9450681593282	0.0606621512727188	0.119467547796515	not significant	-0.70188391525339	2.90989691360715	-1.07122207180192	1.08953697997308	LumA	-3.10211170401101	91.4829123119613	-5.18089497241746	58.3181690719235	LumB	-3.76672409725692	123.712395390457	-5.12023282114474	52.3038712305786	Normal	-1.46829077375016	10.001444574095	-1.87349840527334	1.98512927388844	not significant	-0.766406858496769	2.87582035644099	-0.802276333471423	0.379098103678648	LumA	2.40022778875762	52.0719298506339	4.10967290061554	18.2990491606332	LumA	1.63382093026085	18.2493580175966
ENSG00000280081	LINC01667	ERneg	2.94482846249326	191.846565718268	3.75230578475093	49.7440459448742	not significant	-0.0334778926018879	0.0838681494294713	0.0328934566624537	0.0183509618588305	not significant	0.0107748416992672	0.0240297992450846	-0.261149575638907	0.172272578791293	Basal	3.18906885795679	64.0442376498893	3.92406770690495	11.5029845907359	Basal	4.02180628677022	257.660007550512	5.30512788333758	70.2671132951824	Basal	4.03258112846949	167.315513339284	5.04397830769867	33.2259056955706	Basal	2.92573468786863	40.1281886601585	4.17233464400031	5.89141063211984	not significant	-0.263334170088164	0.423736611705134	0.248266937095356	0.0614719285173594	Her2	-0.832737428813429	5.09226016395245	-1.38106017643262	1.65182248732987	not significant	-1.09607159890159	5.89857082491677
ENSG00000260136	AC008915.2	ERpos	-0.919279946360113	142.488094153378	-0.967854868131388	50.8555662744341	not significant	0.297992501963785	13.6874491185305	0.120445729289097	0.492116504298388	different direction	-0.0816353906202507	2.42163379289091	0.202117854388513	2.6509183692158	Her2	-0.472025826174358	17.179883460185	-0.723164447391906	10.9116471000229	LumA	-1.09982554209978	146.345996680981	-1.28464612225522	73.694285737731	LumB	-1.18146093272003	144.694948492812	-1.0825282678667	40.5667196855265	Normal	-0.460350554471455	13.2178030782505	-0.54985621764826	3.65996783251046	not significant	0.0116752717029027	0.0579568035339434	0.173308229743646	0.408079857136563	LumA	0.627799715925422	51.7701041989027	0.561481674863311	8.74656286116701	LumA	0.639474987628325	36.4302726725515
ENSG00000234949	AC104667.2	ERpos	-1.51472655543882	123.744460078541	-1.56001505680203	55.9832004906229	not significant	0.169145647814594	2.02573310111073	-0.112118178479555	0.251130272948454	not significant	-0.100580180909182	1.96327063999155	0.0633672646607382	0.277075602580047	Her2	-1.64408475891254	64.7682773624105	-1.59856719075774	25.9150937078747	LumA	-2.25986456388106	161.849947434687	-2.21335702233756	91.1842137058031	LumB	-2.36044474479024	162.655587650569	-2.14998975767682	70.6093982654906	Normal	-1.39823345150784	38.7587441257344	-1.18245265596402	8.13788122851764	not significant	0.245851307404697	1.98957092148853	0.416114534793722	1.02706052293254	LumA	0.615779804968521	24.7864559808271	0.614789831579822	6.2980611800418	LumA	0.861631112373217	28.9978173803446
ENSG00000234899	SOX9-AS1	ERneg	1.82341719950309	120.073693941657	2.23432645070564	55.4509092821196	Her2neg	0.551093111912403	7.32837728595914	0.745971502735242	2.32841709322445	LumA	1.19003970811635	53.5158677941609	0.882268522611587	9.01399561137321	Basal	3.26688128154947	163.789379311202	3.91414238318427	65.3213528385226	Basal	2.6131481012793	241.915451108405	3.23982465437742	122.585382166404	Basal	3.80318780939565	307.21970584321	4.12209317698901	121.030791133648	Basal	0.612318781288894	7.71271311471058	1.17768455708641	4.92752578940775	Normal	-2.65456250026057	90.5721546397459	-2.73645782609785	17.4393069049781	LumA	0.653733180270172	9.88281916538323	0.674317728806843	2.96751650893226	Normal	-2.0008293199904	96.4606071891844
ENSG00000278133	AC135050.6	ERpos	-0.817271812273715	103.439628612345	-0.936694417429752	48.8592575518988	Her2neg	0.459535143960444	28.7616414542839	0.302739753040522	2.23208428068151	not significant	0.108601597245453	3.18150774035691	0.0874790410934549	0.584293861868394	Her2	-0.212235991751767	3.33266144855366	-0.38175655035739	3.09636425656142	LumA	-1.02739458933668	116.991963698345	-1.13688527449483	58.8514672042231	LumB	-0.918792992091228	80.0458545698748	-1.04940623340137	36.8055774924679	Normal	-0.573961023080193	18.1359400834278	-0.694417385094877	5.55885446556845	not significant	-0.361725031328426	7.23440067212472	-0.312660834737487	1.01799804037409	LumA	0.815158597584914	71.3142800459381	0.75512872413744	14.1133939891557	LumA	0.453433566256488	16.2716106277311
ENSG00000276855	AC015922.4	ERpos	-1.15949153467043	110.65401959192	-1.17576095170611	47.5084468607595	not significant	0.532116362666588	21.2194756994607	0.254822311662209	1.11921320990992	LumA	0.412098823463734	24.025945015631	0.415768084934385	6.3247507601004	not significant	-0.1618919522215	1.19845661378934	-0.353246629103605	1.82686453542546	LumA	-1.42166660537137	121.952011780257	-1.56613674871916	71.1854815581871	LumB	-1.00956778190763	54.3884455977917	-1.15036866378477	29.9242985367682	Normal	-1.08040465748141	35.9826807994933	-1.01977523112497	7.90711246635744	Normal	-0.918512705259914	25.4570431273281	-0.666528602021362	2.75063681215024	LumA	1.25977465314987	91.9685699236194	1.21289011961555	23.2844007425756	LumA	0.341261947889952	5.78859950696019
ENSG00000275874	PICSAR	ERneg	2.17633890578755	144.130440238233	2.75815080305559	53.4909124267687	not significant	0.294846680501755	1.80955037840517	0.713794482028381	1.15493724262891	LumA	1.57244713972357	41.5958582477803	1.54399099477156	5.45478419262132	Basal	3.00014120786893	80.6992441659741	3.63573347805593	19.4118869139417	Basal	2.57995294268604	180.970881166367	3.4874240792017	79.5644251016889	Basal	4.1524000824096	233.170928221373	5.03141507397326	57.1992405446468	Basal	0.941185510345335	12.3172804814668	0.955891437265488	2.47637091132896	Normal	-2.05895569752359	29.4535378945889	-2.67984204079044	7.00404056891567	not significant	0.42018826518289	2.20033651642563	0.148309398854229	0.133315888601724	Normal	-1.6387674323407	37.811903375606
ENSG00000270175	AC023509.4	ERpos	-1.14302088208095	104.300243866257	-1.23406190904546	47.5333522414149	not significant	0.381843767458874	11.9440125520778	0.0797947633071667	0.191836552243112	not significant	-0.0477944487036996	0.666050109048692	0.148637022207031	1.03681995014001	Her2	-0.78546730701298	21.0769038715079	-0.948755465258323	10.7648139323326	LumA	-1.54682586101018	122.411608719448	-1.63380672724779	66.6970114981696	LumB	-1.59462030971388	116.603789194047	-1.48516970504076	43.3109547213328	Normal	-1.15897072818566	39.4314655314601	-1.07294159163297	7.98242492292094	not significant	-0.373503421172683	5.03233466092128	-0.124186126374648	0.181061182395805	LumA	0.761358553997203	39.7760834300072	0.685051261989465	7.8827116060346	LumA	0.38785513282452	8.14233211627004
ENSG00000268204	AC008763.1	ERpos	-2.07434974312026	86.5113146838283	-2.33810325708414	56.4984633285989	Her2neg	1.09701842819328	28.3113741099744	0.660623706491357	2.42556231934018	not significant	-0.132792971401403	1.90045975510712	0.206450906819255	1.09399538580868	Her2	-0.720843698316809	4.81421789047936	-0.914468555264236	3.6833464955535	LumA	-2.62659730665572	92.9840619005519	-2.87090283555959	67.234029072737	LumB	-2.75939027805713	96.2942937699508	-2.66445192874034	49.915135393079	Normal	-1.34914637734468	15.5038121814104	-1.66594735940736	8.16762061573768	Normal	-0.628302679027868	4.27446538654372	-0.751478804143123	1.54382426442871	LumA	1.90575360833891	68.0091834858643	1.95643428029536	23.8530276621377	LumA	1.27745092931105	28.3738991904614
ENSG00000182165	TP53TG1	ERpos	-0.92807970327882	139.8532928519	-1.13806939260185	45.5213430107207	not significant	0.142178223549879	3.0967255231017	-0.101487386280556	0.273584560348345	not significant	0.0567668705897804	1.20874799248174	0.249212726265331	2.6034935722738	Her2	-1.26160923820204	120.985115336955	-1.36002372398045	25.8422000332377	LumA	-1.55196137474274	285.595958386403	-1.7667753225272	94.295740825198	LumB	-1.49519450415296	228.885911837475	-1.51756259626187	53.4976885363359	Normal	-1.1968942584044	88.339510573931	-1.24350685940421	12.5026812129261	not significant	0.0647149797976363	0.478353934726371	0.116516864576233	0.182480906199768	LumA	0.290352136540699	12.0178934671042	0.406751598546754	3.45575605724868	LumA	0.355067116338335	11.9793173937882
ENSG00000251615	AC104825.1	ERpos	-1.3283694090318	128.430784125679	-1.4266761503449	48.1436726374383	not significant	0.219035157262892	3.83548265309755	-0.0698160082159887	0.134130914294816	LumA	0.607712006636629	58.1785575551887	0.662321302242331	12.2027611709782	Her2	-0.95796488376214	31.9046754867659	-1.10580314776401	11.6537399981863	LumA	-2.01446598406126	202.767019078567	-2.04356493961971	81.1646989391815	LumB	-1.40675397742463	92.3827583459205	-1.38124363737737	30.3627701353146	Normal	-1.73410693352473	89.9792419723273	-1.53910047211444	13.2607202143296	not significant	-0.776142049762591	21.4187544434642	-0.433297324350428	1.02018875346935	LumA	1.05650110029912	75.5946209366943	0.937761791855693	11.3849033900167	LumA	0.28035905053653	4.74470962498688
ENSG00000281650	NA	ERpos	-0.882892037578411	77.8853753642136	-1.22620973827237	46.9647008028814	not significant	0.0617183859747867	0.640591888366774	0.00768483037887591	0.0127416535364568	not significant	0.0669856353562787	1.14389463595675	0.129696161249118	0.878426617778031	Her2	-0.719121107317653	20.950386845485	-0.926030088525572	10.3693464226384	LumA	-1.17868390956955	86.6165299642275	-1.59499594331825	62.5242018036297	LumB	-1.11169827421327	68.3150196102282	-1.46529978206913	42.1187727867112	Normal	-0.921415142825172	28.6932104485252	-0.936377510456008	6.12056135362723	not significant	-0.202294035507519	1.86955320003255	-0.0103474219304366	0.0121300633908585	LumA	0.459562802251897	17.310176836735	0.668965854792676	7.85078809006215	LumA	0.257268766744378	4.03455217266431
ENSG00000230551	AC021078.1	ERpos	-0.652763808294817	59.0029811790229	-1.04538238267993	48.6531108691245	not significant	0.0860994510880232	1.30049680725837	-0.0743723165815773	0.214215355263058	not significant	0.0135583921502285	0.148524223797319	0.102358075283732	0.677857543597323	Her2	-0.428495744110361	10.3177568018773	-0.748771821220672	9.22044728951247	LumA	-0.847876763656874	65.2411486926679	-1.32821935762891	63.3071674080384	LumB	-0.834318371506646	54.4413209096382	-1.22586128234518	40.7984565476945	Normal	-0.59271764196525	16.015753395854	-0.844834195587269	6.68103982105918	not significant	-0.164221897854889	1.5562675072394	-0.0960623743665967	0.152734744898456	LumA	0.419381019546513	17.677112599431	0.579447536408242	7.38217531924698	LumA	0.255159121691625	4.7340439665299
ENSG00000278385	AC121338.2	ERpos	-1.91515950632528	134.859721760169	-1.88753244181417	56.4573824258998	not significant	0.425883987892756	9.21269084763172	-0.0204351281720403	0.0297762120469371	not significant	-0.0351905823021377	0.398353127024843	-0.00326334871590767	0.0106159312457628	Her2	-1.09077801455936	21.3033292084143	-1.42814238525894	15.2644274605828	LumA	-2.36161094230888	139.239331388736	-2.42778029336344	72.9776270566769	LumB	-2.39680152461102	134.82937096171	-2.43104364207935	63.9531833693094	Normal	-1.54106412781641	39.0313118765381	-1.32236470036493	7.64086692456184	not significant	-0.450286113257052	4.78064164329579	0.105777684894013	0.119659929735937	LumA	1.27083292774952	68.5013702234293	0.999637908104498	13.3839377159959	LumA	0.820546814492469	24.6141253183268
ENSG00000250903	GMDS-DT	ERpos	-0.688738026360809	119.187544487662	-0.796947933078841	45.4751411514668	not significant	0.24753002946359	13.9033928293694	0.181268189509612	1.16815710850073	LumA	0.265861814117009	28.8242684176182	0.356140665394414	9.22050326220154	Her2	-0.195234898437178	4.54882530318368	-0.278806588817501	2.23580515050234	LumA	-0.875549169012284	139.0566418078	-1.03339855240608	63.6934911203619	LumB	-0.609687354895275	59.6736331705101	-0.677257887011661	21.5431456668136	Normal	-0.690965910467337	43.4512923440789	-0.574441294552328	5.10612941288402	not significant	-0.49573101203016	22.2637730764353	-0.295634705734827	1.18059341129141	LumA	0.680314270575106	82.9133174356285	0.754591963588574	18.4522065169814	LumA	0.184583258544947	4.97819316684205
ENSG00000179523	EIF3J-DT	ERpos	-0.890725541785502	147.978883236231	-0.970887847924512	45.6093882523301	Her2neg	0.410052215243577	27.4955977142946	0.280803241937086	1.7733403502853	LumA	0.121384431895263	5.26454424650199	0.151906461004912	1.38725927469271	not significant	-0.0515948517185476	0.394686032146995	-0.184073247290405	0.755754913359712	LumA	-1.01492529188227	143.746976394349	-1.18277760040743	56.5631208344018	LumB	-0.893540859987004	97.0484119133352	-1.03087113940252	32.5098520827386	Normal	-0.947088832999484	63.4839310960391	-0.950173533399804	9.35303852175846	Normal	-0.895493981280936	54.9230834454812	-0.7661002861094	4.75167080247491	LumA	0.963330440163719	121.575899936946	0.998704353117024	21.1724543869673	not significant	0.0678364588827831	0.723651185778693
ENSG00000185904	LINC00839	ERneg	1.31756234442399	102.053760127596	1.62640363174506	45.3035702880648	Her2neg	0.383422039999902	4.93965200602764	0.687248242156993	2.22512760858229	LumA	0.696364921829008	19.9277724915407	0.37369662857024	1.61618223324289	Basal	2.39596354678813	106.544280996555	2.82775561852077	31.2176465948816	Basal	1.98943757182308	210.263066579852	2.43066026112489	96.0469534048717	Basal	2.68580249365209	210.505923530125	2.80435688969513	67.686712525725	Basal	1.05840656401338	28.0137575999505	0.944712526441989	4.46854398614198	Normal	-1.33755698277475	25.9667458373585	-1.88304309207878	8.54207214587001	not significant	0.406525974965051	4.20161097478285	0.397095357395877	0.993817946313027	Normal	-0.931031007809701	24.6569207913671
ENSG00000257261	AC008014.1	ERpos	-0.676201288301239	40.5607431451955	-1.17062329919339	43.5952587354877	Her2pos	-0.146593380360525	2.18382131853736	-0.296678528708	1.42127955767785	not significant	-0.334756413288003	16.2419207918705	-0.108125465727801	0.624255206091207	Her2	-1.37998706020499	67.641043406376	-1.65363855155988	34.1235963847529	LumA	-1.1399118688101	73.2614624008117	-1.71130144017345	78.0175712481278	LumB	-1.47466828209811	103.858744570295	-1.81942690590126	66.2496486247534	Normal	-1.03891273319791	30.9132838509413	-1.34405998708802	13.1258203868265	not significant	0.341074327007081	4.00850336751789	0.309578564471854	0.72706191671364	not significant	-0.240075191394884	4.56685100124788	0.0576628886135766	0.193168051777148	not significant	0.100999135612196	0.663473504578955
ENSG00000261801	LOXL1-AS1	ERpos	-0.954306833844303	128.496998878089	-1.04726204664247	44.0020733108458	not significant	0.32200793509649	13.4897196665637	0.200783461863864	0.855909891285947	not significant	0.19212349377885	9.09875231705926	0.143603284807017	1.05509717947231	not significant	-0.353069761401537	7.82281641560434	-0.264988839015597	1.17436736372483	LumA	-1.11924733971686	123.374114663791	-1.24468759532329	51.2691629698456	LumB	-0.927123845938014	74.0803259922698	-1.10108431051627	30.1905876527105	Normal	-0.677383548473452	22.9716635024604	-0.674924307065599	3.88434495275294	not significant	-0.324313787071915	5.55274323795699	-0.409935468050002	1.21549258923404	LumA	0.766177578315328	59.6376586494146	0.979698756307692	16.8062173542789	LumA	0.441863791243413	14.8070023717514
ENSG00000250742	LINC02381	ERpos	-0.908385965351294	93.8415474289621	-1.24647800151771	42.1690715923093	not significant	0.319540155266741	10.9236158229533	-0.00339361133424854	0.00445589001416183	LumA	0.453308934660119	37.3032822219539	0.310893029228403	2.97977975535118	Her2	-0.416196481706124	8.8482373528401	-0.638987392467601	4.20559508233645	LumA	-1.20979046847301	118.08619362335	-1.65200412286204	60.6593579228508	LumB	-0.756481533812895	40.9911216777919	-1.34111109363364	30.7799414613955	Normal	-1.26715775556329	65.7186426688827	-1.51951815949467	13.4223608837406	Normal	-0.850961273857163	30.264238403452	-0.880530767027073	3.68959428579564	LumA	0.79359398676689	52.6180514461039	1.01301673039444	13.0242211678826	not significant	-0.0573672870902735	0.38167531756851
ENSG00000259793	AC013726.1	ERpos	-2.32297626642184	108.419819619635	-2.47758217740474	43.9891947403756	not significant	0.643062194480519	10.4880621014989	0.193731621487711	0.313159172473224	LumA	0.675731746476574	31.2984288311303	0.920708730872681	13.2144824783024	Her2	-1.45211419382916	18.9407946250312	-1.60516865743358	7.49070687747811	LumA	-3.16703173492833	138.711432685218	-3.27157450526857	60.7628737277758	LumB	-2.49129998845176	79.9624573362805	-2.35086577439589	27.3213940752779	Normal	-2.39144251354802	50.0159320699249	-1.98477027342229	7.40814759447782	not significant	-0.939328319718858	9.46408171897688	-0.37960161598871	0.363499916546215	LumA	1.71491754109917	55.6668020679153	1.666405847835	13.0854464642526	LumA	0.775589221380312	11.7387356760077
ENSG00000280928	NA	ERpos	-2.32297626642184	108.419819619635	-2.47758217740474	43.9891947403756	not significant	0.643062194480519	10.4880621014989	0.193731621487711	0.313159172473224	LumA	0.675731746476574	31.2984288311303	0.920708730872681	13.2144824783024	Her2	-1.45211419382916	18.9407946250312	-1.60516865743358	7.49070687747811	LumA	-3.16703173492833	138.711432685218	-3.27157450526857	60.7628737277758	LumB	-2.49129998845176	79.9624573362805	-2.35086577439589	27.3213940752779	Normal	-2.39144251354802	50.0159320699249	-1.98477027342229	7.40814759447782	not significant	-0.939328319718858	9.46408171897688	-0.37960161598871	0.363499916546215	LumA	1.71491754109917	55.6668020679153	1.666405847835	13.0854464642526	LumA	0.775589221380312	11.7387356760077
ENSG00000271936	AC012073.1	ERneg	0.894434097886928	114.546426471716	0.974655421734386	43.1883340243672	not significant	-0.175545569798226	3.55574559223509	-0.0189257176999731	0.0372866665097506	LumB	-0.42024951434375	27.9549181319826	-0.736459617722877	22.6222549262166	Basal	0.819294837367264	43.874069742755	0.768530143161998	11.3374573928516	Basal	1.40770970899181	214.13224721883	1.56509242945266	97.0577447035057	Basal	0.98746019464806	93.9854488600168	0.828632811729782	23.9596235549035	Basal	1.52844140105847	81.5099605271039	1.46695120736019	16.9732604594415	Her2	0.709146563691201	16.5970730426176	0.69842106419819	3.25294118568327	Her2	-0.588414871624545	30.4725389063012	-0.796562286290662	13.7701580408553	not significant	0.120731692066656	0.826095843119459
ENSG00000225177	AL590617.2	ERneg	0.827622474303578	92.276261331383	1.06496433632542	40.9378524851561	not significant	0.0638942487255372	0.630353861222277	0.0751017421652515	0.180220355626966	not significant	0.0733454266339597	1.07679609702223	-0.0141535027865312	0.0388477790326279	Basal	0.786578230794632	34.5064830881899	0.853174316823771	9.10259597767237	Basal	1.13917446689609	127.438304310434	1.35969181081994	54.3391639974827	Basal	1.21251989353005	112.102643195179	1.34553830803341	37.1171363428374	Basal	0.934335116015428	35.5190769029111	0.644155172802556	3.06450526106518	not significant	0.147756885220796	1.09266956864988	-0.209019144021214	0.358657654294538	Her2	-0.35259623610146	10.6230466970306	-0.506517493996172	4.19221030707212	Normal	-0.204839350880664	2.44430855805915
ENSG00000257621	PSMA3-AS1	ERpos	-0.525064336889659	86.407234458836	-0.724237448422318	43.5952587354877	not significant	0.154266319971759	6.89347779428119	0.0364658650382541	0.123620892113095	not significant	0.0133732134585283	0.218228203181171	0.00926199785969661	0.041897834741522	Her2	-0.220344524814218	6.42687176605514	-0.337543347009234	3.52356893702261	LumA	-0.606899295529353	78.6434983660533	-0.882889713516136	52.8728047005163	LumB	-0.593526082070825	63.1984227868693	-0.87362771565644	37.4439363148401	Normal	-0.483110153148133	23.7023527323366	-0.694892367157848	8.04552985401372	Normal	-0.262765628333915	7.12126476793793	-0.357349020148614	1.7888831808814	LumA	0.386554770715135	31.2275734402387	0.545346366506902	11.0084161311607	not significant	0.12378914238122	2.50153833623712
ENSG00000229124	VIM-AS1	ERneg	1.23628455274318	98.9601599929818	1.64350155228726	41.3317957735518	not significant	-0.0197297809957277	0.0849260027087014	0.500771295542346	1.47089476202087	LumA	0.70919407819703	31.2362281135146	0.566014443580671	4.12516643440681	Basal	1.72957115318127	86.0761860814198	2.51138175805695	32.0444404806476	Basal	1.79179182890075	184.277408702794	2.27083674325399	74.7834710028228	Basal	2.50098590709778	227.494683594709	2.83685118683466	70.4835263221395	Basal	1.00857111919949	27.3782432518407	1.02353126019836	4.00094938267978	Normal	-0.721000033981789	11.3943384700948	-1.48785049785859	5.640359667273	not significant	-0.0622206757194751	0.35905073368037	0.240545014802964	0.622866656883595	Normal	-0.783220709701264	20.5914634566861
ENSG00000260461	AL133355.1	ERpos	-1.00652164672651	149.631767214351	-1.14555822842671	44.0378503366441	not significant	0.358594907111979	18.2111223553446	0.106390268320833	0.310518971070158	LumA	0.36872006859205	44.659272859292	0.312744963864904	4.29073009899717	Her2	-0.460720427314979	15.4112811659394	-0.720593325668928	6.78518363163806	LumA	-1.34994326906677	197.256854823237	-1.572356287246	66.554461508577	LumB	-0.981223200474721	96.2610502141861	-1.25961132338109	34.4175531932074	Normal	-1.40979971979936	126.575534073215	-1.5371185185863	19.0477101282907	Normal	-0.949079292484378	63.3369401946746	-0.816525192917374	4.5055199025165	LumA	0.889222841751792	100.692048293476	0.851762961577069	12.6946753146799	not significant	-0.0598564507325862	0.649947970648588
ENSG00000248538	AC022784.1	ERneg	1.42300241152336	36.7578918213597	2.99241059887358	40.5365598300892	not significant	-0.00881413745865034	0.0192408753868441	0.0949769547632044	0.0606881242783883	not significant	-0.0293338173813602	0.0833544011914218	-0.0561377172593183	0.0353482876023682	Basal	1.23104165000614	10.2394626704526	2.34642753488263	6.31523228572531	Basal	1.7329091740821	39.1103055434183	3.59964941126423	44.7946267985386	Basal	1.70357535670074	29.2507636779886	3.54351169400492	23.0388208563531	Basal	1.81330801718396	15.3404892984555	3.49848821888096	4.71241540944702	not significant	0.58226636717782	1.66531280244632	1.15206068399834	0.513255331036776	Her2	-0.501867524075956	2.75103190218287	-1.2532218763816	2.03431392698772	not significant	0.0803988431018636	0.119615813221007
ENSG00000260966	AP001486.2	ERpos	-1.37532010316336	102.385642219188	-1.31197739808278	42.8884903164644	not significant	0.538569962430254	17.6343678188626	0.0644386362443343	0.14329662462931	LumA	0.365530386082496	21.9430967726034	0.28107822195578	3.14420046440421	Her2	-0.325867299774083	2.80407862048046	-0.503080278681782	2.4586394720362	LumA	-1.7015899875736	115.309959982512	-1.67174490596143	55.0914833280776	LumB	-1.3360596014911	65.6713083887999	-1.39066668400565	31.6423600452707	Normal	-1.40551764745256	49.9141270341023	-1.3290329042965	11.3156685538909	Normal	-1.07965034767847	30.9908397627387	-0.825952625614719	3.5904017830034	LumA	1.37572268779952	81.8091861352504	1.16866462727965	16.9812801673902	not significant	0.296072340121042	4.99303911981849
ENSG00000251169	LINC01843	ERpos	-2.71624380609677	104.305802945987	-2.98844417675934	40.1133330705068	not significant	0.972043241456304	16.2848430694962	0.53058328360395	1.14687963603493	not significant	-0.114091354874941	1.22239728981106	0.32700079406903	2.18599643033977	Her2	-0.866700613324226	4.73382511666994	-1.14117454932097	2.5018744774211	LumA	-3.04072146196738	93.6018607125316	-3.61641947401499	51.8678374494876	LumB	-3.15481281684232	95.062275658706	-3.28941867994596	39.5184346674906	Normal	-1.70081847780801	16.3723043483904	-1.50899666070206	2.83543400843214	not significant	-0.834117864483788	4.43973449753818	-0.367822111381084	0.24166427801563	LumA	2.17402084864315	54.728314540458	2.47524492469402	16.8364381076122	LumA	1.33990298415936	18.6794977868891
ENSG00000276107	AC037198.1	ERpos	-1.47360740903387	48.801721149508	-2.08428439757415	41.0150717716781	not significant	0.479499660017988	6.51216951483361	0.167151018858119	0.259143121155148	not significant	-0.225345494168347	3.29863751768215	-0.0565715369463287	0.126323479298177	not significant	-0.645665016313235	3.97098418364361	-0.472070352300591	0.904740596308324	LumA	-1.78122303446694	45.5669654430978	-2.42128268109173	45.7107154168367	LumB	-2.00656852863529	52.4299401736191	-2.47785421803806	38.1283105292832	Normal	-0.669699089648778	3.6358130593633	-1.68541568867831	6.63200509741819	not significant	-0.0240340733355426	0.041781527863608	-1.21334533637772	2.74989230581373	LumA	1.1355580181537	23.5757529961026	1.94921232879114	16.5532734147413	LumA	1.11152394481816	15.036544899482
ENSG00000260686	AC008669.1	ERpos	-1.07783036951815	52.948274748958	-1.53471625677379	43.438247156735	not significant	0.297527503112875	5.07760998106752	0.30195447369162	1.11847332972834	not significant	0.0858741501288023	1.0921691046647	0.0995200923912537	0.488117511828317	not significant	-0.201422567885491	0.918590945167318	-0.504529839463166	1.87299413284009	LumA	-1.27664560032175	50.2316757772936	-1.82304287713212	49.0189877336988	LumB	-1.19077145019295	39.2635054597798	-1.72352278474086	36.7824487471064	Normal	-1.37361590619043	35.6787576750872	-1.53151412334367	12.1058157575961	Normal	-1.17219333830494	26.0155492883482	-1.0269842838805	4.41474760449346	LumA	1.07522303243626	35.6870115959872	1.31851303766895	16.297631537937	not significant	-0.0969703058686814	0.551845011326187
ENSG00000231817	LINC01198	ERneg	2.54517072421755	139.294789842354	3.03263036362182	54.1426589799279	not significant	0.25488959546079	1.09647349840745	0.877834979938813	1.38518284871619	not significant	0.551809571582155	4.19762946398811	0.513515115170289	0.848000699743436	Basal	4.39412335391861	115.529046635586	4.98911411158991	28.0672646913895	Basal	4.16621515907921	Inf	4.45692359671003	112.039178654491	Basal	4.71802473066137	245.224662215995	4.97043871188032	63.7497255495651	Basal	2.18565098694633	36.2608318332195	1.38769455248853	5.2352876817086	Normal	-2.20847236697228	19.8768521231869	-3.60141955910138	10.766118047709	not significant	0.227908194839396	0.600962701096645	0.532190514879877	0.577567741550315	Normal	-1.98056417213288	28.798734826015
ENSG00000274653	AC106782.6	ERpos	-1.30861224175174	68.0041015564599	-1.36920584456858	43.1535645148741	not significant	0.255955500014859	3.3013979831207	-0.0833693010124577	0.17057199949723	not significant	-0.212472991513598	4.3838203588874	-0.0373600851866338	0.116935957678426	Her2	-0.704596642027532	8.46300974033355	-1.0034458026799	8.82490370074593	LumA	-1.51344783408573	60.2825016024243	-1.70740659640658	54.2841194731244	LumB	-1.72592082559932	69.6741864522605	-1.74476668159321	43.5977941394923	Normal	-0.678825848107508	6.52098672101492	-0.568476543649553	1.684303997913	not significant	0.0257707939200239	0.062568824380933	0.434969259030343	0.868533561056842	LumA	0.808851192058194	21.8099046015382	0.703960793726682	6.1818548371267	LumA	0.834621985978218	15.1278836415435
ENSG00000230393	AC092667.1	ERpos	-3.29270477459087	147.778272601303	-4.15636551429483	40.8916611194779	not significant	0.833242744009382	11.5531761233025	0.420972331736353	0.512417406314142	not significant	-0.414860464975858	12.8803893296686	-0.108428522651631	0.30512271856388	Her2	-1.47485772311059	13.4426212115199	-1.62091207861838	2.536490953514	LumA	-3.82222905941909	145.303215152099	-5.08757955044271	53.2127010239991	LumB	-4.23708952439495	168.247789263232	-5.19600807309434	51.9202800362618	Normal	-3.06979500965039	58.1169606347322	-3.32964678797947	8.66944075951386	Normal	-1.5949372865398	17.4896441117659	-1.70873470936109	1.94573211867219	LumA	2.3473713363085	65.2779158431307	3.46666747182433	16.6609427515093	LumA	0.752434049768698	7.71544241697435
ENSG00000258765	AC107958.2	ERpos	-1.19080118373489	44.893379445214	-1.17739189048305	41.1517351600094	not significant	0.366523872922055	5.13585583207625	0.145024394740321	0.472537665366137	LumB	-0.287393202917563	6.17401824038564	-0.279436621710175	2.95514353629624	not significant	-0.0183252934694246	0.0361708667448673	-0.155447719314978	0.401023199113564	LumA	-1.11602511856533	29.0877866006544	-1.23771114707889	39.8093742917708	LumB	-1.4034183214829	40.4490391848087	-1.51714776878907	44.0409081867835	not significant	-0.542753944302854	3.688465643544	-0.105559303822769	0.161523685122546	not significant	-0.524428650833429	3.27396761257655	0.0498884154922086	0.0531034680619801	LumA	1.09769982509591	25.8331007221591	1.08226342776391	15.518798893043	LumA	0.573271174262479	6.01681681625146
ENSG00000227719	AC006042.1	ERpos	-1.28779989589573	36.4106871566237	-1.4341472744354	41.5903803553469	not significant	0.35383719132298	3.83944834391591	-0.0862912977634958	0.161685629647829	LumA	0.542572350263462	15.7412231923693	0.532917636516927	7.02013344112758	Her2	-1.13132830507538	11.2256418020388	-1.34814093219393	14.6097985067083	LumA	-1.98575947282836	49.1274494559959	-2.12490910433269	73.8222500623915	LumB	-1.4431871225649	23.8566628789903	-1.59199146781576	33.4612431764907	Normal	-1.20492353832372	10.9192439965478	-1.16654276212176	6.28265020565978	not significant	-0.0735952332483377	0.163344970779255	0.181598170072165	0.232252436916938	LumA	0.854431167752977	16.2318397364875	0.776768172138756	7.04717483666592	LumA	0.78083593450464	9.04152375698448
ENSG00000272368	AC074032.1	ERpos	-0.616272776723254	62.6333547710043	-0.743870337315371	41.1399904779458	Her2neg	0.272918174629941	11.7386474134876	0.217378848268531	1.68197063184482	LumA	0.149606562577487	6.13019078279183	0.206560254240229	3.48562635653278	Her2	-0.282776429560856	5.55150040474151	-0.520737710772466	7.37411901066073	LumA	-0.790258350667171	69.1529763579261	-0.976184353251846	56.8284770436146	LumB	-0.640651788089684	39.3817951047698	-0.769624099011618	27.3432834181068	Normal	-0.804458893337753	36.186473346161	-0.767971398816853	9.13907566659522	not significant	-0.521682463776897	15.615130981057	-0.247233688044387	0.907517675425458	LumA	0.507481921106315	29.6104035946743	0.455446642479381	7.51166843431864	not significant	-0.0142005426705816	0.0799123017220667
ENSG00000258708	SLC25A21-AS1	ERpos	-1.34163494941072	97.7667680621424	-1.52298316532702	41.4623909601278	not significant	0.446120439750719	12.2322098329751	0.184341340934427	0.45030715031945	LumA	0.355715399074031	18.5250474357539	0.356680238439752	3.53570666519779	Her2	-0.833554327857448	16.4894734472889	-0.875788495691519	5.24578292817191	LumA	-1.87404326617954	120.799575472686	-2.00198968355048	54.4488674676828	LumB	-1.51832786710551	73.529238392354	-1.64530944511072	30.6603841481045	Normal	-1.83066795720329	75.856803577738	-1.18881497632575	6.01410629189196	not significant	-0.997113629345845	28.8460306792026	-0.313026480634233	0.479134916861177	LumA	1.04048893832209	55.40838448601	1.12620118785896	12.4170240480459	not significant	0.0433753089762453	0.226627989212199
ENSG00000266904	LINC00663	ERpos	-0.900776141195077	114.295776322424	-0.915404474167443	40.6961913843149	Her2neg	0.56005588537507	39.729463771961	0.336875120589887	2.49934376449362	LumA	0.37723183156036	37.2893104469488	0.293607775825117	4.55392815840415	not significant	-0.158907110838735	1.93105051121773	-0.207756127283667	0.924023325765244	LumA	-1.20771843424274	155.20539332185	-1.18029034398152	56.3445423794793	LumB	-0.830486602682382	65.9261611280832	-0.886682568156404	24.5990506547152	Normal	-1.00758823406443	56.9808628651966	-0.834435550094962	7.26281723769271	Normal	-0.848681123225696	39.9936593961481	-0.626679422811295	3.24624298984122	LumA	1.04881132340401	114.849294453507	0.972534216697854	20.2301677992345	LumA	0.200130200178312	3.91002950445445
ENSG00000271109	AC008555.5	ERpos	-1.02149822974449	62.2915828191543	-1.42997283593678	40.0403398018192	not significant	0.0892350617529413	0.742564766766517	0.188531503987474	0.465666385766792	not significant	0.0337956766455616	0.286326590607785	0.198405611895072	1.15781652858447	Her2	-0.433074601009718	4.72211645695168	-0.674860113002552	3.40849593225362	LumA	-1.18641546315208	55.7747115715225	-1.86932731523591	55.36967587994	LumB	-1.15261978650651	45.9464195993422	-1.67092170334084	34.8454928093505	Normal	-1.19972874434728	30.5116984826537	-1.30158245273015	7.54985188676523	Normal	-0.766654143337558	13.1844700036712	-0.626722339727601	1.51557046408365	LumA	0.753340862142357	24.6262186720442	1.19446720223336	13.5106105260029	not significant	-0.0133132811952001	0.0446934624670377
ENSG00000277036	NA	ERpos	-1.40550583118095	28.6304076757103	-1.52348760163103	41.3724163105692	not significant	0.26156230826356	1.72380187824072	0.110640799962273	0.207374810791437	not significant	0.0979957810085091	0.628190111015553	0.209794252908278	1.06899265672697	Her2	-0.778628419370893	3.46189649786873	-0.877487816793018	5.09004694734139	LumA	-1.92246153297461	31.3104140116403	-1.91356883749361	52.3503043802378	LumB	-1.8244657519661	26.0183153208036	-1.70377458458533	31.9241583264894	Normal	-1.34418772153325	9.42818803954881	-0.958915814022398	3.53773893095049	not significant	-0.565559302162359	2.2469596407327	-0.0814279972293803	0.072634768675042	LumA	1.14383311360372	15.4863838007	1.03608102070059	9.28170100333533	LumA	0.57827381144136	3.71005340484709
ENSG00000263327	TAPT1-AS1	ERpos	-0.963110706227254	82.94836357851	-1.1918026258793	40.0993974220278	Her2neg	0.555891162287248	26.4154078311866	0.600512278889409	4.69357644763157	LumA	0.190654773079689	7.16257291167631	0.367081194417772	5.35952839830142	Her2	-0.446412124464973	7.6532721918471	-0.415261417817132	1.98832269728898	LumA	-1.32721673142191	104.545308521312	-1.64452427857191	63.2401771944211	LumB	-1.13656195834222	68.8096980626315	-1.27744308415414	31.1621526170825	Normal	-1.10442428384501	41.0314180444655	-1.13454844461078	8.99614042941194	Normal	-0.658012159380034	15.9091463668482	-0.719287026793646	2.95198096256359	LumA	0.880804606956939	53.418395563846	1.22926286075478	20.7959164734017	LumA	0.222792447576904	3.26003523748835
ENSG00000224424	PRKAR2A-AS1	ERpos	-0.699023283552115	85.8614492363942	-0.933231595138499	40.1438747509838	not significant	0.214498723664977	8.24295522760486	-0.0623918592191588	0.189757996481534	not significant	-0.0464135523063527	0.995724967132237	-0.0721295164755478	0.45324096455878	Her2	-0.324777487312775	7.98956889068391	-0.568437447995015	5.51688273505118	LumA	-0.85375264538847	87.4418489998622	-1.11643729546232	45.9051651997148	LumB	-0.900166197694823	84.5437530418025	-1.18856681193787	40.1658308130083	Normal	-0.470840116777171	13.5796095033183	-0.459657879282299	2.10271769048866	not significant	-0.146062629464396	1.6269120780379	0.108779568712716	0.181469399697558	LumA	0.528975158075696	36.7001546649112	0.547999847467306	7.08674531167301	LumA	0.3829125286113	13.6820743978594
ENSG00000272269	AL138724.1	ERneg	0.395736513543947	43.8506218801043	1.02579545050056	39.0824790623404	not significant	0.121836434101039	3.77719800552647	0.198253640827128	0.677831222989264	not significant	0.0411195997868863	0.890676571261458	0.270492181689132	2.21599048143209	Basal	0.804490242321724	71.7417227850038	1.19332324072041	17.9076300907833	Basal	0.730164572884465	108.92513415052	1.38366539460932	62.3534051747131	Basal	0.771284172671351	98.4665627551802	1.65415757629845	55.3137197623771	Basal	0.669345884062401	40.036959153988	0.545929166784516	2.56457775035575	Normal	-0.135144358259323	1.84055521893798	-0.647394073935889	2.523313128304	not significant	0.0743256694372589	1.35559341382545	-0.19034215388891	0.837232373677499	not significant	-0.0608186888220639	0.655738970077936
ENSG00000259725	AC106738.2	ERpos	-3.7031915090174	109.490606104266	-4.4631079041468	41.8985976366453	not significant	0.610345702804882	5.92776310474877	-0.0482669541578133	0.0331990905057166	not significant	-0.122662220465743	1.23383527334767	0.586151288379127	4.41084460625766	Her2	-3.33824883200022	40.801498483827	-3.36655518283407	14.0785185641218	LumA	-5.1611756297946	112.534282807793	-5.90531419034469	57.2629962305583	LumB	-5.28383785026034	114.318614359458	-5.31916290196556	44.4528182537041	Normal	-4.12860785747578	59.8393874082377	-3.98861994400738	15.4628337711315	not significant	-0.790359025475556	6.09934845671172	-0.62206476117331	0.671990929138405	LumA	1.82292679779438	58.338750945937	2.53875900751062	22.4370676623112	LumA	1.03256777231882	16.7658225208917
ENSG00000234753	FOXP4-AS1	ERneg	1.32549780564116	58.8547345294413	1.4794637168079	38.3738418106007	not significant	-0.352548580427621	3.54193585809351	0.108827351534071	0.17730377927359	LumB	-0.5286146953817	10.2042205447804	-0.50778733459679	4.15905930392731	Basal	1.5054963843151	30.783647777077	1.73257139606291	18.7009456587262	Basal	2.16883905773331	115.074186352356	2.25361715829338	75.4105697032204	Basal	1.64022436235161	55.8374403600126	1.74582982369659	34.4361856235063	Basal	1.89046270088541	33.5455723135582	2.03838668671283	13.2185159751527	not significant	0.384966316570312	1.54265576827345	0.305815290649919	0.360669440142063	Her2	-0.663342673418215	8.70703233969487	-0.521045762230471	2.43449296944723	not significant	-0.278376356847903	1.11965413954397
ENSG00000203709	MIR29B2CHG	ERpos	-1.71765939319628	110.99057732286	-2.4131574763799	39.6079862555435	Her2neg	0.753222941949	22.4464799991143	0.511674242482351	1.40760010246213	LumA	0.158225860508842	3.37648433853516	0.525950378630523	5.95487585127407	Her2	-0.735592202306998	8.77716222786147	-1.09852019816423	3.40006945403459	LumA	-2.16159309941047	120.73455254913	-3.04088402787345	52.9773445922559	LumB	-2.00336723890163	95.7776061912142	-2.51493364924292	32.9206600010412	Normal	-1.80512351124688	52.4603821920007	-1.87069097778977	7.40814759447782	not significant	-1.06953130893988	20.3070035559755	-0.772170779625534	1.18946827413195	LumA	1.42600089710347	61.3731479740302	1.94236382970921	15.7198130928533	LumA	0.356469588163589	4.59436730503627
ENSG00000237940	LINC01238	ERpos	-1.95632468504986	51.9980515902002	-2.13610679953282	38.9793433121873	not significant	0.689622881046412	8.36422064256899	0.36796943316429	0.726437535634422	LumA	0.309151482760476	3.48106970761648	0.386245565000672	1.7436068940227	Her2	-0.983575921928529	5.3723839872774	-1.07585750894875	3.67970275431258	LumA	-2.58365452132849	54.933441827955	-2.65991728518411	47.4024085683974	LumB	-2.27450303856801	38.8602714974455	-2.27367172018343	27.3976586369953	Normal	-1.11211482837219	5.82645213040186	-1.15948824389557	2.53771324757296	not significant	-0.12853890644366	0.220249716570522	-0.0836307349468153	0.0492648632476419	LumA	1.60007859939996	29.0215661662206	1.58405977623535	10.5335662930725	LumA	1.4715396929563	16.7702568819243
ENSG00000261061	AC092718.4	ERneg	0.918121236814318	129.572944948413	0.9603380021031	40.1095144172511	Her2pos	-0.407089676527887	20.6533188927677	-0.326770226047545	2.06853123997882	LumB	-0.719481704040889	112.689673821021	-0.858202099527056	32.1540720784105	Basal	0.433835946162884	15.7571890449159	0.267063963064246	1.52626285545477	Basal	1.42854975234119	250.152155956519	1.46869499432336	84.9042563544738	Basal	0.709068048300306	59.2292906195111	0.6104928947963	12.6734448532803	Basal	1.23580469965813	82.6640773419871	1.10349392054624	11.7994652718467	Her2	0.801968753495241	34.0238499631199	0.836429957481995	5.4314525118116	Her2	-0.994713806178311	115.010995400269	-1.20163103125911	31.047504217088	Normal	-0.192745052683069	2.98612349304819
ENSG00000213468	FIRRE	ERneg	0.924539270244435	66.8814146075743	1.40031416750105	39.553539409669	not significant	-0.292786826944698	5.4266728694702	-0.0215464862583866	0.0269185976110524	not significant	-0.226364055437714	3.76574797541015	-0.144447554986385	0.418409925005862	Basal	0.597238781390692	12.0534984928511	1.00592097707698	6.83783429780178	Basal	1.34798207309169	101.099811649788	1.69279235690959	44.723125289965	Basal	1.12161801765397	55.6473156022871	1.54834480192321	25.7686075968744	Basal	0.765769406126828	13.5566744071161	0.950534084149155	3.3143444924149	not significant	0.168530624736136	0.828401358107013	-0.0553868929278216	0.0442071437953271	Her2	-0.750743291700996	24.5879798351898	-0.686871379832615	3.85929183473183	Normal	-0.58221266696486	9.12051629553617
ENSG00000224577	LINC01117	ERpos	-2.05465499429137	78.3437372909074	-3.10305271908002	37.9836064023552	not significant	0.454239954012101	5.8305587551054	0.333220742400978	0.535904973946748	LumA	0.299637655320419	5.57949476032707	0.306045522573385	1.64959433357877	Her2	-1.32107849618709	13.3671352217888	-1.81181101615748	6.18701805948511	LumA	-2.60507086078686	71.8407658660295	-3.90613440373223	48.9687192781141	LumB	-2.30543320546644	52.7608027331858	-3.60008888115885	38.2983936313261	Normal	-1.7658143698632	21.7615069284841	-2.23954684888583	6.83115764781747	not significant	-0.444735873676111	2.26144139538925	-0.427735832728344	0.367087203871759	LumA	1.28399236459978	32.5247612234613	2.09432338757475	15.1447528172832	LumA	0.839256490923665	11.3001174080362
ENSG00000243701	DUBR	ERpos	-1.21485867003655	113.934523918943	-1.22770743303121	39.7507379157218	Her2neg	0.703233847041211	36.0402495827487	0.454569122503655	2.59092129951982	LumA	0.471118533113102	33.8438075749551	0.33333327958037	3.47656840392438	not significant	-0.106206915524644	0.587725190610747	0.10348600261655	0.20262973261712	LumA	-1.45686642217127	123.655566700998	-1.4516630401319	47.6919715977045	LumB	-0.985747889058163	50.7998020364252	-1.11832976055153	21.9403014408708	Normal	-1.13571600190002	40.6047809092287	-0.853693486622333	4.31529443376958	Normal	-1.02950908637537	32.6167401700166	-0.957179489238883	4.02377925865573	LumA	1.35065950664662	102.208362122449	1.55514904274845	26.0029285612717	LumA	0.321150420271249	5.63310297520694
ENSG00000270177	AC104109.2	ERpos	-1.16520335546215	95.4661312215233	-1.37771730075093	40.0725899355719	different direction	0.130536996408983	1.79212992622	-0.316274284200183	1.61325101395489	LumB	-0.189045638063633	7.57205069906159	-0.172539139708642	1.41968842326705	Her2	-1.05128256969587	33.9171057780303	-1.28341562943989	14.6883443677562	LumA	-1.57945860281338	107.385710896724	-1.74804054587458	48.6254142164778	LumB	-1.76850424087702	122.793875694583	-1.92057968558322	49.4629393536829	Normal	-0.848322680188361	17.7335305049305	-0.65864516598433	1.96404919596944	Her2	0.202959889507504	1.58303102060539	0.624770463455556	1.60919401056297	LumA	0.528176033117518	21.2039539594557	0.464624916434692	3.71518577879016	LumA	0.731135922625022	23.3528956478734
ENSG00000228084	AC118553.1	ERpos	-1.07252188264847	41.1762352911075	-1.10155129428047	39.0824790623404	not significant	0.262160511833221	3.28392665669325	-0.0963999667799901	0.271511598421106	not significant	-0.128864752264657	1.69926957717453	-0.0386272800443749	0.155122497893187	not significant	-0.263049741282713	1.20623176843994	-0.732239139441101	6.45143577491595	LumA	-1.15213071540645	32.288951524917	-1.37801755696946	48.1246365367865	LumB	-1.2809954676711	35.6605085045705	-1.41664483701383	39.8940444157472	Normal	-0.723303607341369	6.97850251943057	-0.677029416360757	3.18253190007981	not significant	-0.460253866058656	3.08840898008605	0.0552097230803441	0.0664612290712753	LumA	0.889080974123734	20.807893404123	0.645778417528359	7.13466318921534	LumA	0.428827108065078	4.18519821751688
ENSG00000238164	TNFRSF14-AS1	ERpos	-1.20267110092014	93.6613145808237	-1.53337283543749	38.6640306617798	Her2neg	0.568787277119872	22.125849829887	0.61102614444411	3.08476913021829	LumA	0.1153903646495	2.36962420847983	0.706469699210531	12.2027611709782	not significant	-0.149524027330645	0.816679376772718	-0.241831050017476	0.488204212430088	LumA	-1.3444313555902	83.3575485961837	-1.93332399858453	52.0839574718983	LumB	-1.2290409909407	62.4354233848942	-1.226854299374	17.6641609460083	Normal	-0.960335830550349	23.7138220736715	-1.40685952640853	8.96051203927025	Normal	-0.810811803219704	17.0187773125404	-1.16502847639105	4.63229621559202	LumA	1.19490732825955	66.5620149276226	1.69149294856706	21.5040190901904	LumA	0.384095525039847	6.80857760563266
ENSG00000281197	NA	ERpos	-1.20267110092014	93.6613145808237	-1.53337283543749	38.6640306617798	Her2neg	0.568787277119872	22.125849829887	0.61102614444411	3.08476913021829	LumA	0.1153903646495	2.36962420847983	0.706469699210531	12.2027611709782	not significant	-0.149524027330645	0.816679376772718	-0.241831050017476	0.488204212430088	LumA	-1.3444313555902	83.3575485961837	-1.93332399858453	52.0839574718983	LumB	-1.2290409909407	62.4354233848942	-1.226854299374	17.6641609460083	Normal	-0.960335830550349	23.7138220736715	-1.40685952640853	8.96051203927025	Normal	-0.810811803219704	17.0187773125404	-1.16502847639105	4.63229621559202	LumA	1.19490732825955	66.5620149276226	1.69149294856706	21.5040190901904	LumA	0.384095525039847	6.80857760563266
ENSG00000226137	BAIAP2-DT	ERpos	-0.888049039430961	145.590243141195	-0.95421782814383	40.7663182543952	Her2neg	0.385044262962208	23.9835176497378	0.339035100514022	2.33969094307647	not significant	-0.0143052352156894	0.194692994654508	0.111966271120339	0.770455802685565	not significant	-0.0103120616312418	0.0550760406577184	-0.0940822922412585	0.262263824187974	LumA	-0.909510794123052	113.851162141627	-1.11893402263096	47.2625971396087	LumB	-0.923816029338741	99.9192614652568	-1.00696775151062	28.6084756548067	Normal	-0.553684647997731	20.9898593562462	-0.493986867681909	2.41466663699033	not significant	-0.543372586366489	19.3745729780146	-0.399904575440651	1.27435453585067	LumA	0.89919873249181	102.917376963713	1.0248517303897	20.2310371078736	LumA	0.355826146125321	12.8369332926122
ENSG00000235314	LINC00957	ERpos	-0.909627057301101	83.2997922773957	-1.15914411895074	37.6875971212998	Her2neg	0.739287993453183	49.6784656461796	0.695989886078419	5.99319378591244	not significant	-0.25506255790421	11.8584541767969	-0.00694881649964518	0.0191869905040944	not significant	0.304410471465909	4.16034846750639	0.221756698884949	0.625046736255853	LumA	-0.80440648939854	50.2006863677552	-1.28245740577966	39.9545387524621	LumB	-1.05946904730275	72.9396054871541	-1.28940622227931	30.1424527869487	Normal	-0.493830595319801	9.30543832895682	-0.657067889894863	2.72361760085378	Normal	-0.79824106678571	21.5882428021085	-0.878824588779812	3.50910323125994	LumA	1.10881696086445	79.5176237538994	1.50421410466461	25.4496235672304	LumA	0.31057589407874	5.4651992049476
ENSG00000249684	AC106795.2	ERpos	-2.13670633494686	62.3714923532445	-2.43740663591658	40.5078462804913	not significant	0.168263510648134	0.893677279242066	-0.302021231428729	0.557889362649918	not significant	-0.433168720753248	10.7149410464247	-0.114206757083049	0.343147173047766	Her2	-2.38898206356993	30.9056307472255	-2.30420060255507	15.0460609015219	LumA	-2.94295657174794	58.4261854939627	-3.19747708062747	44.9349489110452	LumB	-3.37612529250118	72.6715549645125	-3.31168383771052	42.4540678428519	Normal	-2.07988792262344	20.2411219021663	-2.06517607871923	7.77293315932341	not significant	0.309094140946487	1.09038724841512	0.239024523835837	0.213582977812702	LumA	0.55397450817801	6.80473341059643	0.893276478072403	5.16020520152058	LumA	0.863068649124497	9.13443698667586
ENSG00000260228	AC009119.1	ERpos	-1.13905797006972	53.2748595247143	-1.68255524778901	38.4128493879621	Her2pos	-0.741365392744394	24.8522669989809	-0.924017473009235	5.62513206830239	LumB	-0.289332777694294	6.62615829082786	-0.307396740408965	1.87138770600744	Her2	-2.64768648640749	114.136976700629	-2.96273115048056	48.092807955398	LumA	-1.93435307865785	89.5714351207959	-2.54665491850898	73.2486243251586	LumB	-2.22368585635214	103.841768937079	-2.85405165891794	69.6845654192947	Normal	-1.62643063978525	34.9515670512625	-1.3556402296199	5.85458257849438	Her2	1.02125584662224	17.3401850118669	1.60709092086066	6.86975999703965	Her2	-0.713333407749643	20.271704136958	-0.416076231971589	1.85067473686605	LumA	0.3079224388726	2.42122065706385
ENSG00000269887	AL391001.1	ERpos	-1.23023906626509	31.7445966211563	-1.46634136280197	37.6956730736824	not significant	0.36772038217923	3.84831796327937	-0.087539042551855	0.155507200027519	not significant	-0.00608478442248861	0.0288676065651455	-0.161093026316493	0.706596434923447	Her2	-0.994524269224329	8.03810870619377	-1.0853371615271	7.58470852159227	LumA	-1.83103160696489	39.3491265876128	-1.77737958825924	44.221124946901	LumB	-1.83711639138738	36.3634251836268	-1.93847261457573	39.7092697878589	Normal	-0.710354217086262	3.40873778342014	-0.590732773123616	1.37404723686282	not significant	0.284170052138067	0.858118317651419	0.494604388403481	0.832257914634691	LumA	0.836507337740564	13.5709148316717	0.692042426732145	4.4917885865818	LumA	1.12067738987863	13.1510608956289
ENSG00000245532	NEAT1	ERpos	-0.925230285450589	51.1037209989273	-1.27621023543549	37.6575304370957	not significant	0.114350090682922	0.953003655260154	-0.17269608550501	0.455812686870169	not significant	-0.184400557247233	3.05248927534895	0.200173197870706	1.02667164516032	Her2	-0.469117811419542	5.46353832547264	-0.530030529813061	2.38389146454585	LumA	-1.06952553370059	46.9544262914887	-1.5039046119092	42.0110565397721	LumB	-1.25392609094782	52.8744431519107	-1.3037314140385	23.1162657957477	Normal	-0.541587933922048	5.89115608549209	-1.03867067863901	4.86640150983122	not significant	-0.072470122502506	0.237899605707977	-0.508640148825948	1.03871876092797	LumA	0.600407722281044	14.3205156933806	0.973874082096143	9.41870513484945	not significant	0.527937599778538	7.57481432495241
ENSG00000270084	GAS5-AS1	ERpos	-0.681841619077172	42.1736815648998	-0.865402828109878	37.6151874733577	not significant	0.0795168689977775	0.861645939342519	-0.0571008529420669	0.173364923877625	not significant	0.0899398099433734	1.61298575001199	-0.097534073457112	0.717388300617845	Her2	-0.284798439037513	3.13261500444834	-0.612796190476492	6.88523861170063	LumA	-0.881474036479999	46.6263045458987	-1.069426850881	46.4599361831708	LumB	-0.791534226536625	32.8534840113191	-1.16696092433811	41.4237301545989	Normal	-0.549829166521674	9.36353654073097	-0.548924931203647	3.18349882775897	not significant	-0.265030727484161	2.47196634905289	0.0638712592728449	0.0957436244369954	LumA	0.596675597442486	22.8237947326907	0.45663066040451	5.31572476665323	LumA	0.331644869958325	5.41580226753585
ENSG00000212766	EWSAT1	ERpos	-2.71192710569403	84.4803584999314	-2.53904313772632	39.9398293213325	Her2neg	1.12966985457856	19.8728499792537	0.740297582576459	1.88429753357647	LumA	0.804276644454156	27.4553171661303	0.889582431423058	7.52050469454323	Her2	-1.10193562684787	6.30768145768114	-1.05671162515031	2.74457205627014	LumA	-3.50831150822524	89.5130482936862	-3.22567817892896	49.1821038617379	LumB	-2.70403486377108	50.5715437540881	-2.3360957475059	21.9249055611339	Normal	-2.41600658752168	29.5936501133462	-1.85926014069432	5.42192644858952	not significant	-1.3140709606738	11.9530469326875	-0.802548515544017	0.987836886262668	LumA	2.40637588137736	67.4833218532989	2.16896655377865	15.9014547075511	LumA	1.09230492070356	15.3411376461499
ENSG00000285236	NA	ERneg	2.33679582103558	102.766419622834	2.50274498932892	37.3602983165594	not significant	-0.251717336615009	0.97239455676088	1.22515431864936	2.10531496736399	not significant	-0.280188210761426	1.1399266916892	0.142578161584299	0.135727899012811	Basal	2.87814188123382	46.0403132417133	3.61175640416583	14.6710184212827	Basal	3.49969066552842	180.290103804319	3.37371257473411	58.9794620398357	Basal	3.21950245476699	102.60107405204	3.51629073631841	32.5677777234205	Basal	2.60254400320756	28.6124037770523	2.24852502860039	5.01946373317713	not significant	-0.275597878026253	0.414258096268279	-1.36323137556544	1.14371431340835	not significant	-0.621548784294601	2.68054560109052	0.238043829431726	0.199687242320637	not significant	-0.897146662320854	3.64130430950303
ENSG00000279685	MAPT-IT1	ERpos	-2.65404671461444	101.93418613399	-3.1808864368209	37.4845777933136	Her2neg	1.39789971728525	25.6671914996563	1.2758492797909	2.88544532195642	LumA	0.830594448797027	19.2057962177172	1.1867969620566	6.7260131530285	not significant	-0.436468586912726	1.38883366755009	-0.592858690074213	0.560807811604676	LumA	-3.30716981989476	114.077730439494	-4.04196731220624	49.3903444731751	LumB	-2.47657537109773	55.7994079253011	-2.85517035014964	19.1584202824745	Normal	-1.84017628334954	17.3273215989812	-1.9269510828645	2.70032359974149	not significant	-1.40370769643682	9.83416506961048	-1.33409239279029	1.07492623860689	LumA	2.87070123298204	80.3458452820984	3.44910862213203	17.4126428272326	LumA	1.46699353654522	16.7680751501101
ENSG00000254343	AC091563.1	ERpos	-1.01462642689919	78.0530503276692	-1.22903057220158	40.1178983848701	not significant	0.208660096093854	3.47952231157169	-0.166928595692334	0.482481615293467	LumA	0.581939583024967	42.9840584656969	0.267898256064609	2.14919565266905	Her2	-0.726437148132958	17.7040894180424	-0.864583337496466	7.21039492534193	LumA	-1.54529311661371	125.623186884899	-1.60342942588511	54.6646616965006	LumB	-0.963353533588744	43.6996220884935	-1.3355311698205	28.9401796983303	Normal	-1.65680257319904	76.9751905508612	-1.40802716018661	10.9283682444205	Normal	-0.930365425066085	26.1009841715722	-0.54344382269014	1.43142543279641	LumA	0.818855968480753	40.0612604821222	0.738846088388643	7.00667930813982	not significant	-0.111509456585332	0.810823053041168
ENSG00000244356	RN7SL398P	ERpos	-1.11691329784864	41.0347321327658	-1.01154517753859	37.7324589705466	Her2neg	0.37666529282329	5.22940093370756	0.303631778683117	1.64454683961987	not significant	-0.0333625112166042	0.206828953343365	-0.0650585906685799	0.303194937976748	Her2	-0.620156449587415	5.14306101177869	-0.404231989512222	2.29659927065583	LumA	-1.40613330291411	41.1128035388755	-1.21018435411792	44.4492320624918	LumB	-1.43949581413071	38.1776852648787	-1.2752429447865	36.7683672397703	Normal	-1.09829737219291	13.757700828784	-0.716284878711037	4.02723758351279	not significant	-0.478140922605497	3.10722665070856	-0.312052889198814	0.726652909664108	LumA	0.785976853326692	15.6070696750532	0.805952364605698	10.9176966025047	LumA	0.307835930721195	2.07700617722322
ENSG00000277022	AL031663.3	ERpos	-1.76603965267399	54.2101177520824	-2.74984239365	36.6922558974583	not significant	0.782446137043266	10.913271591806	0.115725379388609	0.121403857528831	LumA	0.209042745556096	1.74379749477816	0.369472100199791	1.57265539068717	Her2	-1.31246575070488	12.2156331610955	-1.81812854456776	5.9806388349344	LumA	-2.44952624619334	69.8530401530164	-3.51187579477332	45.1423233650346	LumB	-2.24048350063725	51.1643023438259	-3.14240369457353	30.9442187102155	Normal	-1.42072036185606	11.7388786575528	-2.18768677697601	5.44369991515812	not significant	-0.10825461115118	0.192955246768942	-0.369558232408249	0.241227782612287	LumA	1.13706049548846	17.0159803664805	1.69374725020556	8.31591927649053	LumA	1.02880588433728	9.48767426715321
ENSG00000259426	AC027237.3	ERpos	-1.05208038792231	72.6213609564415	-1.33877496215538	42.3332260447408	not significant	0.490217511170543	16.0787678357958	0.30848560740921	1.23656932137414	LumA	0.270694125977438	10.4458144464593	0.434169473849109	6.22010056791349	Her2	-0.410857925790363	4.88032445192719	-0.616233163873088	3.50781282132746	LumA	-1.37298965222789	84.1226718357988	-1.81244234809652	61.7009634793757	LumB	-1.10229552625045	48.60888583893	-1.37827287424741	29.470831076589	Normal	-0.552205786125798	7.25997779888866	-1.2913996180402	9.63446124500192	not significant	-0.141347860335435	0.723490135885169	-0.675166454167112	2.25401046921994	LumA	0.962131726437529	46.8545800446039	1.19620918422343	17.1681603198274	LumA	0.820783866102094	24.2093853411828
ENSG00000260710	AC120498.4	ERpos	-4.62160349583496	67.6235151711815	-5.10339317556397	40.0744704538286	not significant	0.545641359677843	2.98461030372011	-0.0991706376492505	0.063752295808061	LumB	-0.844500107182785	22.9686027135771	-0.500205440929144	2.43468719666548	Her2	-3.03847009261781	15.2356674279109	-3.40323629417169	10.0314682697681	LumA	-5.45187621389288	59.532399286324	-6.26317044009543	44.9286005140241	LumB	-6.29637632107567	76.4455997421232	-6.76337588102457	48.6063542006297	Normal	-3.57938399285108	20.1831057965523	-4.32803385394275	12.7659352422998	not significant	-0.54091390023327	1.30055156221889	-0.924797559771068	0.987422746407987	LumA	2.41340612127508	40.3445492176829	2.85993414592374	20.2310371078736	LumA	1.87249222104181	20.0586225096853
ENSG00000233621	LINC01137	ERpos	-0.709429320271961	99.9425095881885	-0.888153616769702	38.3711090216097	not significant	0.22887766260654	9.74737892420911	0.0638182717579507	0.187975809926567	LumA	0.177298468751854	10.7827123755552	0.266612350814836	3.62201030292128	Her2	-0.500312590424463	21.8797925987479	-0.618276637032955	6.7179498452157	LumA	-1.00250048366738	138.615601725523	-1.16039864391434	52.5879208425876	LumB	-0.825202014915525	82.4328124267898	-0.893786293099506	23.9344779483922	Normal	-0.47888136474805	16.1512025966916	-0.710173088483364	5.03743124847607	not significant	0.0214312256764135	0.124053502787184	-0.0918964514504084	0.14935578162744	LumA	0.502187893242916	38.3433305770737	0.542122006881386	6.83077042302332	LumA	0.523619118919329	28.0230694754455
ENSG00000231826	LINC01819	ERneg	1.84786752367264	103.82830982901	2.30810869628568	43.3521930386959	not significant	0.0582908644179505	0.177061970498004	0.50848773132256	0.696672641823557	LumA	1.95540024951646	52.2453368489972	1.69769478506385	7.7773643598611	Basal	2.73332024059519	74.3057888829767	3.0001019691308	19.5932908150605	Basal	2.17135049509216	138.479570242048	2.66681145399378	57.7566760666665	Basal	4.12675074460862	181.994420430066	4.36450623905763	46.1020491430166	not significant	0.0943876298769482	0.337649865750657	-0.137042821682307	0.134079221030574	Normal	-2.63893261071824	59.8734620667636	-3.13714479081311	12.9729327768468	not significant	0.561969745503029	4.29562411452146	0.33329051513702	0.504753065627817	Normal	-2.07696286521522	86.1793854397605
ENSG00000257894	AC027288.3	ERpos	-0.667265479964564	52.8783681459791	-0.828654500495622	38.0408625504618	not significant	0.216111435279405	5.70236740976797	-0.00987286523397701	0.0236573206212269	LumA	0.389294730428243	28.4848504936589	0.163640379476957	1.83706276815674	Her2	-0.478837895592861	11.4672087011538	-0.588020967222571	7.16638149533903	LumA	-0.975775476270376	76.069464203137	-1.13462813223129	58.0673894463807	LumB	-0.586480745842133	24.2560565962012	-0.970987752754338	32.7873808636959	Normal	-0.501572281379748	10.240246857708	-0.396198208219749	1.93671978639598	not significant	-0.0227343857868866	0.0968823712880075	0.191822759002823	0.459415314537543	LumA	0.496937580677515	22.3331188441879	0.546607165008724	8.21537052326798	LumA	0.474203194890628	13.633115187697
ENSG00000230148	HOXB-AS1	ERpos	-1.23001407852106	90.5419169343587	-1.52239202080267	40.20362283834	not significant	0.135698690312267	1.39755327981964	-0.301928279076431	0.910410704354087	LumA	0.389674206662032	16.5437464278948	0.330120573933319	2.39573464120733	Her2	-1.26162984178485	39.9257074785388	-1.77627216134028	20.7290261141774	LumA	-1.8520904744546	129.252188313886	-2.19766162378986	65.1525295720387	LumB	-1.46241626779257	72.2675273390634	-1.86754104985654	37.1579457135307	Normal	-1.75731460922673	65.0421635323046	-1.75702394399656	11.8800568171794	not significant	-0.495684767441873	6.32871665125868	0.0192482173437232	0.0171883667410383	LumA	0.590460632669747	18.0192829784899	0.421389462449577	2.06545813746658	not significant	0.0947758652278741	0.522772554517243
ENSG00000268049	AC012313.2	ERpos	-1.12207358580574	108.88355839556	-1.27830962308324	39.5214990656034	Her2neg	0.663191957105998	36.034686738994	0.581485310118462	3.69550009434237	LumA	0.313419242181086	19.4519295180905	0.340688779236488	3.64051196857908	not significant	-0.0459601552775716	0.201230927688887	-0.157525268642392	0.341883356438281	LumA	-1.33041627337152	118.053931046421	-1.53794998623395	48.1949706408803	LumB	-1.01699703119043	62.0369387021141	-1.19726120699746	23.1622271001374	Normal	-0.894549035373863	29.2239996646831	-0.77409884184469	3.33699131343447	Normal	-0.848588880096292	25.3547475153345	-0.616573573202298	1.67055731114417	LumA	1.28445611809395	103.332409048695	1.38042471759156	20.0060536224024	LumA	0.435867237997655	11.8040809672429
ENSG00000245694	CRNDE	ERpos	-0.743515817611659	66.9275184906401	-0.897611089755107	39.2883525178525	not significant	0.121225274095637	1.87151909519126	0.0338533150949836	0.0811159904666003	not significant	-0.37049709007372	23.4764303559558	-0.0670233000594997	0.336117981625253	Her2	-0.438919039812429	10.1304441620727	-0.293823766249128	1.61628729653568	LumA	-0.861302532564522	65.3257939440854	-0.954183355034159	36.3128312604267	LumB	-1.23179962263824	106.677114047169	-1.02120665509366	29.3661828088237	not significant	-0.390426719555485	6.63108573458964	-0.298299748611801	1.026883662601	not significant	0.0484923202569441	0.234739835683792	-0.00447598236267321	0.00570163398218219	LumA	0.422383492752093	15.4376478198185	0.660359588785031	9.1798176513206	LumA	0.470875813009037	12.9349690059347
ENSG00000259172	AC023024.1	ERpos	-1.34821678144868	81.5276990275849	-1.36173897084643	36.2344440354519	Her2neg	0.885341340692609	35.95528655972	0.69863474535216	4.31756451777274	LumA	0.13159953411398	2.46526471967723	0.331409013305527	2.7852455575701	Basal	0.476021877491711	4.41558132790165	0.752800681850451	3.39781613013221	LumA	-1.27092270817022	63.7041446947448	-1.33676958967811	32.6188956975073	LumB	-1.13932317405624	45.566581809926	-1.00536057637258	14.2194180744359	not significant	-0.330593082154878	2.39479273011886	-0.223866918845402	0.34434943808369	Normal	-0.806614959646589	10.3001259758584	-0.976667600695854	2.79375873210356	LumA	1.74694458566193	82.7798026728387	2.08957027152856	28.4433386088189	LumA	0.940329626015338	25.004413643004
ENSG00000259704	AC124248.1	ERneg	1.93993169958547	104.352633428087	2.1982395272901	42.1341523521336	not significant	0.334064978975492	1.69145062844628	0.0959383770010358	0.0777644117087563	not significant	0.637851547097569	6.59036711356345	0.180630000735551	0.233651017245606	Basal	2.04581384925364	39.333467943366	1.37679381982857	6.97120269175981	Basal	2.39207136472192	126.632237919009	2.87233799466303	60.8631791525226	Basal	3.02992291181949	116.248002839819	3.05296799539858	35.193892725554	not significant	0.857618453938078	8.81789956620563	0.314428888004594	0.451512887118599	Normal	-1.18819539531557	10.2156498441325	-1.06236493182398	2.20955436656897	Her2	-0.346257515468275	1.65666739516618	-1.49554417483446	7.76559419120959	Normal	-1.53445291078384	28.8475209619454
ENSG00000197291	RAMP2-AS1	ERpos	-1.66740907174644	102.28121805315	-1.67510931223543	36.8129177607501	Her2neg	1.04580602241937	40.5805251086749	0.91849248881195	5.1236756577348	not significant	0.0993199425377616	1.24728520463028	0.236823079129027	1.20678023497615	not significant	0.13761830492341	0.469204288264294	0.278469023150104	0.456927183382219	LumA	-1.7492166943941	87.0216688867782	-1.90752438323329	41.640488365292	LumB	-1.64989675185634	69.4202754292978	-1.67070130410426	25.317536561202	Normal	-1.45334653133219	34.5310245624478	-0.863131545078344	2.38566064719903	Normal	-1.5909648362556	37.7990974698369	-1.14160056822845	2.83674090887929	LumA	1.88683499931751	87.1140824870124	2.18599340638339	22.7355114865983	LumA	0.295870163061916	2.87442956840187
ENSG00000245213	AC105285.1	ERpos	-1.07416856404791	72.3665412005279	-1.16886277519043	37.2852124555427	not significant	0.401069944066199	10.8383588459819	0.189994958265732	0.628813531027995	not significant	0.13525993005619	2.74467636940836	0.10273737587713	0.509465624225944	Her2	-0.811096047882122	16.7537763368584	-0.944701572096248	8.96185390322396	LumA	-1.46148896499505	81.8214607580468	-1.4745122102316	45.8953317163437	LumB	-1.32622903493886	60.6516870410742	-1.37177483435447	31.1652075662965	Normal	-1.00776967997831	21.9356447195061	-0.727529004373838	3.05971363158303	not significant	-0.196673632096193	1.26029346810608	0.21717256772241	0.338243193107612	LumA	0.65039291711293	22.6729578045104	0.529810638135354	4.30360755930025	LumA	0.453719285016737	8.01448657274453
ENSG00000270179	AP002840.2	ERpos	-1.34763648340621	92.6012160209788	-1.21634415260937	37.4162935486102	not significant	0.597479030112503	18.1498252779667	0.0581485206354566	0.112502791188493	LumA	0.785666502655615	67.5141797110034	0.758316831428856	16.0822902745957	Her2	-0.678702067274364	11.1032803804836	-0.877082997018788	7.63430599911517	LumA	-1.97088053007503	140.343908664698	-1.77825342884684	65.782649530752	LumB	-1.18521402741941	46.810750469199	-1.01993659741798	17.6755662179303	Normal	-1.48835231373028	47.3456367140567	-1.44296542220574	12.2950044718013	Normal	-0.809650246455917	15.9023746109738	-0.565882425186949	1.67055731114417	LumA	1.29217846280067	74.8472087700572	0.901170431828049	10.7904111167278	not significant	0.482528216344749	9.46629993432214
ENSG00000281644	NA	ERpos	-2.27856317197659	51.0981095947264	-2.37901925644384	37.8377628494048	not significant	0.200233734979127	1.00119719054434	-0.390833563567622	0.852613924127708	not significant	-0.426843100706132	8.5147660280858	-0.142820157330299	0.468974841772977	Her2	-2.58344655533545	27.8340600959611	-2.28592003966629	14.3552801326594	LumA	-3.12876095362686	50.7764940537011	-3.1099901357087	41.3090428249444	LumB	-3.55560405433299	62.2847673032201	-3.252810293039	39.7899338026319	Normal	-2.02136330976243	14.1757496750667	-2.00903179317754	7.08909705384109	not significant	0.56208324557302	2.23832019836293	0.276888246488756	0.253735095668083	LumA	0.545314398291406	5.31108651330862	0.824070096042411	4.35792836846129	LumA	1.10739764386443	10.2876164036829
ENSG00000214106	PAXIP1-AS2	ERpos	-0.802562807271512	134.445282956415	-0.959662757153112	36.8656285760074	Her2neg	0.44282414234319	36.171110454423	0.332635298332035	2.13788728968484	LumA	0.352784845372561	46.4476208935879	0.188859764452799	1.72583436308946	not significant	-0.228723695093606	5.4853466063004	-0.280419960857578	1.27957856519066	LumA	-1.05669653438042	175.686000325471	-1.22806115607165	49.4622148738362	LumB	-0.703911689007859	70.4073941024176	-1.03920139161885	27.0709717996902	Normal	-1.10276343874771	99.680586113797	-1.05960612556629	9.56139819395633	Normal	-0.874039743654106	63.1150309985494	-0.779186164708707	4.0787157918795	LumA	0.827972839286815	108.96075721779	0.947641195214072	15.7198130928533	not significant	-0.046066904367291	0.46794692022075
ENSG00000272369	AC008035.1	ERpos	-0.692263225819464	29.3681216669699	-1.17081869514723	36.185657842708	not significant	-0.25325124249668	4.66127384161547	-0.295274186759574	1.29958838408258	not significant	-0.329003859155684	11.929985922387	-0.052060708303491	0.200312102605229	Her2	-1.46638438744857	51.4773429616063	-1.54562890058131	24.1247461418946	LumA	-1.13293600081407	45.3299273411258	-1.67517228497534	55.7545179082082	LumB	-1.46193985996976	66.103010247605	-1.72723299327884	46.9411667228016	Normal	-1.00557752106682	19.2261590849113	-1.44344151471231	12.4407544171266	not significant	0.460806866381753	5.2119117362162	0.102187385868994	0.132265936665051	not significant	-0.333448386634497	6.55851153511172	0.129543384394038	0.501202163564454	not significant	0.127358479747255	0.724703984269474
ENSG00000245937	LINC01184	ERpos	-0.646290656758463	133.315140491761	-0.703045963803445	35.958066721548	not significant	0.170456648962079	8.30379928320889	0.0517893902909492	0.181965863688471	LumA	0.0627884731984403	2.29955046752166	0.142442345118834	1.5775416158518	Her2	-0.414615169791077	23.8635444482614	-0.482081183669935	5.9599815810341	LumA	-0.842594703901071	156.172597625803	-0.907581106843364	47.8668073837203	LumB	-0.779806230702631	114.943381731127	-0.76513876172453	25.3046498504747	Normal	-0.760273064747656	62.754174511958	-0.564093984186951	4.62589146166662	not significant	-0.345657894956579	13.4518644348542	-0.082012800517016	0.163138353512209	LumA	0.427979534109994	42.2753538439866	0.42549992317343	6.05500098962008	LumA	0.0823216391534149	1.36371756489952
ENSG00000271367	AL034374.1	ERpos	-2.96129036914705	64.801667262157	-2.37558778247776	37.447658475113	Her2neg	1.2458633276504	18.185289726554	0.845120287435427	2.74251429413552	LumA	0.924626272798388	34.0790134443654	0.777153252865885	7.37964168974874	Her2	-1.76487671794099	10.6424494891283	-1.33682879580221	4.60245740657225	LumA	-4.18010723736829	79.9077149130486	-3.23191771626264	47.2137594891314	LumB	-3.25548096456991	46.9387041766427	-2.45476446339675	24.0812397226006	Normal	-3.28910042388143	38.7081610160652	-2.51665146546477	11.7994652718467	Normal	-1.52422370594045	14.2646888093076	-1.17982266966257	2.52258122467659	LumA	2.41523051942731	56.5492760167908	1.89508892046043	15.0733888942619	LumA	0.89100681348686	10.3913364068041
ENSG00000277310	AC090246.1	ERpos	-1.77086690249444	39.5251208467804	-1.55779629622246	37.294369160203	Her2neg	0.707270258673179	7.28876037782804	0.386543442451755	1.38289181162609	not significant	0.0755859460180988	0.38560302287669	0.284707045060518	2.30493782835666	Her2	-0.658355457850676	2.21526377820832	-0.586399443794902	2.10442058289269	LumA	-2.34681104842644	44.1626923439588	-1.98806119418888	49.5185053524788	LumB	-2.27122510240834	37.6701835295276	-1.70335414912836	30.4546052599076	Normal	-1.49232552110698	9.54539878459715	-0.817862388856328	2.47215551078907	not significant	-0.8339700632563	3.27322981480797	-0.231462945061426	0.264345249170427	LumA	1.68845559057577	24.4375192831788	1.40166175039398	15.4529538582544	LumA	0.854485527319466	5.49329339141352
ENSG00000249846	LINC02021	ERpos	-0.850022958151174	55.4059787272776	-1.13701202822141	35.99836320664	not significant	0.100790480048391	1.16701332749286	0.114411638190678	0.310196211111682	not significant	0.0284292826078878	0.280158335057448	0.163789666952586	1.14605530800573	Her2	-0.399074950948638	5.14886117632908	-0.52048643596672	2.83809106167203	LumA	-0.916507397373712	42.8110128326822	-1.36319875217669	41.3090428249444	LumB	-0.888078114765824	35.3571523073829	-1.1994090852241	25.4119822967646	Normal	-0.853706238676389	20.148110607953	-0.778902467188374	3.74639935974781	not significant	-0.454631287727751	6.3363483531014	-0.258416031221654	0.452927277455335	LumA	0.517432446425074	15.863565881208	0.842712316209968	9.75784441212394	not significant	0.0628011586973233	0.341051704040829
ENSG00000275311	NA	ERpos	-1.15271165635034	27.3285505266846	-1.4792368694453	36.6358317336103	not significant	0.190056517127422	1.06128661607382	0.255333500902257	0.67554114007019	not significant	0.106483985642387	0.635274591257066	0.313686906836259	2.1412941153079	Her2	-0.564137074622176	2.69903142440369	-0.567868876413206	2.03641332648566	LumA	-1.45630085844374	28.319750579694	-1.7809590359489	42.4922506331467	LumB	-1.34981687280135	21.1356278016435	-1.46727212911264	22.7017081170498	Normal	-1.1617543380058	9.26779635794705	-1.07610415827845	4.22353416685606	not significant	-0.59761726338362	2.72815130021953	-0.508235281865247	0.879465872836881	LumA	0.892163783821565	11.3500034713376	1.21309015953569	11.3849033900167	not significant	0.294546520437946	1.15092441391198
ENSG00000246763	RGMB-AS1	ERpos	-0.900042076019061	63.564409220087	-1.06302601800368	36.8099707989131	not significant	0.0726482724204347	0.647468462704685	-0.349889608036577	2.05570177550118	not significant	-0.0411299540557379	0.461907109925219	-0.0479846035441118	0.198695834586901	Her2	-1.37059218544972	58.4145238893089	-1.56845777430022	31.0499705060167	LumA	-1.57036504364501	112.290440684305	-1.55241610998693	62.7875095377671	LumB	-1.61149499770075	104.955840737987	-1.60040071353105	51.4650233105741	Normal	-1.26952747611259	41.2827880630812	-1.04807204091362	7.89758787718342	not significant	0.101064709337133	0.539763598419402	0.520385733386594	1.76502147912813	not significant	0.199772858195284	3.22202106531853	-0.0160416643132817	0.0459034891548527	LumA	0.300837567532417	4.34675047754785
ENSG00000260618	AC025917.1	ERpos	-1.82673152739658	43.3741609427793	-2.15446353169065	35.4891436084915	not significant	0.792140780833929	9.17737604289646	0.144478898518579	0.208751280785079	LumA	0.325453380490372	3.58683789964285	0.369510526636432	1.86855486207445	Her2	-0.871222305021347	3.86936998364441	-1.76192993494543	8.90383080955233	LumA	-2.50220402593245	51.3548524012523	-2.98292409967025	44.8645611004273	LumB	-2.17675064544207	34.8561109988907	-2.61341357303382	29.5064998308259	Normal	-1.70832759180905	12.8773408498002	-2.07512547927649	7.96626539640611	not significant	-0.837105286787702	3.4999082794524	-0.313195544331059	0.285321476124951	LumA	1.6309817209111	24.5366086607181	1.22099416472482	7.53457705517996	LumA	0.793876434123397	5.03199626755161
ENSG00000177640	CASC2	ERpos	-0.75038962211127	88.9955570585784	-1.11980581871271	35.2421077241203	Her2neg	0.494263169799274	34.7563249428485	0.36967857964002	1.97530951423622	not significant	0.269659312228876	19.7458641354825	0.102048278578927	0.506154463167281	not significant	-0.0732839805503424	0.558328428723428	-0.564000852167508	3.33348044472009	LumA	-0.937341750522385	101.085726032699	-1.43935091201856	47.1013803994546	LumB	-0.667682438293509	45.074761926242	-1.33730263343963	31.4014393659908	Normal	-0.657058819783201	25.1519226294709	-0.583712942820763	2.10650934476975	not significant	-0.583774839232858	19.2873459994821	-0.0197120906532556	0.0205523726779512	LumA	0.864057769972042	81.2858096265032	0.875350059851051	10.2233628562437	LumA	0.280282930739184	7.20316801441761
ENSG00000255455	AP003486.1	ERpos	-0.811129424015401	103.590630514089	-0.920156435947553	35.99836320664	not significant	0.3336986252233	16.8049736714783	0.116265654179933	0.410620849435208	LumA	0.44775599012765	60.5814175372482	0.239646614540456	2.91187296037476	Her2	-0.337167509498302	8.61619920240133	-0.615702844521508	5.96372281149836	LumA	-1.13902382329783	151.073025949699	-1.28991797683199	56.5191448313792	LumB	-0.691267833170182	50.6120869668936	-1.05027136229153	29.308271805875	Normal	-1.0928209109616	77.5060921148986	-1.20756478529962	13.457888574215	Normal	-0.755653401463302	38.9685805407254	-0.591861940778109	2.74622642832838	LumA	0.801856313799529	81.761567220515	0.674215132310479	9.41870513484945	not significant	0.0462029123362272	0.419458290987116
ENSG00000257588	AC025154.2	ERneg	1.81355348943345	66.805364940937	2.64771192114698	37.9308198137924	not significant	-0.247645872122948	1.01346879639692	-0.231719301749206	0.206270305625281	LumA	1.04468435349772	12.6289654037998	1.11110795616628	2.27806617560183	Basal	0.879640686058002	6.84256551258879	1.34909338045254	3.69315053583539	Basal	1.92252120110224	57.4502895841225	2.81328024932083	35.4623664255719	Basal	2.96720555459997	78.7985249693102	3.92438820548712	27.4760076357557	not significant	0.902740348488478	5.40887679595008	1.01648998174114	1.23163424965897	not significant	0.0230996624304762	0.0308904206720096	-0.332603398711399	0.168735616553495	Her2	-1.04288051504424	11.4694087111832	-1.46418686886829	4.27546238716076	Normal	-1.01978085261377	7.27230518315434
ENSG00000224397	SMIM25	ERneg	1.58449035031341	155.085957941299	1.36715770293118	36.4019144655509	Her2pos	-0.65871992859706	20.2239437499012	-0.679158285145014	3.81654677263568	LumB	-0.605358860437389	24.6506451728755	-0.84979529858451	12.0640269161119	not significant	0.566459484703353	10.4460704739003	0.35738699267539	1.18940596765626	Basal	2.18923167345866	215.974600543372	1.97553104112333	64.1500501022136	Basal	1.58387281302127	100.561907859912	1.12573574253882	17.0430441582939	Basal	1.65514520989853	51.5365243505299	1.20644938911193	5.65305886045186	Her2	1.08868572519518	21.4948094986363	0.849062396436539	2.30673747210628	Her2	-1.62277218875531	108.424517844618	-1.61814404844794	23.0928837641564	Normal	-0.534086463560128	6.77584952907008
ENSG00000228624	HDAC2-AS2	ERneg	0.558344005134064	47.9557314664241	0.782871175605875	35.795899156028	not significant	-0.005756685039012	0.0378156184111875	0.0850848677463652	0.289800729960613	not significant	0.115854339175112	2.52187429535183	0.0647058334489978	0.324125919792366	Basal	0.557908380465968	19.5090512460722	0.663634876932295	8.56188584464355	Basal	0.803500740758366	72.9676621281029	0.950070208504781	43.1573615226648	Basal	0.919355079933478	73.0555912045782	1.01477604195378	33.2534966778396	not significant	0.373475283644254	7.39291070114411	0.270275576467587	1.01611084885269	Normal	-0.184433096821714	1.83990589211214	-0.393359300464707	1.43825812114796	Her2	-0.245592360292398	5.99148085014033	-0.286435331572486	2.27337269662532	Normal	-0.430025457114112	12.1954202718952
ENSG00000237080	EHMT2-AS1	ERpos	-1.90925039844603	116.665073054144	-1.77577976528393	36.2769603881141	not significant	0.472026572547412	8.07032093001309	0.137821083974677	0.24099274352927	LumA	0.149712569984877	2.49406556887146	0.41262233639314	4.29911537572746	Her2	-1.46167957668473	30.3268364387809	-1.10560426742533	5.42428539781885	LumA	-2.54354783346398	139.972947935289	-2.34474898231827	50.6537736331753	LumB	-2.3938352634791	113.835772021615	-1.93212664592513	29.7159260172188	Normal	-1.316001160274	19.7156934273629	-0.862376682627162	1.87240131867227	not significant	0.145678416410734	0.478895492822588	0.243227584798167	0.220443374703925	LumA	1.08186825677924	35.1702291580677	1.23914471489294	10.3875161709117	LumA	1.22754667318998	28.2170645304927
ENSG00000225431	LINC01671	ERneg	1.04645237392026	55.0150110402541	1.4189413097989	36.7403153969959	Her2neg	0.245189595438623	2.1650764789843	0.476159350403836	1.40620457941418	LumA	0.825840536282859	23.9617288911878	0.470162177149507	1.97077748926819	Basal	1.50031233748147	37.9354976994058	1.13302733464849	7.02605111550725	Basal	1.3418891107024	75.0847707100808	1.62565474637439	40.5481648529666	Basal	2.16772964698526	116.199005422994	2.09581692352389	32.8616463842621	not significant	0.536710132793984	5.6861579762478	0.426590670144376	0.888542837598945	Normal	-0.963602204687485	11.7520174513317	-0.706436664504118	1.39354948209888	not significant	0.158423226779066	0.828283194141317	-0.492627411725894	1.7371448877548	Normal	-0.805178977908419	14.1394342968877
ENSG00000226200	SGMS1-AS1	ERpos	-1.04675816294905	102.164678146141	-1.15265591391283	35.876145147436	not significant	0.528564725192006	25.8561851916366	0.163769112561765	0.585770242008796	LumA	0.307658416738922	20.7763660441014	0.244628094480767	2.73086610965212	Her2	-0.384736110931141	6.24869399279224	-0.761860767140371	6.05850600497679	LumA	-1.41602322956615	128.643859270412	-1.5581169458199	49.8664404349466	LumB	-1.10836481282723	71.9141941902184	-1.31348885133914	29.7925074351671	Normal	-1.13508542949583	48.6400106613427	-0.986537526146185	6.21571069659771	not significant	-0.750349318564686	23.0804523916444	-0.224676759005814	0.401886417746236	LumA	1.03128711863501	78.7480223951708	0.796256178679532	9.91392242361359	LumA	0.280937800070327	5.8334362586104
ENSG00000276223	AL118522.1	ERpos	-2.3606935628118	75.2704361532363	-3.0249609921649	34.9512589431216	not significant	0.419286865912409	4.4170139841115	0.101188312814409	0.103891429287658	LumB	-0.16829643826429	2.05460899065059	-0.42554384948248	2.85590358661048	Her2	-1.26356468325526	9.32303442432315	-1.12491643490067	1.98343304281047	LumA	-2.7382679095668	62.0671418389954	-3.45665346397227	37.7812680834758	LumB	-2.90656434783109	66.0139986644302	-3.88219731345475	42.6902279571317	Normal	-2.14426205932992	26.5779185473239	-2.5400193672193	9.43778105307804	Normal	-0.880697376074656	6.62367633460657	-1.41510293231863	2.47796710468819	LumA	1.47470322631154	31.7804518330721	2.3317370290716	12.4135195207725	LumA	0.594005850236887	5.58619172996403
ENSG00000255468	AP001107.9	ERpos	-0.803299742994267	88.4548256754966	-0.808473912349275	35.341622231803	not significant	0.243819213427769	7.74702465546848	0.108253046200928	0.425803456303587	not significant	-0.0360289669267626	0.494159227638555	0.0204556781091538	0.0838719079959284	not significant	-0.369502899522325	7.81511953968452	-0.152467172034629	0.584214170666964	LumA	-0.904273558976003	75.7260901936603	-0.901066433118914	35.7094146269498	LumB	-0.940302525902766	69.5403567182087	-0.88061075500976	24.9942672483745	Normal	-0.750748994668596	25.6456896089346	-0.532245302823604	3.1217648094472	Normal	-0.381246095146271	6.88722470982376	-0.379778130788976	1.30332095294965	LumA	0.534770659453678	27.1930488562812	0.748599261084285	12.6813672754506	LumA	0.153524564307407	1.86445283908752
ENSG00000225361	PPP1R26-AS1	ERpos	-0.897936074193288	74.2806082503006	-1.05661441325497	36.3213829361959	not significant	0.267858897946802	6.99670400202891	0.0895882466240643	0.231173776407578	not significant	-0.0288814019474462	0.324267984043129	0.0256042200017139	0.0893326574505768	Her2	-0.497739591426477	9.70429444555767	-0.868983001793617	9.06359071672283	LumA	-1.06749528825212	70.7904079102003	-1.35729686852667	48.0422796165762	LumB	-1.09637669019957	65.3818606232026	-1.33169264852496	35.3517244956662	Normal	-0.529609564060358	9.01053251008942	-0.484870439967713	1.6886699087946	not significant	-0.0318699726338806	0.125219842452503	0.384112561825904	0.916146424984459	LumA	0.569755696825646	23.3607671476456	0.488313866733054	4.22041925259038	LumA	0.537885724191766	14.0192458371574
ENSG00000253125	AC055854.1	ERpos	-4.25975491257076	62.3521379814834	-5.33307023160921	34.4955321546431	not significant	0.362112748778687	1.61527401735239	-0.428991638419286	0.43457519247332	not significant	-0.0752055079270402	0.346820802436715	0.317323707937319	0.900788490674041	Her2	-3.42667086255832	19.2440394777665	-4.2644144021336	11.627715654654	LumA	-5.41511288273809	57.9083929444551	-6.83881350509093	37.9520313295659	LumB	-5.49031839066513	57.7715884307865	-6.52148979715361	32.7688161054678	Normal	-3.63415236107573	20.1896741665913	-4.42824669103805	9.57874832697343	not significant	-0.207481498517415	0.312446548680725	-0.163832288904452	0.0745977394772173	LumA	1.98844202017977	29.2483001344247	2.57439910295733	14.8692126374065	LumA	1.78096052166235	17.0056716397986
ENSG00000225265	TAF1A-AS1	ERpos	-0.967664954712845	77.5860209848299	-0.992841000984497	34.1187652202098	not significant	0.237606995249205	5.06648186862221	-0.0127824501205642	0.0237052834755673	not significant	-0.00595044658029997	0.0495524832619398	0.088259974978588	0.448790460095839	Her2	-0.638581281182262	14.3919251640274	-0.829141030877002	8.58650131845325	LumA	-1.22745659120221	83.4035903536906	-1.28955802335453	45.6581053737515	LumB	-1.23340703778251	73.897755370292	-1.20129804837594	30.1981335877777	Normal	-0.565315385803515	9.20498096139004	-0.484416245935391	1.75264874550759	not significant	0.0732658953787468	0.331197135619221	0.344724784941611	0.786787171566639	LumA	0.588875310019946	23.1883321844956	0.460416992477527	3.89953616633165	LumA	0.662141205398693	18.8726407770617
ENSG00000249673	NOP14-AS1	ERpos	-0.646409471562338	127.301516350381	-0.706539992962715	34.2143628938132	not significant	0.213356493045725	12.4181153625958	0.0637367524007306	0.232749588765792	LumA	0.108907394781875	6.29024583755876	0.139476346146134	1.48860669935704	Her2	-0.355414010191081	17.148583992748	-0.288104404209307	2.11649946383002	LumA	-0.85907146676803	157.441745154754	-0.881698490404788	42.9616057777185	LumB	-0.750164071986155	104.630989649691	-0.742222144258655	22.8029197266416	Normal	-0.657236929543697	46.5444083906153	-0.545344638853653	4.10740754406813	not significant	-0.301822919352616	10.2311399099406	-0.257240234644346	0.844574287626244	LumA	0.503657456576949	56.8153221203303	0.593594086195481	10.5008158406339	LumA	0.201834537224333	6.90508872567286
ENSG00000259977	AL121578.3	ERpos	-2.27055257869527	70.5079869703567	-3.15902463389981	33.7547928824593	not significant	0.724229894099358	7.19809923119322	0.483717216954693	0.623210254413236	not significant	0.10883949211716	0.506842165078402	0.377526356073262	0.966468063567269	Her2	-0.754594891411221	3.28711996487339	-1.21285890096492	1.693567818612	LumA	-2.64044618769389	65.6634864160642	-3.97671124581585	43.4334687969221	LumB	-2.53160669557674	52.2705839742567	-3.59918488974259	29.0833068860343	not significant	-1.11897392641214	5.67766565414842	-1.3113609432114	1.19106115311388	not significant	-0.364379035000921	0.800707340998921	-0.0985020422464746	0.031473153539486	LumA	1.88585129628267	31.7763553630902	2.76385234485092	10.6073849829816	LumA	1.52147226128175	14.345482719305
ENSG00000215256	DHRS4-AS1	ERpos	-0.74946626714352	130.034348320486	-0.896907674168804	33.9223305163591	not significant	0.303138587706195	18.8455919771774	-0.0295895953787735	0.0694791256618709	not significant	0.0544143623590716	1.48884859973078	-0.115108977659541	0.749512729624076	Her2	-0.406137957667143	17.245163245905	-0.69976373944453	7.46396660303532	LumA	-0.985182855592515	159.006621129835	-1.15562804468843	46.1609706560218	LumB	-0.930768493233443	122.76346362756	-1.27073702234797	40.3729972509004	Normal	-0.578895103442615	27.9980013320241	-0.43657306337609	1.78755135165113	not significant	-0.172757145775472	2.836647846104	0.263190676068441	0.596395639045966	LumA	0.579044897925372	58.0685377488678	0.455864305243897	4.39338732941247	LumA	0.4062877521499	20.4473324117267
ENSG00000285282	NA	ERpos	-0.74946626714352	130.034348320486	-0.896907674168804	33.9223305163591	not significant	0.303138587706195	18.8455919771774	-0.0295895953787735	0.0694791256618709	not significant	0.0544143623590716	1.48884859973078	-0.115108977659541	0.749512729624076	Her2	-0.406137957667143	17.245163245905	-0.69976373944453	7.46396660303532	LumA	-0.985182855592515	159.006621129835	-1.15562804468843	46.1609706560218	LumB	-0.930768493233443	122.76346362756	-1.27073702234797	40.3729972509004	Normal	-0.578895103442615	27.9980013320241	-0.43657306337609	1.78755135165113	not significant	-0.172757145775472	2.836647846104	0.263190676068441	0.596395639045966	LumA	0.579044897925372	58.0685377488678	0.455864305243897	4.39338732941247	LumA	0.4062877521499	20.4473324117267
ENSG00000256357	AL132708.1	ERpos	-3.29486707052703	92.0720235809003	-3.69597656388085	33.7976970113068	Her2neg	1.19489371084151	12.8617358353386	1.0282856760611	1.73203422949109	not significant	0.243419637871117	1.48451256730643	0.266624586185682	0.488605213947329	not significant	-0.718230661953933	1.8886780078749	-1.00274166657764	0.883567097118161	LumA	-3.72337126439736	79.7333764947279	-4.44399999808733	39.2498485087288	LumB	-3.47995162652624	62.01665235989	-4.17737541190165	29.0236999750005	Normal	-1.84553828772168	9.46080065396154	-2.12035946010721	2.23172961214179	not significant	-1.12730762576774	3.59897322133885	-1.11761779352958	0.569237943108272	LumA	3.00514060244342	48.6683362858801	3.44125833150969	11.3473017010617	LumA	1.87783297667568	14.7556670742191
ENSG00000266835	GAPLINC	ERpos	-0.464724652602035	32.3182530036892	-0.721105352055739	34.6382147512743	not significant	0.279972124976588	10.913271591806	0.142390550024534	0.767403819848283	not significant	-0.0141860364513775	0.153809969074908	-0.0578716649691371	0.36740311689447	not significant	-0.0237293573355353	0.11495424866453	-0.201047918566723	1.10075410272094	LumA	-0.486180238430546	24.7207476980807	-0.843620565654856	39.0571764569117	LumB	-0.500366274881924	21.9954959299172	-0.901492230623993	32.3685429174305	not significant	-0.121102153509102	0.980522774674625	-0.351024591235317	1.79306265439279	not significant	-0.0973727961735671	0.663412166521149	-0.149976672668594	0.353867271159097	LumA	0.462450881095011	20.7573080122479	0.642572647088133	11.8855824442203	LumA	0.365078084921444	8.95148174271574
ENSG00000204054	LINC00963	ERpos	-0.549249015908861	89.0572227278268	-0.733601758558888	34.3965075704488	not significant	0.138695895970915	5.24364796536938	-0.199867727489209	1.24158889232022	not significant	0.0879920704312287	3.70701652709847	0.066826543674555	0.431224707634209	Her2	-0.63559851495779	50.3145045401104	-0.976291068491677	21.3325295010164	LumA	-0.866497942186192	153.333735242765	-1.058536555754	58.5458179673793	LumB	-0.778505871754964	105.875217711814	-0.991710012079444	37.6594352148116	Normal	-0.644481670818907	41.3603020001034	-0.709281283983128	6.61269058578201	not significant	-0.00888315586111776	0.0556614945133522	0.26700978450855	0.882560745170993	not significant	0.230899427228403	11.7498007140275	0.0822454872623215	0.414973748673693	LumA	0.222016271367285	7.36044055772412
ENSG00000217576	AL158066.1	ERpos	-2.27671247693322	69.3474847123317	-3.43204948101135	34.6169271982305	not significant	0.889131979465218	10.6479298689102	0.407660843005505	0.479495764021474	LumA	0.391023030728061	4.08040364340984	0.41079799642691	1.44326721522522	Her2	-1.0355005885912	5.83694142965804	-1.40363951543205	2.04435944963037	LumA	-2.82872312700627	73.255203304591	-4.28595827829793	42.4325824023234	LumB	-2.4377000962782	47.3574040254666	-3.87516028187102	30.1981335877777	Normal	-2.11310425969543	20.7218801400782	-2.43947664929923	4.17826808005393	not significant	-1.07760367110423	5.55649749582255	-1.03583713386718	0.728080887832572	LumA	1.79322253841506	29.1204047567423	2.88231876286588	11.7352126564991	LumA	0.715618867310834	4.01109356503434
ENSG00000259439	LINC01833	ERneg	2.3195871859634	100.312019176367	2.62505443144205	32.5704230008336	not significant	-0.974013259728626	12.4421264556944	-0.147541306355909	0.100497456306689	not significant	-0.419539692277786	2.27589821927679	-0.294652714476262	0.290750555440779	Basal	1.79252944552041	23.0599000328261	2.76353236102981	8.37030601680157	Basal	3.29087282855579	152.86920232513	3.59011876832888	47.9737830547687	Basal	2.871333136278	81.5440640739368	3.29546605385262	23.1311435943926	Basal	2.87465309961336	30.0880176447006	2.66678926960939	4.09829903407467	not significant	1.08212365409295	3.76334848748734	-0.0967430914204215	0.0279587431236945	not significant	-1.49834338303538	17.1334418433908	-0.826586407299072	1.0184812936787	not significant	-0.416219728942431	0.856266536076917
ENSG00000269210	AC019171.1	ERneg	1.22579376173928	89.8226831214953	1.5458296395795	32.9920172147203	not significant	0.0934393455667051	0.546980192940855	0.221830132656333	0.358180690719649	LumA	0.894410355385998	31.8088776661174	0.746892836332336	3.09816571612438	Basal	1.73963634457632	60.4208805353832	1.53514540745627	8.15396197263899	Basal	1.54007295690713	122.512192472483	1.96154974958117	43.735023651131	Basal	2.43448331229312	169.387230977204	2.70844258591351	37.7067409485484	Basal	1.07022301239021	22.7764983413939	0.792032585937728	1.71040523490135	not significant	-0.669413332186111	6.35645561112502	-0.74311282151854	0.989647266018279	not significant	0.199563387669192	1.33963108566009	-0.426404342124906	0.938190621355327	Normal	-0.469849944516919	5.20818263858529
ENSG00000272622	AC010735.2	ERpos	-2.0655772774633	63.9436045663266	-2.22507721065946	33.4965743138991	Her2neg	0.96413387321426	18.185289726554	1.00963785062096	3.48118786365861	not significant	0.366845602562976	7.62393015854327	0.0127061469252137	0.0228841789636371	not significant	-0.478913820788406	1.65445204828167	-0.222998677173644	0.215138180975508	LumA	-2.56732056300451	65.6715057582853	-2.70303521487511	40.2332462992891	LumB	-2.20047496044153	45.2188899484542	-2.6903290679499	33.3208803457035	Normal	-2.1173100399968	30.6058799658081	-2.35348321189695	11.034123380841	Normal	-1.63839621920839	21.2257692463248	-2.1304845347233	6.49288508301114	LumA	2.0884067422161	54.1219412507249	2.48003653770147	17.3611903830147	not significant	0.450010523007714	3.713711482477
ENSG00000254860	TMEM9B-AS1	ERpos	-1.10236175516762	88.2911296897148	-1.24196795833313	33.4588061665266	not significant	0.582162418514294	23.1283129279735	0.287206883968306	0.970202571192948	not significant	0.311125752506658	13.069203745197	0.143613347711444	0.634103111430863	Her2	-0.255445299690504	2.30256793760616	-0.462900372524937	1.75345321044802	LumA	-1.47100418873718	111.915630469739	-1.51934223823826	40.1533061041589	LumB	-1.15987843623052	61.4301516875811	-1.37572889052681	24.7404385636942	Normal	-0.95419414956079	24.4685907302236	-0.785533621191468	2.79124581051995	not significant	-0.698748849870286	13.1773895087228	-0.322633248666531	0.479193768197333	LumA	1.21555888904667	76.1539258848242	1.05644186571332	10.5723124156178	LumA	0.516810039176385	11.3730849714096
ENSG00000278834	AC073508.3	ERpos	-0.731765287597488	90.7027742095596	-0.894620661123833	33.133746037993	Her2pos	-0.278179078832157	12.9355897991508	-0.539623133003152	5.63728361789726	not significant	-0.0607223648178175	1.2999237171924	-0.144640173743429	1.06397106244282	Her2	-0.632287412250137	27.7534400211464	-0.829593926889659	10.0013932936136	LumA	-0.93392739405418	97.7503375893749	-1.10874530327438	40.9530184114853	LumB	-0.994649758871998	94.5085671471624	-1.2533854770178	37.9432593063034	Normal	-0.671224872515518	25.1855978270815	-0.608888797706427	3.14937692627763	not significant	-0.0389374602653807	0.225266018385157	0.220705129183232	0.443765116471276	LumA	0.301639981804043	11.7422634731584	0.279151376384717	1.86094478831175	LumA	0.262702521538662	6.03587542915912
ENSG00000241288	AC092902.2	ERpos	-0.638568541676928	57.7745730222214	-0.853242873328719	33.999277356259	not significant	0.0866894119114083	1.29591391904364	0.0988983110362378	0.333007827805921	not significant	-0.134479500087886	4.1344764966309	0.00611772641240727	0.0202008797623015	not significant	-0.245276189437393	3.60276958500079	-0.167521868324293	0.599609473658299	LumA	-0.627732825715674	37.826956738545	-0.929179629452859	32.8546375679262	LumB	-0.76221232580356	46.7180707818287	-0.923061903040452	23.647859875885	not significant	-0.608925251247872	17.0921403279151	-0.337481188180288	1.19746497645413	not significant	-0.363649061810479	6.23765333841018	-0.169959319855995	0.32042668108256	LumA	0.38245663627828	14.1237395281103	0.761657761128566	11.3545284947243	not significant	0.0188075744678011	0.0938035660997316
ENSG00000267277	AC024575.1	ERpos	-0.580771262827595	33.9653186261931	-0.915624100830588	36.2344440354519	not significant	0.271821720054747	7.4395445392727	0.232380493527603	1.27899548814475	not significant	-0.160332792522453	4.94430479774569	0.0231623782525987	0.102786094557623	not significant	-0.20026159543988	1.86950071517631	-0.182532344125896	0.646511218001933	LumA	-0.682147892799378	32.405689442306	-1.0790657844728	41.3090428249444	LumB	-0.842480685321831	42.5787961505273	-1.0559034062202	31.2010017292324	not significant	-0.161090456822738	1.12558695652927	-0.610826064483335	3.58666149969785	not significant	0.0391711386171426	0.155438560924295	-0.428293720357438	1.44460019173588	LumA	0.481886297359497	16.6625232009476	0.896533440346906	15.2298078511616	LumA	0.52105743597664	12.5161076171646
ENSG00000253959	LINC01863	ERpos	-3.67825059600052	89.2304278497947	-4.27047729380176	32.9335293617756	Her2neg	0.920670268959642	7.83356101449402	0.941754433453279	1.33513008156666	not significant	-0.140819584838937	0.83939437384594	0.324732141755878	0.856237370920858	Her2	-1.21975904386174	3.96552600458474	-1.76974157457263	1.93903458568224	LumA	-4.29443490702073	83.3692335088637	-5.3005127381625	40.5481648529666	LumB	-4.43525449185967	83.6883078160981	-4.97578059640662	32.1941146543544	Normal	-2.50159757522774	14.5679068047563	-2.47030677178839	2.43785563934074	not significant	-1.28183853136599	4.05987332483114	-0.700565197215759	0.256989217598296	LumA	3.07467586315899	43.2521220159855	3.53077116358987	10.4977149716178	LumA	1.792837331793	12.8512154792957
ENSG00000258940	AL132639.2	ERpos	-0.702117566097449	46.1307238224269	-1.15917880614884	34.3642618419318	not significant	0.261240520514783	7.01426958826449	-0.124334616335146	0.378762271247011	LumB	-0.164625772082196	5.58095511491386	-0.175121699473565	1.5878817233796	Her2	-0.575005899006076	12.2283104189702	-1.02277370398016	10.4777377495524	LumA	-0.965547900760745	52.9759202673747	-1.51741498251166	43.484884706843	LumB	-1.13017367284294	64.5981734133964	-1.69253668198522	45.1113514327974	Normal	-0.715290474247076	15.7792840267956	-1.10963249020655	7.40814759447782	not significant	-0.140284575240999	0.952621764635466	-0.0868587862263867	0.109432229957009	LumA	0.390542001754669	11.8518070161952	0.494641278531501	4.33250805051978	LumA	0.250257426513669	3.51382674037516
ENSG00000258824	AL122035.1	ERpos	-0.83141801936098	90.1426283055692	-1.07520071352908	33.6906085280058	not significant	0.315928674178084	12.5168055540158	0.0581795243123078	0.128213556176127	LumA	0.498023084844949	55.5828025100544	0.250445323958404	2.23144082906565	Her2	-0.332060957861788	6.72908227824339	-0.779798879465596	6.42774929982961	LumA	-1.12447526554181	119.793661553204	-1.45912161812912	48.6122339535069	LumB	-0.62645218069686	33.3821709911367	-1.20867629417072	26.0611096161523	Normal	-1.18509460318761	70.9767991511199	-1.38521877811893	12.1326519706306	Normal	-0.853033645325822	38.0113813372678	-0.605419898653338	2.00592077592399	LumA	0.792414307680022	62.9721039786844	0.679322738663528	6.7537040637488	not significant	-0.0606193376458006	0.499248765440399
ENSG00000228043	AC114763.1	ERpos	-0.964163918498086	89.3226618901785	-1.0608062405953	33.355545359872	not significant	0.173018450317109	3.44677793896474	-0.0343327917140253	0.0760849308731184	not significant	0.104799233220387	2.70265372137106	0.00899169261974525	0.0290101620510658	Her2	-0.759051633582071	23.5521175724268	-0.810950952888116	7.42553353046313	LumA	-1.33370584096664	107.674358748374	-1.37495105279219	42.8255347270345	LumB	-1.22890660774626	82.6290504318643	-1.36595936017244	34.2707582527823	Normal	-0.76956767578869	19.926705838413	-0.453016359291991	1.33051909130973	not significant	-0.0105160422066188	0.040574791901085	0.357934593596125	0.761530264659656	LumA	0.574654207384573	28.5885487592168	0.56400009990407	5.60868727331476	LumA	0.564138165177954	18.2290841224387
ENSG00000246560	AC018797.2	ERpos	-0.732643048373403	92.6357659646572	-0.73562579776799	33.0011682735141	not significant	0.247283163700965	10.3236245996069	-0.0312288276043622	0.0901642325586325	not significant	0.0979320191058065	3.37506589190542	-0.0346505999220774	0.179766097797744	Her2	-0.355916455698321	9.51080764934276	-0.395520522950644	3.51289914740165	LumA	-0.960821885074868	109.008548917895	-0.960491783605974	45.8796204328643	LumB	-0.862889865969061	77.1782469633162	-0.995142383528051	36.877156876046	Normal	-0.633409712688009	24.6088502748686	-0.55474300485648	3.91656307546327	not significant	-0.277493256989688	5.1631171901945	-0.159222481905835	0.371117586499129	LumA	0.604905429376547	47.2310933698547	0.564971260655329	9.02490017937163	LumA	0.327412172386859	10.4817708192335
ENSG00000268895	A1BG-AS1	ERpos	-0.599526911520539	79.9964848389905	-0.841519913751983	37.3581060971759	Her2neg	0.383195856209804	29.3042344442217	0.386563759489678	3.48319353420279	LumA	0.133023233963474	6.49775310121014	0.205535174057181	2.48339951963623	not significant	-0.041869985014098	0.314568167257082	-0.0854922125632767	0.255804648689109	LumA	-0.696401171551161	76.7348997565266	-1.03653322766638	47.3192352292537	LumB	-0.563377937587687	43.2610576354037	-0.830998053609201	23.1133339760282	Normal	-0.444805789396394	15.3327550154149	-0.724426931389709	5.81516706160781	Normal	-0.402935804382296	12.1818333707241	-0.638934718826433	3.52297675519216	LumA	0.654531186537063	63.498740053441	0.951041015103105	20.2739838848099	not significant	0.251595382154767	7.31899134262838
ENSG00000224259	LINC01133	ERneg	1.59210382788546	101.259551715166	1.74828960560749	34.9910565604617	not significant	0.0144752029967627	0.0452041816520181	-0.117065881849153	0.147878315666446	not significant	0.748885793103223	14.262469661854	0.445864080227619	1.28706934594779	not significant	0.564558133725944	5.81951771175098	0.120657062870006	0.165266782568151	Basal	1.52319298641951	67.3677690824984	1.95036503040742	35.7076556606284	Basal	2.27207877952273	87.9750003429553	2.39622911063503	27.8621739921029	not significant	0.827616915872019	8.80020561273198	0.631091633636198	1.13057461694776	not significant	0.263058782146074	1.05431199280479	0.510434570766192	0.625853947011856	Her2	-0.958634852693561	22.284880923944	-1.82970796753741	17.0607203522941	Normal	-0.695576070547486	7.45351055661129
ENSG00000265519	AC015922.3	ERpos	-1.14571475098552	129.566169312737	-1.25234936128917	32.437860402203	not significant	0.564113373694079	28.0418330251216	0.295967749647025	0.996162011329944	LumA	0.494006843460895	42.5122708511571	0.451594560511235	4.43437524887088	Her2	-0.203150506007407	2.16047223857189	-0.401859965750884	1.34833122799939	LumA	-1.42528757084632	150.366350865361	-1.68581355844539	48.1246365367865	LumB	-0.93128072738543	57.6429235081035	-1.23421899793416	19.8922364548068	Normal	-1.17758336260409	53.3213087660143	-1.17487318311123	6.00132127811185	Normal	-0.974432856596688	36.0927100143398	-0.773013217360342	2.12146273272432	LumA	1.22213706483892	108.091147355769	1.28395359269451	14.9139413032195	LumA	0.24770420824223	4.01299221360284
ENSG00000227603	AL583839.1	ERpos	-0.922651217617998	42.0521540315185	-1.27683771590674	33.4345023292859	not significant	0.105063890560806	0.909144243368401	-0.232706072105592	0.791157390897157	LumA	0.150717571475212	2.70577598823269	0.230680503061308	1.75604157673875	Her2	-0.747453012393287	10.9229230911249	-1.04497404436712	8.57945808737971	LumA	-1.34538765226683	53.2935464786763	-1.71075788638082	44.2218433577072	LumB	-1.19467008079162	37.8725709381055	-1.48007738331951	27.3666290267945	Normal	-0.92997109635924	14.4401634602302	-0.918028598121253	3.84037642858079	not significant	-0.182518083965953	0.913554458814725	0.126945446245867	0.143629529417596	LumA	0.597934639873543	15.1775103683166	0.665783842013696	5.65396251568849	LumA	0.41541655590759	5.33950637307084
ENSG00000236740	AL033384.1	ERneg	0.978329810104675	78.5595967678383	0.781540878393921	33.5102392300557	not significant	0.0699574568859825	0.474645237421954	0.202121695044451	1.04803585696663	not significant	0.18141394538764	2.74800206368148	0.0237164980731671	0.0904192467723933	Basal	0.891647653786693	24.2876112289501	0.808879631447494	11.529734465279	Basal	1.09875604341169	71.3963597436449	0.964823816360024	41.6179157128684	Basal	1.28016998879933	70.5560988356757	0.988540314433191	30.1956482406017	Basal	0.722691500244498	13.0107995254952	0.331386707394841	1.33742754797291	not significant	-0.168956153542195	0.852348848834702	-0.477492924052653	1.89745241908004	not significant	-0.207108389624999	2.23244789860432	-0.15594418491253	0.817315599436225	Normal	-0.376064543167194	4.52568704396665
ENSG00000231107	LINC01508	ERneg	1.87931241957622	95.7710745112006	2.01037754466237	32.6782500669993	Her2pos	-0.888334187024697	15.9900425305715	-0.832239072653196	2.42047794346862	not significant	-0.255270480281938	1.77638787479595	-0.429986089400157	0.849895245922749	Basal	1.19147672084092	16.7781146212536	1.29540187832772	4.40010943216977	Basal	2.65207150479141	151.80351283217	2.79431764285333	48.6130550219061	Basal	2.39680102450947	92.2479418482651	2.36433155345318	21.6084038597258	Basal	2.1017699294319	31.3933212674267	1.78427763148965	3.42944064810418	not significant	0.910293208590978	5.23821733501104	0.488875753161928	0.303118578692665	Her2	-1.46059478395049	29.8683067346016	-1.49891576452561	5.74804266353401	not significant	-0.550301575359513	2.63261957968937
ENSG00000226403	AL392089.1	ERneg	1.64411164596134	75.3860709263981	1.59211357413423	33.0992344434764	not significant	-0.358756135514676	2.61998219058737	-0.18435978041931	0.273546983135054	not significant	0.00483445099856761	0.0145081912512217	-0.314951574150486	0.967838470495814	Basal	1.68993625065197	28.54177438154	1.84262304736087	12.2832255714158	Basal	2.3142604085497	118.636775955862	2.28585454088848	55.4214038767421	Basal	2.31909485954827	82.0290638066141	1.97090296673799	29.1782933300758	Basal	1.34731684286822	14.7392566890989	1.16736452611748	3.71011892421516	not significant	-0.342619407783752	0.959552803064897	-0.675258521243389	0.917197220159462	not significant	-0.62432415789773	4.93490574189319	-0.443231493527606	1.05947879988894	Normal	-0.966943565681482	8.19141674794989
ENSG00000238045	AC009133.1	ERpos	-0.700264018899257	98.3897210227582	-0.797156857496905	35.4430019826921	not significant	0.129842429177256	3.40865075318625	-0.0598641350244478	0.187629323361038	not significant	-0.26723484301051	23.6421807003943	-0.142941572782869	1.28692211209329	Her2	-0.34915267067431	11.1411917282549	-0.52451244984634	5.4475187878419	LumA	-0.768001495660884	87.9204422358801	-0.911486943540273	37.9867124207288	LumB	-1.03523633867139	130.884189366309	-1.05442851632314	36.0112945979023	not significant	-0.158657861853721	2.13390696510106	-0.20221079801814	0.606138632687506	not significant	0.19049480882059	2.83765486442865	0.3223016518282	1.02236598567247	LumA	0.418848824986573	26.7684064016759	0.386974493693932	4.06552205709574	LumA	0.609343633807163	36.5753863890871
ENSG00000226856	AC093901.1	ERneg	1.30685291415765	81.4349639942445	1.35340609045643	32.3058386452278	Her2pos	-0.229826717864678	1.91694786823334	-0.427771096673147	1.40220657812814	not significant	0.426703550669024	5.98417708981142	0.0829118970233995	0.158448932788947	Basal	0.590577253515193	7.29923007254413	0.516269613267134	1.95269344784346	Basal	1.3546736184185	62.5755511331229	1.55715079263448	34.3040662697853	Basal	1.78137716908753	68.5941039308172	1.64006268965788	22.9002191968217	Basal	0.837179392694662	9.98414878539139	0.718373258107455	1.82495721835647	not significant	0.246602139179469	1.02655623825866	0.20210364484032	0.198929062743692	Her2	-0.764096364903312	16.0332907300854	-1.04088117936735	7.92917239284023	Normal	-0.517494225723843	4.59630058859183
ENSG00000260267	AC026471.1	ERpos	-0.753320747133222	110.674818179743	-0.820900126094097	33.9060768978893	not significant	0.183176482738449	6.37901414646257	-0.0287131338079527	0.0716179495658032	not significant	0.00901177115913043	0.116947383834912	-0.0210804494577801	0.0847171220764441	Her2	-0.341963042857814	9.97635299705867	-0.4338829498307	3.35885407586571	LumA	-0.907334238827284	111.559052306693	-0.934939187808856	35.2648141587003	LumB	-0.898322467668154	94.174571715442	-0.956019637266636	27.1849751283055	not significant	-0.492254053784859	16.5787935025306	-0.318086591841603	1.14121024756466	not significant	-0.150291010927045	1.85354775517403	0.115796357989097	0.197950960501007	LumA	0.56537119596947	45.4756270841266	0.501056237978156	5.82235828893508	LumA	0.415080185042425	17.4095440987055
ENSG00000224559	LINC01087	ERpos	-2.18657334412187	72.7592610798982	-3.93909796744905	33.3259998162201	not significant	0.500775583547181	6.06049743747201	0.208888946251659	0.221236939691285	not significant	-0.195191229057679	2.68676939408007	0.0442739576654687	0.0791551807286513	Her2	-0.773821040851571	3.88257239462674	-1.49639247305748	2.24260175240171	LumA	-2.44188910189138	61.706298163916	-4.51883281696908	36.9800005118946	LumB	-2.63708033094906	67.282779911266	-4.47455885930361	33.3724882886314	Normal	-1.48984723906581	13.0154194017707	-1.71928891024921	1.95223999648366	not significant	-0.716026198214234	3.47261335598496	-0.222896437191725	0.0862392610904183	LumA	1.66806806103981	33.3462482179011	3.0224403439116	14.7977293095309	LumA	0.952041862825576	9.9587687147057
ENSG00000273901	AC012313.9	ERpos	-1.3033141376625	43.4052399514461	-1.48868298228539	34.7024256673983	not significant	0.00252991862833829	0.00893551220841971	-0.294485282098543	1.04201722065337	not significant	-0.17001116485141	2.38752147548463	-0.104342937473446	0.482788132121837	Her2	-0.873515508087223	7.91448252323103	-1.20565405708127	9.37199389048671	LumA	-1.65800967571855	44.2587838204459	-1.85616475403797	40.9282930803891	LumB	-1.82802084056996	49.2741084198224	-1.96050769151142	38.4804916630768	Normal	-1.2105491984927	13.3869722322477	-0.901988606768302	2.8347597159292	not significant	-0.337033690405481	1.47753717968256	0.303665450312972	0.406991604068072	LumA	0.784494167631323	13.5316442067084	0.650510696956697	4.87713084481306	LumA	0.447460477225842	3.56677209830884
ENSG00000260810	AL135818.2	ERpos	-1.50511313557435	49.8123455411944	-2.03719881822077	33.2070440979474	not significant	0.439169463808891	6.0915599682198	0.261470572496578	0.574777886487528	not significant	-0.184818124645604	2.7960618299453	-0.208795224271562	1.14995497037834	Her2	-0.481836288968793	2.31211363091721	-0.866404588775648	2.33047339255553	LumA	-1.67448717444311	42.225750561375	-2.49353509792663	38.9611421114096	LumB	-1.85930529908871	47.9436882077667	-2.70233032219819	40.1270583655744	Normal	-0.689801068912037	3.9469972067356	-1.39058784038367	4.08779354226104	not significant	-0.207964779943244	0.57098530190154	-0.524183251608017	0.612417145334193	LumA	1.19265088547432	25.004987613313	1.62713050915098	11.8700793077926	LumA	0.984686105531073	12.3921723165309
ENSG00000238178	AC078993.1	ERpos	-4.76009279685051	47.4670339573993	-4.76424892583584	33.3342521506805	Her2neg	1.64803301595531	14.9386412773171	0.979523048348396	1.49370804597692	not significant	0.657681026402477	8.02339360249526	0.364073577268886	0.831668789810563	Her2	-1.69682985187997	2.97313720902585	-2.17478481641249	2.89496309639518	LumA	-5.55388101595408	42.1981145923442	-5.91333584693265	32.1164077260911	LumB	-4.8961999895516	31.9479583202278	-5.54926226966376	26.1191652319942	Normal	-4.57053665678397	23.7999486076607	-4.51686252072687	10.2781413823892	Normal	-2.873706804904	15.781899135795	-2.34207770431438	3.24628646625343	LumA	3.85705116407411	39.0737122899966	3.73855103052016	17.4212883579313	LumA	0.983344359170107	5.48755493830973
ENSG00000218416	AC110619.1	ERpos	-2.56498283180559	46.6787694613494	-3.53434755486283	32.4770604214984	Her2pos	-1.18135980576891	22.8373407356073	-1.51669690690478	6.12309700597344	not significant	-0.216551845536879	1.50260901803193	-0.211124202016606	0.477876555808072	Her2	-3.57797799524886	28.6599345182544	-3.57030209367909	13.470161093132	LumA	-3.71576201183941	36.4300982189867	-4.40760120055017	28.8392895527439	LumB	-3.93231385737629	38.9850844354247	-4.61872540256677	28.664427159499	Normal	-2.85263416529169	16.1363831029339	-2.66383330768532	4.95944909269938	not significant	0.725343829957164	2.73769983543557	0.906468785993772	0.852309420600661	not significant	0.137784016590555	0.45103484031225	0.837299106871074	2.45886830715903	LumA	0.863127846547719	4.90525187117318
ENSG00000259867	AC105411.1	ERpos	-1.48795007955999	42.9882352618331	-1.80049488259552	32.5334660320158	not significant	0.356160521357228	3.38474588333162	-0.0440178030696017	0.0611442303270311	not significant	-0.0556245311720698	0.337241390636571	-0.0815919866212709	0.290750555440779	Her2	-1.34529428982844	14.1192312519428	-1.71857203895341	12.3205578281492	LumA	-2.00948675857897	48.2987893095984	-2.33862249172818	41.2962037503802	LumB	-2.06511128975104	46.6805080169448	-2.42021447834945	38.7861029134874	Normal	-1.33091783779551	11.3787498396703	-1.22595200847878	3.26705206570189	not significant	0.0143764520329301	0.0222294778533012	0.492620030474629	0.612809023409529	LumA	0.664192468750527	7.99076588531408	0.620050452774767	3.26815340660747	LumA	0.678568920783457	5.25866059917989
ENSG00000272666	U62317.2	ERneg	1.94949924046201	142.171058193827	1.63104895645788	33.4281356614439	not significant	-0.924840432119699	24.6604016589036	-0.343689829774733	0.762324322275202	LumB	-0.633277907567099	15.2246756687122	-0.390841906127227	1.7978940359568	Basal	1.15801663533155	24.4073995782061	1.02398312792005	4.9333930537569	Basal	2.73066182847594	201.759373830721	2.2901516203331	54.4264386799346	Basal	2.09738392090884	103.805325072451	1.89930971420587	27.4283453113736	Basal	2.73193318415653	65.560271482146	1.95018999722675	8.53757681791545	Her2	1.57391654882497	20.882324617204	0.926206869306702	1.64411864166949	Her2	-1.57264519314439	57.8010615877644	-1.26616849241305	8.8486293388894	not significant	0.00127135568058875	0.00199778432835176
ENSG00000224739	AC016735.1	ERneg	1.84446652580213	50.9988459353396	2.95075203764808	38.4128493879621	not significant	0.0211721208520901	0.0384517769855647	0.825139229004868	0.811022302157184	LumA	1.65928147156458	22.6952389283408	2.25497417276315	6.41833328330927	Basal	3.11570151982352	40.381107009278	4.22151591467287	14.7608493030435	Basal	2.48829086129159	82.2147423857514	3.57202889568476	57.698879660354	Basal	4.14757233285617	118.401979848653	5.82700306844792	43.4898637261433	not significant	0.293200879927575	0.947397748587314	0.170444039686321	0.157671616039706	Normal	-2.82250063989595	27.7344847934576	-4.05107187498655	10.2008958983039	not significant	0.627410658531935	2.2237216113515	0.649487018988104	0.60712702591072	Normal	-2.19508998136402	38.631547129139
ENSG00000280733	NA	ERpos	-1.43229314995318	36.5000933085177	-1.7131390137632	31.1967950414453	not significant	0.596142927011531	8.22666125997825	0.417903943647359	1.13160665387691	not significant	0.251790864339335	3.07699175910677	0.284264361281085	1.28544553533034	Her2	-0.528180539681119	2.10381926724008	-0.617830738745559	1.53594289793305	LumA	-1.8415072923249	37.1057518169232	-2.07832777791724	35.6995402084846	LumB	-1.58971642798557	25.1638075521989	-1.79406341663616	21.2532183334433	Normal	-0.826355878235806	4.26664783621098	-0.866885429888978	1.78755135165113	not significant	-0.298175338554687	0.816703316643962	-0.249054691143419	0.208084212561725	LumA	1.31332675264378	23.2857538822665	1.46049703917168	10.5252181309703	LumA	1.01515141408909	10.3844890137628
ENSG00000281213	NA	ERpos	-1.43229314995318	36.5000933085177	-1.7131390137632	31.1967950414453	not significant	0.596142927011531	8.22666125997825	0.417903943647359	1.13160665387691	not significant	0.251790864339335	3.07699175910677	0.284264361281085	1.28544553533034	Her2	-0.528180539681119	2.10381926724008	-0.617830738745559	1.53594289793305	LumA	-1.8415072923249	37.1057518169232	-2.07832777791724	35.6995402084846	LumB	-1.58971642798557	25.1638075521989	-1.79406341663616	21.2532183334433	Normal	-0.826355878235806	4.26664783621098	-0.866885429888978	1.78755135165113	not significant	-0.298175338554687	0.816703316643962	-0.249054691143419	0.208084212561725	LumA	1.31332675264378	23.2857538822665	1.46049703917168	10.5252181309703	LumA	1.01515141408909	10.3844890137628
ENSG00000228395	AL356481.1	ERpos	-0.614056663249608	70.2684239910429	-0.706980178969097	32.0173220699179	not significant	0.264299757037869	12.4031940692482	0.156471777679199	0.854343164395246	not significant	0.197635671258491	12.0540493310728	0.0627717452275351	0.405894370955142	not significant	-0.0698730201489378	0.569379495229325	-0.254808421507492	1.55910092181835	LumA	-0.737078482192834	71.8337518022499	-0.826323560404063	35.1543346236605	LumB	-0.539442810934343	33.4546460956546	-0.763551815176528	22.5146926602299	Normal	-0.487809657821907	15.6552709369959	-0.350707370546487	1.66922476863093	not significant	-0.417936637672969	11.219400358163	-0.0958989490389954	0.179830294225908	LumA	0.667205462043896	55.8012933467468	0.571515138896572	9.06127430333611	LumA	0.249268824370927	6.29927566940018
ENSG00000226471	Z93930.2	ERpos	-0.815612340228174	70.0683828088269	-0.862338016471517	32.9891027221269	not significant	0.15116995586784	2.61886861621472	-0.0784733691472432	0.232427188292191	not significant	-0.0470239802520567	0.616141316283531	0.105965491086023	0.665952007916187	Her2	-0.596342000890617	15.3349776128335	-0.848191595441597	11.0148994769985	LumA	-1.09903566489993	84.2027726921737	-1.12745682068838	44.5188650189655	LumB	-1.14605964515199	78.3847383230107	-1.02149132960236	27.262616916969	Normal	-0.817295590614037	23.3525280667707	-0.686365970405989	4.16709658598744	not significant	-0.22095358972342	2.06968903391123	0.161825625035608	0.296448408886829	LumA	0.502693664009316	19.4459097350815	0.279265225246781	1.94900047884509	LumA	0.281740074285896	4.47661361874838
ENSG00000267302	RNFT1-DT	ERpos	-0.867393111600137	49.7988918806026	-1.05515264247091	31.8816156456566	Her2pos	-0.208521228206376	3.52299702048244	-0.297869124313904	1.384662537524	LumB	-0.417222114952425	22.1676979444175	-0.188698257684773	1.37406792404877	Her2	-1.29216440510549	44.3331593398506	-1.25730714910126	16.6671606848275	LumA	-1.27972476815882	64.6237212828425	-1.40928701486069	45.1423233650346	LumB	-1.69694688311125	99.3382282509749	-1.59798527254547	43.7102122729811	Normal	-0.948798314153588	19.1739181713045	-0.833309310418023	4.1619429324474	not significant	0.343366090951898	3.29321831638378	0.423997838683241	1.01601214680689	not significant	-0.0124396369466621	0.0660554902146633	0.151979865759429	0.605988520496365	LumA	0.330926454005236	4.13115383954763
ENSG00000234233	KCNH1-IT1	ERpos	-1.95269019541254	55.1494542954562	-3.44020942720759	30.3836468517141	not significant	0.693621344226083	6.94145938260132	0.331645306218225	0.333052662946063	not significant	-0.212409738501323	1.45706984860283	-0.195956048228744	0.377623840337128	Her2	-1.02442647661484	6.10756536481871	-1.68292550304054	2.51328236444255	LumA	-2.34123660745729	54.1216232583734	-3.93771318835266	31.220705101333	LumB	-2.55364634595862	55.7282937362104	-4.1336692365814	30.0750692917726	not significant	-0.795472266637112	3.15198692659382	-1.14632275960996	0.736969821268261	not significant	0.22895420997773	0.419873332016057	0.536602743430575	0.201996167197595	LumA	1.31681013084245	16.8486279816378	2.25478768531212	6.48302465298689	LumA	1.54576434082018	15.153128444568
ENSG00000233823	AL356311.1	ERpos	-4.65673272556979	68.5921451155037	-6.99338751692618	31.7207275001543	Her2neg	1.65067463151438	11.9601317071869	1.55891157486421	1.87757562309614	LumB	-1.14811470504062	29.4867202087198	-0.859711229329761	6.31474158635081	not significant	-0.954252650654913	1.34487966460528	-0.818317957586562	0.306537938277455	LumA	-4.68257075293292	50.8827981984059	-7.26995243079973	38.8156424479526	LumB	-5.83068545797355	75.6605965471667	-8.12966366012949	45.5368455689602	Normal	-2.36944620093634	6.6270056352965	-3.8510473551448	4.76318533353459	Normal	-1.41519355028143	2.49572447670028	-3.03272939755824	2.07419439407031	LumA	3.72831810227801	30.9048113022278	6.45163447321317	15.6101540196763	LumA	2.31312455199658	10.3641274569708
ENSG00000261889	AC108134.2	ERpos	-0.805191290816732	57.3115023914461	-0.891136905172657	32.8870899562963	not significant	0.274320381206359	7.091137191343	0.204267174699511	0.957131706414995	not significant	0.0395350692038365	0.469294422191079	0.124571855162964	0.903726605115432	Her2	-0.301495145692385	3.47573198078869	-0.332612910604789	1.73417980351846	LumA	-0.955148137342958	54.1093879338393	-1.09132681858954	39.6826555241257	LumB	-0.915613068139122	43.5590408576419	-0.966754963426578	23.9417946262101	not significant	-0.558652691581731	9.56787804951012	-0.340939301442363	1.096492966715	not significant	-0.257157545889346	2.33718758913181	-0.00832639083757403	0.00994905744235591	LumA	0.653652991650573	27.3363902851378	0.758713907984753	10.6165713159635	LumA	0.396495445761227	7.53930271228473
ENSG00000283413	AC008703.1	ERpos	-2.6203762891086	66.4732754360599	-3.76098660266897	30.6781361298307	not significant	0.102641164740196	0.292455759178527	-0.708246792078476	1.32723281912075	not significant	-0.0784057030478418	0.313806002492099	-0.250277472466093	0.583960921645563	Her2	-2.54444468477743	26.4834135693801	-3.60182086696832	11.4300196495575	LumA	-3.42848102557202	75.8816336598836	-4.89012801786511	39.6172928079428	LumB	-3.50688672861986	71.5445249033358	-5.1404054903312	39.6700807905149	Normal	-2.75286446896729	25.8886878960938	-3.45279899242466	6.28265020565978	not significant	-0.208419784189859	0.34119390791486	0.149021874543655	0.0516532985870381	LumA	0.884036340794584	6.99866365712782	1.28830715089679	2.98635403985826	LumA	0.675616556604724	2.9012572033553
ENSG00000271420	AL109936.2	ERpos	-0.728704221694635	58.0146239274994	-0.776684878268533	32.4388475870648	Her2neg	0.338911368443784	12.7833487347982	0.307169761380206	2.40931238444423	not significant	-0.0436558167860189	0.650023669780213	0.103061541837906	0.821069690083446	not significant	-0.173126979309832	1.53998377387031	-0.0547236549493602	0.138147155474699	LumA	-0.805431184265466	48.4513079509098	-0.86302045816976	32.9231963453998	LumB	-0.849087001051485	47.1807593397261	-0.759958916331854	19.5700226296114	Normal	-0.602433042892626	14.1385090353438	-0.40600497047402	1.90768341928251	not significant	-0.429306063582793	7.32716606230835	-0.351281315524659	1.13174861081097	LumA	0.632304204955634	30.1936087609123	0.8082968032204	14.3052333099984	LumA	0.20299814137284	2.81400417468
ENSG00000283012	NA	ERpos	-0.728704221694635	58.0146239274994	-0.776684878268533	32.4388475870648	Her2neg	0.338911368443784	12.7833487347982	0.307169761380206	2.40931238444423	not significant	-0.0436558167860189	0.650023669780213	0.103061541837906	0.821069690083446	not significant	-0.173126979309832	1.53998377387031	-0.0547236549493602	0.138147155474699	LumA	-0.805431184265466	48.4513079509098	-0.86302045816976	32.9231963453998	LumB	-0.849087001051485	47.1807593397261	-0.759958916331854	19.5700226296114	Normal	-0.602433042892626	14.1385090353438	-0.40600497047402	1.90768341928251	not significant	-0.429306063582793	7.32716606230835	-0.351281315524659	1.13174861081097	LumA	0.632304204955634	30.1936087609123	0.8082968032204	14.3052333099984	LumA	0.20299814137284	2.81400417468
ENSG00000236008	LINC01814	ERpos	-0.988310149629814	35.0359757771703	-1.3056254315011	32.5224663855611	not significant	-0.155977665947102	1.4906932928907	-0.290674472170224	1.01548944020803	LumB	-0.326586389169571	9.00913277431372	-0.406890568207848	4.30057552967712	Her2	-1.12626003581819	18.1540835052129	-1.39983201392788	14.3439974014787	LumA	-1.29084001463352	34.273706604061	-1.62219346012737	39.0935673750707	LumB	-1.61742640380309	48.7216123092473	-2.02908402833522	47.2273409850547	not significant	-0.538382821879985	3.30830151845411	-0.294454044015388	0.448453454908874	Her2	0.587877213938203	4.62306185785885	1.10537796991249	3.63280228743329	not significant	0.164579978815335	1.30243629882536	0.222361446199498	0.842662672269113	LumA	0.752457192753538	9.55316814973485
ENSG00000228613	AC141930.1	ERpos	-1.51098761114454	62.8568591179835	-1.81274638814977	32.7202862223401	Her2pos	-0.560929788024647	13.1486494139853	-0.955322962657276	6.54165524997985	not significant	0.24883536133539	5.02444498716469	-0.222803321470629	1.09272214873949	Her2	-2.97057106220393	84.1546126463562	-2.9415722497049	33.3256440952267	LumA	-2.75845231590662	87.8867154662069	-2.68724308822263	43.6386132825624	LumB	-2.50961695457123	68.9053814467101	-2.91004640969326	43.9646662985354	Normal	-1.93306223892757	29.6681910561032	-1.27621549931366	3.45537403720507	Her2	1.03750882327636	16.2591196940115	1.66535675039124	5.8587120325767	not significant	-0.212118746297303	2.3032527899379	-0.254329161482265	0.860510132239074	LumA	0.825390076979058	13.5513512475571
ENSG00000261659	Z92544.2	ERpos	-0.883845222357243	90.0160092010634	-0.901681751914488	32.049868822437	Her2neg	0.382734485547062	16.8812837178609	0.28350877409392	1.60194397488728	LumA	0.164240843124507	6.59319445965049	0.170557936062731	1.49943043592942	Her2	-0.267997527439115	3.76247310509212	-0.331810625583045	1.65766740802284	LumA	-1.062478326408	90.9404538847634	-1.15222568636442	41.9510851392357	LumB	-0.898237483283498	57.7282821545358	-0.981667750301686	23.6682422312623	Normal	-0.571889052402224	13.7994452078994	-0.526401678114795	2.33343218388569	not significant	-0.303891524963109	4.21696851049842	-0.19459105253175	0.359134806054192	LumA	0.794480798968889	53.973999218336	0.820415060781372	11.8649984015797	LumA	0.490589274005781	15.9284473560266
ENSG00000237523	LINC00857	ERneg	0.732156245419634	44.0036624008272	1.15920507772425	31.2278348925294	not significant	-0.0196546501649446	0.0999723361028696	-0.143344493690096	0.334922201288825	LumA	0.736195445999058	34.6038689656042	0.375397039053416	1.82514360104297	Basal	0.658815089086395	15.1000960504433	1.03278770151293	7.54091701343031	Basal	0.821948988104724	44.7037018285175	1.34620962769049	34.9240671497695	Basal	1.55814443410378	96.974802237632	1.72160666674391	30.2246764741498	Basal	0.564485656566276	8.8794817884511	0.633975351936355	1.89557621675556	not significant	-0.0943294325201186	0.398060566945123	-0.398812349576573	0.614872580153171	not significant	-0.163133899018329	1.70001427395898	-0.313421926177562	1.07102905875139	Normal	-0.257463331538448	2.48687735178547
ENSG00000255606	AP000439.1	ERpos	-2.60944745184098	79.3650048347503	-3.01390288361139	31.3669407199088	not significant	0.851022337066061	10.1210190329668	0.528759687782407	0.803057720172074	LumA	0.693944360980043	14.2276458454567	0.89064564986185	5.39058051186455	Her2	-1.16955617778745	6.67150944610888	-1.22430380596446	1.88123997628338	LumA	-3.29716152219678	86.7255596789558	-3.87686101874948	41.1068937190991	LumB	-2.60321716121674	48.1782457943044	-2.98621536888763	20.4091612433173	Normal	-2.27242015797565	22.4537888345323	-2.0398633127895	3.36746661921584	not significant	-1.1028639801882	5.83046683774251	-0.815559506825047	0.547688364151591	LumA	2.12760534440933	40.6856492665748	2.65255721278503	11.8624120731186	LumA	1.02474136422114	8.37099065223729
ENSG00000259604	AC015712.4	ERneg	1.81384346650882	84.0555366608026	2.4945040608768	43.4326218493666	Her2neg	0.461287451194197	3.77178143306623	1.05435073709274	1.96080684205779	LumA	1.32780892853925	36.3877015072477	1.53248435334728	5.74265378693629	Basal	3.30501848134657	98.2690495445293	4.21154273963448	21.3537474342076	Basal	2.66037630422559	181.912354193965	3.17320884167726	68.7383203898323	Basal	3.98818523276485	239.680689959898	4.70569319502454	53.7734964897313	not significant	0.374611323426705	2.39066621026874	-0.1082525595771	0.120351100422641	Normal	-2.93040715791986	62.9589992628234	-4.31979529921158	17.2254977242003	LumA	0.644642177120978	4.89160860609534	1.03833389795722	1.6784860031777	Normal	-2.28576498079889	80.8511180883404
ENSG00000272654	AL358472.2	ERpos	-0.911554252438541	109.074698976761	-0.778725321569401	31.2376751825811	not significant	0.324361736330482	13.6231843927676	-0.0907064971179901	0.326800798140138	not significant	0.0109687463822769	0.125992362279761	0.026079390747614	0.112014154178811	Her2	-0.22591299508862	3.17067544435009	-0.40775437883504	3.08577905690041	LumA	-0.978511423536214	90.4045409892099	-0.920156046580961	35.342289831927	LumB	-0.967542677153937	77.1320754620494	-0.894076655833347	24.9942017774727	not significant	-0.356479599446915	6.23013634274414	-0.0789053920542597	0.15027762777049	not significant	-0.130566604358296	1.06618521322933	0.32884898678078	0.945680546733171	LumA	0.752598428447595	55.0894121419127	0.512401667745921	6.29426119093478	LumA	0.622031824089299	26.6270342205778
ENSG00000244265	SIAH2-AS1	ERpos	-2.62864235593519	98.8050305873836	-2.44760498963969	31.2680984718119	Her2neg	1.41060217458727	36.15010091771	1.05912418295973	3.80971520804893	LumA	0.171328794537883	2.36294830699399	0.425318813418914	2.99684785686013	not significant	0.111974075136229	0.198211161741546	0.563287747883448	0.622825253059933	LumA	-2.77812429240589	95.1434116006162	-2.7189837976846	39.5227391229435	LumB	-2.60679549786801	78.4706146665133	-2.29366498426568	24.7912562834131	not significant	-1.43797889557543	15.9510078472409	-0.73566499346805	0.914008066921037	Normal	-1.54995297071165	16.7213890752687	-1.2989527413515	1.57523140787133	LumA	2.89009836754212	88.1747784494693	3.28227154556805	19.1518377305126	LumA	1.34014539683047	27.6238705956034
ENSG00000215068	AC025171.2	ERpos	-0.772765324914921	60.5827012276729	-1.03564669413033	30.7426699720836	not significant	0.0965779816316462	1.24395646397059	-0.261862438980699	1.13560171914983	not significant	0.170888913554994	5.2427774779201	-0.0803310839294784	0.355544073257755	Her2	-0.648827220601061	17.1827463733145	-0.937750677207689	9.12010399903535	LumA	-1.06552420945842	73.2173769862499	-1.36267911029377	41.8648438968999	LumB	-0.89463529590343	45.2468801533413	-1.44301019422324	35.7999981793167	Normal	-0.932720276923014	29.5091318969217	-0.708363841098643	2.99184357559456	not significant	-0.283893056321953	3.28128112284378	0.229386836109046	0.369586427368522	LumA	0.416696988857364	13.7422966148897	0.424928433086077	2.95165882776301	not significant	0.132803932535411	1.21629040226164
ENSG00000236404	VLDLR-AS1	ERneg	1.06628275880297	68.0370359204544	1.35523361486797	39.9919872609867	not significant	0.0643361495193351	0.314046868486162	-0.0186630830479164	0.0236573206212269	LumA	0.391689269276681	6.96582275634464	0.342067741291853	1.44274116820615	Basal	0.937125438537963	20.4875371034766	0.742898148101504	4.51389636586044	Basal	1.3111004038151	78.5970748446514	1.51055012809519	41.357064251866	Basal	1.70278967309178	86.3405125978251	1.85261786938705	32.697050271743	Basal	0.626202060084476	8.06138845890357	1.4741669172125	5.9767598750533	different direction	-0.310923378453487	1.83075894262864	0.731268769111001	1.31300535092985	Her2	-0.373974965277137	4.62631327194003	-0.767651979993688	5.32319593753844	not significant	-0.684898343730624	11.0166292339579
ENSG00000244558	KCNK15-AS1	ERpos	-1.81916562858185	61.7859679400162	-1.77828278221822	30.7242204543007	Her2neg	0.504318045746992	6.92467959675275	0.451770340386151	1.31123618994585	LumB	-0.241446360670219	4.27749574760292	-0.38796613148658	3.08434616629581	Her2	-0.729526289323236	4.37505149840703	-0.684872380016281	1.89711679597529	LumA	-1.94694048482125	47.511012359642	-2.07918826047841	35.0021442243388	LumB	-2.18838684549147	55.6595021384102	-2.46715439196499	40.7964546516858	Normal	-1.36595097619742	14.5401837905535	-0.781616245837975	1.45475035289067	not significant	-0.636424686874186	3.92542479639306	-0.096743865821694	0.0661034382245745	LumA	1.21741419549801	24.5157852194831	1.39431588046213	10.623827198727	LumA	0.580989508623828	5.61876293482164
ENSG00000257718	AC067735.1	ERneg	0.941968759541896	35.2281841420512	1.3801772494985	32.5334660320158	not significant	0.190033926856364	1.14126644102145	0.427779347671774	0.96824725822813	LumA	0.862119234185187	21.1142152918447	0.803313447740477	4.69081312903611	Basal	0.828155793729023	10.2663547235685	1.53811334568135	9.96815540720283	Basal	0.950095472320669	27.8301817823669	1.53742595077196	35.7881970386137	Basal	1.81221470650586	62.0266036671616	2.34073939851244	36.314542644608	not significant	0.377075088353086	2.20158618297745	0.0159674425072672	0.0160874105884235	Normal	-0.451080705375938	2.43018851815446	-1.52214590317409	5.72382727597646	not significant	-0.121939678591646	0.543738964924145	0.000687394909395289	0.000874542311937197	Normal	-0.573020383967583	5.45114909704238
ENSG00000272518	AC036214.2	ERpos	-0.868272225778478	76.1417749201209	-0.815872048138115	30.9304297666929	not significant	0.355824630549364	12.9055223572591	0.205932330356941	1.14687963603493	LumB	-0.21727905361521	9.77992062805064	-0.408867755433104	8.61662864316282	not significant	-0.297176319805806	3.97845195270674	-0.239164497878327	1.12329141525024	LumA	-0.988078660435233	68.6631803837889	-0.828216623673046	28.1137400051035	LumB	-1.20535771405044	88.5628703517339	-1.23708437910615	44.5560607793938	not significant	-0.532673786212551	10.2627651464932	-0.0960405523712169	0.189452557430442	not significant	-0.235497466406746	2.30681934068779	0.14312394550711	0.25682636232464	LumA	0.690902340629428	35.5855692181113	0.589052125794719	7.61895370611893	LumA	0.455404874222682	11.4620580350037
ENSG00000260793	AC003102.1	ERpos	-0.893451104821111	58.211274704111	-1.10835862158751	31.0532474665239	Her2neg	0.50052736295304	18.2709269496001	0.444038320783845	2.39967052899243	not significant	-0.171272796087362	4.90180574420972	0.0771158660446076	0.310990161860024	not significant	-0.336208012929624	3.60273986213447	-0.319257581332125	1.02766907881728	LumA	-1.08147460108973	57.8514347099497	-1.39378623173506	39.3979403226924	LumB	-1.2527473971771	68.4331982659556	-1.31667036569045	27.236869026011	Normal	-0.446811316746476	5.18914045838782	-0.725587196328274	2.8595950556391	not significant	-0.110603303816852	0.520596418858113	-0.406329614996149	0.810301009124578	LumA	0.74526658816011	30.1097648049138	1.07452865040294	12.6030156539298	LumA	0.634663284343259	15.1959024419427
ENSG00000263812	LINC00908	ERpos	-1.15105448930911	53.0079210384315	-0.992659258548806	30.7034989677305	Her2neg	0.720620830259601	21.3058791578633	0.421266897498977	2.60152591932963	LumA	0.20264224685923	3.96267501752587	0.2400213547344	2.16320344583473	not significant	0.0365714785734059	0.088919344012937	0.0879934340387915	0.175688186842421	LumA	-1.28411088149435	48.0512666598785	-1.17396031011009	35.9647291040599	LumB	-1.08146863463512	30.262773182351	-0.933938955375694	17.5003641993695	Normal	-1.21495238047131	24.4532050497679	-0.623766485303665	2.63844381743694	Normal	-1.25152385904472	24.1086561526781	-0.711759919342457	2.52636564483311	LumA	1.32068236006776	45.0288933246786	1.26195374414889	19.4304758323753	not significant	0.0691585010230402	0.287553712067911
ENSG00000231367	AC011247.1	ERneg	1.13215049867282	35.509494993837	1.88166011736798	36.4188379492984	Her2neg	0.72727759885621	9.07651630284712	1.10091766585464	4.16587133711977	LumA	1.55768544939207	54.6381650624573	1.3064914357098	13.4242998673095	Basal	3.43413426475738	102.84899330051	3.56237718596017	41.8766367174945	Basal	1.97037805286144	113.321051337584	2.60891485374863	72.3990030614412	Basal	3.52806350225352	184.85918476687	3.91540628945843	85.8805410610657	not significant	-0.23168813849108	1.1729205569451	0.480713673005687	0.843699326937332	Normal	-3.66582240324846	102.254787803732	-3.08166351295449	17.2254977242003	LumA	1.46375621189594	23.9506013881687	0.953462332211547	4.05761127682323	Normal	-2.20206619135252	96.4606071891844
ENSG00000267690	LDLRAD4-AS1	ERpos	-1.77274360515957	72.7541835864282	-2.26430666425333	30.5089115352595	not significant	0.422952984370338	4.99793084907142	0.228629401227897	0.321519006972684	LumA	0.414039727137534	9.31282556147901	0.96200329628757	8.32183066471518	Her2	-1.57659407615584	23.3137890486061	-1.9476773688038	8.22812628405569	LumA	-2.69596837929937	105.835609781415	-3.37783109557094	49.4220498575095	LumB	-2.28192865216184	68.0844558340328	-2.41582779928337	20.9012750701862	Normal	-2.04439763687742	34.0029635391594	-2.14803857351501	6.18421280264163	not significant	-0.467803560721572	2.36950159544079	-0.200361204711205	0.11950677544374	LumA	1.11937430314353	24.6906554571078	1.43015372676714	7.26814311881414	LumA	0.651570742421954	6.51728681211048
ENSG00000245849	RAD51-AS1	ERpos	-0.660457315834601	49.0496297875397	-0.854950914813483	32.5037344134511	not significant	0.304144085144028	10.0629175095965	0.211682204174596	1.04201722065337	LumA	0.209294526201162	7.89598510979675	0.243093235059917	2.68405056464272	not significant	-0.12551137062491	0.923733355877924	-0.188125891100248	0.686877596941911	LumA	-0.828298159041255	53.0724026337915	-1.02982921666253	38.0210076586244	LumB	-0.619003632840093	25.6175954967838	-0.786735981602615	16.7382899172516	Normal	-0.729420538012841	20.4098947697781	-0.829352897867665	6.05386305412043	Normal	-0.603909167387931	13.762670271429	-0.641227006767417	2.89426341710332	LumA	0.702786788416345	36.7581084385206	0.841703325562285	13.1478920894511	not significant	0.0988776210284141	0.783195104910934
ENSG00000245275	SAP30L-AS1	ERpos	-0.435569469648246	28.342595913861	-0.765215395432264	31.7679085341153	not significant	0.0858750089314613	1.35282960034802	0.0175388166351503	0.0428408789414288	not significant	0.127946413100675	3.96392307904188	0.114763787567097	0.959229582305898	Her2	-0.387189895262272	8.90658086849241	-0.629867890859681	7.67947131782094	LumA	-0.634159396601322	39.0687033527892	-1.04860133040082	47.0634662037704	LumB	-0.506212983500647	21.466385486309	-0.933837542833724	28.6148542522244	Normal	-0.318532260226534	4.99315193724747	-0.710232911373591	5.58991673149233	not significant	0.0686576350357379	0.414624100994646	-0.08036502051391	0.134526712168133	LumA	0.246969501339051	6.82443006819129	0.41873343954114	4.82023174670088	LumA	0.315627136374789	6.92281172270549
ENSG00000233968	AL157895.1	ERpos	-1.55033760321235	61.8066144075074	-1.71336617753004	30.6199402744152	not significant	0.305203833635301	3.70889576249117	-0.0220929931907036	0.0282699355946507	LumA	0.583204434127646	23.8772345420219	0.667741690559785	8.93244201123748	Her2	-1.03525756741424	12.1064550385031	-1.00760425413455	4.05352957767523	LumA	-2.04684781831617	68.8871551786362	-2.30128522600333	42.1371516051164	LumB	-1.46364338418852	32.4252266482536	-1.63354353544354	18.4367473005046	Normal	-1.89424098402396	39.6642290873377	-1.87988885402157	10.9283682444205	Normal	-0.858983416609721	11.1547560172038	-0.872284599887028	2.13544602042815	LumA	1.01159025090192	27.1959748724928	1.29368097186878	10.4274369627972	not significant	0.152606834292201	0.842740103157834
ENSG00000267077	AC020663.2	ERpos	-1.38411464724531	67.2459584572809	-1.38316177649879	32.4861759937408	not significant	-0.0995439542052043	0.678331490803751	-0.0773814217064581	0.146741799284759	not significant	-0.528472334584849	26.8250186482389	-0.0616953810780604	0.233126744138602	Her2	-1.64888147417564	40.7571292600855	-1.1725125453358	9.76103756477642	LumA	-1.85283578242729	70.410935101773	-1.73328072570858	39.1571330068144	LumB	-2.38130811701214	105.455812522849	-1.79497610678664	35.2287562975529	not significant	-0.895854868313298	9.36526206806585	-0.418191509329246	0.704015172443304	Her2	0.753026605862338	8.73046926692198	0.75432103600655	1.7114144147021	LumA	0.203954308251658	2.10346828601676	0.560768180372784	4.08808718940763	LumA	0.956980914113997	18.3165686283551
ENSG00000275484	AP003419.3	ERpos	-1.59558070502368	46.7291767847762	-1.87629999308004	31.4299601633108	not significant	0.37778950908898	3.83197049915519	0.0656532448429292	0.0855974445718207	different direction	-0.247844824358105	3.86995385233195	0.42333709445931	3.13865425442289	Her2	-0.788787638472069	4.86567294930815	-0.867357037510545	2.69912196183398	LumA	-1.78002011411922	38.8887994645404	-2.29039547800987	36.3088795030259	LumB	-2.02786493847732	46.5145975017612	-1.86705838355056	20.7510661027703	Normal	-0.902480471017064	5.30858092590741	-0.994264014013552	2.16483664008279	not significant	-0.113692832544995	0.223473080909395	-0.126906976503007	0.0874416232610673	LumA	0.991232475647148	15.2909212269584	1.42303844049932	10.7584997577849	LumA	0.877539643102153	8.0031391805039
ENSG00000232415	ELN-AS1	ERpos	-1.85381088172681	53.1370739673444	-2.29643320504056	30.1791795835234	not significant	0.668139721713852	9.15041491233048	0.260870376511935	0.405148128095457	LumA	0.38491679470743	7.05582818931086	0.996796182217989	10.9548955129409	Her2	-1.48474526711598	12.5703273625631	-1.6284002998822	6.19672762927143	LumA	-2.80316724043607	60.5693917883452	-3.24818881282389	41.7730883933319	LumB	-2.41825044572864	42.4361509533069	-2.2513926306059	17.9455181661665	Normal	-1.91637331157702	19.0598614674171	-2.02952981688411	6.62071955304988	not significant	-0.431628044461033	1.7457675924691	-0.401129517001912	0.374204488839321	LumA	1.31842197332008	27.5718382713517	1.61978851294169	11.1201996522795	LumA	0.88679392885905	9.86276780583813
ENSG00000235584	AC008268.1	ERpos	-4.76323912252004	69.2425872281505	-5.59232782971982	32.4388475870648	not significant	0.927652980153541	7.28611840659998	-0.162897142503408	0.103490163625071	LumA	0.731733990379165	14.2388692008015	1.00311493436821	6.02728185085406	Her2	-3.93008334449519	21.0420047996379	-5.03210303442405	13.3765203669561	LumA	-6.69240679068554	69.7334043544167	-7.60034545169268	37.3557095468329	LumB	-5.96067280030638	54.4117690011766	-6.59723051732447	27.1814105244763	Normal	-5.81274980690344	45.7481574575842	-5.36542486085049	12.1589165000586	not significant	-1.88266646240826	15.6388360703791	-0.33332182642644	0.177255025339473	LumA	2.76232344619036	56.7570723658646	2.56824241726863	14.2013885864688	LumA	0.8796569837821	6.63981017127066
ENSG00000261474	AC026471.4	ERpos	-0.804641341265952	74.7434828715543	-0.890092781311624	32.0441934347257	not significant	0.171167650512605	3.58315668971332	0.175327981090393	0.706416752987388	not significant	-0.0413804613706092	0.556954105197807	0.16932392980124	1.31981191732934	Her2	-0.462835567805536	10.2815406209428	-0.419699066602961	2.54733109880858	LumA	-1.00729476855767	78.4567193121244	-1.08246253707973	37.5964475990711	LumB	-1.04867522992828	72.9778362866358	-0.913138607278493	20.1067051897903	Normal	-0.653022845348396	16.5733024044144	-0.642727755504648	3.35928709523994	not significant	-0.19018727754286	1.72852066843626	-0.223028688901687	0.432190252321281	LumA	0.544459200752135	24.7864559808271	0.662763470476773	7.8385688723797	LumA	0.354271923209275	7.52343854444432
ENSG00000226835	AC097059.1	ERpos	-3.02388841555809	74.8148229270292	-2.88118432325581	28.712109439698	not significant	0.521349842587182	4.01948070849467	0.0209532447623781	0.0175798265387152	not significant	0.00945571892445063	0.0387207129501319	0.244906910059922	0.952067393596758	Her2	-1.73515474427674	10.6570753674777	-1.26703558079743	2.17569183849853	LumA	-3.50478652747109	67.557329257835	-3.53727397219977	35.5771733907433	LumB	-3.49533080854664	63.5790901824522	-3.29236706213985	28.0474078879728	Normal	-1.84078858351845	10.1495649868295	-1.3735646297446	1.59612294955419	not significant	-0.10563383924171	0.135179486603699	-0.106529048947165	0.0415832037915692	LumA	1.76963178319435	24.9227502540555	2.27023839140234	10.3153949198047	LumA	1.66399794395264	14.7982966662222
ENSG00000225342	AC079630.1	ERpos	-0.787035727252737	29.7196479350324	-1.12012832351944	30.4929199642612	not significant	0.247227709357816	3.62848858460701	-0.0348807338817523	0.0698190833949081	not significant	0.391718251156856	13.7802500166501	0.0508432258513957	0.198189361652346	Her2	-0.621344433297327	7.56535494394168	-0.816548326475937	6.11836391571785	LumA	-1.17037365701557	41.5613482626422	-1.42873060549997	37.0825774917114	LumB	-0.778655405858715	16.2801448525626	-1.37788737964857	28.2706296390316	Normal	-1.32626641943162	32.4087903727835	-1.07993534287172	6.56434180067604	not significant	-0.704921986134294	10.8946938930032	-0.263387016395786	0.46480098205011	LumA	0.549029223718243	12.2027730568361	0.612182279024033	5.45604847929302	not significant	-0.155892762416051	1.13489757379658
ENSG00000255458	AC108471.2	ERpos	-0.473322247026321	25.1524395174566	-0.646341275582114	30.2059921454404	not significant	0.0645041470741511	0.698516156665539	-0.000884800031010435	0.00211205324521714	not significant	-0.16773472552267	5.36253915392314	-0.0706934503172532	0.536026035430604	Her2	-0.268219805490095	3.3906280945152	-0.297667978346824	2.34567629054659	LumA	-0.564005642058462	23.9673090090395	-0.751417228217257	33.2831885137158	LumB	-0.731740367581132	34.2670058736518	-0.82211067853451	29.2474650339175	not significant	-0.230877032010401	2.16475781797017	-0.166011276408416	0.530954898661106	not significant	0.0373427734796938	0.154548862834335	0.131656701938409	0.300941963730387	LumA	0.295785836568367	7.13652737820521	0.453749249870433	6.76193717308563	LumA	0.333128610048061	5.71281129555865
ENSG00000253161	LINC01605	ERpos	-1.67065637205318	54.6077106550831	-1.99109029847576	31.3827399395195	not significant	0.208099735252207	1.34145625704736	0.0230806554327176	0.022086763536048	not significant	-0.239889124465416	2.82737389892305	-0.302875534731492	1.25267212306042	Her2	-1.15476537950478	10.3741388159254	-1.17428908751586	3.9291697269612	LumA	-2.05023779109118	48.9656437015742	-2.53803231344366	37.0192760620991	LumB	-2.2901269155566	54.8970083471243	-2.84090784817515	37.4159280769302	Normal	-1.36994032145781	12.4936128349741	-1.49977425493827	3.9942961524263	not significant	-0.215174941953028	0.584390867379408	-0.325485167422409	0.267158761400926	LumA	0.895472411586406	13.6124865177231	1.3637432259278	7.81814855283144	LumA	0.680297469633378	5.63943075815479
ENSG00000278383	AL031673.1	ERpos	-0.985086443938848	36.6678276270487	-1.03025782308586	31.0647879036089	Her2neg	0.526925468115448	10.8566228117147	0.396426795575805	2.17166465412354	LumB	-0.374114799063924	11.3861719079646	-0.240513217326039	2.05364385555037	not significant	0.136769324879384	0.452676234378483	-0.0922326205734879	0.183789304735918	LumA	-0.822812466545646	19.5709203924424	-1.06310308019011	28.1657828734059	LumB	-1.19692726560957	35.8589370073192	-1.30361629751615	30.9309105278276	not significant	-0.299141292524944	1.49806118586631	0.0233016829671344	0.0266577832148632	not significant	-0.435910617404328	2.62110754949325	0.115534303540622	0.132360100842752	LumA	0.95958179142503	22.7048844947219	0.970870459616621	11.7022758680447	LumA	0.523671174020702	5.5648504375167
ENSG00000275765	AC091982.3	ERpos	-0.738372802425301	70.4741733931368	-0.907471878670348	30.4303192325273	not significant	0.152520525879254	3.29581409071798	-0.13307994129988	0.45207184669701	not significant	-0.0374416466130829	0.529551648423369	0.119725664427356	0.73491775858919	Her2	-0.330069677441761	5.91661210261222	-0.476798580599236	2.97910319493518	LumA	-0.867976061260964	65.3641036853878	-1.11118968481838	36.0932148848784	LumB	-0.905417707874047	61.2235920631216	-0.991464020391026	21.858854792927	Normal	-0.676635847865272	20.1105237172572	-0.561165331732711	2.38988886646928	not significant	-0.34656617042351	5.62040331692772	-0.0843667511334749	0.108123043026246	LumA	0.537906383819202	26.5782450643244	0.634391104219145	6.81279413752506	LumA	0.191340213395692	2.74456430233742
ENSG00000265778	AC018413.1	ERpos	-1.69033780055295	57.6542814013573	-1.89941578022286	29.1361331020755	Her2neg	0.927221641155477	20.1307061870863	0.816844838722178	2.84340759351376	not significant	-0.081235368557903	0.697351087382613	0.205924015630407	0.906187521307842	Basal	0.775814527319044	4.83995914748925	1.09551397017455	2.40259079474461	LumA	-1.39932097680572	37.4591107768237	-1.77627568327206	27.7861334786998	LumB	-1.48055634536362	37.6366632578479	-1.57035166764165	17.8383022352649	Normal	-0.649528297065832	4.44404296285882	-0.91261508831897	2.22759667141023	Normal	-1.42534282438488	14.4789542750491	-2.00812905849352	5.0787774599027	LumA	2.17513550412476	51.7936142874595	2.87178965344661	17.3966853664777	LumA	0.749792679739883	9.13558834880657
ENSG00000285094	LINC01488	ERpos	-3.22890554631095	97.6864331967325	-4.54640381277999	28.3068520441285	not significant	0.730613893238174	6.39772363781161	0.28676096779527	0.219312644421057	not significant	-0.883952138657474	23.4166640226732	-0.211604112220088	0.431412470589316	not significant	-0.594822366528788	1.39988720045214	-0.853086165308148	0.419443558197558	LumA	-3.17903058352678	60.2043781129453	-5.05231427082632	27.9771955134162	LumB	-4.06298272218426	92.8336750679967	-5.26391838304641	28.1308181302323	Normal	-1.46479854152842	6.37631337492707	-2.06110057469841	1.31475608289295	not significant	-0.869976174999635	2.37679998159518	-1.20801440939026	0.42154106498551	LumA	2.584208216998	37.7383667784708	4.19922810551817	9.49174543224889	LumA	1.71423204199836	12.9876022507024
ENSG00000271918	AC034236.2	ERpos	-0.756040332446993	62.156474318571	-0.921366145187329	30.3947680339211	Her2neg	0.489256438819818	25.2200170545439	0.365847848430835	2.36191610825546	not significant	0.046244427497425	0.732791968625411	0.370733261082725	5.92185392915404	not significant	-0.0569739337230144	0.284040610961634	-0.0552225263297682	0.107087727043125	LumA	-0.875130240065557	58.8340513269552	-1.12381271011039	37.8682522071474	LumB	-0.828885812568132	46.5199911210912	-0.753079449027666	13.5288597988809	Normal	-0.678034244269682	18.8463482828085	-0.767179539585457	4.76675169546534	Normal	-0.621060310546667	15.3449808098398	-0.711957013255688	3.06222436122859	LumA	0.818156306342543	48.7299799934937	1.06859018378062	16.3363638113326	not significant	0.197095995795875	2.88371901316651
ENSG00000284606	AC105233.5	ERpos	-0.861173807764162	58.4694875814133	-1.08107806597367	34.1040957044811	Her2pos	-0.161734782805581	2.54011112182438	-0.598573660248768	5.1157507723842	LumA	0.150707503627398	3.53283696196656	0.232309776331864	1.86387201103929	Her2	-1.24288413288455	48.5293380781218	-1.55456392236713	25.3733309363347	LumA	-1.43036729011214	95.6492482505381	-1.51539625449688	52.3194313261609	LumB	-1.27965978648474	68.0852874914264	-1.28308647816502	28.9385567297291	Normal	-1.33412728161292	46.5489051154833	-1.07063764997313	6.91489190390441	not significant	-0.0912431487283671	0.470339802823496	0.483926272394003	1.29357100614558	not significant	0.187483157227586	2.83743482069502	-0.0391676678702497	0.110340040882344	not significant	0.0962400084992185	0.630657988819636
ENSG00000223776	LGALS8-AS1	ERpos	-1.1873737888872	48.2873169959651	-1.55004585704911	29.238080559563	Her2pos	-0.39236802950166	8.68031422647371	-0.638862659610963	4.16585860228841	LumB	-0.49410021911766	25.0045529770698	-0.317344710292609	3.05234594663512	Her2	-1.93075540891802	55.5791032130187	-2.11210235256612	25.5055674642731	LumA	-1.74616736725905	59.1226293444465	-2.05129239863837	38.0218095319106	LumB	-2.24026758637671	89.7173605951941	-2.36863710893098	44.0356149570418	not significant	-0.683685201111922	4.81877443303441	-0.385063723830497	0.4369097183233	Her2	1.2470702078061	20.1028434229878	1.72703862873563	5.6552060791453	not significant	-0.184588041658966	2.0349946096378	-0.0608099539277566	0.164208283346017	LumA	1.06248216614713	17.6864513841312
ENSG00000203635	AC144450.1	ERpos	-1.37671937666403	67.6071456579815	-1.49363690166729	30.7316838021763	Her2pos	-0.54924397614495	16.4143330666213	-0.729630708702488	5.4541207320874	different direction	0.281649556927252	8.03652033718267	-0.252292172450732	1.72919559111947	Her2	-2.78266214104907	101.14237145013	-2.19264440290469	26.2381777499189	LumA	-2.54222478489337	102.773838830448	-2.08320013687074	39.0328632160569	LumB	-2.26057522796612	76.8421772574875	-2.33549230932147	41.4141886995194	Normal	-1.92788988564231	40.6110904287839	-0.896393227056279	2.28299715469355	Her2	0.854772255406755	15.2026510334591	1.29625117584841	4.41474760449346	not significant	-0.2404373561557	3.69379749743211	-0.109444266033947	0.316781946899584	LumA	0.614334899251055	10.4420631266566
ENSG00000267270	PARD6G-AS1	ERpos	-1.49281098425401	95.5241610022915	-1.2664962627466	30.1515056356406	not significant	0.824209080090978	28.8044793897498	0.348882775357564	1.20239569814933	LumA	0.2367400812008	5.82140543974508	0.461221454172772	4.24763112029471	not significant	0.0610832965971518	0.17913250076193	-0.0314006582974494	0.0365886097876522	LumA	-1.56936701882363	82.2307485590153	-1.40166386652887	30.6369637839095	LumB	-1.33262693762283	52.708707408011	-0.940442412356094	10.6450866148174	not significant	-0.774533800524849	10.6553622398523	-0.252035158884386	0.365394231362471	not significant	-0.835617097122001	11.5956864018518	-0.220634500586937	0.239289254599433	LumA	1.63045031542078	79.5542071386194	1.37026320823142	14.1827056513396	LumA	0.794833218298783	17.5054786484687
ENSG00000245317	AC008393.1	ERpos	-0.823050132275456	61.9588909021334	-0.915686686562534	30.1996339907714	not significant	0.352706176037366	12.1091434103922	0.127957388693363	0.438890583773354	not significant	0.00246708804263029	0.0231932385609223	0.210996365025175	2.33725079502514	Her2	-0.373933745000421	5.28693871002821	-0.455655409971187	2.73561241046448	LumA	-1.07544174443932	68.7079466185104	-1.18926572620319	39.8093742917708	LumB	-1.07297465639669	61.3099289681294	-0.978269361178013	21.8818580984055	Normal	-0.869200686299221	25.3299749432244	-0.792287123466261	5.00636371044052	not significant	-0.4952669412988	9.03091178464704	-0.336631713495074	0.868533561056842	LumA	0.701507999438897	33.571027314013	0.733610316232002	9.4457659275454	LumA	0.206241058140097	2.8164797601192
ENSG00000284274	NA	ERpos	-0.823050132275456	61.9588909021334	-0.915686686562534	30.1996339907714	not significant	0.352706176037366	12.1091434103922	0.127957388693363	0.438890583773354	not significant	0.00246708804263029	0.0231932385609223	0.210996365025175	2.33725079502514	Her2	-0.373933745000421	5.28693871002821	-0.455655409971187	2.73561241046448	LumA	-1.07544174443932	68.7079466185104	-1.18926572620319	39.8093742917708	LumB	-1.07297465639669	61.3099289681294	-0.978269361178013	21.8818580984055	Normal	-0.869200686299221	25.3299749432244	-0.792287123466261	5.00636371044052	not significant	-0.4952669412988	9.03091178464704	-0.336631713495074	0.868533561056842	LumA	0.701507999438897	33.571027314013	0.733610316232002	9.4457659275454	LumA	0.206241058140097	2.8164797601192
ENSG00000263072	ZNF213-AS1	ERpos	-0.665551748934408	81.6294428852831	-0.701670210657264	31.1960342466728	Her2neg	0.35458461984678	20.8963493997988	0.306346288138535	2.71918256357708	not significant	-0.0307398934450092	0.488731241166504	0.183305595464112	2.18101555949868	not significant	-0.063610637983019	0.495929453742735	-0.150354042815841	0.645912699150378	LumA	-0.713524635380016	67.4751232153562	-0.868379761444495	38.753622470454	LumB	-0.744264528825025	61.8056226969499	-0.685074165980383	18.0177363183615	Normal	-0.220264101910581	3.3876213263126	-0.317491614586521	1.41628696930316	not significant	-0.156653463927562	1.78223843348908	-0.16713757177068	0.392442995483133	LumA	0.649913997396997	52.4626188936619	0.718025718628654	13.6717247012207	LumA	0.493260533469436	21.4098460930748
ENSG00000261167	AC107027.3	ERpos	-0.627058782182447	70.8508147614227	-0.824312591055463	30.1806631013196	not significant	0.126582988388642	3.25634258804516	-0.0626783719867616	0.19881441518479	not significant	0.0349299340216062	0.649436869968832	-0.119717931390959	0.917436904153542	Her2	-0.193450282744062	2.9900623635243	-0.447698645619305	3.15784724119939	LumA	-0.763860150381626	71.7598672234044	-0.943362137839636	31.0877634502399	LumB	-0.72893021636002	57.1011173972753	-1.06308006923059	29.973368473536	Normal	-0.678297913035549	29.6681910561032	-0.704480126783416	4.53448479245446	not significant	-0.484847630291487	15.4374390770053	-0.256781481164111	0.611480630709863	LumA	0.570409867637564	40.9888530005982	0.495663492220331	5.27626717279753	not significant	0.0855622373460769	0.999367776119947
ENSG00000261324	AC010168.2	ERpos	-0.79056390071633	37.6558923629725	-1.23980553466327	29.9089878349763	not significant	0.208327118848422	3.2618286996268	0.149232815176925	0.35179093933354	not significant	-0.419813458977513	22.5245384326475	-0.187830901909413	1.02781786415408	Her2	-0.365850979169561	3.37440308627041	-0.692272827781524	3.35800258783997	LumA	-0.89975661743464	31.6408792596852	-1.52058736948053	35.0951957933404	LumB	-1.31957007641215	60.1044498193512	-1.70841827138994	34.1269815860532	Normal	-0.532336745716058	5.85986338093426	-0.688546368503141	1.97392312300371	not significant	-0.166485766546497	0.826255102174493	0.00372645927838255	0.00324097642955989	LumA	0.533905638265079	12.8836667689254	0.828314541699004	6.55237876395344	LumA	0.367419871718582	4.44836150894526
ENSG00000273132	AL355312.4	ERneg	2.63815174577309	148.003836186775	2.0533747834982	28.5298072976736	Her2pos	-1.70562461845051	46.3531628528703	-1.69196160506176	10.4700998415206	not significant	0.0100057189328391	0.0226297890765091	-0.736594422574107	1.84713163648132	Her2	-0.568130300079572	4.12781697883722	-0.979962634055789	4.18763198923168	Basal	2.59265370715563	87.9370826858389	2.42184515020055	28.7525630658242	Basal	2.60265942608846	61.6183725573644	1.68525072762644	9.72114855173891	Basal	2.01192371855532	16.6686423414342	1.44346673977732	1.89109701314257	Her2	2.58005401863489	27.7546101660562	2.42342937383311	4.41474760449346	Her2	-3.1607840072352	143.595485557616	-3.40180778425634	41.7073321110889	not significant	-0.580729988600306	1.72828966003019
ENSG00000224087	AC018865.1	ERpos	-3.11676749660286	59.4904567595301	-4.22591806007883	28.7376972771351	not significant	0.594423334826116	3.28312625898745	-0.309158365481939	0.293111004502743	LumA	0.393910093750499	2.84403332000832	0.675937980328233	1.86210917714599	Her2	-2.01162968559148	9.83564409075244	-1.96909763019409	2.09083561601191	LumA	-3.89466071201255	61.2554277975338	-5.02315034472585	31.831459850474	LumB	-3.50075061826205	44.4247312968616	-4.34721236439762	20.3942901738571	not significant	-2.15279900909619	9.35745003732094	-1.51220113944198	0.766203129193281	not significant	-0.141169323504712	0.141891064241144	0.456896490752118	0.115714008279975	LumA	1.88303102642107	17.2322554584694	3.05405271453176	7.12015863549206	LumA	1.74186170291636	9.92064325809902
ENSG00000228639	ROCR	ERneg	2.18150308633091	53.6477374216055	3.54475961750956	35.840401538472	not significant	1.29184229987113	6.33311136446816	1.69540332780277	1.24016253659811	LumA	3.21011059242037	42.1972385274146	3.36574215379002	8.22346333417697	Basal	6.53231699646384	74.1090128804545	8.13566173457084	19.0387440545221	Basal	3.5377561679408	168.34105576485	4.77563491624141	84.1365134661738	Basal	6.74786676036117	159.884891105112	8.14137707003143	44.6343874154959	not significant	0.173467641529739	0.486540967025428	0.866820447754285	1.08175932249155	Normal	-6.3588493549341	66.509824387903	-7.26884128681655	12.4552693833837	LumA	2.99456082852304	17.3285781869607	3.36002681832943	3.79284405705142	Normal	-3.36428852641106	106.959850966151
ENSG00000235609	AF127577.4	ERpos	-0.956150398180473	64.6776239896071	-1.14838956749055	29.2969179203991	Her2neg	0.473851310598092	17.0184742607303	0.48415428292702	2.85109958010428	not significant	0.101565080230182	2.04640654308234	-0.0109311506535295	0.029926549098998	Her2	-0.321464638721051	3.19690240574621	-0.624686549863101	3.12490725861897	LumA	-1.19049978382439	67.0217278982817	-1.53132840335105	39.5015266051006	LumB	-1.0889347035942	50.4826235214667	-1.54225955400458	32.1822194064114	Normal	-0.813270458440228	17.5870149599665	-0.883752658676294	3.81233813786992	not significant	-0.491805819719176	7.00077835264714	-0.259066108813193	0.384577319487386	LumA	0.869035145103334	40.1366438513312	0.906641853487948	8.99603868360178	LumA	0.377229325384158	6.85784033375088
ENSG00000245468	LINC02447	ERpos	-0.886521399137057	50.9923932685423	-0.910748260946003	29.8291034862563	Her2neg	0.455999300295186	14.2604193724426	0.564007662375035	5.15994522272808	LumA	0.21645832212641	6.46704872735914	0.327051975005066	4.77012410720771	not significant	-0.215319349474338	1.43425557830193	-0.158612867490446	0.443773602247284	LumA	-1.10794075205522	53.6601471085455	-1.15782740258485	39.5319964620446	LumB	-0.891482429928805	30.8838580544851	-0.830775427579788	16.2448157029064	Normal	-1.04649662632611	27.1356710558456	-0.746287843467417	4.46644207209416	Normal	-0.83117727685177	17.6922654446244	-0.587674975976972	2.16678754935139	LumA	0.892621402580878	36.8097497162718	0.999214535094408	14.9139413032195	not significant	0.0614441257291081	0.321298253726459
ENSG00000247121	AC009126.1	ERpos	-0.810788118342901	74.9129976931535	-1.0266787182604	28.4973310072626	not significant	0.348571575667266	14.4344288507132	0.0831871039255259	0.211826577843531	not significant	-0.0981190865062694	2.59776218900129	-0.0233465566064055	0.0834857089908812	Her2	-0.297172758383499	4.30216901268744	-0.471506739060414	2.17004816532496	LumA	-0.929372963780421	65.2913132174133	-1.29035075027416	34.7530267571055	LumB	-1.02749205028669	70.3219868181748	-1.31369730688056	29.2870824640811	Normal	-0.729341108991979	21.6445221632913	-0.822170324134651	4.01638133868143	not significant	-0.432168350608481	8.20039282014707	-0.350663585074237	0.71390653511309	LumA	0.632200205396922	33.6344633095153	0.818844011213741	8.66352377607762	LumA	0.200031854788442	2.98415709277181
ENSG00000261338	AC021016.2	ERpos	-0.47848366066082	52.8131663363863	-0.700408900044359	29.6980432859856	not significant	0.0621336265374091	1.15012137154801	0.0561027551252812	0.189757996481534	LumA	0.269183371456038	26.0819901606884	0.302172330128119	6.00774149928113	Her2	-0.3160044001878	9.66372938270163	-0.531586843718501	6.23772096814058	LumA	-0.706764397478765	77.6609476655283	-1.0135157743379	49.3557643604696	LumB	-0.437581026022727	26.1694230982265	-0.711343444209778	19.1897779543094	Normal	-0.692304069472366	38.2964057469231	-1.0444171037897	14.1836560709891	Normal	-0.376299669284566	11.9653328417787	-0.512830260071203	2.90429144586342	LumA	0.390759997290965	25.851398148196	0.481928930619396	6.98704231471111	not significant	0.014460328006399	0.10057806475776
ENSG00000266256	LINC00683	ERpos	-1.69063619120576	76.383068712846	-1.97693613747273	28.4562518935521	not significant	0.799521822786981	17.5907130397262	0.495321328034975	1.15569879143908	not significant	0.133624091230296	1.3787717913049	0.178827901774556	0.599103887825246	not significant	0.139517566908467	0.366079450719993	0.418467457503381	0.486395558962621	LumA	-1.75317286739647	59.8136674357709	-2.13096443162557	27.8945756130946	LumB	-1.61954877616617	45.1889272421685	-1.95213652985101	19.455255485005	Normal	-1.34880889478262	18.6514269417326	-1.20883385291236	2.48226643034229	Normal	-1.48832646169109	21.1543788081444	-1.62730131041574	2.96645484291675	LumA	1.89269043430493	61.8279880195092	2.54943188912895	15.6636933508055	LumA	0.404363972613849	3.03376809165762
ENSG00000224078	SNHG14	ERpos	-0.661278669202117	49.288188405382	-1.09872864705808	29.5128749909146	not significant	0.164857577763086	3.1829907251446	-0.0748102127613519	0.148276180647253	LumA	0.321458886482418	18.1659257470001	0.276300369925159	2.03267319938848	Her2	-0.5448123973866	14.0674900821903	-0.832684833557034	6.00848251746255	LumA	-1.05943486013062	86.0889020834069	-1.49802837652158	43.7289827358373	LumB	-0.737975973648201	36.4896352556549	-1.22172800659642	22.0263754731398	Normal	-1.32962740117331	68.8259173619265	-1.57390285209923	12.1886264623851	Normal	-0.784815003786715	25.130438522083	-0.7412180185422	2.28245406031794	LumA	0.514622462744019	22.0787663380784	0.665343542964548	5.21158908919993	not significant	-0.270192541042696	4.90790919110909
ENSG00000260032	NORAD	ERpos	-0.671698267280986	145.042703999048	-0.694047866973839	28.4901440148388	not significant	0.200127391623069	11.049376778383	-0.00370887522495345	0.00828262071078478	different direction	0.0728283154846281	2.86728369367163	-0.163614398255305	1.63599278773721	Her2	-0.274501568420009	10.8448125248798	-0.36270360680891	2.82696537440325	LumA	-0.81751614333074	151.415767829583	-0.842145554767453	34.6457223790439	LumB	-0.744687827846112	106.996553240567	-1.00575995302276	34.2398526385761	Normal	-0.61339463757271	41.2521639337972	-0.363828508941753	1.71273656193327	not significant	-0.338893069152701	12.6024049038752	-0.001124902132843	0.00155957402867789	LumA	0.543014574910731	65.3832510056231	0.479441947958542	6.13164173947479	LumA	0.20412150575803	6.8339616604971
ENSG00000174365	SNHG11	ERpos	-0.67064931740799	72.497820222192	-0.768871525342438	30.0077464200804	not significant	0.194710478000483	5.93349734290772	0.0410818434040574	0.110774052348091	not significant	-0.190618565199855	9.31882665625451	0.0307716024948443	0.126323479298177	Her2	-0.384418900999618	10.0700555135915	-0.324870862215062	1.95879213957766	LumA	-0.792297487192534	70.2374295767454	-0.898014112351238	32.9559433772082	LumB	-0.982916052392389	89.9379691964091	-0.867242509856394	22.3295644151485	not significant	-0.413281786017869	9.41689340169022	-0.281913336184932	0.93786122495675	not significant	-0.0288628850182513	0.147442326207923	0.0429575260301296	0.0599830993454788	LumA	0.407878586192916	19.2122388177028	0.573143250136177	7.27592491754019	LumA	0.379015701174664	11.2541361887875
ENSG00000186615	KTN1-AS1	ERpos	-0.941855767398321	115.999258354138	-0.808409907551383	29.2597318640232	not significant	0.354279268868427	15.7815514262032	0.153764866417887	0.64840909980428	not significant	0.326712709505781	25.8733743709826	-0.00545955684031685	0.0180045381138414	Her2	-0.252348672094306	3.96455405800792	-0.347569822165496	1.97200703091069	LumA	-1.16042992716268	126.81960245394	-0.983746539069125	34.6472380621656	LumB	-0.833717217656896	58.4476003613169	-0.989206095909442	26.0611096161523	Normal	-0.854352681556658	36.4044887370709	-0.636884214683947	3.66580603764728	not significant	-0.602004009462353	18.4007213732018	-0.289314392518451	0.715016386966159	LumA	0.908081255068371	79.9716319310477	0.636176716903629	7.99095198212698	not significant	0.306077245606018	7.74298212482673
ENSG00000267288	AC138150.2	ERpos	-1.20070365400791	49.6141564432463	-1.44177976520214	29.1885081562545	Her2neg	0.509065835325629	10.5597282240342	0.456419403046484	1.62668798709241	not significant	-0.197698314140799	4.07231287610145	-0.0637420172260044	0.221837630292743	not significant	-0.303747834543687	1.47465757381092	-0.415982164577793	0.95392681822663	LumA	-1.33166602793526	41.3194665335405	-1.67245174227791	31.5611233198301	LumB	-1.52936434207605	49.554631396436	-1.73619375950391	28.6347648393743	Normal	-0.845873493000939	9.22629195423268	-0.909185584033153	2.77075307289923	not significant	-0.542125658457252	4.07574716829621	-0.49320341945536	0.746010438728123	LumA	1.02791819339157	26.3187508721364	1.25646957770012	10.2038963729434	LumA	0.485792534934317	5.38798925928562
ENSG00000247572	CKMT2-AS1	ERpos	-0.548254188544264	73.8833436323382	-0.624541163178932	30.5193979580187	not significant	0.225805876260301	11.6690506884187	0.0833865137465311	0.377470007795355	LumA	0.236165388460602	21.0696280812003	0.230536891479077	4.15905930392731	not significant	-0.145632396519968	2.4588786253433	-0.178012740374017	1.02125598728015	LumA	-0.706984342719943	86.5681808482068	-0.814169053617163	42.1440375977798	LumB	-0.470818954259341	33.4927106361017	-0.583632162138086	16.530014343464	Normal	-0.727214027287502	44.9823090639059	-0.681108119204079	7.28411818182067	Normal	-0.581581630767533	28.4124158486918	-0.503095378830063	3.16354414499045	LumA	0.561351946199975	53.1193442059407	0.636156313243146	13.4847152528534	not significant	-0.0202296845675585	0.153472898352022
ENSG00000276116	FUT8-AS1	ERpos	-1.29816801230354	73.2731651793161	-1.85683249256324	28.102355392443	not significant	0.118767301470444	1.08232368876225	0.00293563383328621	0.00249945773112188	not significant	-0.00950654711312182	0.0656959662512516	0.276044799231744	1.62373492008923	Her2	-0.822003683977759	12.1071199404044	-1.05071401533899	3.40777908900987	LumA	-1.59258188313234	67.4130421715861	-2.35342997592555	34.6652962953522	LumB	-1.60208843024546	62.01665235989	-2.0773851766938	23.7026786146882	Normal	-0.965878286009503	14.2005207781149	-1.29212704679809	3.22620589940803	not significant	-0.143874602031744	0.599720837591231	-0.241413031459105	0.188782205966176	LumA	0.770578199154582	23.2477344139649	1.30271596058656	8.20654765408753	LumA	0.626703597122838	10.8136287207464
ENSG00000276649	AL117335.1	ERneg	0.916620309801558	64.0836937838433	1.4193177747623	33.3999060849021	not significant	0.35749676480032	5.74799151228303	0.507676544602693	1.28841099660605	LumA	0.635315074328623	23.6318054542152	0.666640830656502	3.35561784779284	Basal	1.38163977469241	51.1100256973061	1.84222667266201	12.804960179735	Basal	1.20134875744707	94.4347901314275	1.73944280741406	45.0397629039239	Basal	1.83666383177569	132.268782220579	2.40608363807056	38.936686550505	not significant	0.114504421211078	0.719979953402329	-0.241696601868842	0.459999612880035	Normal	-1.26713535348133	35.2160976181699	-2.08392327453085	10.4469965339766	not significant	0.180291017245341	1.48943662274965	0.102783865247954	0.154838547951643	Normal	-1.08684433623599	49.4547712226189
ENSG00000250244	AC010307.4	ERpos	-2.9305461287254	52.3239766404637	-4.35717460392882	26.7570371658135	not significant	0.0945157815419835	0.206772418167299	0.0112758559214674	0.0055282456389911	LumB	-1.33891036481526	33.1987591341095	-0.729881366600206	3.56348650537999	Her2	-2.05538838895546	9.74793973948789	-2.91123353289762	4.663928937562	LumA	-3.13124730502438	36.850578817592	-5.05434967358729	29.1125909428812	LumB	-4.47015766983964	72.0289664745919	-5.7842310401875	35.4993881491483	not significant	-1.70155428661575	5.43866874445287	-1.8383905684291	1.02915484594127	not significant	0.353834102339701	0.432094824391943	1.07284296446852	0.383019341633652	LumA	1.07585891606892	5.58680148601136	2.14311614068967	4.46802749363633	LumA	1.42969301840862	5.7797834923569
ENSG00000269933	AL031429.2	ERpos	-2.27596686018686	45.5612921093789	-2.35536144109749	29.3978728492176	Her2neg	1.26323170637074	15.6616231289845	0.954934423404524	3.17179799018071	LumA	1.05449937380861	26.9818062029359	0.739372675310714	7.48213627458381	not significant	-0.384459174793975	0.691477031615305	-0.468344359907467	0.516431839047042	LumA	-3.0229572712152	56.0077341508785	-3.02530908587218	38.5624866180761	LumB	-1.96845789740659	21.2974049282134	-2.28593641056146	19.8428669077005	Normal	-2.44051251041304	23.9887157834499	-2.30568181494065	9.94030927374103	Normal	-2.05605333561906	17.0428065941432	-1.83733745503319	4.5055199025165	LumA	2.63849809642122	42.6344696125049	2.55696472596471	15.2339445387578	LumA	0.582444760802162	3.49636628949705
ENSG00000259248	USP3-AS1	ERpos	-0.73353921711577	51.7667045410367	-0.757556453376033	29.3272778561724	not significant	0.213745076065704	4.6666602943881	0.180854782609507	0.910057128507898	not significant	-0.123676505323581	2.9957817919576	-0.0568046599375875	0.29998698578345	Her2	-0.638091721101667	15.7214599192517	-0.461143545291542	3.85118149440906	LumA	-1.04263294996164	66.1060580182224	-0.936862581541547	36.0003932512412	LumB	-1.16630945528522	72.0551921762828	-0.993667241479134	29.8682948538083	Normal	-0.740445490207395	17.4084380382786	-0.355998017243	1.40469343755588	not significant	-0.102353769105728	0.58379748803747	0.105145528048543	0.176299339353203	LumA	0.404541228859977	12.4523274324801	0.475719036250004	5.44756783179301	LumA	0.302187459754249	4.85368703640439
ENSG00000261762	AC027228.2	ERneg	1.25646311126273	128.134063554624	1.09106823464791	27.4666609517186	not significant	-0.303082707958046	5.29626708498157	-0.264001538790377	0.852613924127708	LumB	-0.492006458688821	16.6033031967762	-1.01117695257358	17.1069565278621	Basal	0.76055915922247	19.7876236948819	0.726056585013024	4.42098185231727	Basal	1.64519254610335	149.960579793411	1.70162537798422	50.5732886540447	Basal	1.15318608741453	63.4436838009778	0.69044842541064	7.93886634230079	Basal	1.54172345973809	41.0354962183273	1.00066365701965	4.05500854796989	not significant	0.781164300515617	9.81096805196648	0.274607072006628	0.353867271159097	Her2	-0.884633386880878	32.9768442966144	-0.975568792971191	8.52408845129683	not significant	-0.103469086365261	0.36850258004695
ENSG00000225208	AL133387.1	ERpos	-4.05536123888962	67.4039266353662	-5.57838690302944	27.5153118420456	not significant	1.52889678554019	12.6926241474721	0.895180920601353	0.893467442495354	LumA	0.760145354652552	10.7918560510729	1.28949447744969	8.2401686948932	Her2	-1.54684772385045	4.04354445231711	-2.61107274572295	2.60595579035465	LumA	-5.08624613586344	74.2534599547962	-6.97236965443464	41.4319646949168	LumB	-4.32610078121089	50.1276339755087	-5.68287517698494	25.6761806246143	Normal	-2.83932233704588	12.1649794025883	-3.43801401469087	3.09499244319339	not significant	-1.29247461319543	2.83559227820805	-0.826941268967925	0.250677333648025	LumA	3.53939841201299	38.1609223378385	4.36129690871169	10.8756948577225	LumA	2.24692379881756	13.5587486383111
ENSG00000245571	FAM111A-DT	ERpos	-0.612560233395925	75.3304061530669	-0.789616013820911	29.7458951518333	not significant	0.267585093956574	13.3065612137461	0.0303162448444745	0.073235761599456	not significant	0.0773401650834993	2.18848487946935	-0.0428807492552434	0.19192216852504	Her2	-0.318018243144214	8.521344694133	-0.60399734314619	6.16872473963669	LumA	-0.778340505897707	82.5408457212156	-1.04697260746273	42.1440375977798	LumB	-0.701000340814207	57.4507692780782	-1.08985335671797	33.4294729804781	Normal	-0.482045777306869	15.5890275145195	-0.467214432838538	2.20007282472715	not significant	-0.164027534162655	2.09721319753213	0.136782910307653	0.246111031950809	LumA	0.460322262753493	29.667013157446	0.442975264316538	4.55861409756047	LumA	0.296294728590838	8.75215112945209
ENSG00000239467	AC007405.3	ERpos	-1.26112270338424	77.5943100040848	-1.31271966490209	27.3154557107399	not significant	0.524864203515771	13.1354732046701	0.180288229681385	0.371681996722973	LumA	0.189148336390922	3.65646406061335	0.334312218007891	2.02035548074879	Her2	-0.778903929557007	12.5353379959531	-0.686033420161768	2.70322742114552	LumA	-1.70192985675314	93.2990055474305	-1.66928284068957	35.2771872090655	LumB	-1.51278152036222	65.2455525049242	-1.33497062268168	17.2496977388183	Normal	-0.957507725568018	15.6746436715213	-0.678967557423485	1.59793099649104	not significant	-0.178603796011011	0.836094440761174	0.0070658627382838	0.00552790359283508	LumA	0.923025927196133	32.6810180654563	0.983249420527802	7.1042613139412	LumA	0.744422131185122	15.0636049920816
ENSG00000272825	AL844908.1	ERneg	1.04387439886663	76.2376971282837	1.01658136243902	28.2693434808985	not significant	-0.19476516358624	2.21408413231908	-0.111551033520547	0.253061171770757	not significant	0.0819999586863946	0.657714285032773	-0.163367533847459	0.712528904350885	Basal	0.857079754308225	21.1231188573099	0.89359868543976	6.88441550428245	Basal	1.37151545500045	97.3367772928785	1.3031858471251	36.955106717425	Basal	1.45351541368685	80.6775040001028	1.13981831327764	20.0989271661525	Basal	1.29423725964326	29.9096416035082	0.678596172221764	2.39970659828754	not significant	0.437157505335039	3.35219627522695	-0.215002513217996	0.281124694111371	Her2	-0.514435700692227	10.6310016055125	-0.409587161685343	2.03244772822783	not significant	-0.0772781953571883	0.263199873073319
ENSG00000236830	CBR3-AS1	ERpos	-0.374160369416286	22.4316824051923	-0.764218735958021	29.4668557074117	Her2pos	-0.131652622275759	2.92645777448506	-0.323568793742675	2.4909442316028	not significant	-0.0799963524010567	1.85666563074425	-0.0702061627392139	0.405894370955142	Her2	-1.17279218409693	86.1456066310555	-1.34258708313744	32.0331920200534	LumA	-0.844690007668863	73.4429438405634	-1.10209111579373	50.2098782835964	LumB	-0.92468636006992	74.5262925866147	-1.17229727853295	41.4642514129109	Normal	-0.746006619396306	28.1456922275473	-0.773829435629237	6.23395657896278	Her2	0.426785564700627	10.0621625631566	0.568757647508207	2.79337812901436	Her2	-0.328102176428071	13.4440237386167	-0.240495967343712	1.80887573817898	not significant	0.0986833882725566	0.97278753193589
ENSG00000263069	AC124319.2	ERpos	-1.07224350093927	63.3168152666499	-1.09432543481315	28.733445458147	Her2neg	0.676486126830124	25.4295105896102	0.413284175293395	2.13437270001267	LumA	0.377029233086706	19.05080935249	0.342672424169011	4.11808577952359	not significant	-0.0161091661868917	0.0432953580547235	-0.108305532333864	0.187421973660983	LumA	-1.33352467054538	71.5941858499774	-1.35308714977522	35.5771733907433	LumB	-0.956495437458674	33.2666684793856	-1.01041472560621	16.2616092091965	Normal	-1.08679660102609	27.9347057663208	-0.978492073294177	5.59232755653851	Normal	-1.0706874348392	25.6036484482674	-0.870186540960313	3.27613066542129	LumA	1.31741550435849	63.6794108142275	1.24478161744135	14.8941763904107	not significant	0.24672806951929	2.98908289929291
ENSG00000278784	AL136295.7	ERpos	-0.368411708264888	35.8622471355385	-0.532336437175628	28.9678665565941	not significant	0.139022382124537	5.11638498828611	0.0601075623408494	0.293111004502743	not significant	0.0588540319563686	1.67051863119742	0.0663868190713228	0.604506272878394	not significant	-0.0801108554214835	0.870233281845999	-0.0957170524038203	0.455722991499829	LumA	-0.434314364724738	33.8822556464781	-0.61352758834409	30.9213569418084	LumB	-0.37546033276837	21.6264747677667	-0.547140769272768	18.250773466862	Normal	-0.385903905228421	12.9182468200581	-0.435333344172109	3.79710089069401	Normal	-0.305793049806938	8.00733084159401	-0.339616291768289	1.845499401429	LumA	0.354203509303255	21.5861839643009	0.51781053594027	11.2313630759366	not significant	0.0484104594963169	0.476543148665573
ENSG00000285309	NA	ERpos	-0.368411708264888	35.8622471355385	-0.532336437175628	28.9678665565941	not significant	0.139022382124537	5.11638498828611	0.0601075623408494	0.293111004502743	not significant	0.0588540319563686	1.67051863119742	0.0663868190713228	0.604506272878394	not significant	-0.0801108554214835	0.870233281845999	-0.0957170524038203	0.455722991499829	LumA	-0.434314364724738	33.8822556464781	-0.61352758834409	30.9213569418084	LumB	-0.37546033276837	21.6264747677667	-0.547140769272768	18.250773466862	Normal	-0.385903905228421	12.9182468200581	-0.435333344172109	3.79710089069401	Normal	-0.305793049806938	8.00733084159401	-0.339616291768289	1.845499401429	LumA	0.354203509303255	21.5861839643009	0.51781053594027	11.2313630759366	not significant	0.0484104594963169	0.476543148665573
ENSG00000277050	AL122125.1	ERpos	-1.29212079692101	27.7149396071241	-1.13940940117858	29.9918930222292	Her2neg	0.585378149980266	6.08805799065272	0.327934834399154	1.35578897208307	LumA	0.251105997795881	2.17346882019202	0.288953589301311	2.54888502338348	not significant	-0.282284033986311	0.699606428952866	-0.351356266163764	1.12481278576686	LumA	-1.42477925435284	23.0805894487039	-1.47067150052077	39.8349197220647	LumB	-1.17367325655696	13.6166976877861	-1.18171791121945	20.4688681839757	Normal	-0.759497342928218	3.41095793918453	-0.935601863044451	4.49804334838602	Normal	-0.477213308941907	1.48660899580111	-0.584245596880687	1.46439523267647	LumA	1.14249522036653	14.6932528881453	1.119315234357	12.8218435410844	LumA	0.665281911424627	3.83659140440208
ENSG00000228649	SNHG26	ERneg	0.652867804512446	24.2500094205148	1.39925353247907	31.7129522063622	Her2neg	0.287390240184173	3.4360440422155	0.563004968730105	1.51632788232593	LumA	1.2117622141879	67.354703186651	0.922327497406769	7.48213627458381	Basal	1.57943039079581	56.2634449636488	2.47365213344742	24.2226500908062	Basal	0.916624540254224	49.4768589695236	1.87438513821797	59.5378523876046	Basal	2.12838675444212	137.740277314749	2.79671263562474	56.8751262629329	not significant	-0.370003494698788	4.62737613768704	-0.0922721126949586	0.125684982013787	Normal	-1.9494338854946	73.2488801821679	-2.56592424614238	16.3054162968676	LumA	0.662805850541587	13.610247577434	0.59926699522945	1.96998526714151	Normal	-1.28662803495301	67.7529510888828
ENSG00000266208	AC080112.1	ERpos	-0.804757945276729	73.7574277893236	-1.00130476140999	28.119543682703	not significant	-0.0741905034573338	0.866408286982275	-0.124253678217956	0.328687696139767	not significant	-0.257760166778628	12.3878166817031	-0.139957364949313	0.749031840763769	Her2	-0.568312544047505	15.1998427265156	-0.534544415442734	2.87669396155806	LumA	-0.951663355180103	69.7798755247798	-1.23683571801338	34.4977166794858	LumB	-1.20942352195873	94.6634787484662	-1.37679308296269	31.3348671961104	Normal	-0.717098352301955	19.5685307865239	-0.845875307811384	4.08521022080583	not significant	-0.148785808254451	1.13794065642993	-0.31133089236865	0.557929399338664	LumA	0.383350811132599	12.5037547040751	0.702291302570647	6.37409222836343	not significant	0.234565002878148	3.39396209548409
ENSG00000261804	AC007342.4	ERpos	-0.485710150761674	20.0655444126871	-0.859722247062249	28.5524136995563	Her2neg	0.27000743490845	6.03636783741862	0.280453875575038	1.53556280145589	different direction	-0.142206305615885	2.90916057401357	0.192837964649354	1.60228823630579	not significant	-0.439975443597566	6.38141101883968	-0.218472813568446	0.781910203990078	LumA	-0.740396132426111	29.5291583913923	-1.03858181060523	33.9634466836672	LumB	-0.882602438041997	35.6732164126092	-0.845743845955872	16.9005397391205	not significant	-0.453366016642343	5.5707998867489	-0.160055038031741	0.319842156067698	not significant	-0.0133905730447764	0.041781527863608	0.0584177755367048	0.0716273416382495	LumA	0.300420688828545	5.57449134818033	0.820108997036781	11.0318213452067	LumA	0.287030115783769	3.37315904957442
ENSG00000272551	AC017048.3	ERpos	-1.48337564347524	44.6785976318951	-2.36060265597664	26.511031974638	not significant	0.0826411788863481	0.329009140736708	-0.211611113928437	0.32603730837329	not significant	0.344007499093169	4.71857543849695	0.241353602359494	0.93018941961637	Her2	-1.08130755390363	9.52831933810265	-1.51275680339609	4.03408850697956	LumA	-1.93550822371637	49.3576447650358	-3.00796399666035	32.6112334053742	LumB	-1.5915007246232	29.1880393541905	-2.76661039430085	24.4772581610123	Normal	-1.50713845115223	15.7386605378732	-2.34553176066896	7.56977169306091	not significant	-0.425830897248603	1.63780708075339	-0.832774957272868	0.969787346248709	LumA	0.854200669812744	11.6277665982316	1.49520719326425	6.56592795907105	not significant	0.428369772564142	2.34374592070994
ENSG00000254864	AC107884.2	ERpos	-2.03349501510425	60.3382104493497	-2.22295719717517	28.5511987889357	not significant	0.622231484550773	6.73010403144082	-0.0758568967504116	0.0872884887761491	not significant	0.122781672316339	0.831914861856709	0.0226796694127041	0.0452260318497692	Her2	-1.14026840445989	7.63890354693463	-0.950629496093397	1.90825243130926	LumA	-2.66143574763357	67.1284803240078	-2.57654538366557	31.0349785971217	LumB	-2.53865407531723	55.4687532960195	-2.55386571425287	26.8637942562724	not significant	-1.71024809152411	14.7144311192838	-0.91590281899759	1.11130564042451	not significant	-0.569979687064221	2.04623977082903	0.034726677095807	0.0165470351984539	LumA	1.52116734317368	25.9920866105136	1.62591588757217	7.79185841632214	LumA	0.951187656109464	7.873012860228
ENSG00000255774	AP000439.2	ERpos	-4.76392079475468	68.8713169044931	-5.42993330849633	27.4666609517186	not significant	0.747035397867445	5.16840018395387	-0.634216663415825	0.78242697872022	not significant	-0.15773096743995	1.05759728477397	0.0655455484668721	0.093511467093413	Her2	-2.817938202243	12.1058017001624	-3.72960037218552	6.4219256130363	LumA	-5.72356075524891	63.5128805433598	-6.70732513531119	29.2774871441024	LumB	-5.88129172268886	65.13539752298	-6.64177958684432	27.2249455978496	Normal	-4.21359116998627	28.030827910175	-4.42356413042231	7.36852969736076	not significant	-1.39565296774327	6.58702949813574	-0.693963758236792	0.369672266793643	LumA	2.90562255300591	45.2835167387243	2.97772476312567	11.4326438457241	LumA	1.50996958526264	15.3265121582187
ENSG00000261879	AC087500.1	ERpos	-0.754815784021474	59.4498979827143	-0.801322022567542	29.532183489661	Her2neg	0.569052559625045	30.9439909911166	0.440537029113961	3.99759078392615	LumA	0.269756206189365	13.4266285335291	0.297684779388167	4.34813771676049	not significant	0.199796101958315	1.94369329067606	0.146752124853833	0.479198110361843	LumA	-0.839297973678546	55.2250140657577	-0.970681940942722	36.7359437910504	LumB	-0.569541767489181	22.1744689280937	-0.672997161554555	13.5722352390723	Normal	-0.601818254606943	14.2949469540884	-0.499378580667683	2.49263039521908	Normal	-0.801614356565258	22.8264846506381	-0.646130705521516	3.02999948605666	LumA	1.03909407563686	70.8448836961267	1.11743406579656	22.7730182226413	LumA	0.237479719071603	3.62725719169877
ENSG00000226276	AC093382.1	ERpos	-1.53166840853418	32.7122443950875	-1.91837789545727	30.4524962925622	not significant	0.341665131914111	2.04652905768914	0.186380856679324	0.319310191793157	LumA	0.293190289169645	2.35071449464397	0.254412547377331	1.59404569859813	Her2	-1.1014557470819	6.75529763116843	-1.44602724248112	7.03781257071441	LumA	-2.00252181883218	36.2862085814779	-2.64873061446041	43.3605746129849	LumB	-1.70933152966254	22.9655315225907	-2.39431806708308	31.6375845732108	Normal	-1.5111483456573	10.6298398605349	-2.15251073254508	12.2450022561835	not significant	-0.409692598575397	1.0732106014387	-0.706483490063962	1.36447858362553	LumA	0.901066071750284	8.56380560823272	1.20270337197929	8.59721485507134	not significant	0.491373473174886	2.00090361342885
ENSG00000237943	PRKCQ-AS1	ERneg	1.20357285590452	87.7809762398636	1.24554329933015	28.5763435922197	not significant	-0.369437919259076	6.62106203742642	0.19816156512987	0.411510471989282	LumA	0.31945651279508	6.12823731960796	0.366218402356843	1.97100684191034	Basal	1.12974210534412	33.8080096790402	1.3537835361562	10.6389635772594	Basal	1.64743113127807	127.693829215151	1.45615474396178	33.4452637487191	Basal	1.96688764407315	129.046032356083	1.82237314631863	32.6287501062127	not significant	0.41056681962774	4.39842849411109	-0.135707140467336	0.174533606524424	Normal	-0.71917528571638	10.5988287083948	-1.48949067662353	6.23777724827765	not significant	-0.517689025933948	10.3699562438674	-0.102371207805586	0.216800295607985	Normal	-1.23686431165033	45.3672331046756
ENSG00000231106	LINC01436	ERneg	1.21562290433919	47.5976096012719	1.80383710313654	27.0421751834233	not significant	0.130469484897398	0.589986594754914	0.0524737569442148	0.0444936290727844	not significant	0.875927342905878	18.7195434761577	0.251477500468885	0.454283805391675	Basal	2.16419040222307	55.1531835644115	2.43667623947549	14.0670623913624	Basal	1.90167297467834	101.542443598216	2.67649245764929	50.4327179724733	Basal	2.77760031758422	125.357707459433	2.92796995811818	34.8062727375418	Basal	1.55861708964374	26.1017299963869	1.9645734067872	5.64355869513857	not significant	-0.605573312579333	3.25743595553113	-0.47210283268829	0.348512627537244	not significant	0.262517427544729	1.43011884100641	-0.239816218173798	0.341661757040722	not significant	-0.343055885034604	1.75841363678684
ENSG00000253982	AC100810.1	ERpos	-0.81254234959773	90.8522237477689	-0.947734558434953	27.3543859900737	not significant	0.319219985910943	12.7369210664837	0.210562858472464	0.761641343630296	LumA	0.224836559962788	10.7565535028873	0.5368654631101	8.06265533615498	not significant	-0.38322792646831	8.76974392116875	-0.267809408757478	0.909383667690167	LumA	-1.0778753049644	110.373031151564	-1.23215005726646	37.4929762421666	LumB	-0.853038745001609	59.9541855879803	-0.695284594156356	9.28877503473551	Normal	-0.958314348373531	42.6840274703363	-0.88930913328527	4.81911522819847	Normal	-0.575086421905221	15.5622384410282	-0.621499724527792	1.90405010716808	LumA	0.694647378496087	46.219082283094	0.964340648508978	11.9916365841115	not significant	0.119560956590866	1.2422447499945
ENSG00000213057	C1orf220	ERpos	-0.94150804778001	43.6061460878135	-1.27814902373269	27.8917584186933	not significant	0.341642334714561	6.63645322760077	0.268968780598561	0.871577562282354	not significant	0.0140817811531302	0.102704637346101	-0.0137642834346824	0.0360943374881204	not significant	-0.133742225883462	0.525804700868185	-0.412486462020647	1.12637717993622	LumA	-1.00204262897405	34.5478960571229	-1.48974692166084	30.4474501461833	LumB	-0.98796084782092	29.8806085153825	-1.50351120509553	25.5370402293851	Normal	-0.498861873575716	4.50209239466132	-0.584110471924605	1.32819737333708	not significant	-0.365119647692254	2.5038768801587	-0.171624009903958	0.168735616553495	LumA	0.868300403090588	25.4627765471941	1.0772604596402	9.2620322169917	LumA	0.503180755398334	6.86782105952213
ENSG00000278231	AL133342.1	ERpos	-1.23832784392082	39.2688001167341	-1.33915245410999	27.7292151040739	Her2neg	0.580598386154871	9.88036728724851	0.416085951611548	1.46822520189239	not significant	0.0784747598042776	0.59336522901872	0.028689024937847	0.0721886833923367	Her2	-0.49749944548408	2.72346665202458	-0.63661397572165	2.23716590339921	LumA	-1.4567991004606	34.4275233983474	-1.6763564345019	32.271514122655	LumB	-1.37832434065632	27.7593720081881	-1.64766740956406	25.0772287230236	Normal	-1.01941574031849	9.6440039680499	-1.51926723870422	8.22046998824077	Normal	-0.521916294834414	3.04804117630002	-0.882653262982566	2.34975818925548	LumA	0.959299654976516	18.7221286816789	1.03974245878025	8.04420669536112	not significant	0.437383360142102	3.37437743329396
ENSG00000235978	AC018816.1	ERpos	-2.12570496895433	50.1084430920983	-2.332887446658	26.8590091881054	not significant	0.496812998908062	3.53005134021387	0.236761876279217	0.256750775173682	not significant	-0.345300158142996	3.00309799420892	-0.354769931783048	0.882679393318143	not significant	-0.547460470974036	1.57352257169242	-0.137374739977072	0.0966096493490882	LumA	-2.1477185713165	34.9493818325554	-2.40238864794265	23.6640220405115	LumB	-2.49301872945949	41.2522905568976	-2.7571585797257	23.1587007324233	Normal	-1.24146435725833	6.25832419360374	-1.32163629244403	1.93225841261403	not significant	-0.694003886284295	2.21410748028575	-1.18426155246696	1.2061936468086	LumA	1.60025810034246	20.7563326849764	2.26501390796558	10.3947490332053	LumA	0.906254214058166	5.29832488368651
ENSG00000271858	CYB561D2	ERpos	-1.44215463621123	83.9058320914434	-1.32348440374183	29.7571193208373	Her2neg	1.11883403360771	47.8500236265787	0.988835607680269	7.39713053997671	LumA	0.435452103628568	16.9065790234597	0.989682546595254	17.539018435722	not significant	0.207675495232637	0.955410399433105	0.244582399274116	0.498466108431507	LumA	-1.70293784239866	90.6925637207006	-1.72697888289353	44.8506030484028	LumB	-1.2674857387701	44.8535097391435	-0.737296336298274	6.69202025582959	Normal	-1.21894766170554	25.3610554673928	-1.24743716974775	6.22952860217209	Normal	-1.42662315693818	31.5666671956811	-1.49201956902187	6.47407254591111	LumA	1.9106133376313	97.013652315453	1.97156128216764	26.5732342644263	not significant	0.483990180693125	6.91726806052582
ENSG00000263335	AF001548.2	ERpos	-0.821206358754664	65.7089605910287	-1.01099787179455	28.4274426012741	not significant	0.0216943899234451	0.15314519501338	-0.169671063216137	0.536315178494265	not significant	-0.0546615742424001	0.765964577634397	-0.044460219537845	0.152690247424357	Her2	-0.493707864186872	9.86245969238225	-0.788528600849778	6.16524184461135	LumA	-0.97657221226775	61.8594704514983	-1.32210880777084	38.5676989051306	LumB	-1.03123378651015	59.6609105124197	-1.36656902730868	31.0268358213935	Normal	-0.473631431485178	7.43549603383142	-0.761214518597566	3.333464506019	not significant	0.0200764327016938	0.0735761459240626	0.0273140822522122	0.0272343514273296	LumA	0.482864348080878	17.205318306732	0.533580206921061	4.07779865517886	LumA	0.502940780782572	12.2515885234251
ENSG00000282287	NA	ERpos	-0.821206358754664	65.7089605910287	-1.01099787179455	28.4274426012741	not significant	0.0216943899234451	0.15314519501338	-0.169671063216137	0.536315178494265	not significant	-0.0546615742424001	0.765964577634397	-0.044460219537845	0.152690247424357	Her2	-0.493707864186872	9.86245969238225	-0.788528600849778	6.16524184461135	LumA	-0.97657221226775	61.8594704514983	-1.32210880777084	38.5676989051306	LumB	-1.03123378651015	59.6609105124197	-1.36656902730868	31.0268358213935	Normal	-0.473631431485178	7.43549603383142	-0.761214518597566	3.333464506019	not significant	0.0200764327016938	0.0735761459240626	0.0273140822522122	0.0272343514273296	LumA	0.482864348080878	17.205318306732	0.533580206921061	4.07779865517886	LumA	0.502940780782572	12.2515885234251
ENSG00000234869	AL021392.1	ERpos	-1.17247427894635	59.7130890371279	-1.49146101100864	27.4469140287957	not significant	0.309612391520249	5.11838344071719	0.145552310210485	0.282591869465336	not significant	-0.172211275485687	3.59361928423335	0.0860913150329984	0.314391048216707	Her2	-0.467526459686935	4.07255316183866	-0.608084331650448	1.71546888271299	LumA	-1.25720312492248	46.9079030510836	-1.75659271432868	30.5512283060419	LumB	-1.42941440040817	54.7244713038455	-1.67050139929568	23.532151664339	not significant	-0.376325994101186	2.26777565486393	-0.670973368578251	1.27152841135479	not significant	0.0912004655857488	0.269897444921611	-0.062889036927803	0.0430845140264799	LumA	0.789676665235547	20.8179330423437	1.14850838267823	8.22554530155674	LumA	0.880877130821295	16.0274681235089
ENSG00000204049	AL391421.1	ERpos	-3.12710332987709	60.8545424995664	-3.68162657257514	25.6612550176006	not significant	0.703155593811167	5.16211156000797	0.389740155241675	0.450319909976334	not significant	-0.402542581167499	5.25769074263702	-0.0177151236630501	0.0251875696323182	not significant	-1.1613844829269	3.45192993698211	-0.946495759267801	0.684148520171063	LumA	-3.47734363773365	49.549280029043	-4.15656660333811	26.382136126163	LumB	-3.87988621890114	58.523617160776	-4.17428172700116	24.5623809441985	Normal	-1.82808368834435	7.33961402576992	-1.99142337020987	1.88839890142366	not significant	-0.666699205417447	1.28854223042694	-1.04492761094207	0.502738274884638	LumA	2.31595915480674	25.8398877875823	3.21007084407031	9.23333469752981	LumA	1.6492599493893	10.2843572513925
ENSG00000282690	NA	ERpos	-3.12710332987709	60.8545424995664	-3.68162657257514	25.6612550176006	not significant	0.703155593811167	5.16211156000797	0.389740155241675	0.450319909976334	not significant	-0.402542581167499	5.25769074263702	-0.0177151236630501	0.0251875696323182	not significant	-1.1613844829269	3.45192993698211	-0.946495759267801	0.684148520171063	LumA	-3.47734363773365	49.549280029043	-4.15656660333811	26.382136126163	LumB	-3.87988621890114	58.523617160776	-4.17428172700116	24.5623809441985	Normal	-1.82808368834435	7.33961402576992	-1.99142337020987	1.88839890142366	not significant	-0.666699205417447	1.28854223042694	-1.04492761094207	0.502738274884638	LumA	2.31595915480674	25.8398877875823	3.21007084407031	9.23333469752981	LumA	1.6492599493893	10.2843572513925
ENSG00000224376	AC017104.1	ERpos	-0.783542450971741	42.9407094754248	-1.15043294856349	28.7271773246605	not significant	0.186259276753039	2.9204107322342	0.193512429900936	0.557889362649918	LumA	0.129163292439878	2.3951323395903	0.253233369867375	1.97958529618368	not significant	-0.049154720295794	0.173020436549867	-0.00327129681711424	0.00385314288523756	LumA	-0.778529757712798	30.0598722315846	-1.3330649963652	32.1697548350846	LumB	-0.649366465272921	18.1956075620893	-1.07983162649783	16.7575101826233	Normal	-0.645160197570848	10.6415367030675	-1.21507709352792	7.74276534615246	Normal	-0.596005477275054	8.77150385729199	-1.21180579671081	5.62199409239812	LumA	0.729375037417004	24.6720121032689	1.32979369954809	15.2335775529075	not significant	0.13336956014195	0.926173110917111
ENSG00000267147	LINC01842	ERneg	1.07407045636149	47.6937578901956	1.24268950743911	26.0961424268156	not significant	-0.266298862938337	2.36134985444704	0.230236477184123	0.426024633478275	LumB	-0.365936323418914	4.87729623120232	-0.51959212042917	2.97473883969482	Basal	0.50917873994345	4.82125987666172	0.83951225670704	4.0701298344893	Basal	1.48265735321011	64.0078077734097	1.72322803934417	37.652493010777	Basal	1.1167210297912	29.3911002954634	1.203635918915	14.5734250947901	Basal	1.36385991203622	17.1368474641328	1.53669631483535	4.7888754856032	not significant	0.854681172092772	6.3443417648535	0.697184058128307	0.923676554239818	Her2	-0.973478613266664	21.6467870631575	-0.883715782637125	4.89540248239097	not significant	-0.118797441173892	0.287553712067911
ENSG00000284968	AC093827.4	ERpos	-0.50303366631469	59.1548958028143	-0.674750743744882	28.2586908144761	not significant	0.309008782617936	20.5669018524173	0.133776140754106	0.665690974526919	LumA	0.36772964435906	51.2002551810165	0.287258503305852	5.6854424288541	Her2	-0.375891029606312	14.5475321608777	-0.551545312268626	6.90823888078049	LumA	-0.845043182591766	116.054513257092	-1.03671460027295	52.6912589488517	LumB	-0.477313538232706	33.111055620395	-0.749456096967101	21.8004594012089	Normal	-0.83188875018977	59.0528537791211	-0.880831593840867	10.2960384865423	Normal	-0.455997720583458	18.8877353478301	-0.329286281572241	1.30146609612255	LumA	0.469152152985454	39.8222620779059	0.485169288004328	7.3161892362122	not significant	0.013154432401996	0.0946883290214612
ENSG00000274678	AC106886.3	ERpos	-1.48927774335419	28.9131113856998	-1.88162324633553	27.3509984396596	not significant	-0.0125121206119831	0.0320370901549261	-0.618259304811979	2.16710993445827	LumA	0.377329056522407	4.64097885086806	0.348041130043178	1.67509984437748	Her2	-2.88316336186504	29.2743881288222	-2.65431484849428	19.7351281869096	LumA	-3.12480007922811	41.7701854728719	-2.71938439576675	33.0093223365268	LumB	-2.7474710227057	30.6173572260838	-2.37134326572357	21.8360711543243	Normal	-2.49156252443808	19.2212958438413	-1.836107455288	5.71463609777108	not significant	0.391600837426965	1.26282493991283	0.818207393206278	1.30730443283534	not significant	0.241636717363066	1.25569391268017	0.0650695472724707	0.116397460580367	LumA	0.633237554790031	3.80592115122217
ENSG00000250791	AC106892.1	ERpos	-1.16489501988168	36.5237231234349	-1.12623193795214	28.1498571763296	not significant	0.28689885915583	2.80111837668228	0.193865359776728	0.606620192252974	not significant	0.286836773000692	4.68422759676228	-0.0557185314518863	0.19775907625216	Her2	-0.60063185217764	4.01923094652598	-0.539018074314515	2.35797910497678	LumA	-1.51184912756064	39.129344103617	-1.40362636206194	33.6478126089068	LumB	-1.22501235455994	22.8820910819022	-1.45934489351383	28.9067851960959	Normal	-1.31698296221521	16.9082512716678	-1.0030517283258	4.98162786059558	not significant	-0.716351110037571	5.72721920455453	-0.464033654011284	0.99570910041998	LumA	0.911217275382995	17.3143472098873	0.864608287747426	8.0777401385641	not significant	0.194866165345424	0.882627121531866
ENSG00000276850	AC245041.2	ERneg	1.37439651557906	48.890817872247	2.06146013898749	30.4250026584165	Her2neg	0.416282580257098	2.79161084920201	1.15077082823744	2.32469657552459	LumA	1.9564319617072	56.2158741119989	1.82500116644397	7.95598756117886	Basal	2.47869037830055	47.139917159245	3.49717276959825	16.4297095149617	Basal	1.64348258540786	67.8271702382	2.59573004716008	50.6326178130749	Basal	3.59991454711506	149.844930182414	4.42073121360405	46.1839643151899	not significant	0.345175590644837	1.87725449325535	0.262904852517833	0.328734655833382	Normal	-2.13351478765571	29.0742849723636	-3.23426791708042	9.9687303969338	LumA	0.835207792892685	6.66901770780913	0.901442722438174	1.46690153740253	Normal	-1.29830699476303	24.9021672786719
ENSG00000203865	ATP1A1-AS1	ERpos	-0.866771202922732	99.125236976149	-0.770369690751208	27.2854860402833	Her2neg	0.621088700938023	46.0673324514341	0.357840195297664	2.67953172365576	LumA	0.257711127648101	16.4714112809893	0.30528862399799	4.30617176905854	not significant	0.25240723540601	3.97685446282963	0.00893273534884598	0.0156421518083437	LumA	-0.947567042712929	94.1099345291488	-0.957790839009518	34.7332642964923	LumB	-0.689855915064828	43.6911258652114	-0.652502215011529	12.3299387720141	Normal	-0.623677081852852	20.5321844022854	-0.640994221493053	3.88434495275294	Normal	-0.876084317258862	36.4988234652227	-0.649926956841899	3.04211758402436	LumA	1.19997427811894	125.232556254859	0.966723574358364	17.3098157327005	not significant	0.323889960860077	8.54788996363635
ENSG00000215841	AP002761.1	ERpos	-1.27423121104463	24.0154652282653	-1.18977374502512	28.017457197483	not significant	-0.0949360147605856	0.34661931839864	0.0199913729584797	0.0275222184537781	not significant	0.168420360394259	1.14410856406807	0.308863662833991	2.20880439249959	Her2	-1.40996749736038	10.9666193326795	-0.952473326950504	6.43872935595451	LumA	-1.8510891805605	26.9861487389837	-1.65080892514921	42.4097206624826	LumB	-1.68266882016624	20.2236072683669	-1.34194526231522	21.699941396307	Normal	-1.62627094303241	12.7565313810149	-0.933220203918847	3.60098985024746	not significant	-0.216303445672028	0.511206900957472	0.0192531230316568	0.0171883667410383	LumA	0.441121683200123	3.06567358605333	0.698335598198708	4.92161511538983	not significant	0.224818237528095	0.685032871742462
ENSG00000274827	LINC01297	ERpos	-1.62647451271499	65.3783409613663	-2.08770439833671	25.6399981029203	not significant	0.226153230343925	1.97196773717693	-0.0146954949323942	0.0149250431801033	not significant	-0.161687035846602	2.13668851426803	0.0789394062887357	0.211353942422789	not significant	-0.818315149908469	6.73922764456875	-0.608615973182894	0.935769117775891	LumA	-1.89784676850353	58.7034768447375	-2.41997348219428	29.4288501573069	LumB	-2.05953380435014	63.2683169417033	-2.34103407590554	24.2681670886585	not significant	-1.09137729691187	10.0644004290432	-0.485404156910473	0.409871417714075	not significant	-0.273062147003398	0.915478495713206	0.123211816272421	0.0604224686180315	LumA	1.07953161859507	22.2016919411004	1.81135750901138	10.2451759858893	LumA	0.806469471591668	9.0234024958842
ENSG00000267481	AC011477.2	ERpos	-0.690350696166313	57.1359314542121	-0.778552789903011	27.0607722345101	not significant	0.386824769138598	16.8721467636463	0.198167265230567	0.933821112629932	LumA	0.474100865691693	44.0092202514278	0.29359359401914	3.98742208952651	Her2	-0.412608974860755	8.9498628027455	-0.607067220938436	5.8605085524631	LumA	-1.08319746952598	97.5339188671991	-1.11024879689988	43.7678178351786	LumB	-0.609096603834292	27.4630659577824	-0.816655202880737	18.2443984817957	Normal	-1.0666936591788	50.0825529457909	-1.12213345220293	11.521989085694	Normal	-0.654084684318046	19.811175791553	-0.515066231264492	2.05976487501431	LumA	0.670588494665229	40.757139345648	0.503181575961441	5.48084885862076	not significant	0.0165038103471831	0.0843856670679086
ENSG00000279998	FP475955.3	ERpos	-3.10938498069551	72.9407662856879	-3.74499529325597	26.8074244187656	not significant	0.940247592658892	8.20146932334438	0.172960358040914	0.122422283014556	LumA	1.27926154306974	24.9794363250271	1.62156035537404	7.47567487848029	Her2	-1.4343787516823	6.09387287009054	-1.75933801940815	1.93136752104669	LumA	-3.99423339492363	80.4054289822087	-4.85507835554641	34.6243113543835	LumB	-2.71497185185389	31.9811657951842	-3.23351800017236	12.1623134841193	Normal	-2.79902575596172	20.9259544412199	-2.73601894419045	3.10669002950874	not significant	-1.36464700427942	5.3101118669273	-0.976680924782293	0.423230032920812	LumA	2.55985464324133	34.6943761109258	3.09574033613826	8.0983882093296	LumA	1.19520763896191	6.90310650992565
ENSG00000231312	AC007388.1	ERpos	-0.461478175232727	58.4223036003022	-0.582839742382142	26.9515286206129	not significant	0.197149037627786	9.91837061550496	0.027325324570421	0.0867311338282561	not significant	0.00395021829553821	0.0524028230490227	-0.015285279626517	0.0732453026783791	Her2	-0.384320284391312	16.4685930371559	-0.524944191008316	7.50381601344124	LumA	-0.663018276310746	80.8862809314713	-0.787861857180808	39.3848132674008	LumB	-0.659068058015208	67.6512995578521	-0.803147136807326	29.544136184113	Normal	-0.480852999540149	20.6101088971224	-0.418734313029929	2.81254424530654	not significant	-0.0965327151488378	1.10760239906977	0.106209877978388	0.242377773972905	LumA	0.278697991919434	15.0783368552477	0.262917666172492	2.77256511878266	LumA	0.182165276770597	4.56538630663206
ENSG00000240875	LINC00886	ERpos	-1.17812797416278	66.4676194267917	-1.2268787270543	26.4115502124278	Her2neg	0.694405007589772	23.5529250013906	0.719261125083654	4.28215122013395	not significant	0.187181050029015	4.07036968514891	0.0515134646217102	0.153333479020474	not significant	-0.402304127026001	3.34519985549372	-0.241192468825029	0.479325013628916	LumA	-1.46409769784019	66.9776648472847	-1.5063758579308	31.7564907684665	LumB	-1.27691664781118	45.8313832003953	-1.45486239330909	23.434810821418	Normal	-1.20901990330542	26.4278673644929	-0.937540990069965	3.47904433429039	Normal	-0.806715776279419	12.8500241703143	-0.696348521244937	1.54191751695893	LumA	1.06179357081419	40.5972387944265	1.26518338910578	12.0330702706577	LumA	0.255077794534771	2.43230255266551
ENSG00000267520	AC010733.2	ERpos	-0.575428106169918	64.3134658266896	-0.690264094849795	27.8307809240505	not significant	0.134078649394924	3.57866728276042	0.0466816588840433	0.146573362646531	LumB	-0.133031325707195	5.56290904516917	-0.177867856892893	1.9291195468538	not significant	-0.0879035135396042	0.825657651425185	-0.0511426106745536	0.135535094446152	LumA	-0.556498646999968	42.6874014883535	-0.691909910021108	23.2923522357383	LumB	-0.689529972707163	54.5855872166168	-0.869777766914001	25.8570305688107	not significant	-0.165824476959798	2.08378020138432	-0.0666675585395686	0.135080333799595	not significant	-0.0779209634201936	0.598565419314593	-0.015524947865015	0.0222630493902125	LumA	0.468595133460364	28.6721462640502	0.640767299346554	10.0044856034375	LumA	0.39067417004017	13.7361650554181
ENSG00000224666	Z84484.1	ERneg	1.61267360686556	57.4768334599269	1.74847779916717	26.1286777134742	not significant	-0.311468154251909	1.75788699696217	0.312440169643109	0.369544754181886	not significant	-0.0929815662608653	0.337451015892113	-0.119517965812868	0.144031477527145	Basal	1.57760152223866	21.8758723868026	1.41971919456107	5.0567549045589	Basal	2.40082556836293	107.264554344736	2.33526973740787	38.585511200442	Basal	2.30784400210206	71.2917617385382	2.215751771595	20.1391569610269	Basal	2.27300743964965	28.6154455505067	1.78600998008131	3.44695088365088	not significant	0.695405917410988	2.48091831843462	0.366290785520244	0.200990040430407	Her2	-0.823224046124269	7.51208812751192	-0.915550542846801	2.39407058703467	not significant	-0.127818128713281	0.226361448581096
ENSG00000223979	SMCR2	ERpos	-1.78953728406582	51.3744952195598	-2.11430241454353	25.7227427394161	not significant	0.442294073244486	3.76245036534398	0.259738127846153	0.387604968266427	not significant	-0.645363208635306	15.1838317031177	-0.157526795052914	0.468133960343027	not significant	-0.613709289300943	2.66794337368355	-0.768678270031944	1.28413516221863	LumA	-1.73614495172247	33.4565247626033	-2.18459047736542	22.3528732699477	LumB	-2.38150816035778	56.5991164675216	-2.34211727241833	22.2015416329757	not significant	-0.278609317581834	0.63034868097958	-0.326615330518142	0.209729270047334	not significant	0.335099971719109	0.809061717413352	0.442062939513802	0.264673057620162	LumA	1.12243566242153	14.7518607891859	1.41591220733347	5.78855306124349	LumA	1.45753563414064	15.2012053689541
ENSG00000257829	AC121757.1	ERneg	1.50939085716426	86.1991916633882	1.65749833787829	31.5057738497975	not significant	0.0681361916300181	0.236696979093969	-0.0281464915801637	0.0246744722059782	not significant	0.891839238197448	19.0160795830052	0.451857014765395	1.1665755708067	Basal	1.94698469475379	47.6150329573871	1.1360346579235	5.41491390922511	Basal	1.9262444843156	121.114251262113	2.058094476717	41.1560743510183	Basal	2.81808372251305	144.903454781772	2.50995149148239	29.5306607454376	not significant	0.639567264715656	7.10813401159031	0.294762891829988	0.413752006780887	Normal	-1.30741743003813	16.799880426231	-0.84127176609351	1.52412680908778	not significant	0.0207402104381935	0.053377764364451	-0.922059818793502	3.87182729403799	Normal	-1.28667721959994	30.1756939422525
ENSG00000273760	AC245041.1	ERneg	1.37545336446913	54.0336174164978	2.01467316347849	29.7646117314225	Her2neg	0.496631243021646	4.34050628003537	1.01711148421127	2.18373136801857	LumA	1.68797754114977	49.7314625639471	1.28044549440174	4.4237440390647	Basal	2.53728948741211	55.7333804993261	3.43615962646833	16.0272602118531	Basal	1.73367391268787	82.4352659993616	2.70687226250176	51.9063720367527	Basal	3.42165145383764	159.012271933419	3.9873177569035	42.208302730284	not significant	0.478615919434157	3.4729676717793	0.313457626242562	0.398041897925439	Normal	-2.05867356797795	29.6688830386423	-3.12270200022577	9.01968249860151	not significant	0.803615574724243	6.95783398801408	0.729287363966569	1.04823028025776	Normal	-1.25505799325371	24.0678278678664
ENSG00000272144	AC025171.4	ERpos	-0.843758936962435	30.4263987070955	-1.15592775797488	25.8300331026248	not significant	-0.0448044133610208	0.251277087401524	-0.358331700234622	1.78619935545479	not significant	0.0772163355616189	0.749111480115579	0.0303490901223885	0.0965771260478591	Her2	-0.763733850236717	9.95620396968192	-0.973241410886934	6.81072757965315	LumA	-1.1321326107546	34.2276883489749	-1.5550206195466	33.7945005022455	LumB	-1.05491627519298	26.3859876493204	-1.52467152942421	27.0454995751392	Normal	-1.11493852449614	18.6949030623572	-1.19522574823069	6.37729007145862	not significant	-0.351204674259422	2.42591549967885	-0.221984337343759	0.313495221242593	LumA	0.368398760517882	5.11989957630243	0.581779208659668	4.17551107354226	not significant	0.0171940862584594	0.0508010493773599
ENSG00000259343	TMC3-AS1	ERpos	-0.930465253998737	41.4113912089612	-1.21480860948157	27.9272496963192	not significant	0.090565845006771	0.706080057587339	-0.0195632125985604	0.028307549866921	not significant	-0.0540872073110843	0.515696371678541	0.066107069820131	0.226702115421253	Her2	-0.80887675492041	12.0431643274388	-0.910278282415597	5.7479979438006	LumA	-1.27492868592982	44.5326210674464	-1.57602273047684	34.5965567805804	LumB	-1.32901589324091	43.6131665300307	-1.50991566065671	25.7756166941017	Normal	-1.17262351309362	22.2219193747871	-1.01685227255276	4.27573600201436	not significant	-0.363746758173208	2.9369512944289	-0.106573990137159	0.106953226102143	LumA	0.466051931009411	9.17733831359707	0.665744448061243	4.87072772287809	not significant	0.102305172836203	0.506190942353513
ENSG00000230454	U73166.1	ERpos	-0.891823946640462	45.7043475876517	-1.00410547584387	26.8086235983596	not significant	0.148324336773043	1.77358587908066	-0.0152324498073118	0.0253374180885474	not significant	-0.232295268030436	7.065414240228	0.0492939018678746	0.17373129983709	Her2	-0.397554076829853	3.94086954306157	-0.529356512049755	2.69713257360764	LumA	-0.993127564859622	38.1299179645811	-1.25652053780517	32.7857964334563	LumB	-1.22542283289006	51.4173313040673	-1.2072266359373	23.5356500497379	not significant	-0.42107991927282	3.68615421296285	-0.417662474018894	1.04285142015506	not significant	-0.0235258424429672	0.0663875804235612	0.111694038030862	0.124219761137386	LumA	0.595573488029769	16.0992988298472	0.727164025755419	6.78796157307916	LumA	0.572047645586801	9.77426552701898
ENSG00000235091	BX324167.1	ERpos	-1.20797326160901	27.6032738536605	-1.68530549516475	25.9296920232936	not significant	-0.617182351706717	12.7049840282804	-0.411752888435984	1.21215463534902	not significant	-0.157642412871261	1.4664668192004	-0.167256274061687	0.618317331001523	Her2	-2.18158192862958	35.093864800959	-1.9420368897307	13.4279839041232	LumA	-1.78661308737812	30.2168426937793	-2.13415342101819	27.2450568899797	LumB	-1.94425550024938	33.0446500292677	-2.30140969507988	26.9494391612683	Normal	-1.13967222362725	7.21689460171151	-1.0369087574635	2.09294160775131	Her2	1.04190970500233	8.97594882636344	0.905128132267198	1.5636276620225	not significant	-0.394968841251463	4.36890382193032	0.192116531287489	0.491418141662937	LumA	0.64694086375087	4.44836150894526
ENSG00000260807	AC009041.2	ERneg	1.04608805674503	60.7774553596697	1.42390432836284	28.7426130071467	Her2neg	0.33615466068872	4.27394304504338	0.6258873797955	1.63294748385107	LumA	0.700881054391006	20.709704624259	0.851988320896109	5.24347089219308	Basal	2.00069377936495	73.3033203511771	2.57137222222028	20.1865040085506	Basal	1.60244495108376	122.680312583704	1.92388651253111	48.1734964996306	Basal	2.30332600547476	148.081743846181	2.77587483342722	45.5820696150769	not significant	0.157015125132599	0.930854392316072	0.152244043287473	0.189674022457963	Normal	-1.84367865423235	51.9404295908725	-2.41912817893281	10.7926904247889	LumA	0.398248828281191	4.18061833716886	0.647485709689176	1.7958708232645	Normal	-1.44542982595116	65.1112796230158
ENSG00000225335	AC016027.1	ERneg	0.498709122096902	42.7006805373628	0.677987369522918	26.2442504185742	not significant	0.00719524520654802	0.051490515140048	-0.185052415877177	0.964397464925964	not significant	-0.120366856821489	3.01800838962479	-0.15157549145789	1.1256894648063	not significant	0.26859045069454	4.98026590474244	0.0376445268222401	0.0931776813649807	Basal	0.568952374261427	37.6572113305637	0.750650664066037	24.9977784896772	Basal	0.448585517439937	19.4370205532743	0.599075172608148	11.648920515367	not significant	0.532226234592635	13.1192120458186	0.287358219321204	0.973303844871285	not significant	0.263635783898095	3.25713243989983	0.249713692498964	0.612691264535492	Her2	-0.300361923566887	9.32365272110526	-0.713006137243797	11.6260020069844	not significant	-0.0367261396687917	0.19334599683425
ENSG00000262468	LINC01569	ERpos	-0.755780367690053	59.639665777901	-0.8646702979865	27.4666609517186	not significant	0.198276773730486	4.46922453279714	0.146582773179391	0.502865817462659	not significant	-0.165514971691262	5.44967686868448	0.0453872117133129	0.173554284447159	Her2	-0.408472701635825	7.36478029979827	-0.545943804067436	3.8120500666363	LumA	-0.854759784094091	51.8043209338314	-1.06121466933079	32.7176067024775	LumB	-1.02027475578535	63.5213471421099	-1.01582745761748	22.3869530933982	not significant	-0.339485974148205	4.24246586361294	-0.377960388611595	1.15179577692519	not significant	0.0689867274876195	0.338697776206955	0.167983415455841	0.265284752269042	LumA	0.446287082458266	15.7739128771482	0.515270865263356	4.6207542684592	LumA	0.515273809945886	13.4061782360575
ENSG00000263105	AC009171.2	ERpos	-1.51264242878791	42.2979806668262	-1.42003135299181	27.4984004689461	Her2neg	0.606325865462049	8.31500524726735	0.539746496389195	2.04555223745979	not significant	-0.232964954304542	3.20876173575115	0.0696373306263469	0.19192216852504	not significant	-0.604350873793639	2.94914679769353	-0.394297345858127	0.867511166240332	LumA	-1.83954964319881	40.1530707034228	-1.59605473164601	28.0698824426853	LumB	-2.07251459750335	46.5661309327267	-1.52641740101967	20.3676256613223	Normal	-0.901642780218983	5.53656152865912	-0.827195430016432	2.1534575565468	not significant	-0.297291906425344	0.901313154350239	-0.432898084158305	0.559921968176047	LumA	1.23519876940517	23.5323740843779	1.20175738578789	8.9923248859882	LumA	0.937906862979824	10.1103280343167
ENSG00000271976	AC012467.2	ERpos	-0.641717322581149	83.4627649575447	-0.651341509264889	26.4055937605107	not significant	0.303391985736268	17.6531944614497	0.105362827746998	0.467445353445882	not significant	0.0881845556297011	3.18020454663096	-0.0187126895080947	0.0827888708783226	not significant	0.00919705911577928	0.0489476068959606	-0.156309733674141	0.65517071518707	LumA	-0.727732347670654	78.4834182211215	-0.758983676004491	29.0220062287351	LumB	-0.639547792040953	52.6356349430849	-0.777696365512586	22.3917158109175	not significant	-0.387505447849544	11.1651203151648	-0.267488894096891	1.00540417853536	not significant	-0.396702506965323	11.1100792706004	-0.111179160422749	0.213582977812702	LumA	0.736929406786433	73.5179198153267	0.60267394233035	9.46339730837506	LumA	0.34022689982111	12.7217599851884
ENSG00000228950	AC023137.1	ERpos	-2.18805755652182	46.7642515221153	-3.10141970184501	25.4006936498567	not significant	-0.151844067209177	0.504054991883518	-0.807305071037893	2.35085775595663	not significant	-0.300994582468955	2.30872705388521	0.0232952226162396	0.0330575145485004	Her2	-1.64024378518297	10.6616368965835	-2.52760311164689	6.79177466177066	LumA	-2.60891146118931	43.5671049872359	-3.73910996980938	26.3956274340595	LumB	-2.90990604365826	48.7430532458219	-3.71581474719314	23.5960902928997	Normal	-1.44482624404092	6.79228061986659	-2.07827206912461	2.50869311648475	not significant	0.195417541142047	0.283531399224229	0.449331042522286	0.208165858008248	LumA	0.968667676006334	7.60804696662498	1.21150685816248	3.36364146991569	LumA	1.16408521714838	6.78129320904566
ENSG00000188825	LINC00910	ERpos	-0.656141135030406	81.7239353573577	-0.655870871431156	26.0742574776893	Her2neg	0.399073488023147	27.5793506944663	0.334434558767075	3.04995254123579	not significant	0.0421954134549773	0.827547111316242	0.0585670862301688	0.348792986146417	not significant	-0.0261343387898931	0.152405714372982	-0.0398556695013629	0.100582914360622	LumA	-0.731260253805096	72.3592049782242	-0.815190633847214	33.0148802673861	LumB	-0.689064840350119	55.1206560484821	-0.756623547617045	21.1563797173273	Normal	-0.521004868372806	18.1735343111892	-0.416011066814565	2.20082608272247	Normal	-0.494870529582913	15.7879609963654	-0.376155397313202	1.40184907633022	LumA	0.705125915015203	62.709135879644	0.775334964345851	14.7899850483961	LumA	0.21025538543229	4.656487150452
ENSG00000152931	PART1	ERneg	1.12121871853543	43.6708875534045	1.42283971026811	27.2406016340412	not significant	0.0891786802622757	0.342687073039573	0.00362020541205826	0.00256670731724796	LumA	0.580383821359412	8.867285343279	0.587322301175816	2.56865047130022	Basal	0.85612533474091	9.58109343906066	0.853965981944262	3.63883140784251	Basal	1.07271403766857	29.3838288553481	1.66363003820347	31.6844406010378	Basal	1.65309785902798	44.7037679551975	2.25095233937928	29.59439723157	not significant	0.246490418559852	1.01230123659742	0.495042892722876	0.858859765036254	not significant	-0.609634916181058	3.8830788901574	-0.358923089221385	0.394035695344473	not significant	-0.216588702927657	1.18156122809399	-0.809664056259204	3.92771465606622	Normal	-0.826223619108714	10.3298062936455
ENSG00000250608	AC010210.1	ERpos	-1.39540562987378	51.319419250196	-2.17887854258902	25.8027411462536	Her2neg	0.615810585753213	10.4775575013682	0.61016670717496	1.46905475890591	not significant	-0.114912818475084	1.00541071574071	0.399336117085186	2.18547175030593	not significant	-0.226786700641485	0.726495341431078	-0.52619145352167	0.615977936624753	LumA	-1.4334296449987	37.429161389477	-2.65290856831498	30.7044353102893	LumB	-1.54834246347379	38.6485103181253	-2.25357245122979	19.2016270662405	Normal	-0.799332435249463	5.89115608549209	-1.27943941646724	2.03677892854773	not significant	-0.572545734607978	3.09813142060785	-0.753247962945566	0.640390226825108	LumA	1.20664294435722	25.8102971470857	2.12671711479331	10.6727158070444	LumA	0.634097209749242	5.60082811517513
ENSG00000258057	BCDIN3D-AS1	ERpos	-0.547984296770978	32.1809426010444	-0.706180298139369	26.0014383880655	not significant	0.0586966444396558	0.610819320366897	0.0137475892337039	0.0331990905057166	not significant	-0.0626629951017589	0.981209033744678	-0.18259034014892	2.27062027369117	not significant	-0.14554333540428	1.10233377713319	-0.164991881779225	0.625939372139861	LumA	-0.556756575996293	22.6851042474244	-0.781353021467314	26.3727280473941	LumB	-0.619419571098052	24.0798541672424	-0.963943361616234	30.3007130536801	not significant	-0.439935385245682	7.11238768811532	-0.223640468985883	0.635425652276114	not significant	-0.294392049841402	3.31926722949501	-0.0586485872066581	0.0828611956689382	LumA	0.411213240592013	12.4786262043021	0.616361139688089	8.66493982806408	not significant	0.116821190750611	0.954734975013671
ENSG00000273174	AC108673.2	ERneg	0.96818077260899	77.2965966628721	0.853122959673645	24.6973682693496	Her2pos	-0.539632871852326	19.2278515604751	-0.337321034658199	1.77069242390213	not significant	-0.0781357914684924	0.709694762603907	0.00975212909281348	0.0240224695619345	not significant	-0.152107465722289	1.08806169883056	-0.207067879197666	0.678105673521683	Basal	0.958274170092134	50.8773039481782	0.893545300524959	21.7632739497343	Basal	0.880138378623642	33.9992466410819	0.903297429617773	15.1314472830157	not significant	0.758966341111681	12.4780731470815	0.229899474583879	0.486074276922178	not significant	0.911073806833971	17.4399731989262	0.436967353781544	1.07250767156861	Her2	-1.11038163581442	65.6369862812914	-1.10061317972262	16.9574911192799	not significant	-0.199307828980452	1.26557706862103
ENSG00000267480	AP001542.3	ERneg	0.687869325491609	33.6916758392189	0.934879364538748	25.1856959764007	Her2neg	0.182046407774802	1.9511175229043	0.411323518718301	1.88567483983564	not significant	0.0884168621114246	0.819211464659073	0.133881389825745	0.577374007279872	Basal	1.12291178504709	33.4774493647001	1.4204618208026	18.5915253654048	Basal	1.1302284596578	70.3180722272176	1.45703413093148	53.7839855338138	Basal	1.21864532176923	61.5147645197474	1.59091552075723	41.8327059877088	Basal	0.740074096303784	12.7408011058126	0.737108932075182	3.36958497043362	Normal	-0.382837688743308	3.02921451160146	-0.683352888727414	2.08790484783411	not significant	-0.00731667461071073	0.0289880684572311	-0.0365723101288886	0.086065340599212	Normal	-0.390154363354019	4.54271930034682
ENSG00000261742	LINC00922	ERpos	-1.30436009909414	41.7163852559254	-1.54608794621128	24.2384891595555	not significant	0.270709967776965	2.72413023129696	-0.113179438835432	0.207374810791437	LumA	0.911618703772851	46.1635933842186	0.693452896140156	8.42830772437419	Her2	-1.15919056066417	14.3354603974925	-1.51959169241721	9.62084585386874	LumA	-2.04989661698196	63.6090915896112	-2.24902621423356	36.7943015112717	LumB	-1.13827791320911	17.9292207222069	-1.5555733180934	15.1891197412858	Normal	-0.915246381463109	7.32826810592361	-1.48682109485627	5.54665019528263	not significant	0.243944179201059	0.901077194232901	0.032770597560943	0.0244883149228341	LumA	0.890706056317794	21.3061654256371	0.729434521816343	4.42412583110289	LumA	1.13465023551885	19.6066765948423
ENSG00000226965	AC092167.1	ERpos	-2.25230744907026	59.6146379880615	-2.5087297549797	25.2527498197802	Her2neg	0.996196086960246	12.7871784562786	0.705160980266831	1.35842338165633	LumA	0.660932836553499	11.2336652342632	0.871478518635563	5.59635905591999	Her2	-0.983205970019408	4.54882530318368	-1.39222225008102	2.7195593981541	LumA	-3.00800882109536	69.1820887148001	-3.41245955440317	35.1345593834497	LumB	-2.34707598454186	37.1247375248401	-2.5409810357676	16.2314951801032	Normal	-2.08330667392393	17.8170003624254	-1.99068195282778	3.65996783251046	not significant	-1.10010070390453	5.3938023578567	-0.598459702746759	0.392406415163361	LumA	2.02480285107595	34.2676817306714	2.02023730432215	8.51819190177308	LumA	0.924702147171422	6.303772875711
ENSG00000178977	LINC00324	ERpos	-0.779628665265313	63.5324648071967	-0.874109157911128	25.5506357350167	Her2neg	0.651045890526623	40.2393612838277	0.580654361265279	4.99555725397434	LumA	0.465544462056363	38.242467066447	0.664296510381828	14.7663601085414	not significant	0.113354227214344	0.772955581823586	-0.0602516428181087	0.118235231247959	LumA	-0.947301529114359	70.6074260118791	-1.19413880223739	40.2037823016941	LumB	-0.481757067057995	16.1711037125071	-0.529842291855563	6.41950217481513	Normal	-0.706400404139438	20.000029005245	-0.947497374521168	6.60656315136852	Normal	-0.819754631353781	24.9744624565786	-0.887245731703059	4.40825325216572	LumA	1.0606557563287	77.585445345814	1.13388715941928	17.9111854342983	not significant	0.240901124974921	3.86448789142933
ENSG00000272841	AL139393.2	ERpos	-1.0965720260511	68.2352240822688	-1.08455821559444	25.3728315567105	not significant	0.266544132124826	4.3529846908905	-0.286744410834513	1.02944192612325	LumA	1.03487779011316	101.532989015183	0.702379596359171	10.6468696266377	Her2	-0.780495720899359	16.1197572843437	-0.928587536658533	6.73318023754754	LumA	-1.71789757280266	120.602391043818	-1.58970425243464	43.1586562328718	LumB	-0.683019782689497	17.3920208905885	-0.887324656075472	10.6892021837549	Normal	-1.41692095981016	44.9538649671497	-1.48139738493431	10.164305663753	not significant	-0.636425238910797	10.1358386036539	-0.552809848275778	1.28481017111071	LumA	0.937401851903298	42.8223444743539	0.66111671577611	4.87691961223202	not significant	0.3009766129925	3.72087131769053
ENSG00000204241	AP000911.1	ERpos	-1.17512401559496	52.72884128243	-1.44458956732509	25.5260491283124	not significant	0.247564390947077	3.29135579517492	0.106311615550649	0.182534689051721	not significant	0.0789536509380976	0.862907205644523	0.328709867465379	2.55536061365694	Her2	-0.67714503118119	7.21345322460603	-0.951436884486222	4.01090785069535	LumA	-1.44687679496715	50.5876418447266	-1.92536876805185	34.5813100806989	LumB	-1.36792314402905	41.1280622712624	-1.59665890058647	20.1560550709409	Normal	-1.2766624263619	23.7963119000281	-1.41671194945252	5.97337729097934	not significant	-0.59951739518071	6.37305778491788	-0.465275064966294	0.680568295457305	LumA	0.769731763785959	19.1552714908834	0.97393188356563	6.54480295168955	not significant	0.17021436860525	1.07172822040455
ENSG00000167912	AC090152.1	ERneg	0.864758542801045	48.4523358711459	1.19873854585362	25.1253675557005	not significant	-0.0788892114918784	0.48867733586513	0.186545443131303	0.315811205008538	LumA	0.577693671362097	16.8783055235772	0.509126138132211	2.32804203300103	Basal	1.00300956291918	26.2390115978079	1.06437826112953	5.87903251995887	Basal	1.13774597757505	68.2974650602843	1.34118813970259	26.2643323435666	Basal	1.71543964893715	96.1496902159838	1.8503142778348	25.1256025777021	not significant	0.544363937662401	7.21200302639329	0.00953002606830812	0.00931417802259596	Normal	-0.458645625256778	4.211108814961	-1.05484823506122	2.96068631141172	not significant	-0.134736414655872	0.962112210914784	-0.276809878573064	0.70443269879107	Normal	-0.593382039912649	10.1674460757888
ENSG00000225470	JPX	ERpos	-0.421947357719458	63.0295526187651	-0.474003503511426	24.9196497128324	Her2neg	0.342663262429275	36.9683400830531	0.224596693501302	2.51598507764052	not significant	-0.0186708660330481	0.354164364182456	-0.0307507533158473	0.199314453120808	not significant	0.0334178941431182	0.311209305955631	-0.147642180206789	0.974562881492982	LumA	-0.415845355217551	43.1597945582254	-0.564336387977249	28.689357262966	LumB	-0.434516221250599	39.0332177610634	-0.595087141293097	22.5966263474786	not significant	-0.225358788006908	6.17305886470215	-0.18291358933185	0.874450267375857	not significant	-0.258776682150026	7.60302897767358	-0.0352714091250608	0.0739504472251851	LumA	0.449263249360669	45.8713179635092	0.41669420777046	8.17538461172687	LumA	0.190486567210643	6.07172980091532
ENSG00000234072	AC074117.1	ERneg	0.761057405010648	123.413109855639	0.697718776157981	25.6026877772161	not significant	-0.181818153288638	6.07261620327802	-0.0993182266706891	0.360155709705046	LumB	-0.164780934888166	7.62528049751585	-0.173330534011892	1.57541746805176	Basal	0.542397951617845	26.1948073576818	0.629065018197726	7.12158206503791	Basal	0.979215906250473	141.28150623828	1.00480556765566	42.838671242823	Basal	0.814434971362307	82.8707355448055	0.831475033643771	21.5568951324567	Basal	1.00292470291557	63.4910152501031	1.00819915602998	9.60002525395828	not significant	0.460526751297724	13.2476344304999	0.379134137832252	1.21025936278095	Her2	-0.436817954632629	26.5175253716604	-0.375740549457936	3.48007530356678	not significant	0.0237087966650953	0.144727270887913
ENSG00000247796	AC008966.1	ERpos	-0.577789385584311	51.7645952366743	-0.694092648532565	25.2477658805309	Her2neg	0.301816989145352	13.6046418384003	0.229918310795713	1.42164011301397	not significant	-0.00539217152814331	0.0580380363393703	0.0285263871524182	0.126393978282748	not significant	0.0175787184015951	0.0845217213540816	0.0869694406853224	0.239044858536864	LumA	-0.664917760063359	48.2634124132511	-0.766018648965084	25.6351583218067	LumB	-0.670309931591502	42.2455186602672	-0.737492261812666	17.7496437992973	not significant	-0.549111364889337	16.5348437782148	-0.315214374003705	1.17344344904661	Normal	-0.566690083290932	16.7116041692323	-0.402183814689028	1.34251673969105	LumA	0.682496478464954	46.3606257103349	0.852988089650406	14.6747737623399	LumA	0.115806395174022	1.36926358957763
ENSG00000256916	AP000851.1	ERneg	1.46178324274376	38.5123277901452	2.64068345118294	31.8966266061693	Her2neg	0.934278018122121	6.9062640403016	1.51943946808317	1.73532752821273	LumA	2.43731530375666	49.0683188985514	2.38212080038428	7.42018081210771	Basal	4.27742528803306	66.3011542957574	5.52191516525681	16.9603592075099	Basal	2.16369958347226	89.8368514818838	3.27802304214351	55.9314309828893	Basal	4.60101488722892	145.166690757408	5.66014384252779	40.1569837294484	not significant	-0.182534081140195	0.65902447433831	0.0449883995733391	0.0310627141993259	Normal	-4.45995936917326	66.8606638922716	-5.47692676568347	13.1272420517012	LumA	2.1137257045608	18.3420242675052	2.2438921231133	3.28194629002631	Normal	-2.34623366461246	75.7404324829152
ENSG00000257379	AC023509.1	ERpos	-0.906905811489496	26.2216114878421	-1.30357911682635	25.5722667964156	not significant	0.314675406190712	3.60561887946285	-0.0445504457246227	0.0650106387941826	not significant	-0.0748866367984624	0.560146799891164	-0.0728907637088783	0.212967857758474	Her2	-0.646023392978852	5.21506456738629	-1.15322805271702	7.15470741273627	LumA	-1.18277583486646	27.1655417082043	-1.70831043087043	31.822099019047	LumB	-1.25766247166492	27.1545347125407	-1.78120119457931	27.6245562051566	Normal	-1.05480557191813	11.9445713250561	-1.25633682546199	5.14040752034752	not significant	-0.408782178939277	2.269314201502	-0.103108772744969	0.0886775223676952	LumA	0.536752441887606	7.23996182148509	0.555082378153415	2.84213138919055	not significant	0.127970262948329	0.477042406605739
ENSG00000271916	AC012467.1	ERpos	-2.24181468418381	36.1498933137151	-2.82299408530439	29.1005237709293	not significant	0.993046312210909	8.18038386422087	0.245170637134301	0.281809932862396	LumA	0.997076967572644	14.585094866426	0.665580494293632	3.91706546121909	not significant	-0.627293216057078	1.22775006370213	-1.57196123778572	3.75593239173972	LumA	-3.04296645924157	42.4191639144507	-3.61092443540862	33.7547386251674	LumB	-2.04588949166893	16.727633942166	-2.94534394111499	20.1356384701875	Normal	-1.93259648777291	9.19641843846329	-1.98182567243284	4.1984054677478	not significant	-1.30530327171583	4.38148813402045	-0.409864434647118	0.285284043045712	LumA	2.41567324318449	27.3655327936861	2.0389631976229	11.2975546317337	LumA	1.11036997146866	5.39372396156472
ENSG00000282067	NA	ERpos	-3.80271834633765	59.514758622213	-4.25003694346964	24.6502458034621	Her2neg	2.3482884522779	24.4052781454651	2.36372174806819	4.25688266269281	LumA	1.76664816541632	33.893905468262	2.43015513123757	11.6584222738757	not significant	-0.602838614980671	0.75118128200514	-0.370766283517066	0.126707177657299	LumA	-4.9688216092259	71.1222827151767	-5.62850635027855	32.2387275210117	LumB	-3.20217344380958	25.8484741654646	-3.19835121904097	8.15132415151636	Normal	-3.26206156279485	17.3423692242378	-3.76055848983364	4.79295203903965	Normal	-2.65922294781418	11.096648162952	-3.38979220631657	2.70300697174229	LumA	4.36598299424523	50.9379449766806	5.25774006676148	12.645491470176	LumA	1.70676004643105	9.41525769997408
ENSG00000262454	MIR193BHG	ERpos	-0.522789593854234	31.7534841592769	-0.827685564486209	27.8414593341213	not significant	0.205516129736356	4.98346988337154	0.0394662701225311	0.0941369075115116	not significant	0.138494814071364	3.74663421328247	0.0327560679346981	0.128566019224241	Her2	-0.669762136438506	20.2478062200044	-0.781854896265976	8.67476147525113	LumA	-0.865644243953299	54.1322433775653	-1.09796626951199	38.2634561052163	LumB	-0.727149429881935	33.1706359235013	-1.06521020157729	27.2278340298038	Normal	-0.607268067503361	13.4983393164458	-0.53409785852718	2.35472484377538	not significant	0.0624940689351448	0.318742129691052	0.247757037738796	0.514065608225807	LumA	0.195882107514793	3.73721175044135	0.316111373246012	2.2841941593096	LumA	0.258376176449937	3.96911537022696
ENSG00000230314	ELOVL2-AS1	ERpos	-3.74715051110946	82.5007369896621	-4.01392154751653	24.474963184223	Her2neg	1.78758803802704	22.1388596022994	1.9379867229494	3.76104750343328	LumA	0.516250510341018	7.83062662500964	0.873907724851461	4.23114985325664	not significant	-0.290893516539604	0.353542386512111	0.280422458184814	0.0973483480133702	LumA	-4.16067279768064	75.0350466507237	-4.76268616012135	28.3258616711258	LumB	-3.64442228733962	54.1549373336998	-3.88877843526988	16.9966807904294	Normal	-2.7651516805245	19.631058377075	-2.57794340191661	2.74968474767417	Normal	-2.4742581639849	15.1578607818905	-2.85836586010143	2.22468919100796	LumA	3.86977928114104	61.031859419616	5.04310861830616	13.2161490451415	LumA	1.39552111715614	10.3823500620389
ENSG00000258081	AL110292.1	ERpos	-1.16902909636037	21.4548528639362	-1.74034770020459	24.9426885735385	Her2neg	0.514630379632889	5.10447509738517	0.526517761621669	1.41190067763777	LumA	0.349177711187618	4.57680685013085	0.763269823735274	8.77721094008742	not significant	-0.363364323243529	0.994334098873253	-0.434422848239045	0.67420614133667	LumA	-1.43157007279123	21.1124865415675	-2.24663248728681	33.9296530799298	LumB	-1.08239236160362	10.8710342544901	-1.48336266355154	12.7501723893898	Normal	-0.717727358433745	2.98649186477549	-0.883845228712242	1.67330122734903	not significant	-0.354363035190216	0.94234219357295	-0.449422380473197	0.43130753852356	LumA	1.06820574954771	13.3466580524348	1.81220963904777	12.8023537294894	LumA	0.713842714357489	4.62629651964564
ENSG00000259623	AC125257.1	ERpos	-0.707888217854318	71.5009676923905	-0.639870161119118	25.6543130576734	Her2neg	0.353627738537172	16.8772143297641	0.279064315890403	2.38649513309919	LumB	-0.172443198887466	7.7432753691698	-0.189110334459837	2.33674985400915	not significant	0.249185598697881	3.98245197719433	0.0974142126270729	0.334058803217638	LumA	-0.604092445176849	40.7070215779292	-0.65334852304832	22.9508487956779	LumB	-0.776535644064315	56.3583471488674	-0.842458857508158	26.673447977514	not significant	-0.117169126146755	0.991177312672756	0.0340407963002685	0.0653411753340212	not significant	-0.366354724844636	6.51020661810902	-0.0633734163268045	0.103304984090746	LumA	0.85327804387473	67.4833218532989	0.750762735675393	14.5610952515599	LumA	0.486923319030094	16.9867030971432
ENSG00000266644	AC103810.5	ERpos	-1.00631883948537	39.8756382044658	-1.22309412676379	24.8249063740239	Her2neg	0.270659807146645	3.40826894837185	0.36266494693729	1.45037996209814	not significant	0.00494663784293603	0.0288572156864047	-0.0160537176454613	0.0393723712882408	Her2	-0.453904587689532	3.40258629762356	-0.634378645086685	2.51681281854079	LumA	-1.25030707140615	39.6762829721463	-1.54976574400147	31.0210043871591	LumB	-1.24536043356321	34.9108532334237	-1.56581946164694	25.5101246863985	not significant	-1.0995911014984	17.0741722583603	-0.555592693585267	1.2011129292907	not significant	-0.645686513808869	6.51268926270396	0.0787859515014174	0.0673565510806781	LumA	0.796402483716619	18.6735886175237	0.915387098914789	7.3078137996992	not significant	0.150715969907749	0.769628170787572
ENSG00000260954	AL133297.1	ERpos	-2.0524770049701	54.7743890621744	-1.81531914343544	25.2806046913839	not significant	0.70236398135841	7.98827200628687	0.415879193065771	1.03815402705836	not significant	0.306704617568636	3.80134552479118	0.187736394679422	0.830161964710013	not significant	-0.961211719803437	4.97052812283933	-0.615037381017174	1.12637717993622	LumA	-2.42811427857985	51.1159877300197	-2.21489719025173	30.6673457243698	LumB	-2.12140966101121	35.4889647042601	-2.02716079557231	22.4063586459856	Normal	-1.56826142068839	11.6691320711635	-1.08285363774512	2.16548232087895	not significant	-0.607049700884954	2.16640882052171	-0.467816256727947	0.424959429397531	LumA	1.46690255877641	22.2287632259281	1.59985980923456	9.57710911801705	LumA	0.85985285789146	6.39268935173654
ENSG00000245248	USP2-AS1	ERneg	0.638201210443989	36.1516323081006	0.875699605483783	24.1891625207457	not significant	0.188547176327442	2.41148213297991	0.287683801597583	1.04308963810632	not significant	0.0683284142836855	0.642064524498551	-0.40430466397735	4.00218098916175	Basal	1.38453772740034	59.2435986109927	1.61823448053977	19.8493650871964	Basal	1.21663055617165	109.094495261472	1.44331399419674	56.6177999202844	Basal	1.28495897045534	89.3244566411115	1.03900933021939	22.8709804940191	Basal	1.11142375147548	31.4260037358745	0.966611295056616	5.12091208975763	Normal	-0.273113975924865	1.76743787804483	-0.651623185483151	1.59178809710637	not significant	0.16790717122869	1.50388826705897	0.174920486343029	0.487486650796704	not significant	-0.105206804696175	0.512830538052532
ENSG00000259345	AC013652.1	ERpos	-0.556741696728241	37.2362423204463	-0.873001937567013	25.6569866751991	not significant	-0.0568442113293823	0.598906407802596	-0.198078800690085	0.829636456561113	LumB	-0.17147078774367	5.51443877539502	-0.338073580427249	3.94519420235759	Her2	-0.446704121164098	9.59441906240998	-0.621627166515553	4.57708802368131	LumA	-0.650654111739369	34.0685828835492	-1.00663033404025	27.923578719611	LumB	-0.822124899483039	45.5241726743519	-1.3447039144675	35.3357036190922	not significant	-0.319717843756941	4.15053368143403	-0.230584914586323	0.491937268483619	not significant	0.126986277407157	0.858942750621631	0.39104225192923	0.907517675425458	LumA	0.203949990575272	3.86708555836058	0.385003167524701	2.60194706729941	LumA	0.330936267982428	6.06680027973333
ENSG00000261613	AC093525.6	ERpos	-0.757929800757821	78.9663042585715	-0.785550735316591	25.3818124851554	not significant	0.29405662692637	11.316574208553	0.0954711450498529	0.293111004502743	not significant	0.163860156381488	6.2422032485309	0.137969644108932	0.938579050536339	not significant	-0.120692449495016	1.04223941696709	-0.316814950731095	1.52514497295899	LumA	-0.862334817191481	71.1449115400727	-0.986374069082329	31.778158479455	LumB	-0.698474660809993	40.394174677531	-0.848404424973396	17.5333565954096	Normal	-0.72494116945035	25.0512890931286	-0.610613586475743	3.05164215324216	not significant	-0.604248719955334	17.0661994817094	-0.293798635744648	0.667500058262134	LumA	0.741642367696465	50.528657159101	0.669559118351233	7.91432946873322	LumA	0.137393647741131	1.62586499710974
ENSG00000241359	SYNPR-AS1	ERpos	-2.72581540305711	56.8872612055259	-3.5560586231073	24.1306915224822	not significant	0.589796415869076	3.82607197004545	0.125091227133367	0.0905363221263892	LumA	0.503624403483782	5.62945346683747	1.39492586192966	7.95384208494015	Her2	-1.93322164417336	11.4513081420138	-3.1722469459816	7.66861445850087	LumA	-3.77081571215525	70.9062007693841	-5.01849794018572	35.2094522870339	LumB	-3.26719130867147	48.0319895487634	-3.62357207825607	15.5524249841614	Normal	-2.28449387854763	13.5575819081848	-2.42901666957084	2.47075448772059	not significant	-0.35127223437427	0.569644638101239	0.74323027641076	0.327617113008883	LumA	1.83759406798188	21.2950281819827	1.84625099420413	5.24543850868758	LumA	1.48632183360761	9.91501419210933
ENSG00000231868	AL031848.1	ERpos	-1.07030779873921	23.5845361032571	-1.34592423101094	25.5172117353386	not significant	0.218155241225234	1.52524357193959	0.278997227199203	0.702543592638541	LumA	0.218979246411317	2.380598798953	0.279161207860856	1.57514640295457	Her2	-0.622531436701702	3.49484724841115	-0.512264767145057	1.45235158300287	LumA	-1.25520982886584	21.3644885825007	-1.57624672678498	28.1028876484988	LumB	-1.03623058245452	13.0244496172392	-1.29708551892412	15.1202661910881	not significant	-0.674141939464502	3.45423127107629	-0.192457824123731	0.200162141379771	not significant	-0.0516105027628003	0.0942824305052125	0.319806943021326	0.332393912297309	LumA	0.63267839216414	7.35236640411378	1.06398195963992	7.85986750372983	LumA	0.58106788940134	4.06607591875839
ENSG00000224152	AC009506.1	ERpos	-0.658300068103728	68.1779480236882	-0.741069365078398	24.523219456311	not significant	0.351023144718481	18.035200862512	0.131007980294451	0.49107492098838	LumA	0.238548514420752	14.7451573961518	0.426383354816295	7.89856300086304	Her2	-0.302605871283882	6.23135750182665	-0.557223545163341	4.90630685687547	LumA	-0.909589097483494	89.1316323414644	-1.0700357792446	40.6626033052034	LumB	-0.671040583062742	42.4971624817122	-0.643652424428309	11.5084352574289	Normal	-0.746759182407245	30.524609031192	-0.740557469498417	4.93249636287248	not significant	-0.444153311123363	11.1593833412972	-0.183333924335076	0.361959119516959	LumA	0.606983226199613	41.2522910787787	0.512812234081263	5.60970764627301	not significant	0.162829915076249	2.52602997021372
ENSG00000228544	CCDC183-AS1	ERpos	-0.713478870184482	45.769475567598	-1.08784733922173	25.3916011601473	not significant	0.120973373829129	1.68320515181331	-0.113767676864028	0.262323958821886	not significant	-0.0920594771308725	1.81551096024696	-0.0842497521066125	0.325752575159406	Her2	-0.956371776775766	32.9480822585697	-1.28157232013933	12.8278895795005	LumA	-1.15690522857034	71.9247580403098	-1.47334184295971	34.1589332615581	LumB	-1.24896470570122	74.3694881365651	-1.55759159506633	30.1424527869487	Normal	-0.504707766767839	7.23057792502296	-0.787113407860526	2.75296697901119	not significant	0.451664010007926	6.61260940695248	0.494458912278805	1.03590963956243	not significant	0.200533451794577	3.61089825869148	0.191769522820383	0.717906950421002	LumA	0.652197461802504	18.2050882023679
ENSG00000279442	AP000542.2	ERpos	-0.729136571327798	57.5325399041928	-0.894424131598482	24.9426885735385	not significant	0.233746830849546	6.6726257396011	0.0361775439756407	0.0898704463376192	not significant	-0.0882258668157405	2.16449677867548	-0.0616294336469559	0.303107676504663	Her2	-0.295286032999023	4.10233112993229	-0.460837738047534	2.45818292474303	LumA	-0.856000580904265	54.3184424190594	-1.09728991326934	29.6516390525411	LumB	-0.944226447720006	58.5471457292751	-1.15891934691629	26.6551140304095	not significant	-0.363684109135177	5.03853902577379	-0.225029767354145	0.40995642664486	not significant	-0.0683980761361542	0.346944721178411	0.235807970693389	0.363562117073987	LumA	0.560714547905242	25.6849164030972	0.636452175221804	6.48223100525187	LumA	0.492316471769088	13.2794610586621
ENSG00000271850	LINC02343	ERpos	-2.76219637214865	57.070364222108	-3.2608679901462	26.925466925569	not significant	-0.067392497509177	0.202400210866803	-0.782321534009235	2.26883102891446	LumA	1.05384291962405	35.9786989350523	0.701838516599493	4.5996109423191	Her2	-4.06445413101168	58.8649004696451	-4.6423898734992	26.6435101567624	LumA	-4.76376976365128	94.8602064843897	-5.07690637713216	40.9282930803891	LumB	-3.70992684402723	55.0932293278263	-4.37506786053267	28.317303249162	Normal	-4.23283292431408	59.0547209340151	-3.82122314700943	10.9075633890553	not significant	-0.168378793302393	0.43356850067865	0.821166726489774	0.852309420600661	not significant	0.699315632639593	9.22906981710932	0.434516503632955	1.23241440287411	LumA	0.530936839337199	3.81035413583122
ENSG00000276529	AP001505.1	ERneg	0.733669060169158	64.8638051535126	0.884433226071359	24.6897195876816	not significant	-0.208310164095352	4.79698132426489	0.168492821832186	0.537734157405392	LumB	-0.379921185670075	23.2760612440794	-0.273911613298754	2.30804143008225	Basal	1.10637065683689	61.5695476140808	1.38532922068568	20.1243084474904	Basal	1.35129842141231	159.337557642534	1.4397647542186	54.3317906974846	Basal	0.971377235742232	71.9706441832043	1.16585314091985	26.4038721161856	Basal	0.937404074819689	35.6765440260229	1.03052804945736	6.53904865635362	not significant	-0.168966582017196	1.38325672271826	-0.354801171228324	0.73190098360262	not significant	-0.244927764575421	5.26626771258864	-0.0544355335329212	0.149425783446115	not significant	-0.413894346592618	9.65133613840091
ENSG00000232638	AL390294.1	ERpos	-4.86310972877718	52.9129294039922	-5.49638352448604	24.7847875213432	Her2neg	1.95992875231666	16.9906196993775	1.46893733843927	1.9894034658359	not significant	-0.326068516679661	2.91897256561556	0.370321738135194	1.04525785800027	not significant	-0.922175263980983	1.04208091362762	-0.53754737986848	0.183783220443002	LumA	-5.10100375023741	44.7351988231692	-6.20449134192446	30.9918340147388	LumB	-5.42707226691707	48.9498735695739	-5.83416960378926	25.9019576929116	Normal	-3.16025762130705	12.7851350382621	-3.19855585103451	4.03527367038941	Normal	-2.23808235732607	7.18809861883924	-2.66100847116603	1.90919225236032	LumA	4.17882848625642	34.5143893193884	5.66694396205598	13.4730083031203	LumA	1.94074612893035	14.8587335989724
ENSG00000239445	ST3GAL6-AS1	ERneg	0.893406943271253	43.7046965324842	1.19988205467164	26.0203651160075	not significant	0.377032102255977	4.64791319357036	0.379561462678922	0.92832081277007	LumA	0.509203802113825	11.1881658782186	0.364429646115689	1.43129956331929	Basal	1.58769534298427	45.1561424212173	2.05479275129905	16.2026914838977	Basal	1.31148006494829	79.4413237607862	1.71529190732444	49.2876489388002	Basal	1.82068386706211	95.0905987373339	2.07972155344013	36.9312803427049	Basal	0.682769442708918	9.53753947682513	0.515786585719318	1.35293923135894	Normal	-0.904925900275356	11.0992806831998	-1.53900616557973	5.29337052026782	not significant	0.276215278035986	2.12641318351292	0.339500843974607	0.752911252280978	Normal	-0.628710622239371	9.49213429972463
ENSG00000257151	PWAR6	ERpos	-1.25889349948501	60.3509237529636	-1.52674887185057	25.7836815050261	not significant	0.448889406831271	8.81062253985909	0.0798465360187521	0.119035227005144	LumA	0.563343982580631	28.7391269735068	0.520923510942675	5.01759200170883	Her2	-0.573396480636813	5.52433175195733	-0.812500459293702	2.79823737774811	LumA	-1.77740474226183	84.5905284980919	-2.02287327458183	33.6129529383775	LumB	-1.2140607596812	35.402825093248	-1.50194976363915	15.7959551743192	Normal	-1.90851915390796	64.2991415541943	-2.01910303725947	12.8540869408312	Normal	-1.33512267327115	34.4772512799854	-1.20660257796577	4.029536736952	LumA	1.20400826162502	44.4822960976797	1.21037281528813	9.33129197073335	not significant	-0.13111441164613	0.937689474062873
ENSG00000260989	AL133297.2	ERpos	-2.13231141756022	61.5547921609675	-2.26233270404547	24.7875715892554	not significant	0.490216604990069	5.18072070919557	0.309380567343305	0.497109570521219	LumA	0.389831306595267	7.84464515435569	0.31917959944412	1.51966349402278	not significant	-1.02023742873768	6.01598639523595	-0.840991190598707	1.28612609788306	LumA	-2.65590536250911	63.1176697519185	-2.76669859725454	30.0239291360914	LumB	-2.26607405591384	42.9278502969692	-2.44751899781042	20.7553684209744	Normal	-1.94907695736168	21.935712577103	-1.32579141455576	2.0666846590762	not significant	-0.928839528623993	6.14162312550674	-0.484800223957048	0.324219559300672	LumA	1.63566793377143	32.0899512219447	1.92570740665583	8.86679328491895	LumA	0.706828405147435	6.73706081226603
ENSG00000196668	LINC00173	ERpos	-1.58102631590838	33.0841760501895	-1.95762170793524	25.1790416771201	Her2neg	1.00981649995122	15.0617743896207	1.03787007539207	3.47249373436585	not significant	-0.529635540052369	10.9006852250432	0.134905294081558	0.301330770049747	Basal	1.33168931147188	7.90691716555888	1.53074150254383	3.09636425656142	LumA	-0.873655194172251	10.5224575875174	-1.69570636986047	19.3135202064858	LumB	-1.40329073422462	23.3704185638374	-1.56080107577891	12.5618327478961	Normal	-0.425331592891722	1.44230628086225	-1.0288177340442	1.93225841261403	Normal	-1.7570209043636	12.0658554686034	-2.55955923658803	5.34690063450912	LumA	2.20534450564413	28.2585273211163	3.2264478724043	14.4954552204067	not significant	0.44832360128053	2.12792418890473
ENSG00000251562	MALAT1	ERpos	-0.888220657002844	66.1015538236743	-0.815586475379621	24.5030150189584	not significant	0.0258368208594391	0.155832670996594	0.0384074299316701	0.0803808409937335	not significant	-0.144819025940249	2.6762801665648	-0.134957224928641	0.749031840763769	not significant	-0.477499467082369	7.78728263431944	-0.123454634159122	0.309978838014523	LumA	-0.968512279486085	53.6615972281917	-0.848151279983361	21.2048932814878	LumB	-1.11333130542633	58.1697010343179	-0.983108504912003	19.7961461485689	not significant	-0.701764249077572	13.1883771996052	-0.402521650726822	1.26490875245011	not significant	-0.224264781995203	1.58460870411932	-0.2790670165677	0.535702369942259	LumA	0.491012812403715	13.4484620274766	0.724696645824239	7.90498433267785	LumA	0.266748030408513	2.89911961377546
ENSG00000259457	AC100826.1	ERpos	-2.16229723125501	33.5701595608126	-3.75874463062353	24.2798068222092	not significant	0.22457557885094	0.659403416999335	-0.91156914442254	1.77596227072302	not significant	-0.590407457228271	5.57732201399382	-0.231025418179851	0.375694885697449	Her2	-2.27651341876908	14.8371450420749	-3.70459963424002	9.31199426437041	LumA	-2.91358885896539	39.4367586060039	-4.84760454760263	30.5892961811252	LumB	-3.50399631619366	51.5142404513205	-5.07862996578248	29.9199653923093	Normal	-2.37287322006391	13.2922436451142	-2.59303410848792	2.30494846415151	not significant	-0.0963598012948239	0.102439450582669	1.1115655257521	0.493932250056723	LumA	0.637075440196308	2.66167232281246	1.14300491336261	1.9024817644211	LumA	0.540715638901484	1.32214362182175
ENSG00000224260	AL023754.1	ERpos	-1.85295163031926	51.5124458669612	-2.63827131983814	23.6125497291247	Her2neg	1.22657391320913	20.4603945214219	1.49957534333337	3.60627440472615	not significant	0.165001602401158	0.973883936555993	0.8082027701589	2.99700174943653	not significant	-0.333045014043377	0.863632660917025	-0.178910752660737	0.100051643074893	LumA	-2.35382264931742	57.5092965608562	-3.28256461308549	29.3913171381431	LumB	-2.18882104691627	42.8220996886747	-2.47436184292659	13.0859612147418	not significant	-0.765368719567064	3.08124590972253	-1.08093918911369	0.845196074174883	not significant	-0.432323705523687	1.11294802176567	-0.90202843645295	0.491878321658379	LumA	2.02077763527405	39.3865234081167	3.10365386042476	12.4106251483443	LumA	1.58845392975036	16.8158685531103
ENSG00000277010	AC120498.10	ERpos	-2.83639798690196	56.9982414650723	-3.90980180086119	23.0132962235405	not significant	0.535509036225654	3.19702144801589	0.147907438715475	0.104651950849684	not significant	-0.229926154424642	1.57989374768268	0.126546398370435	0.202585940570169	Her2	-1.61001636764678	7.20788206793394	-2.32240379665755	2.84415745851603	LumA	-3.3407437534049	50.490037492957	-4.88619956145686	25.904045083282	LumB	-3.57066990782954	53.9506674037329	-4.75965316308643	22.7017081170498	Normal	-1.9151006283167	8.62169273249055	-2.36216546522306	1.82777757100731	not significant	-0.305084260669921	0.424174182967301	-0.0397616685655091	0.00991135808653028	LumA	1.73072738575812	16.6684568162838	2.56379576479931	5.88319329607445	LumA	1.4256431250882	7.98287559394371
ENSG00000260774	AC021087.3	ERpos	-0.746759908864303	60.430430304781	-0.867418428837529	25.2477658805309	not significant	0.362491479256098	14.5163520525892	0.201978885265948	0.838455680197687	not significant	0.0198238345556393	0.228306242500436	-0.0338143765446486	0.132777051807749	not significant	-0.191438840876015	1.84476932808063	-0.262100944280741	0.909383667690167	LumA	-0.839365128707475	52.423303550365	-1.03436884836574	28.6822823192263	LumB	-0.819541294151836	44.0245145376854	-1.06818322491039	23.9305710823569	Normal	-0.5357277571188	11.1133259060318	-0.458098998226265	1.52045658605854	not significant	-0.344288916242785	4.82454794968005	-0.195998053945523	0.313357850633261	LumA	0.647926287831459	32.3560875044699	0.772267904085002	8.73045966696653	LumA	0.303637371588674	5.81674787137038
ENSG00000223343	AC137630.1	ERpos	-1.38426725997103	61.9696317903781	-1.43935330379462	25.0130903299056	not significant	0.354003215537465	5.20706814451664	0.140173931846212	0.24430911132821	not significant	-0.111719113528387	1.54666260793253	0.155121237030997	0.719259321150809	Her2	-0.519016309885703	3.76916484955708	-0.730501111082368	2.43993081904381	LumA	-1.61077750251977	56.9481982666149	-1.69471286109216	27.5628960242742	LumB	-1.72249661604815	59.7232105073746	-1.53959162406116	19.2652220495545	not significant	-1.01208728919046	12.5496135490959	-0.62487433851519	1.06408474204688	not significant	-0.493070979304757	3.43597112127082	0.105626772567178	0.0756195758445397	LumA	1.09176119263406	30.2916021668024	0.964211750009791	6.27314661917276	LumA	0.598690213329306	7.91437532855877
ENSG00000225986	UBXN10-AS1	ERpos	-1.99536043022693	79.8578061391636	-1.5947808818835	24.9318542567648	not significant	0.550160800876165	7.69866109758082	0.271177170054207	0.494871548594044	LumA	0.667177077016271	23.8472453078091	1.07200423451797	13.2144824783024	Her2	-1.42158471084326	16.6249128192029	-1.42870649470996	7.46689864454862	LumA	-2.80947763066386	89.9674611310794	-2.55886838725757	47.1319908353326	LumB	-2.14230055364759	48.9475746992877	-1.48686415273959	13.1911143559968	Normal	-1.92328329967583	27.4229679575627	-1.95782096987396	8.76312794274859	not significant	-0.501698588832564	2.88594988781673	-0.529114475163996	0.691335418202484	LumA	1.3878929198206	39.3970023049855	1.1301618925476	7.17556521373729	not significant	0.886194330988035	12.9016855071151
ENSG00000233078	AL355994.3	ERpos	-5.49888395491622	56.6630219267843	-7.43651833693171	25.7253586602869	not significant	1.05234997581709	6.96329936547519	-0.206839271580399	0.107052282274157	LumA	0.936555925453773	16.9714037622753	1.21205534753628	6.34701104990835	Her2	-4.37717281648012	17.0985251176641	-5.98668479284736	10.6058424095174	LumA	-7.51530699101045	57.5529502093554	-9.70013723387622	33.8182090066489	LumB	-6.57875106555668	43.4775745468819	-8.48808188633994	25.2210306527156	Normal	-6.23197905578159	34.7380331283353	-6.87417683674308	11.7994652718467	not significant	-1.85480623930147	10.6425648216899	-0.887492043895711	0.524404927775784	LumA	3.13813417453034	50.7020178898958	3.71345244102885	17.3966853664777	LumA	1.28332793522887	9.77590101553686
ENSG00000250740	AC109361.2	ERpos	-1.71910671726223	36.849899134184	-3.36511778212838	24.0065996638778	not significant	0.441913463459697	2.87906898259616	-0.507461630810966	0.957023850763004	not significant	-0.130758892197183	0.631094616279651	0.276257646701351	0.830161964710013	Her2	-1.79700910569885	16.1694531886846	-3.06508068302759	8.63159832794954	LumA	-2.5097178587386	51.6276045432081	-4.46150899684277	29.6267310260963	LumB	-2.64047675093578	49.9869483485951	-4.18525135014142	24.1406217600887	Normal	-1.76088881783314	12.6367039951278	-2.08466040436916	2.02846446441533	not significant	0.036120287865709	0.0456314038439518	0.980420278658437	0.556014002572532	LumA	0.712708753039752	5.22628134325275	1.39642831381518	4.34598824763936	LumA	0.748829040905461	3.7271750232065
ENSG00000273084	AC092171.5	ERpos	-0.927160214597494	74.3835321807152	-0.971773942182122	25.2378565946909	not significant	0.205966928431261	4.11601900284165	-0.081809213849347	0.190017106891405	not significant	-0.0213498585682671	0.213880732920056	0.452123101511175	5.82074659229087	Her2	-0.574228759079405	11.8993402553891	-0.517666545260888	2.58613341625463	LumA	-1.16627779542597	77.256758373993	-1.2910748363315	35.0198307643576	LumB	-1.18762765399424	70.4744796098019	-0.838951734820326	11.6380343079191	Normal	-0.67187969337647	13.4745076113185	-0.792184718605889	3.49960495208678	not significant	-0.0976509342970652	0.513761578356311	-0.274518173345001	0.453326067727569	LumA	0.592049036346566	23.8201331604085	0.773408291070613	7.4911847381698	LumA	0.494398102049501	11.5834437973058
ENSG00000226266	AC009961.1	ERpos	-0.591218809261211	43.5426721111985	-0.795548353935429	24.536969779272	not significant	0.369641532995565	15.8229873540829	0.109075678073424	0.355581968247943	not significant	0.123684349424202	3.37176401308278	0.0446839729210373	0.177561461146943	Her2	-0.191412688902832	2.10894235574823	-0.421654901082363	2.44708177377728	LumA	-0.772095684244105	51.6061427855893	-0.989730627911646	30.2378183613665	LumB	-0.648411334819903	31.334134175649	-0.945046654990609	20.665796125103	not significant	-0.159356298953807	1.33436604463858	-0.347939670226363	1.04395441761464	not significant	0.0320563899490246	0.139115994767115	0.0737152308559996	0.0909602197332078	LumA	0.580682995341274	28.8668335575588	0.568075726829283	5.69864892819286	LumA	0.612739385290298	21.2823277614774
ENSG00000273680	AC009318.2	ERpos	-0.44019557284581	18.818316144482	-0.637538380665083	23.9059221292557	not significant	-0.0770211431471422	0.840333464012293	-0.120860374989622	0.562392066877421	not significant	0.042596290643875	0.48151666773916	-0.127057695537852	1.128040578925	Her2	-0.541426980286633	10.8226790403735	-0.501359338152609	5.08804021261681	LumA	-0.735611505565906	32.248234314486	-0.782344437585093	28.776160766377	LumB	-0.693015214922031	24.7433704509762	-0.909402133122944	28.232612326861	Normal	-0.577419532055531	10.0840241292847	-0.358271217455403	1.58258372439053	not significant	-0.0359925517688981	0.140294217867106	0.143088120697206	0.293440920951872	LumA	0.194184525279274	3.02163563944637	0.280985099432484	2.42737642435321	LumA	0.158191973510375	1.38635592365037
ENSG00000274292	AC084018.2	ERpos	-0.903429424831293	38.1531528193868	-1.24495571252726	24.6454411392319	not significant	0.380331957325771	7.58551072543959	0.154966972408853	0.360155709705046	not significant	-0.050570073080249	0.477257327122171	0.199382627995119	1.24509143474538	Her2	-0.438728005603156	3.72779087809935	-0.690142488892305	2.72781470130287	LumA	-1.10518961550876	37.1347703696884	-1.6270525199151	31.3473429160372	LumB	-1.15575968858901	36.3113527100382	-1.42766989191998	20.3237121974621	Normal	-0.64666923155764	6.69515880853271	-0.877120810879646	2.65307823643809	not significant	-0.207941225954484	0.964013638756373	-0.186978321987341	0.192888252840095	LumA	0.666461609905604	15.6471977244265	0.936910031022798	7.40304152581731	LumA	0.45852038395112	5.4318609528039
ENSG00000241769	LINC00893	ERpos	-0.650535015006509	22.341921256725	-1.02146995139574	24.7186662438993	not significant	0.0300505160865401	0.156299757689506	0.113067051963037	0.261964568703696	not significant	-0.172549318604902	2.85710897491961	0.0782568725100685	0.273707974230444	not significant	-0.367287558903966	2.94249482207174	-0.317191409159139	0.937536320735201	LumA	-0.768214003078642	20.2836768099981	-1.24837517636547	29.3413133173796	LumB	-0.940763321683544	26.0238249307778	-1.1701183038554	19.3472583029345	Normal	-0.513302965993356	4.64587575528533	-1.01154534235665	4.88573193143827	not significant	-0.146015407089389	0.579582763936303	-0.694353933197515	1.87008054031785	LumA	0.400926444174676	6.18222661677233	0.931183767206332	8.69858558783244	not significant	0.254911037085286	1.85368607986723
ENSG00000249816	LINC00964	ERneg	1.17864897981523	64.5704231470298	1.02241465969941	24.536969779272	not significant	-0.213726894028732	1.7195453253658	-0.060630015117872	0.101086167806342	not significant	0.234692289249906	2.09862129820493	0.0133994474123192	0.0251875696323182	not significant	0.458057058449851	4.20443438675547	0.334666202588021	1.10687267643353	Basal	1.2134518513416	46.883166681653	1.26382527071034	29.6892231881931	Basal	1.44814414059151	45.9095105685943	1.27722471812266	19.8594461557006	Basal	0.552197091431388	4.42568915583678	0.625662482678414	1.74509409590084	not significant	0.0941400329815376	0.253149822354887	0.290996280090392	0.391776157671019	Her2	-0.755394792891752	14.656080321879	-0.929159068122319	8.30831530572479	Normal	-0.661254759910214	7.06615858507363
ENSG00000224032	EPB41L4A-AS1	ERpos	-0.750666624569669	110.235020109947	-0.705892134556746	25.8883886698951	Her2neg	0.483377657911626	39.4739200431043	0.314676744930043	2.41608726814646	LumA	0.303276554888383	28.160443906476	0.396361199090219	7.48685723674541	not significant	0.1108276298853	1.39336005359476	0.0592591130647504	0.15650429813752	LumA	-0.844936960432745	109.284355075444	-0.910026306508261	36.0836155651902	LumB	-0.541660405544362	39.3060143223271	-0.513665107418042	8.8904849406378	Normal	-1.21138124637762	101.025905917497	-1.08598709006889	11.8593810046071	Normal	-1.32220887626292	114.161530267074	-1.14524620313364	10.3580894105642	LumA	0.955764590318045	125.862869520684	0.969285419573011	20.3573420330985	not significant	-0.366444285944877	14.1957547302576
ENSG00000257891	AL929601.1	ERpos	-4.14802077220556	50.1975354161348	-4.93579896666058	24.3282143036407	not significant	0.589797938667564	2.7695663825145	-0.265774245105891	0.234641771566556	not significant	-0.270270967381666	1.91696859779891	-0.319424893862945	0.868016662549421	Her2	-1.8273065700179	4.12781563958975	-2.95413152383854	4.02146892708803	LumA	-4.79684698023295	44.9689822989766	-5.78895746021813	26.3348721067026	LumB	-5.06711794761462	48.2734248827977	-6.10838235408107	27.4760076357557	Normal	-2.93464706469783	10.3841040517082	-2.62733702526216	1.96736707974468	not significant	-1.10734049467993	1.97928550098373	0.326794498576381	0.0870852458372437	LumA	2.96954041021505	22.7788637227111	2.83482593637959	7.77619180606588	LumA	1.86219991553512	9.11845067902285
ENSG00000270021	AC026691.1	ERpos	-0.930159929673949	66.7729630933746	-1.04000503762862	24.7852512506641	Her2neg	0.670383246549942	33.0603743868916	0.533531155559592	3.16809349068947	LumA	0.190180762466011	6.95193783664626	0.277597692487396	2.79613735054709	not significant	0.0263317744213307	0.0902926644934364	-0.0324486910321409	0.0404655975023046	LumA	-1.09817127395215	68.3127833569827	-1.25039981752882	30.1507768560626	LumB	-0.907990511486136	41.8311034959322	-0.972802125041423	14.8730644185415	Normal	-0.915663504154623	27.0020861172156	-0.789741850717704	3.35163327696259	Normal	-0.941995278575953	26.9023469000263	-0.757293159685563	2.22219699448484	LumA	1.12450304837348	64.8420967028098	1.21795112649668	12.7861426457663	LumA	0.182507769797524	2.20601894645294
ENSG00000260565	ERVK13-1	ERpos	-0.50127556267296	30.2706494055201	-0.748571857073999	24.7175984358245	not significant	0.193609883237172	4.6050696670968	0.165881451147964	0.691110271376689	not significant	-0.131256110869858	3.47608349635895	0.00709780176591845	0.0228841789636371	not significant	-0.0629316711533982	0.341191461634303	-0.225002262621683	0.881167976847392	LumA	-0.492513833332278	20.3378518468459	-0.864530773248069	26.1367896710787	LumB	-0.623769944202136	27.3169574451487	-0.857432971482151	18.8155153743005	Normal	-0.204431584971008	1.90807108679857	-0.494112433276204	2.15998687025082	not significant	-0.14149991381761	0.997408273863143	-0.269110170654521	0.596132959306182	LumA	0.42958216217888	14.6643158859102	0.639528510626387	7.55597088816232	LumA	0.28808224836127	4.69955578005147
ENSG00000276724	AC123768.4	ERpos	-0.734746623495364	41.660362284295	-0.861494930201895	25.8744014816928	Her2neg	0.458345400597072	15.6051170230721	0.348393943807273	2.05384404968173	LumA	0.368385740497238	17.9313133054721	0.370620553532776	5.10962864526237	not significant	-0.299379668321265	3.02214246056139	-0.213232632195137	0.697112901692526	LumA	-1.04110769798304	56.2882041286057	-1.19970573289615	41.207389602645	LumB	-0.672721957485801	20.7046576189851	-0.829085179363372	15.2701960683638	Normal	-1.20231168523014	41.2775840067017	-1.23974126182225	11.5399682865864	Normal	-0.902932016908879	24.1202682012862	-1.02650862962711	6.13862952050711	LumA	0.741728029661773	30.3606242276015	0.986473100701011	14.4812478741959	not significant	-0.161203987247106	1.55627638346888
ENSG00000235652	AL356599.1	ERpos	-0.696381168505383	83.5389459365094	-0.602228407585864	24.4868518515058	not significant	0.38815501319241	23.4598195016337	0.173479252337122	1.09612270300944	not significant	0.200202003659362	10.9848324264037	0.0891049402800572	0.678061998330813	not significant	-0.154984798831479	2.01199427161287	-0.0919870195078714	0.32113493491859	LumA	-0.866706839820834	91.2666542720052	-0.741955109104344	30.1888165915246	LumB	-0.666504836161473	46.763365329523	-0.652850168824287	17.1703326341938	not significant	-0.633207210111523	23.9319136276997	-0.255054695208901	1.00709034327241	not significant	-0.478222411280044	13.4829099522305	-0.163067675701029	0.387421512594447	LumA	0.711722040989355	59.3084564865483	0.649968089596473	11.7439667052537	LumA	0.233499629709311	5.06692183983658
ENSG00000214870	AC004540.1	ERpos	-0.922152578186286	60.3669905540944	-1.06768244599469	23.760924364069	Her2neg	0.315138333328849	7.25924701855589	0.349788687652018	1.33513008156666	not significant	-0.0335781264358601	0.308755940348134	0.172785580651688	0.882128431344793	not significant	-0.391012861515086	4.54124786562331	-0.18507837829554	0.374529088619045	LumA	-1.10454783425184	57.3507616880646	-1.36083009940454	31.9441819829346	LumB	-1.1381259606877	52.6927107475897	-1.18804451875285	18.6265628482114	Normal	-0.805903103797051	15.6250440490185	-0.91394331722458	3.74438050305481	Normal	-0.414890242281965	4.47150058142955	-0.728864938929041	1.8713934470566	LumA	0.713534972736751	25.4120679632351	1.175751721109	12.059439118881	not significant	0.298644730454785	3.57447616836385
ENSG00000255495	AC145124.1	ERpos	-0.925680573364355	81.7257080291792	-0.977878283383616	24.5453780470089	Her2neg	0.566399870558086	28.2081958485691	0.456592480982675	2.50989982223424	LumA	0.51624068583896	44.7533018627858	0.638020425710127	10.6230204011476	not significant	0.0664136027522153	0.344908057814754	-0.0431209335504858	0.0664277610752691	LumA	-1.13439201427128	94.933715752582	-1.30659670805341	36.735516965963	LumB	-0.618151328432321	25.0619533376717	-0.668576282343287	7.65424182410783	Normal	-1.17648182127482	53.2099194636442	-1.16023663825218	7.61636571293636	Normal	-1.24289542402704	55.95525737623	-1.1171157047017	5.31435777842572	LumA	1.2008056170235	95.3068693765227	1.26347577450293	16.7430330482285	not significant	-0.0420898070035411	0.245234832935264
ENSG00000281357	ARRDC3-AS1	ERpos	-0.631979451228918	50.9150492119494	-0.72112547688748	24.0624458288599	not significant	0.376380391302932	17.3683963724638	0.220720905424308	1.23835359397646	LumA	0.220614058392759	10.8636203884276	0.224116844489765	2.68172456140714	Her2	-0.238017881394276	3.14468892067267	-0.396343186265793	2.58613341625463	LumA	-0.854466777053431	62.7303960692512	-0.943731518526279	31.9463602803592	LumB	-0.633852718660672	30.2660285850286	-0.719614674036513	14.5321483448344	Normal	-0.519896364951539	11.8724974230213	-0.515228399724574	2.51897772523875	not significant	-0.281878483557264	3.76334848748734	-0.118885213458781	0.199346071203459	LumA	0.616448895659156	33.9805617040925	0.547388332260486	6.50878345025234	LumA	0.334570412101892	7.690693894985
ENSG00000245556	SCAMP1-AS1	ERpos	-0.531634180515614	71.1689185575544	-0.603838745273724	24.4945863980338	not significant	0.197150221623926	9.2134842813144	0.0642740934659618	0.236309173136828	not significant	-0.0276518462517696	0.515505790263118	0.122084044945484	1.11621234965558	Her2	-0.146910068125918	2.47227397616968	-0.29854915771939	2.12357712404093	LumA	-0.619762416555162	66.7098738486775	-0.773916940369759	31.8134492169435	LumB	-0.647414262806931	61.5014339841385	-0.651832895424275	16.7616539915023	Normal	-0.561334487409912	26.4535701884802	-0.591098183237369	4.50393121011952	not significant	-0.414424419283994	14.2941436479554	-0.292549025517979	0.994243775528214	LumA	0.472852348429244	37.7039790742755	0.47536778265037	6.57822193914563	not significant	0.0584279291452494	0.627468347310492
ENSG00000251379	AC099550.1	ERpos	-0.71682134078808	53.0220972452131	-0.889241320509436	24.0501677330043	not significant	0.287403342318941	8.37359197329657	0.137747866859759	0.45124988036722	not significant	-0.124201267669923	2.92865635078352	-0.168919001755724	1.06093260293898	not significant	-0.100287720862119	0.613683806400377	-0.313453707385234	1.16647544393009	LumA	-0.751540161424065	41.0887074376207	-1.044540704454	27.1056381642372	LumB	-0.875741429093988	47.2202256997389	-1.21345970620972	26.5294405831785	not significant	-0.317571520259463	3.77700087614767	-0.178631595719605	0.311608014772093	not significant	-0.217283799397344	1.86141118894693	0.134822111665629	0.168735616553495	LumA	0.651252440561946	29.3572628593455	0.731086997068761	7.16404774845569	LumA	0.433968641164602	9.42636636739243
ENSG00000277386	AL138999.1	ERpos	-0.617584750341591	20.779564008668	-0.822857647036912	23.7477315092721	not significant	0.395236992480311	8.36436837139063	0.248204149335247	1.20916516102407	LumA	0.406060233155534	14.1678213737323	0.25778033612776	2.91605327516046	not significant	-0.0505619499176494	0.151404908394886	0.0113455922746992	0.0163741311507368	LumA	-0.761892287406804	22.1641389762784	-0.992005672008532	28.4421451129222	LumB	-0.355832054251271	4.41804161158993	-0.734225335880773	12.287733333171	Normal	-0.630538088893861	7.89319117410433	-0.98724100537292	7.86325519541586	Normal	-0.579976138976212	6.44728800827394	-0.998586597647619	5.834313038151	LumA	0.711330337489155	18.1738074526934	1.00335126428323	13.4495234344591	not significant	0.131354198512943	0.732881929088373
ENSG00000213062	AL021068.1	ERpos	-1.19912935458571	62.3931343265498	-1.44048274186679	23.6877283980445	not significant	0.45703604495554	9.86712493998271	0.0452453164928556	0.0627199503134968	not significant	-0.0947392313957982	1.19172119803613	-0.188777575385895	0.710723053184942	Her2	-0.784225263899947	10.6157024349592	-0.991331132588872	3.99497573247578	LumA	-1.72382502384555	77.632146442501	-1.79275271868789	27.1902376310403	LumB	-1.81856425524135	77.8837408866982	-1.98153029407379	26.3341092471595	Normal	-1.09143125464213	17.6381812062876	-0.802576463645266	1.60037856033251	not significant	-0.307205990742182	1.90076359022659	0.188754668943605	0.14935578162744	LumA	0.939599759945604	30.9232286840655	0.801421586099018	4.04967015489537	LumA	0.632393769203422	10.5774044733083
ENSG00000227953	LINC01341	ERpos	-1.10530955299737	32.4711061776687	-1.53503283950895	23.2605784211634	not significant	-0.145007742364352	1.07185895333764	-0.12962973010353	0.211782929101879	not significant	-0.147989000607723	1.66791445501959	0.112876268014317	0.343226279354711	not significant	-0.60277556549861	4.17673301619263	-0.45696155532575	0.838283201934879	LumA	-1.11418424594832	22.0777815306809	-1.68259048432951	22.3016288495482	LumB	-1.26217324655604	25.4416848853567	-1.56971421631519	16.0523843415171	Normal	-0.925892850318223	8.42843343791445	-0.769540212998272	1.4245711831441	not significant	-0.323117284819613	1.40028597226071	-0.312578657672522	0.27893495466176	LumA	0.511408680449706	6.16209945855609	1.22562892900376	7.18613682880555	not significant	0.188291395630092	0.797306366998929
ENSG00000257883	AC125603.2	ERpos	-1.23763416263535	25.2293440453897	-2.11251419426977	23.0142203478889	not significant	-0.220459310627381	1.18847348961929	-0.283133986256779	0.446978075734662	LumB	-0.605287453253724	10.9198095837472	-0.861914023458787	7.94813270897212	Her2	-1.63158710660239	16.9054870255295	-1.63697281072546	4.79295089532713	LumA	-1.62768655495013	26.5591336455773	-2.45798962081101	22.2101592189823	LumB	-2.23297400820386	44.198138180076	-3.3199036442698	35.8665438191805	Normal	-1.8279664798698	17.7567324853559	-1.69859384209506	3.1294231031482	not significant	-0.196379373267416	0.425781747426107	-0.0616210313696004	0.0275700005425158	not significant	-0.003900551652253	0.00857294107468874	0.821016810085552	2.21800727089532	not significant	-0.200279924919669	0.535983554913362
ENSG00000235257	ITGA9-AS1	ERpos	-0.766782883594364	75.1313755357123	-0.705407655583175	24.7212525065814	Her2neg	0.579873688962957	38.471121040239	0.395340288533502	3.46407029696086	LumA	0.371682168287176	28.7598797237507	0.413898506139408	7.7773643598611	not significant	-0.108632940555053	0.870054885096935	-0.186157946505713	0.729872997783198	LumA	-1.00210093085949	93.5672117505092	-0.889774455619653	31.8143878079365	LumB	-0.630418762572312	32.5706141889403	-0.475875949480245	7.12865986161442	Normal	-1.01853837492944	48.7699755557129	-0.76323366903533	5.67469637929492	Normal	-0.909905434374385	37.9552256572587	-0.577075722529617	2.59941734823664	LumA	0.893467990304436	70.8373703057203	0.703616509113939	10.3180532643743	not significant	-0.0164374440699491	0.0845776867981228
ENSG00000248559	AC109454.2	ERpos	-0.901385344869736	25.5927072831715	-1.00658447599026	23.4452313840989	Her2neg	0.580738326173821	10.7240855461245	0.306795121729204	1.40793634251131	not significant	-0.0887853476505468	0.816235285040445	-0.0742281334358876	0.337981166213615	not significant	-0.302942535629502	1.28789168162542	-0.472575343804432	1.91626907433893	LumA	-1.14237103675779	26.3792873420164	-1.22177502869918	27.7235365553408	LumB	-1.23115638440833	27.4851018500965	-1.29600316213507	25.4839349791774	not significant	-0.945764394645049	10.1429938254141	-0.441270673667516	0.975425991162917	not significant	-0.642821859015547	4.97341787699469	0.0313046701369155	0.0272343514273296	LumA	0.839428501128283	15.2350990618045	0.749199684894751	6.46310600200099	not significant	0.196606642112737	0.983206311565135
ENSG00000234918	AL157387.1	ERpos	-5.13529268030186	38.0137766442116	-6.5711562810335	23.4178320875924	not significant	0.775805732982608	3.38811079159564	-0.035802963724278	0.0126778694847245	LumA	1.76346931550936	38.7815889009101	2.93164704282566	19.0189150221013	Her2	-4.69458911753179	15.5072240856629	-6.33639482070226	8.91323191553699	LumA	-7.62774852194422	47.0259176197519	-9.88089505078849	25.9385042664814	LumB	-5.86427920643486	27.3947873489265	-6.94924800796282	12.6562840222718	Normal	-5.99085225138633	25.0309017042894	-7.3003048782485	9.74298398465713	not significant	-1.29626313385454	4.09038945723387	-0.963910057546236	0.484465779258985	LumA	2.93315940441242	35.4511380622394	3.54450023008622	12.8586540728839	LumA	1.63689627055788	11.0295299513251
ENSG00000267198	AC091132.5	ERpos	-0.488705908296861	16.6782939917858	-0.88739059323775	23.4818496798065	not significant	0.249789673871287	4.45225437204661	0.25733007881064	1.08180698654778	not significant	0.0487028228210012	0.457743148888941	0.0748970040582905	0.300709622715989	not significant	0.0775900870651217	0.303158273983237	-0.256020871929392	0.783544560698925	LumA	-0.450660690477215	10.1101553491198	-0.960438677359841	21.9474546600173	LumB	-0.401957867656213	6.90920158598669	-0.88554167330155	14.0414982383423	Normal	-0.397453321904781	3.92735536048983	-0.555329145724583	1.90519063174093	not significant	-0.475043408969902	5.09123576040137	-0.299308273795191	0.524404927775784	LumA	0.528250777542336	12.2354548624227	0.704417805430449	6.3712645686035	not significant	0.053207368572434	0.221119227650859
ENSG00000282491	NA	ERpos	-0.488705908296861	16.6782939917858	-0.88739059323775	23.4818496798065	not significant	0.249789673871287	4.45225437204661	0.25733007881064	1.08180698654778	not significant	0.0487028228210012	0.457743148888941	0.0748970040582905	0.300709622715989	not significant	0.0775900870651217	0.303158273983237	-0.256020871929392	0.783544560698925	LumA	-0.450660690477215	10.1101553491198	-0.960438677359841	21.9474546600173	LumB	-0.401957867656213	6.90920158598669	-0.88554167330155	14.0414982383423	Normal	-0.397453321904781	3.92735536048983	-0.555329145724583	1.90519063174093	not significant	-0.475043408969902	5.09123576040137	-0.299308273795191	0.524404927775784	LumA	0.528250777542336	12.2354548624227	0.704417805430449	6.3712645686035	not significant	0.053207368572434	0.221119227650859
ENSG00000272463	AL357054.4	ERpos	-1.20507207858974	48.4625921016897	-1.80214404224074	22.8830491650544	not significant	0.434471621946407	7.95234297029683	0.200889304845894	0.337097982710292	not significant	0.0806103168240742	0.808348475208144	0.0352513758950084	0.0801878574870511	not significant	0.00487417744125396	0.00937639964523354	-0.249405703081941	0.241589559531907	LumA	-1.13994431162888	32.2744353121465	-2.08379812524296	24.7634692908206	LumB	-1.05933399480481	24.954948962671	-2.04854674934795	20.7818264145758	Normal	-1.01598793753301	14.7569765609203	-1.2691552135288	2.81630131547096	Normal	-1.02086211497427	14.1998094405491	-1.01974951044686	1.38818436528462	LumA	1.14481848907013	30.18449029096	1.83439242216102	9.53646862770104	not significant	0.123956374095868	0.596763986393645
ENSG00000276408	AC025287.2	ERpos	-0.810836355055642	29.4707593089822	-0.941181750907433	23.629481770381	Her2neg	0.56927908247204	14.5028215327241	0.503338955999686	3.15619901624145	LumA	0.210794529850178	4.38928430963563	0.311659540328462	3.10298749581008	not significant	0.237534436743009	1.15757579258736	0.19495470690179	0.444902301942028	LumA	-0.875554653748559	25.63385783936	-1.11206363521239	27.6839391691117	LumB	-0.664760123898381	13.0372191016504	-0.800404094883932	11.2049773643087	Normal	-0.502071355215736	4.50813352403959	-0.654771464863252	2.54340783271597	Normal	-0.739605791958744	8.24263367676532	-0.849726171765042	2.96580721158397	LumA	1.11308909049157	32.8816598060449	1.30701834211418	16.2060421679492	LumA	0.373483298532823	3.93058924865016
ENSG00000245573	BDNF-AS	ERpos	-0.804197106911847	74.4657334361672	-0.832251880143249	23.5486518159531	Her2neg	0.625964642907836	40.9488120070913	0.614366756397575	5.70125759963296	LumA	0.289564038281666	17.9525059822027	0.410525468646702	6.01628624040673	Basal	0.245945590203158	3.20704825959965	0.508034328201971	2.92446162403506	LumA	-0.909506839487467	74.400608048069	-0.958115006489235	27.6994893905136	LumB	-0.6199428012058	30.3051378549015	-0.547589537842533	7.0640635770024	Normal	-0.754058694514606	26.142081392738	-0.578618537445253	2.55104578862566	Normal	-1.00000428471776	41.1814855922631	-1.08665286564722	6.13234784051689	LumA	1.15545242969062	98.6444570817307	1.46614933469121	26.8586598724936	not significant	0.155448144972861	2.00274184841128
ENSG00000257303	AC073896.2	ERpos	-0.529935345939677	38.7059447485465	-0.529445864552371	23.4818496798065	Her2neg	0.237962074181093	7.46995226725447	0.178844152005268	1.32723281912075	not significant	-0.0504717249398452	0.765858780765107	-0.0656403988776049	0.488112623990114	not significant	-0.148820755816723	1.43063196104453	-0.202684699998727	1.28440395989643	LumA	-0.575255685685637	30.9772739121504	-0.610320290246517	24.9670415955892	LumB	-0.625727410625483	30.7922010694253	-0.675960689124122	21.9015201148063	Normal	-0.458054685656483	9.45246189260347	-0.487676962106722	3.80776514115949	not significant	-0.30923392983976	4.37619066611402	-0.284992262107995	1.12022746361422	LumA	0.426434929868915	16.5067487127564	0.40763559024779	5.97177700711846	not significant	0.117201000029155	1.10979042332193
ENSG00000273350	AC004832.5	ERpos	-1.67817139889353	26.9582674648615	-1.60738484755159	24.4827845661255	not significant	0.821095057825783	8.35948367049652	0.22038113715304	0.40895318728093	LumA	0.813518266063243	18.3602471709654	0.668100887558074	6.10843602800385	not significant	-0.444388007306992	0.945010736580437	-0.375933136818974	0.5838498167	LumA	-2.30858651005193	34.712167048914	-2.10096217509555	32.2947885560934	LumB	-1.49506824398868	13.3574298816805	-1.43286128753747	12.5192166006309	Normal	-1.31349799360916	6.86932751289278	-1.18778068955662	3.27307571975214	not significant	-0.869109986302164	3.34209621555444	-0.811847552737645	1.26274276991348	LumA	1.86419850274493	25.3688729323639	1.72502903827657	12.3405524040214	LumA	0.995088516442769	7.72467795093283
ENSG00000227617	CERS6-AS1	ERpos	-1.35682446660092	105.161245489755	-1.31530011235694	25.3672458913099	not significant	0.0461881166428846	0.275481358603254	0.205612698506953	0.411808401729323	not significant	-0.269098254218603	8.58780464928874	-0.108947243430192	0.28163964779284	Her2	-1.09718275860828	30.3268364387809	-0.835962275200279	3.50062639767285	LumA	-1.75489407608097	119.209985779652	-1.5272193353584	27.2073426631164	LumB	-2.02399233029958	137.411181879884	-1.63616657878859	22.1477710068436	not significant	-0.980558585160736	19.6426657556384	-0.543775892878355	0.983099032485454	not significant	0.116624173447542	0.51482497805043	0.292186382321924	0.297542589057465	LumA	0.657711317472696	21.3312215061363	0.691257060158119	3.29111128946228	LumA	0.774335490920238	19.1652613553341
ENSG00000281578	NA	ERpos	-1.44286906928973	32.3105114979461	-2.81384491460525	22.9924209239537	Her2neg	1.00751414269749	15.4332839740898	2.07165404505537	5.99649018773178	LumA	0.75643900954759	15.029746470055	1.86047835784923	12.1016684569474	not significant	0.193327690459905	0.366937276523533	-0.0839583563011841	0.0353500156931632	LumA	-1.7961087944428	34.0513226808168	-3.83023127255079	33.3742475790987	LumB	-1.03966978489521	9.92408897709653	-1.96975291470156	6.90674772218726	Normal	-0.777220114418428	3.33276078239651	-1.95655241855401	2.40753159928959	Normal	-0.970547804878333	4.63329399744212	-1.87259406225283	1.62269767686531	LumA	1.98943648490271	36.4869954164046	3.74627291624961	14.6508982488362	LumA	1.01888868002437	8.05207344567694
ENSG00000264112	AC015813.1	ERpos	-0.494078579764581	17.0270236309627	-0.960541389982906	22.7931856566019	Her2pos	-0.553419272902414	26.2749192069442	-0.731024653703321	6.73980561418935	LumB	-0.288874534000577	9.91371272888546	-0.266945320368945	2.0595753563566	Her2	-1.01661840937043	27.0476665512912	-1.13708478780009	11.2202653169611	LumA	-0.781867161868462	23.959367229934	-1.2654953066207	31.220705101333	LumB	-1.07074169586904	39.3975939960746	-1.53244062698964	33.7460015351481	Normal	-0.68033478326211	9.57934942573775	-0.951352809050342	4.5164026595038	not significant	0.33628362610832	3.03521939880011	0.185731978749746	0.246750948068978	not significant	-0.234751247501968	3.62363952967959	0.128410518820607	0.410488199699066	not significant	0.101532378606351	0.524354398868348
ENSG00000262879	AC068152.1	ERpos	-0.518065751123924	82.1586413591445	-0.58694293939782	23.2782508904706	Her2neg	0.370008549064968	37.0886785611979	0.258930204599747	2.11904952813188	not significant	0.0718326674120582	2.74467636940836	-0.103921521154383	0.856865458117471	not significant	0.0689572911978495	0.83604349080779	-0.0437365714659124	0.120070407258592	LumA	-0.579537314777457	74.9575233388612	-0.651475935991082	23.5336814184372	LumB	-0.507704647365399	48.8730186941294	-0.755397457145465	22.3518068528016	Normal	-0.510069908253873	27.5807972584415	-0.347650076359946	1.71457649489905	not significant	-0.579027199451723	33.6210123341266	-0.303913504894033	1.04603439499632	LumA	0.648494605975306	84.4903671889678	0.60773936452517	10.2487769605846	not significant	0.0694674065235836	0.973280254519305
ENSG00000255367	AC127526.2	ERpos	-1.45065618326333	51.9774118380577	-1.4895875446935	24.2782480889153	Her2neg	0.609266670095381	10.3216106895365	0.459830695333286	1.57608922304324	not significant	-0.0963331354217432	0.903111147686923	-0.0612761726785142	0.186955559190524	not significant	-0.536427032199832	3.02430793332156	-0.48474012333003	1.01807095725458	LumA	-1.68988088062432	47.6695895152816	-1.68586371642974	25.2899366005999	LumB	-1.78621401604607	48.5177503142622	-1.74713988910825	23.1449277970458	not significant	-1.13986736586629	11.6624410531476	-0.638608935819034	1.04285142015506	not significant	-0.603440333666458	3.62021109055193	-0.153868812489004	0.109251590770644	LumA	1.15345384842449	24.2329195198915	1.20112359309971	7.74404019429137	LumA	0.550013514758033	4.83390894184168
ENSG00000272842	AL391834.1	ERpos	-0.728748715285218	8.88228184797623	-0.87360028451174	23.8245602897614	not significant	0.0584054686031195	0.167902676008083	-0.0336585872135896	0.0658100206724568	LumA	0.257068649154379	1.84819333579768	0.309386629495356	3.20828322582284	not significant	-0.0574967622843015	0.0851882355681381	-0.2672698438296	0.894704882790654	LumA	-0.924238280098961	9.47898092717834	-1.1471846189278	32.9676678954668	LumB	-0.667169630944582	4.36065827198713	-0.837797989432447	13.5246618579051	Normal	-1.01651398948617	5.80297474336916	-0.897231664705506	5.16026810095097	Normal	-0.959017227201869	4.95172800465247	-0.629961820875907	2.04853345733946	LumA	0.86674151781466	7.79747961654906	0.879914775098204	10.2205581026302	not significant	-0.0922757093872093	0.179913342044898
ENSG00000236502	SIX3-AS1	ERneg	1.49585261741742	53.2790207056828	1.86612453552851	22.2987563123828	not significant	-0.127690317560323	0.506842791722133	0.381869987750757	0.462664191255896	not significant	-0.12195566020128	0.586372649891642	-0.385456932140388	0.721039928853021	Basal	2.07115939206916	38.5777256392709	2.67015154831356	11.3376948889801	Basal	2.41714939175057	108.95444001963	2.91129752149202	45.217132816515	Basal	2.29519373154929	75.426994904238	2.52584058935163	21.9713449861121	Basal	2.52934122215695	41.2773272930301	2.64814978592273	5.69506949711447	not significant	0.458181830087797	1.43965975028444	-0.0220017623908344	0.00800998968083679	not significant	-0.345989999681418	1.83576580320297	-0.241145973178451	0.259631284594017	not significant	0.112191830406379	0.224077416538817
ENSG00000269194	AC006942.1	ERpos	-1.33254709297475	95.2493413172887	-1.48087760336057	23.4860333534798	Her2neg	0.550947467266797	17.2240304526757	0.542603866752764	1.73532752821273	different direction	-0.122620643494971	2.27783794519228	0.522075597327533	4.76308613950496	not significant	-0.279589128097528	2.01441355029618	-0.015847111987032	0.0129113472234827	LumA	-1.41243431670681	75.2192413431156	-1.80781974341335	29.5562097264297	LumB	-1.53505496020178	79.1326424162704	-1.28574414608581	12.4349458758233	Normal	-1.1196195202707	26.5167661190867	-1.3073255891553	4.85000573056351	Normal	-0.84003039217317	15.4810471888672	-1.29147847716827	3.28045302207484	LumA	1.13284518860928	51.3174270436984	1.79197263142632	12.9835620941065	not significant	0.292814796436108	3.46540054797427
ENSG00000197180	AC244090.1	ERpos	-0.535394508327408	59.7585413175411	-0.711806965104224	23.6425364931901	not significant	-0.05850387903822	0.921743560458655	-0.127996385532697	0.485239207738438	not significant	-0.221642061262627	15.9408228624923	-0.0375381330814926	0.155859808398179	Her2	-0.718517376921505	44.9700935598577	-0.875263960834678	12.2204914289467	LumA	-0.756734202377651	82.8977684169087	-1.0324407433973	39.878396425692	LumB	-0.978376263640278	114.287477613507	-1.0699788764788	30.9599423210397	Normal	-0.353372382650884	8.98140117313244	-0.567795745655812	3.05371827027764	not significant	0.365144994270621	9.51825719959765	0.307468215178867	0.823194590557976	not significant	0.0382168254561459	0.460648888320402	0.157176782562624	0.81100133981471	LumA	0.403361819726767	16.317966456678
ENSG00000235192	AC009495.3	ERneg	1.19985150075048	62.1514411939677	1.13034008600049	26.9615986134243	Her2pos	-0.237624185305365	1.88403418926647	-0.439771571764103	1.77464834680068	not significant	0.500074942052442	8.10413222989155	0.11281771045707	0.257057450244681	not significant	0.354329664544074	2.49809317039709	0.361315471682921	1.23109880475478	Basal	1.16347162903648	41.0048343954548	1.33930653146784	30.5507166801781	Basal	1.66354657108892	56.6867063841572	1.45212424192491	20.9012750701862	not significant	0.280710735847094	1.40675682101566	0.0368039339932943	0.0419099682224281	not significant	-0.0736189286969795	0.188697558283856	-0.324511537689627	0.503965352241826	Her2	-0.809141964492408	16.2655531180577	-0.977991059784923	8.37747480680041	Normal	-0.882760893189388	13.1456675951033
ENSG00000253348	AC008514.1	ERneg	1.09435188910034	70.6939267141198	0.974838728469008	22.9213174645023	not significant	0.169907202910031	1.43739659754483	0.113038845769792	0.232427188292191	not significant	0.363235259950699	7.24432349991066	0.13286893039744	0.476229628738289	Basal	2.05541510723301	84.370570779663	1.36595031827797	13.2004717075623	Basal	1.72117904710407	144.167530027559	1.29399626750268	33.0900916514969	Basal	2.08441430705477	142.466217740706	1.42686519790013	26.7328269579837	Basal	1.25967346926372	31.4222970580178	0.866054330865977	3.32041547855272	not significant	-0.795741637969291	9.33148421728721	-0.499895987411997	0.924007480172624	not significant	0.334236060128941	3.37825831393783	0.0719540507752889	0.15992335416496	not significant	-0.461505577840349	5.32254194181676
ENSG00000231028	LINC00271	ERpos	-0.889049741507742	54.1077568816292	-0.780868742225902	23.9059221292557	Her2neg	0.605367440961914	23.817877447918	0.55564884372298	5.67410220358687	LumA	0.328912504587574	13.9994913448411	0.290882629224551	3.59485420440018	not significant	-0.067155949698532	0.262141646191534	-0.0143931935546306	0.023380546877507	LumA	-1.06396053205818	55.454607141179	-0.985151468933688	31.4809994417289	LumB	-0.735048027470609	23.3114222390356	-0.694268839709138	12.0404491420959	Normal	-0.851683759279331	18.9442788575891	-0.415223914007202	1.49554485358717	not significant	-0.784527809580799	15.5318137551392	-0.400830720452571	1.07161437704342	LumA	0.996804582359651	45.7621522292669	0.970758275379058	14.7673253885757	LumA	0.212276772778852	2.1911948141013
ENSG00000281333	AC024941.2	ERpos	-1.49421281241695	43.2440086063648	-1.41726862338477	23.5038963047913	not significant	0.271459951273806	2.34805131481612	-0.0355365622866857	0.0480397319014039	not significant	0.123866740935781	1.15306941899552	0.173797316287484	0.844803035012744	Her2	-0.974444195982435	7.68509918922995	-0.988624146670209	4.41309958809286	LumA	-1.85224047193253	41.8183317233872	-1.84993299167922	30.1887352744125	LumB	-1.72837373099675	33.4689619650777	-1.67613567539174	21.1353539852852	Normal	-1.418508157647	15.0134958974645	-1.35807950984891	5.54665019528263	not significant	-0.444063961664566	2.10356309093082	-0.369455363178706	0.489519784689302	LumA	0.877796275950096	14.0832322930553	0.861308845009014	5.59169648725562	not significant	0.43373231428553	3.09889030386495
ENSG00000275223	AL121906.2	ERpos	-1.03902549358433	43.0887038021617	-1.01689020314557	23.3689028975728	not significant	-0.205543732201016	2.7110528110522	-0.0840775594615286	0.189542714163207	LumB	-0.769898543664717	62.2545172990146	-0.52744348563223	8.71894309090191	Her2	-0.911717106789961	15.1435570054655	-0.609351384441033	3.23763439894744	LumA	-1.07330628479464	31.0892850551048	-1.05379213621385	20.9182149464215	LumB	-1.84320482845936	82.2093145291785	-1.58123562184608	36.314542644608	not significant	-0.286294600350286	1.32912627266672	-0.0176817641164373	0.0152443935203452	not significant	0.625422506439675	5.85686023913359	0.591669620324596	1.18861212720846	LumA	0.161589178004677	1.44339860367486	0.444440751772813	2.71838735563842	LumA	0.787011684444352	11.7324349717704
ENSG00000265666	RARA-AS1	ERpos	-0.79242432506351	71.9625493732448	-0.839634092203832	23.0830210293911	not significant	0.162784416725161	3.36978035289166	-0.153194057795875	0.530319425341224	LumA	0.145499848699992	4.54171157069102	0.4767195838243	7.49115322846842	not significant	-0.137846249262077	1.12770978862092	-0.288472049433919	1.07703721078434	LumA	-0.920877302432052	68.4905992134018	-1.09689019474973	31.8557645537515	LumB	-0.77537745373206	42.2309517040862	-0.620170610925431	8.02821907686282	Normal	-0.727868172892007	21.7886993833777	-0.869348783680689	5.17988796143835	Normal	-0.59002192362993	14.1699019996531	-0.58087673424677	1.8833123298747	LumA	0.783031053169975	48.2138703796137	0.808418145315812	9.3458321069597	not significant	0.193009129540045	2.64689667212985
ENSG00000179406	LINC00174	ERpos	-0.663497121202735	67.5454999789681	-0.736477425667597	24.0459122984263	not significant	0.410815143968033	23.4382905036122	0.165763124878437	0.68957965623031	LumA	0.32218496604969	24.8851180056507	0.230497495576286	2.39573464120733	Her2	-0.267930511008829	4.98323016428403	-0.455955265584377	3.25364008522475	LumA	-0.961587890101228	100.518681784697	-1.02377864462121	37.0698351365806	LumB	-0.639402924051537	38.9950251335281	-0.793281149044921	16.7382899172516	Normal	-0.446434093401593	10.8621490157357	-0.381094729859232	1.39886652483343	not significant	-0.178503582392764	1.98331938508029	0.0748605357251453	0.103304984090746	LumA	0.693657379092399	52.1404111628149	0.567823379036829	6.41453399308432	LumA	0.515153796699634	20.4614532124047
ENSG00000282728	PGR-AS1	ERpos	-1.59999430042752	49.7000501644998	-1.50627105636878	23.5734622673691	Her2neg	0.742924798477887	12.1823898664173	0.605839281385109	2.17321825006	LumA	0.594764781502405	18.4355326961613	0.476540549136271	4.70147451385894	not significant	-0.350649072815866	1.19615999615166	0.00860428227512378	0.00662057748232802	LumA	-2.01436856710192	56.7296020830774	-1.90524220345004	32.1114876314252	LumB	-1.41960378559951	25.3746884351263	-1.42870165431377	15.3535860683863	Normal	-1.45420642490344	17.5381671642018	-1.30195988893679	4.9449294809717	Normal	-1.10355735208757	10.3480784924911	-1.31056417121192	3.36835184313987	LumA	1.66371949428605	39.8411834519406	1.91384648572517	13.9896451012744	LumA	0.560162142198478	5.31192283225778
ENSG00000270362	HMGN3-AS1	ERneg	0.53258812430675	61.0740410503579	0.651441026534477	23.3850600337957	not significant	0.0705020894432706	1.05537295903552	0.0638296240361848	0.191836552243112	not significant	0.354034394439534	26.7376485213244	0.135850414172073	0.888970889404286	Basal	0.648356383554326	35.5521874615788	0.57831618428303	5.90311795456401	Basal	0.612122634082457	63.2772141285267	0.825812359471632	30.8617917307101	Basal	0.966157028521991	109.207209203344	0.961662773643706	26.8293947179409	Basal	0.381926947894611	10.7957217714479	0.50796954444714	2.53771324757296	not significant	-0.266429435659715	4.64600595594122	-0.0703466398358895	0.0984596237270379	not significant	0.0362337494718694	0.365832009142736	-0.247496175188603	1.59789152893403	not significant	-0.230195686187846	5.15751431695478
ENSG00000266720	RN7SL14P	ERpos	-1.91182039454537	31.1793625342537	-3.71308846489043	22.5093354231972	not significant	0.569134744147248	3.65322645679264	0.327651900985585	0.310714945405403	not significant	-0.307784505277581	2.50191491881831	-0.061749204156249	0.0965771260478591	not significant	-0.526627100649709	1.07447990991645	-1.06162689365476	0.77034852309832	LumA	-2.12796224894945	25.1774701836678	-4.08621670985961	22.4664814944841	LumB	-2.43574675422703	30.2961261133747	-4.14796591401586	21.293834573162	not significant	-1.26411690820555	4.68471400454033	-1.71876639887143	1.28904709140142	not significant	-0.737489807555842	1.79058096679326	-0.657139505216674	0.240327089468945	LumA	1.60133514829974	14.7710705277917	3.02458981620486	7.9136300949932	LumA	0.863845340743898	3.56808300671755
ENSG00000246334	PRR7-AS1	ERneg	0.692508722346256	30.1092337758241	0.885898786242657	24.0390324636034	not significant	-0.0936319735474267	0.62608217701568	0.337411012287252	1.29508638264045	not significant	-0.0933682629853001	0.761235390282768	-0.144760040366458	0.67742734597257	Basal	0.983807380470791	22.8963280486703	1.41904584280126	18.1703918580917	Basal	1.18187327953249	66.5387459026537	1.39113271394111	51.016715034791	Basal	1.08850501654719	43.6194423429829	1.24637267357465	29.0752515052734	Basal	0.533433572537445	6.33710432307868	0.741720199932551	3.47794861974221	Normal	-0.450373807933346	3.68956773430611	-0.677325642868712	2.02953677175652	not significant	-0.198065899061694	1.60162745659034	0.0279131288601568	0.0614021035957256	Normal	-0.64843970699504	10.8130576065766
ENSG00000224023	AL158835.1	ERpos	-0.77139779344888	79.854753862348	-0.69089171014605	22.3573626778204	Her2neg	0.43552656829914	23.2535806278501	0.265590639780819	1.58968733973001	LumA	0.178906232499971	7.35237449550225	0.180187763255223	1.5879560442515	Her2	-0.300727260761772	5.35300888712582	-0.379488134022484	2.36720992126197	LumA	-0.99316806034331	92.1214196067311	-0.886565440147842	29.1327061508142	LumB	-0.814261827843339	53.829143602777	-0.706377676892619	13.7862341266343	not significant	-0.534884912782385	13.4080540595343	-0.338295501830203	1.16666158307234	not significant	-0.234157652020614	2.8339421977981	0.0411926321922813	0.0531034680619801	LumA	0.692440799581538	45.493211456732	0.507077306125357	5.32319593753844	LumA	0.458283147560924	14.4767178730465
ENSG00000267750	RUNDC3A-AS1	ERpos	-0.772573811311795	47.2461165958423	-0.881432714632299	22.8325740348302	Her2neg	0.230112801222501	4.96048518714328	0.29651360411166	1.50202760444131	LumB	-0.117041980153907	2.60478236112947	-0.194323666238119	1.75685639343201	not significant	-0.394622843678326	5.19187922251503	-0.275391825498531	0.87768029718766	LumA	-0.852811375502215	38.3394583479519	-0.922776885542086	20.4175382139161	LumB	-0.969853355656122	43.9122381845966	-1.11710055178021	23.7758281344631	not significant	-0.38203261376987	4.01496105919874	-0.180970202234229	0.284765147613921	not significant	0.0125902299084559	0.0399303471820177	0.094421623264302	0.0980334776852558	LumA	0.458188531823889	13.1033066264862	0.647385060043555	5.62859843541097	LumA	0.470778761732345	8.73904665408915
ENSG00000258249	AC125603.3	ERpos	-2.18833847666235	58.0682205342697	-2.2090909350102	23.0753355543606	Her2neg	1.1796674415334	17.7817194612352	1.04685979475206	2.71447216724538	LumA	0.200399790146555	1.47964236971443	0.72620337749115	3.73073845319496	not significant	0.124371709211482	0.179897468836561	0.645801694492705	0.677173980607109	LumA	-2.37410345572808	48.0628649039746	-2.38380890973878	23.299077650265	LumB	-2.17370366558152	35.9240368511562	-1.65760553224763	8.91993840986949	Normal	-1.65990994224881	12.4672973214976	-1.34893756343522	2.10076383047714	Normal	-1.7842816514603	13.4634161212718	-1.99473925792792	2.94470840149368	LumA	2.49847516493956	47.5983682362627	3.02961060423148	14.3761218752721	LumA	0.714193513479264	4.09502551533116
ENSG00000275981	AC018816.2	ERpos	-2.8231123874725	50.3082771900469	-2.87125359303173	23.9792644945766	not significant	1.13251061809332	10.3538174857108	0.510551677046064	0.660966282246252	LumA	0.980668235631337	19.1921240070076	1.30279793856881	7.48496526670622	not significant	-0.809659337979337	1.88591849154362	-0.418812869522506	0.265984176306698	LumA	-3.44829034189964	52.7520449851493	-3.55586670319688	29.1303426989065	LumB	-2.4676221062683	24.4566089551899	-2.25306876462807	9.3881587146145	Normal	-2.13554591885083	11.6613345843095	-2.13329274044627	3.23141211600975	Normal	-1.32588658087149	4.88160158053731	-1.71447987092376	1.57943471088678	LumA	2.6386310039203	33.7523376494716	3.13705383367437	11.2996897972688	LumA	1.31274442304881	8.63656317954095
ENSG00000240137	ERICH6-AS1	ERpos	-0.557649836269585	37.1738766128204	-0.713499284474124	23.6973806030776	not significant	0.25932572007301	7.89705815461194	0.218584269066397	1.15269310442371	not significant	-0.0567116576545689	0.86985197537001	0.107362677764689	0.694605307385869	not significant	-0.0346374545799173	0.155168604020894	-0.00809905887173223	0.0137499296290287	LumA	-0.594571685421593	29.2299147808162	-0.808802587479609	24.7953069377983	LumB	-0.651283343076162	29.7460789098329	-0.70143990971492	13.8366840347917	Normal	-0.406949872593951	6.7709403601189	-0.370971482459879	1.37404723686282	not significant	-0.372312418014034	5.46590740858909	-0.362872423588146	1.02332054958352	LumA	0.559934230841676	24.1769851728869	0.800703528607877	11.8905491252815	LumA	0.187621812827642	2.27653219460177
ENSG00000246263	UBR5-AS1	ERpos	-0.529933014145342	36.1179779673676	-0.615757137932425	22.6008707585161	not significant	0.298151232674047	10.980230563719	0.192060349170203	1.13706969996406	LumB	-0.183334215182976	7.21799522719592	-0.259319275995208	3.89137605856253	not significant	0.188763084639495	2.02972414200536	0.152934740653843	0.610703916396088	LumA	-0.454738647787112	19.5413767797774	-0.552858025357436	15.564385869622	LumB	-0.638072862970087	32.0741208482743	-0.812177301352643	23.1959695253999	not significant	-0.166200514507765	1.48950040776883	-0.134429624599574	0.338999310354472	not significant	-0.354963599147261	5.19550765385304	-0.287364365253417	0.850567955763167	LumA	0.643501732426607	32.8570321535136	0.705792766011279	11.8469886701192	LumA	0.288538133279346	5.24565810172288
ENSG00000203886	CYP17A1-AS1	ERpos	-1.73348114084769	44.5293123787709	-2.36636389571334	24.1891625207457	not significant	0.187037209151328	0.94210871560528	-0.407082588784048	0.810098726846494	not significant	-0.163853009370954	1.31216637863499	0.269139349673857	0.972432764706881	Her2	-1.2196358868502	8.65876555524331	-1.95561055516051	6.25026966261202	LumA	-2.13240193583087	42.1529295817048	-3.09607210665405	29.4906083220127	LumB	-2.29625494520182	44.6175371706426	-2.82693275698019	21.8657289289802	Normal	-1.86294834369306	18.3079145192711	-2.28927388855281	5.59454095424123	not significant	-0.643312456842859	2.75932238922247	-0.333663333392293	0.212506995843851	LumA	0.912766048980663	10.1068148721337	1.14046155149354	4.11630361767214	not significant	0.269453592137804	0.925791175000609
ENSG00000272370	AC092354.2	ERpos	-0.882806545480982	18.044125630432	-0.953752312943705	22.8094597399621	not significant	0.131691669935766	0.710899032006544	0.16073886595638	0.47412315088261	not significant	-0.05241343136671	0.292877494227309	0.127865178934392	0.71171849519369	not significant	-0.356535745588891	1.31782770856672	-0.354716949149359	1.19043964300971	LumA	-1.02009554819802	15.8441032164076	-1.17512313871714	27.0744483898364	LumB	-1.07250897956473	15.4904310733323	-1.04725795978275	17.1831017556578	Normal	-1.0702178591784	9.8269536297076	-0.9246231535695	4.80308563662031	Normal	-0.713682113589506	4.65367036114174	-0.56990620442014	1.52662049654655	LumA	0.66355980260913	7.30912105325303	0.820406189567784	7.69912387453931	not significant	-0.0501223109803755	0.122512184702559
ENSG00000257900	AL162632.1	ERneg	1.66502512575732	95.0770808173266	1.75701065936048	21.9303917197464	not significant	-0.0397170616098949	0.131741615768418	0.523738044011601	0.702543592638541	not significant	-0.239660203468982	2.22019516399453	0.464613714832366	1.0339188430706	Basal	1.50294181803792	29.6148014031804	2.35238448798143	11.5220087893064	Basal	2.07913828371193	104.168509594316	2.53449666549601	39.3369996894364	Basal	1.83947808024295	65.5858179951698	2.99911038032837	30.1466048679031	Basal	1.97415038071978	33.3660815950527	2.26842723147033	5.73900090443137	not significant	0.471208562681858	2.00655228740346	-0.0839572565110954	0.0362361938214162	not significant	-0.57619646567401	6.43369032599952	-0.18211217751458	0.224449334912168	not significant	-0.104987902992152	0.245592186206926
ENSG00000258682	AL132989.1	ERpos	-0.55982273154826	18.2764249082378	-0.873143738217041	23.6395023051196	not significant	0.136967143477591	1.42487217310636	0.215692796988394	0.852213875973828	not significant	0.208681303004671	4.285541995182	0.157128766807425	1.00508204145944	not significant	-0.336699613389432	2.75726261338448	-0.292116239477717	1.01921336379129	LumA	-0.740513797560994	20.6084973788348	-1.04494490353177	26.6895909851563	LumB	-0.531832494556324	9.33543260320843	-0.88781613672435	14.801617819906	Normal	-0.845212550653823	14.3425994658431	-0.914308677489889	5.36654545902046	Normal	-0.508512937264391	5.65470551082415	-0.622192438012172	2.01888629643146	LumA	0.403814184171563	7.08082866787809	0.752828664054057	7.62540537809209	not significant	-0.104698753092829	0.551277357363008
ENSG00000261584	AL513548.1	ERpos	-1.03320971621911	37.9278735265633	-1.14829616639328	23.3629293336022	Her2neg	0.494831096368725	9.85442514569533	0.385562376114402	1.38716777144557	LumA	0.243542722996859	4.99978532905484	0.471982667191242	4.43437524887088	not significant	0.0704709881469885	0.177582832552028	0.073692847421925	0.0965781866332467	LumA	-1.0523790649141	29.6253166167153	-1.37878733883269	28.2404294313326	LumB	-0.808836341917246	15.5557014326454	-0.906804671641444	9.53507941056341	Normal	-0.770643537408844	8.71760411306333	-0.859166491841363	2.89147899033161	Normal	-0.841114525555833	9.51328165807871	-0.932859339263288	2.48581285420221	LumA	1.12285005306109	29.4010145891408	1.45248018625461	14.3052333099984	not significant	0.28173552750526	2.17698145038091
ENSG00000249364	AC112206.2	ERpos	-2.0285890205815	51.2995506438983	-2.51204392653001	22.635364810394	not significant	0.210779064685619	0.929868647681738	0.747747736151816	1.40413309568805	not significant	-0.0577852344910625	0.235831108076784	0.188430419968262	0.408122480170347	not significant	-1.09933584822224	6.06493065039877	0.0349874183266135	0.0153460506751348	LumA	-2.45851324467724	49.2111790590334	-2.84605464405262	23.1591592744177	LumB	-2.5162984791683	46.1246455849106	-2.65762422408436	17.2525300085014	Normal	-2.13388994281317	20.2735017025015	-2.04395825050909	3.69727694878063	Normal	-1.03455409459093	5.28984498217598	-2.07894566883571	2.66398015346643	LumA	1.359177396455	17.0967838699649	2.88104206237923	10.5542052568005	not significant	0.324623301864069	1.0423730919467
ENSG00000198496	NBR2	ERpos	-0.781107729353071	72.9690354083965	-0.785594415328136	22.7796952645669	Her2neg	0.43295862764546	20.6229868670295	0.387940403031082	2.52525003856272	not significant	0.0581278381340589	0.967826668533995	0.256731506863128	2.41521701512412	not significant	-0.191509022466775	2.08129847354754	-0.120398324744524	0.298939164830114	LumA	-0.994930814629369	82.4513594338451	-0.942590921837762	26.2024727611996	LumB	-0.93680297649531	63.0946616747095	-0.685859414974634	10.4394368716152	Normal	-0.690796944420388	19.9950053881918	-0.664033495669319	3.20323817727779	Normal	-0.499287921953613	10.4639551027103	-0.543635170924795	1.69878885685995	LumA	0.803421792162594	52.9814007030089	0.822192597093238	10.0837393455609	not significant	0.30413387020898	6.09521843532097
ENSG00000263164	AC087500.2	ERpos	-1.23135737961841	61.0081738755116	-1.13507191426474	23.909981212156	Her2neg	0.793046189277245	24.9827080831515	0.51045665726476	2.28151628764635	LumA	0.398162523316735	13.9760278727822	0.331368873886471	2.22836156584271	not significant	0.174237319803519	0.69537408291414	0.0575770001928243	0.0744420778043431	LumA	-1.37007060315896	58.6212972337738	-1.34385621597904	27.4468635884515	LumB	-0.97190807984222	26.1507258618197	-1.01248734209257	11.8423131876251	Normal	-0.994794305722956	16.7703239418312	-0.841442311793942	2.75191100229927	Normal	-1.16903162552648	20.6792843803276	-0.899019311986766	2.34358699062884	LumA	1.54430792296247	61.6749125744682	1.40143321617187	14.191664689132	not significant	0.375276297435999	4.23369742970375
ENSG00000283294	AP005212.4	ERpos	-0.735047727339382	32.4838102132519	-1.11308113951972	21.9824654871692	not significant	0.0429082535371348	0.279065695470684	0.0811159254142062	0.161560341782142	not significant	-0.0136502012913886	0.0972571119726348	0.107221759609789	0.472173423281791	not significant	-0.291633967647916	2.25915309302403	-0.148110591087251	0.228844873695657	LumA	-0.752431900536328	23.2693468755083	-1.22925867226264	22.1966237797705	LumB	-0.766082101827717	20.928815035493	-1.12203691265285	15.0963539805188	not significant	-0.632910674882348	8.33457334284081	-0.34545177593282	0.528933214570777	not significant	-0.341276707234432	2.68403591563735	-0.197341184845569	0.188782205966176	LumA	0.460797932888412	9.36247946499462	1.08114808117539	8.41844260976836	not significant	0.11952122565398	0.647511142607132
ENSG00000253106	AC090198.1	ERpos	-0.612180212115588	62.0409100691432	-0.725388717030719	22.1836785068767	not significant	0.0789880587378644	1.34104765158052	-0.0776547937753341	0.240959571962906	not significant	-0.0374370821246828	0.640816587482091	-0.370413077654697	6.10168323442056	not significant	-0.285010501684214	5.57254311589758	-0.274250385448421	1.22505924523632	LumA	-0.718909129223231	56.6962765086084	-0.782332892862196	21.4398053683347	LumB	-0.756346211347913	54.2489425837241	-1.15274597051689	33.3468091755247	not significant	-0.674901608907606	25.6456896089346	-0.304158380734349	0.901392754976085	not significant	-0.389891107223393	9.02823761926352	-0.0299079952859284	0.0356741759363293	LumA	0.433898627539017	22.1760208324638	0.508082507413776	4.98943561071665	not significant	0.0440075203156241	0.327451744363293
ENSG00000265415	AC099850.3	ERneg	1.28788666135346	98.7939857830079	1.15063003636417	23.0652305894683	Her2pos	-0.758847965390116	28.4414072240854	-0.782401832960711	5.12873721171637	LumB	-1.40281165162419	173.301415700226	-1.6795703123488	47.806125470276	not significant	0.767512429639012	20.8890162109201	0.237438335718226	0.579865031828466	Basal	2.25783218247805	262.023190217734	1.89970329900196	58.5368137290199	not significant	0.855020530853862	38.2642937777832	0.220132986653161	0.96270733677517	Basal	2.31030195091589	109.05352046869	2.16101626588113	16.4049677128095	Her2	1.54278952127688	47.8117108598887	1.92357793016291	10.6175840081645	Her2	-1.49031975283904	108.015057124125	-1.66226496328374	23.6864662632533	not significant	0.0524697684378399	0.187329252423908
ENSG00000229109	AL137847.1	ERpos	-1.72504164526041	46.998245882264	-1.82075969110822	22.5685190279846	not significant	0.515260273836757	5.16428165307866	0.236261353544964	0.384138663894926	LumA	0.618544920562393	14.8168698994091	0.678648399344668	5.72830778302738	Her2	-1.2141033777734	9.59790543005722	-1.08089831980897	2.99641779844108	LumA	-2.49912255982248	64.8610399829385	-2.47773575654298	33.904457093982	LumB	-1.88057763926008	32.7778707511646	-1.79908735719831	14.8519550655347	not significant	-1.49994217020537	12.5750505069417	-0.698167758252856	0.77082704510153	not significant	-0.285838792431967	0.749018223021978	0.382730561556111	0.266519595714744	LumA	1.28501918204907	22.1809859516372	1.39683743673401	7.52004425228356	LumA	0.999180389617108	9.83253707235836
ENSG00000253414	AC124067.2	ERpos	-1.05720624723898	31.0794657642857	-1.53107830062506	22.2722266254102	not significant	0.242368578636773	2.15625544940745	0.343065595409395	0.707544866641782	not significant	-0.367770194271712	7.54822957192296	-0.284669123964795	1.15423001650006	not significant	-0.433356116832145	2.27117763583227	-0.169443013643646	0.183233383845937	LumA	-1.12469191843228	23.2166938017101	-1.78636408208906	24.6897060829512	LumB	-1.49246211270399	35.7245055809246	-2.07103320605385	25.5107620853153	Normal	-0.47437865263905	2.29445931931273	-0.793335550388706	1.36594614656807	not significant	-0.041022535806905	0.0791116207369585	-0.62389253674506	0.69519652793837	LumA	0.691335801600132	9.91430940696211	1.61692106844541	9.87815396948435	LumA	0.650313265793227	5.82737350235331
ENSG00000196295	AC005154.1	ERpos	-0.311937863322631	31.8283044558958	-0.513860457448803	23.2352293357198	not significant	0.152055841361653	7.08018169105367	0.0916474271554675	0.464090746893202	not significant	-0.0136005097924108	0.218925080491335	0.113773225943031	1.18952073308596	Her2	-0.155680485235693	3.30523879694531	-0.211791064497691	1.46733232691797	LumA	-0.371096210624849	30.3204537446452	-0.672528293669304	31.5947738253221	LumB	-0.38469672041726	27.0963131702088	-0.558755067726273	15.9851984574284	Normal	-0.200696887113122	4.38302500559284	-0.515664357342998	4.43832934548067	not significant	-0.0450164018774286	0.382825572847659	-0.303873292845307	1.30410593409014	LumA	0.215415725389156	10.0455536356958	0.460737229171613	7.86652003285056	not significant	0.170399323511727	4.3463548421769
ENSG00000245281	AC124242.1	ERpos	-0.802260297847784	39.3528819900552	-0.835866220401052	22.6179164562263	Her2neg	0.538061998611267	17.5128146164953	0.359950287134661	2.10805811577611	LumA	0.129595603465064	2.31698337200142	0.203018839990782	1.63471366245091	not significant	0.039840765947823	0.121417267601094	-0.183789378291441	0.502182862548401	LumA	-0.96173598703955	39.3545413943592	-1.06252585544126	29.0724107419318	LumB	-0.832140383574486	25.8955490148813	-0.859507015450478	14.7000095468635	Normal	-0.804332395282652	14.7524728352515	-0.649917268259991	2.83496454034729	not significant	-0.844173161230475	15.2554181986462	-0.466127889968549	1.20728906276724	LumA	1.00157675298737	38.4005471978146	0.878736477149819	10.4078719711628	not significant	0.157403591756898	1.16638834140588
ENSG00000275393	AC018695.6	ERpos	-1.67384819293247	48.4797923062007	-2.01952956363466	22.7769694046531	not significant	0.495622250779892	4.91179937116512	0.451222846900843	0.785597668289421	not significant	0.0991451128030003	0.584468498780786	0.475506148921294	3.01425796486205	not significant	-0.478124336016502	1.76691881442713	-0.425945537821859	0.469051706982002	LumA	-1.89925845640549	42.1294489004636	-2.34030383932934	26.2970736528404	LumB	-1.80011334360249	33.4421528000078	-1.86479769040805	14.3779679177934	Normal	-1.31403294794513	10.4615446784382	-1.255320847977	2.33308999439339	not significant	-0.835908611928629	4.43635575825676	-0.829375310155145	0.859588508424003	LumA	1.42113412038898	24.1025268499644	1.91435830150748	9.24104657421847	LumA	0.585225508460355	3.55400914677211
ENSG00000258744	AL132800.1	ERpos	-1.08302565293997	46.2686171487562	-1.28234547803824	22.6252263802109	not significant	0.320493896758555	5.11413782825311	-0.0852090434145859	0.160581431239238	not significant	0.254875744480566	6.41922805576045	0.097402346783155	0.377688046858499	Her2	-0.514830316890945	4.49443424624578	-0.88628951999237	4.04445278782788	LumA	-1.39848445136945	51.384639009806	-1.69250575483066	30.2346844138242	LumB	-1.14360870688889	31.0251192005721	-1.59510340804751	22.6742706158763	Normal	-0.699114725414304	7.1099129613301	-0.787709601362928	1.88839890142366	not significant	-0.184284408523359	0.764291701869484	0.0985799186294418	0.0787420880734415	LumA	0.883654134478507	25.0382215072559	0.806216234838293	5.34754237108876	LumA	0.699369725955148	11.7516411475876
ENSG00000180769	WDFY3-AS2	ERpos	-0.843977398541862	84.1130532950175	-0.901557566131347	24.7426323267081	not significant	0.334237662786107	12.940671180103	0.0346289284751636	0.0733642156909015	not significant	0.37238575578818	31.9581568996553	0.16349878186712	1.18348367959814	Her2	-0.483757197315593	12.4849557938208	-0.65356616078646	4.59384117206405	LumA	-1.2161174785575	121.957209538122	-1.25417372830164	35.7608241726826	LumB	-0.843731722769321	52.8517672075936	-1.09067494643452	21.6311294409596	Normal	-1.60392294155643	122.794075374291	-1.25268104150076	10.7499271017392	Normal	-1.12016574424084	66.3231302767439	-0.5991148807143	2.1448451722153	LumA	0.732360281241909	51.9580268534558	0.600607567515183	5.66887947492397	not significant	-0.38780546299893	14.425512347338
ENSG00000278955	FP475955.1	ERpos	-2.66655773013443	38.4457293211792	-3.37704888438151	22.3950683514472	not significant	0.630539472682151	3.74392480213518	-0.0809267342784792	0.058642105420671	LumA	0.709777231975311	9.24505868236017	0.688446210783339	2.55490488401253	Her2	-1.73103396317174	6.45474367797897	-2.05080480373665	2.85098344371018	LumA	-3.56308275542372	42.7469182670792	-4.30532975381469	25.8112874774844	LumB	-2.85330552344841	25.2386671068203	-3.61688354303135	16.0462798589261	Normal	-3.08209614072863	22.0148790979559	-2.73144494833078	3.51572893620294	not significant	-1.35106217755689	5.50282274766026	-0.680640144594128	0.300941963730387	LumA	1.83204879225198	16.0719352043841	2.25452495007804	5.80469700238022	LumA	0.480986614695096	1.65434797904326
ENSG00000249346	LINC01016	ERpos	-3.96186270878451	51.6264906238741	-3.9620618024527	22.3037397319846	Her2neg	1.70770907562737	15.1624493183888	1.6850215326713	2.99082875055761	LumA	0.674921427052868	10.2933680600654	0.743646583058899	3.61020229108221	not significant	-0.992813109985551	1.47759850103454	-0.914935137218946	0.509616061476303	LumA	-4.73328999113313	49.8689998749219	-4.94034575506958	27.050825446878	LumB	-4.05836856408026	35.3008080816911	-4.19669917201068	18.2557565656153	Normal	-3.449399262957	19.9778824197093	-2.86245762495998	4.17184086569012	Normal	-2.45658615297145	11.2450515156997	-1.94752248774103	1.47661405788303	LumA	3.74047688114758	35.4660456918625	4.02541061785063	10.4720800944438	LumA	1.28389072817613	9.23604391670047
ENSG00000272909	AL122035.2	ERpos	-0.573403556885412	51.1056359518627	-0.617084371463086	22.9368907240234	not significant	0.236671942527711	8.76575630920812	0.133851268377983	0.654415198054142	LumA	0.477473161972391	57.8178723540309	0.133792114435011	1.31198601047971	not significant	-0.0625041384025954	0.435381823373816	-0.2138979407553	1.06054241964929	LumA	-0.763819071463775	68.2100372806625	-0.789976136650642	29.6837996025792	LumB	-0.286345909491385	8.65500364322935	-0.656184022215631	15.6935173201171	Normal	-0.853129634094329	45.1092879502006	-0.898922387923584	10.0541230982547	Normal	-0.790625495691733	37.7990974698369	-0.685024447168284	4.57092091672876	LumA	0.70131493306118	54.9140822221152	0.576078195895342	8.51819190177308	not significant	-0.0893105626305533	1.06637030281965
ENSG00000231437	LINC01750	ERpos	-1.78824078650008	55.6899188736331	-1.7325706210709	22.009829070433	Her2neg	1.09705981146128	21.1353469239559	0.673666896737101	1.75291081559631	LumA	0.637332868782772	19.2192481875865	1.08792728452095	10.7454806803255	not significant	-0.35728307126704	1.09814994838482	-0.883774760928339	1.98663965770171	LumA	-2.45178543348561	73.6783451249251	-2.65615618828591	39.3057925868425	LumB	-1.81445256470284	36.2842360648779	-1.56822890376496	10.9430239070226	Normal	-1.89877025049476	26.5724169863449	-1.9969287449914	6.84545495990788	Normal	-1.54148717922772	17.5325863740801	-1.11315398406306	1.78187813596682	LumA	2.09450236221857	53.7393577198213	1.77238142735757	10.4902533356827	not significant	0.55301518299085	4.82443225135131
ENSG00000238279	BX470102.1	ERneg	0.747667274042456	19.0891587714043	1.23728957880712	22.5603357554113	not significant	0.27769120123371	2.02773460737838	0.274353754673718	0.438890583773354	not significant	0.286932309163446	2.80835190748031	0.30251600344268	0.88797634679574	Basal	1.69166238503899	33.5173867935863	1.92836743793413	12.8728088368261	Basal	1.37762396237259	57.4975484281298	1.74268729424645	40.6715465416652	Basal	1.66455627153604	57.401594408979	2.04520329768913	29.5839065920798	Basal	0.909277951279692	9.406049664885	0.683286128362023	1.71040523490135	Normal	-0.7823844337593	5.0320148293737	-1.2450813095721	2.95198096256359	not significant	0.314038422666403	1.81696797926217	0.185680143687677	0.305789824382574	Normal	-0.468346011092898	3.01908880717843
ENSG00000284624	AC092902.5	ERpos	-0.563344920117942	51.5796968456211	-0.800336101170401	22.6954666852406	not significant	0.0951650689500613	1.75920909687761	-0.123458118274637	0.431916098208414	not significant	-0.171941064776727	8.14447599697006	-0.166849326441409	1.22894280499017	Her2	-0.323580516074124	7.03538503903364	-0.706657516082517	6.17119119758603	LumA	-0.650836243200524	46.2875195541584	-1.01099384217362	28.7531836474388	LumB	-0.822777307977252	62.8018988560482	-1.17784316861503	28.907370648681	not significant	-0.455860273425425	11.2344385299123	-0.323362791411299	0.844955958545678	not significant	-0.132279757351302	1.22741801613133	0.383294724671218	0.911209552456693	LumA	0.327255727126401	12.6780608593078	0.3043363260911	1.88185406316243	LumA	0.194975969775099	3.28038966600847
ENSG00000244468	AC093001.1	ERpos	-1.12590200795438	10.587173676411	-3.06150631476702	22.5603357554113	Her2pos	-1.80687179483739	26.5718715688652	-2.83866732508985	10.0537937635432	not significant	-0.418365023884474	2.82368176755163	-0.405722845371447	0.743141063844854	Her2	-6.94368611436381	110.743153353519	-8.83149470582591	58.9578230763771	LumA	-3.86594412680162	48.1504472537482	-5.29704386848962	38.6253159413406	LumB	-4.28430915068609	53.7914172058241	-5.70276671386107	37.2578176334895	Normal	-4.75386121172698	47.0469312782508	-5.90345959765579	18.7482802442885	Her2	2.18982490263682	15.943227460514	2.92803510817012	4.80012330898009	Her2	-3.07774198756219	64.4371567367453	-3.53445083733629	18.9625097994455	not significant	-0.887917084925367	4.04385711034515
ENSG00000284693	AL928921.2	ERpos	-0.672619814342167	62.0949161604386	-0.638237539592161	22.5138140754667	not significant	0.296987942395083	11.9488975309727	0.20532657043597	1.23465480282899	LumA	0.496798906848575	57.4410488688381	0.305755906923762	5.38468858123451	not significant	-0.419104144205259	10.6476219574589	-0.139990959931077	0.502047121377082	LumA	-1.03279621709807	101.635052338059	-0.832759485665327	30.9404170908612	LumB	-0.535997310249493	24.4966573005073	-0.527003578741565	9.68514334907135	Normal	-0.92634476219629	44.6044003553776	-0.741083259293851	6.30848342975195	Normal	-0.50724061799103	14.4925711935856	-0.601092299362774	3.23231799104126	LumA	0.613692072892809	40.9938882737345	0.69276852573425	10.9722857783498	not significant	0.106451454901779	1.25397236036453
ENSG00000188185	LINC00265	ERpos	-0.505402553889632	35.2873044063962	-0.885656702716927	22.5093354231972	not significant	0.154652336161852	3.49645067636812	0.0314201763265987	0.0580449323199812	not significant	0.090660102419877	2.02824839680739	0.00637425440545125	0.0168440440224769	Her2	-0.36796511198935	7.50297705617668	-0.775878017960074	5.89900735382315	LumA	-0.658453600389072	39.2818147795828	-1.16431657277537	30.1845212710566	LumB	-0.567793497969195	25.0892348143059	-1.15794231836992	22.3107447036859	Normal	-0.394656924582859	7.0372441800395	-0.852400640925129	4.09885057371378	not significant	-0.0266918125935084	0.120697485782914	-0.0765226229650544	0.0832467150535262	LumA	0.290488488399722	8.49150218514293	0.388438554815294	2.32116191345745	not significant	0.263796675806213	4.68881924748217
ENSG00000256650	RERG-IT1	ERpos	-3.13084301538271	65.7346363936909	-3.91815552886653	23.4178320875924	Her2neg	1.65544343422208	19.9988828828354	1.54168590772976	2.74930910766217	LumA	0.303770735605398	2.17017852538931	0.44755052522526	1.84590948600859	not significant	-0.0238793194866629	0.0190612559597602	-0.170611199963687	0.0619541028374106	LumA	-3.55299376344338	57.8682887180932	-4.70920394149933	31.8618856000464	LumB	-3.24922302783798	44.0017844395055	-4.26165341627407	24.3268451754972	Normal	-2.86322550184503	21.5914492489087	-2.86007997613462	5.22739354277896	Normal	-2.83934618235837	20.0772654417554	-2.68946877617094	2.99073384694444	LumA	3.52911444395672	52.1138490561624	4.53859274153564	13.8545092927144	LumA	0.68976826159835	2.66812863895181
ENSG00000248787	AC092903.2	ERpos	-0.925435417066182	22.1142207349927	-0.996182642433022	21.6646976913613	not significant	0.0452855309257305	0.184894694436555	0.0423192653073695	0.0756528240273335	not significant	-0.169638815074133	1.89353600112103	0.0809443306620796	0.309941051159687	not significant	-0.273541950692361	0.98505510294659	-0.208669769233208	0.454123615658285	LumA	-0.856031664836812	13.4441771606749	-1.13788455995262	23.3295255115228	LumB	-1.02567047991095	16.9530998068403	-1.05694022929054	15.7284515718326	Normal	-0.657097080992066	4.28483270325063	-0.676215903327237	2.22285791768498	not significant	-0.383555130299705	1.67480687067858	-0.467546134094029	0.904666322400743	LumA	0.582489714144451	6.80786727532097	0.929214790719409	8.15497898049592	not significant	0.198934583844746	0.801560820987693
ENSG00000250643	AC083906.3	ERpos	-2.74920987801276	57.6955574237807	-3.43406591761601	20.8358811492052	Her2neg	1.13149057223715	11.4941426279264	1.5815094425663	2.92772773718634	LumB	-0.908943881751242	19.9148752152006	-0.713124246637506	3.99761952531361	not significant	0.349505514442749	0.505747559550556	1.13308537202762	0.695383481027919	LumA	-2.43212229818213	30.1958240488648	-3.21753740595545	17.0978833458226	LumB	-3.34106617993337	53.8172985214693	-3.93066165259296	23.1311435943926	not significant	-0.905465037359058	2.27589621807837	-0.936627484514257	0.468168890560695	not significant	-1.25497055180181	3.78671130171277	-2.06971285654188	1.13400722055809	LumA	2.78162781262488	34.6950348587022	4.35062277798307	10.1783359903091	LumA	1.52665726082308	8.63674668735748
ENSG00000273669	AC015819.1	ERpos	-0.396778186489965	18.7082826576717	-0.723559442155599	22.619179532876	not significant	0.0126290124176134	0.0887682575008319	-0.10235448343629	0.351442049312063	not significant	-0.224336236528256	9.42269588033362	-0.0207564272365832	0.0795360824825033	Her2	-0.518800660809341	12.4704116525455	-0.868792228408533	11.3223991848304	LumA	-0.508033271797443	19.6402825296712	-1.02199015471883	34.3175129160239	LumB	-0.732369508325699	34.598745443563	-1.04274658195542	27.2193748534627	Normal	-0.371560839629086	5.23577595095248	-0.693982811219923	4.1080676986802	not significant	0.147239821180254	1.08681971865618	0.17480941718861	0.332393912297309	not significant	-0.0107673890118978	0.0689680882342179	0.153197926310302	0.781766534448826	not significant	0.136472432168356	1.21784404512598
ENSG00000277182	AC006449.5	ERpos	-0.740670672772692	30.8238859622641	-1.17448075888851	21.7326322823091	Her2pos	-0.883864197785542	64.4672332857795	-1.03758599293461	15.7261542841657	LumB	-0.252862715136983	7.45338577827591	-0.277471663111777	2.22555847087342	Her2	-1.68839343967207	64.7984934344754	-1.81221880260832	21.5177596079812	LumA	-1.30725502166851	52.9892766915527	-1.52516540598466	25.7353466796557	LumB	-1.5601177368055	67.9608601900499	-1.80263706909644	30.4436993367588	not significant	-0.600422157330745	5.67306574543004	-0.587879893679568	1.04771542493291	Her2	1.08797128234133	21.9925549927943	1.22433890892875	3.69454983840943	Her2	-0.381138418003559	9.29164678421362	-0.287053396623661	1.37974124519334	LumA	0.706832864337769	11.5757132070003
ENSG00000282749	NA	ERpos	-0.740670672772692	30.8238859622641	-1.17448075888851	21.7326322823091	Her2pos	-0.883864197785542	64.4672332857795	-1.03758599293461	15.7261542841657	LumB	-0.252862715136983	7.45338577827591	-0.277471663111777	2.22555847087342	Her2	-1.68839343967207	64.7984934344754	-1.81221880260832	21.5177596079812	LumA	-1.30725502166851	52.9892766915527	-1.52516540598466	25.7353466796557	LumB	-1.5601177368055	67.9608601900499	-1.80263706909644	30.4436993367588	not significant	-0.600422157330745	5.67306574543004	-0.587879893679568	1.04771542493291	Her2	1.08797128234133	21.9925549927943	1.22433890892875	3.69454983840943	Her2	-0.381138418003559	9.29164678421362	-0.287053396623661	1.37974124519334	LumA	0.706832864337769	11.5757132070003
ENSG00000230590	FTX	ERpos	-0.444735368587174	54.839411388041	-0.625851983035955	22.4864070621436	Her2neg	0.261214474161859	17.2363302461354	0.230819186817897	1.51632788232593	LumA	0.397344759619395	63.5867609298825	0.306948732226076	5.07658457267708	not significant	-0.0902224157623472	1.22674663455664	-0.122252486267391	0.43314956976971	LumA	-0.626694771310416	80.2352293252251	-0.84174059560876	32.9089541308354	LumB	-0.229350011691021	9.75716072896021	-0.534791863382683	10.1519453637438	Normal	-0.639175963877434	40.2740224130172	-0.785782345116467	6.90096037756242	Normal	-0.548953548115087	28.9714493881128	-0.663529858849076	3.84927464105287	LumA	0.536472355548069	55.911186446107	0.719488109341369	12.2752352553219	not significant	-0.0124811925670181	0.0923667098305505
ENSG00000274561	AC005332.4	ERpos	-0.427768631805627	18.6986075825225	-0.667348412172464	21.8076292183663	not significant	0.025747460560271	0.181204081904805	0.00475425203008806	0.00927676783991045	LumB	-0.0939322606018311	1.56308007249315	-0.212049175237678	2.21599048143209	not significant	-0.081431409801294	0.422455855263941	-0.34797289166528	2.11530095344565	LumA	-0.473690782608881	15.5168196287552	-0.795202571369327	25.0737061031476	LumB	-0.567623043210713	18.515870416022	-1.00725174660701	28.2458743764312	Normal	-0.460330247558683	7.00541976196563	-0.503068051697067	2.48014776433647	not significant	-0.378898837757389	4.66676396675309	-0.155095160031787	0.287713097342914	LumA	0.392259372807587	10.1434589219206	0.447229679704047	4.4415116157721	not significant	0.0133605350501986	0.0519627885566719
ENSG00000276075	AC027682.6	ERpos	-0.781700615741231	37.3216231459288	-1.12063942285893	21.5223517677159	Her2neg	0.182680023612877	2.5210393628756	0.379805683821238	1.33755452047884	not significant	-0.164189891397689	3.4952394386459	-0.00785269127543531	0.0181845233844037	Her2	-0.764395229293139	13.6274874359795	-0.816151175382934	3.98673750358399	LumA	-1.08307670560762	41.6213910697564	-1.5906602480471	31.5611233198301	LumB	-1.24726659700531	49.0505862100661	-1.59851293932254	25.6934991033999	Normal	-0.85509598638941	14.2923292217809	-1.10271636886335	4.45688069076821	not significant	-0.0907007570962713	0.3668942290383	-0.286565193480419	0.370502975523821	LumA	0.318681476314478	5.41649817115004	0.774509072664169	5.38614686761928	not significant	0.227980719218206	1.98012216612725
ENSG00000282907	Z98883.1	ERpos	-1.61790541594203	84.3762475174337	-1.89735251168505	21.3298727109393	not significant	0.338778020216618	5.12138065782835	0.101834143232525	0.115100824431953	LumA	0.210306587491568	4.70754591910105	0.638849469592171	4.6081019307869	Her2	-1.25331860516825	22.0322725294296	-1.31933467981315	3.74136473855654	LumA	-2.1869297206627	92.5242702188707	-2.65473465404522	31.5906143850125	LumB	-1.97662313317113	70.4628191373553	-2.01588518445305	15.3722761175735	Normal	-1.00668713212284	11.6858334601342	-1.34611049696312	2.32891250813694	not significant	0.246631473045409	1.19107481004731	-0.0267758171499746	0.0128937852707173	LumA	0.933611115494456	31.3896170953208	1.33539997423207	6.20288238304915	LumA	1.18024258853986	29.4294511314001
ENSG00000240086	AC128689.1	ERneg	1.6356815785433	61.891757789854	1.80925182693426	21.1810316556106	not significant	-0.373350856078241	2.59573988718496	-0.0721058001940422	0.0542089704629442	LumB	-0.741794838063727	11.4478312944246	-1.04546353161766	3.58057089621903	Basal	1.71480981898419	24.4924770461818	2.43534863197318	8.26732457254332	Basal	2.39780383277231	101.155255275249	2.97571815122718	44.3493001519568	Basal	1.65600899470858	39.1319476202114	1.93025461960951	13.8774122749702	Basal	2.00107626951631	23.4276666565466	3.18400488470211	5.33864128555463	not significant	0.286266450532124	0.612985808918997	0.748656252728928	0.337707896324324	not significant	-0.68299401378812	5.23990986945305	-0.540369519253997	0.659192129279955	not significant	-0.396727563255996	1.27011126614721
ENSG00000153363	LINC00467	ERpos	-0.59098417637213	53.9188030410087	-0.647872189425732	22.3050421680029	not significant	0.135049122956587	2.92258351719175	-0.0766183600650838	0.252415673130942	LumB	-0.195658898285516	9.37098825249381	-0.150036637110748	1.33237491702582	Her2	-0.424382545743044	11.8594593290908	-0.484849928360855	4.4254260698152	LumA	-0.709388208968046	55.2516170972051	-0.818717370711395	29.6027003808252	LumB	-0.905047107253562	74.5184815317518	-0.968754007822143	29.2718558599111	not significant	-0.00580245344903885	0.0243227392459642	0.199020091859459	0.552068485194001	Her2	0.418580092294005	8.81251512501563	0.683870020220314	3.66868571057629	LumA	0.285005663225002	9.47490126406047	0.33386744235054	2.98818355349882	LumA	0.703585755519007	34.0722496386107
ENSG00000266160	RN7SL612P	ERpos	-1.90468592403917	35.8186187695734	-2.58360432531058	21.4542417741819	not significant	0.535219647252994	3.60248961745698	0.584152668227311	0.870777046786785	not significant	-0.151283051127166	0.814338189728476	0.0520988123449161	0.0943959043566095	not significant	-0.703291920791352	2.10921743038508	-0.848361147218774	0.849624017047299	LumA	-2.07365635216787	28.4339208253924	-3.30482261345997	27.0266643965087	LumB	-2.22493940329504	29.616969722009	-3.25272380111506	23.5967764099359	Normal	-1.07343338704305	3.97897888656956	-1.38839486108978	1.34880342717002	not significant	-0.370141466251695	0.681566462960287	-0.540033713871011	0.251676101890874	LumA	1.37036443137652	13.4810515499993	2.4564614662412	8.62978459522552	LumA	1.00022296512482	5.23138078725292
ENSG00000201496	RN7SKP275	ERpos	-2.05655096207852	50.9098467323874	-3.1990573229672	23.2051451851225	not significant	1.09326575778063	13.3619890568423	0.658937031182812	0.78242697872022	LumA	0.778360157866397	11.5606924808301	1.54013512526855	7.5058288526552	not significant	-0.56211415445056	1.714049593485	-0.943341718597302	0.729272559324832	LumA	-2.60455671314229	55.9454184160285	-4.23064145874291	31.8814699318359	LumB	-1.82619655527589	23.5070339295468	-2.69050633347436	10.120681915891	Normal	-1.33677331393611	7.05843695762215	-2.64858164179901	3.72864505509434	not significant	-0.774659159485552	2.489569981934	-1.70523992320171	1.23259440727829	LumA	2.04244255869173	32.2362730952004	3.2872997401456	9.68336448367788	LumA	1.26778339920618	9.03041601878861
ENSG00000226578	AL132657.1	ERpos	-0.394900900246294	30.555647102254	-0.615752257333641	22.3196581079978	not significant	0.0967812319951859	2.07521076261833	0.0155013665881401	0.0384428175356412	not significant	0.0545766468700296	1.16032272628889	0.0457226374414219	0.235099334207809	not significant	-0.0909296987566101	0.838969762444824	-0.194407928428198	0.880412887891852	LumA	-0.46604594205921	29.0638809183144	-0.729715243620255	25.0642859291083	LumB	-0.41146929518918	19.3371724759213	-0.683992606178833	16.3780538137841	not significant	-0.204450681793633	2.89614505547772	-0.266025997517979	0.928244515959077	not significant	-0.113520983037023	1.03746678771821	-0.0716180690897806	0.11213833635052	LumA	0.3751162433026	18.1715226940406	0.535307315192057	7.16939976077754	LumA	0.261595260265577	6.20750356874428
ENSG00000223745	CCDC18-AS1	ERpos	-0.467592786040623	44.9087167303024	-0.608596310625419	22.8094597399621	not significant	0.0585120824287015	0.90871317190229	0.00839236685111988	0.0199516478798719	LumA	0.20545424552002	12.3553095220316	0.281534937445322	4.46693122078395	not significant	-0.0690387523648495	0.5852569635133	-0.117931004693974	0.429768557017025	LumA	-0.581849715732804	48.087308180481	-0.784470499896548	30.4705924920206	LumB	-0.376395470212784	17.3692113266568	-0.502935562451226	9.51508603464653	Normal	-0.535955568891653	19.3186882657463	-0.683723918437459	5.5101006087468	Normal	-0.466916816526803	14.2285435620988	-0.565792913743485	2.98084143556656	LumA	0.512810963367955	35.0340483564203	0.666539495202574	11.2310767657166	not significant	0.0458941468411513	0.367574414917163
ENSG00000230978	LINC00160	ERpos	-1.86671813669991	39.7847168757157	-2.32514401598911	22.1283099479657	not significant	0.281804592309603	1.72746703484947	-0.321349551170752	0.49107492098838	LumA	0.390609503521997	6.37671345142688	0.614682094610444	3.71593045799697	Her2	-2.37546568222871	25.4577281166398	-2.38961933545297	9.31541992925916	LumA	-3.23092048859522	60.7339279142292	-3.50043179219823	30.4958810649346	LumB	-2.84031098507323	44.4004875629508	-2.88574969758778	18.8053198114817	Normal	-2.15807452262638	17.7896530649368	-2.21087381382614	5.28614056009378	not significant	0.217391159602327	0.507403547413113	0.178745521626831	0.104801832888606	LumA	0.855454806366516	11.6541622815256	1.11081245674525	4.93070860829347	LumA	1.07284596596884	10.4110271200019
ENSG00000272155	AC055822.1	ERneg	1.04290236916656	44.8688036115654	0.775781589665604	22.3625456086944	not significant	-0.396826203714917	5.03860012135588	0.0246396353765769	0.0464300058104282	not significant	-0.238638548450139	2.29062446027618	-0.164451865410729	0.99445110357406	Basal	0.614839266775789	6.32654803772182	0.846796192344657	8.53703559159386	Basal	1.31260525471246	48.0213855941518	1.09489516513924	35.9647291040599	Basal	1.07396670626232	25.972740503079	0.930443299728513	18.7195730561192	not significant	0.722996113962808	6.50425927067189	0.384823355353368	1.21990455918718	not significant	0.108156847187019	0.276338725447916	-0.461972836991289	1.24641770747651	not significant	-0.697765987936668	10.8329926459714	-0.248098972794584	1.21468666690233	Normal	-0.589609140749649	5.08901345291602
ENSG00000248399	AL645924.1	ERpos	-3.46759121243631	49.0912648289646	-4.31611891432662	20.5490320317918	not significant	0.9164524632766	5.27737344945885	0.678552129257838	0.625526009058585	not significant	-0.196207416206959	0.960535101086054	0.354462218127123	0.977784970799415	not significant	-1.50979513808126	3.63457484053637	-1.29220091736525	0.805963621443036	LumA	-4.2010887689614	46.7494851514014	-5.1024261269564	24.6567732608041	LumB	-4.39729618516836	48.3524963906586	-4.74796390882928	20.0007106653017	not significant	-1.4379071472027	2.7963044841401	-2.01772733869916	1.2775675101657	not significant	0.0718879908785577	0.0491165351055989	-0.725526421333914	0.220998458832042	LumA	2.69129363088015	21.3061654256371	3.81022520959115	8.96216083546622	LumA	2.7631816217587	14.3947455780416
ENSG00000272933	AL391121.1	ERpos	-1.51919498532351	125.527975974181	-2.14965673047648	21.7919717503441	not significant	0.546062341711895	15.9147470374324	0.144538558092131	0.172125718627071	LumA	0.361558274026367	16.7241646480676	0.698880524051789	5.52916231798307	Her2	-0.905479263833663	20.7399029882956	-1.89230794580809	7.0406422559561	LumA	-2.08022301115985	160.684675188684	-3.09756676803088	31.6225825758011	LumB	-1.71866473713348	100.46836175068	-2.39868624397909	17.0078597475175	Normal	-1.30601146446686	36.6432458918438	-2.1005620980421	5.89817349815669	not significant	-0.4005322006332	4.24375932013932	-0.208254152234009	0.137141079995919	LumA	1.17474374732619	67.6267581490646	1.20525882222278	5.93055363735544	LumA	0.774211546692986	22.5669416936127
ENSG00000245060	LINC00847	ERpos	-0.379577792775859	75.3334996897097	-0.520527223024609	21.69717443657	not significant	0.236763597256525	25.7764178277315	0.152399799156904	0.967989760623411	LumA	0.042983436686419	1.68023800611155	0.130776754510321	1.4114973427668	not significant	-0.111919748310215	2.97313720902585	-0.195233968721455	1.17820423092903	LumA	-0.468658280204893	79.5455932367259	-0.701084962222092	31.4160228810433	LumB	-0.425674843518474	55.3728712199933	-0.570308207711771	15.3063498081756	Normal	-0.404749258719934	27.8838434535248	-0.394778256471689	2.49289511096958	not significant	-0.29282951040972	14.3507486858767	-0.199544287750234	0.60128774719299	LumA	0.356738531894678	43.9316621773971	0.505850993500637	8.59698391408993	not significant	0.0639090214849585	1.2422447499945
ENSG00000213742	ZNF337-AS1	ERpos	-0.617675018298493	51.7628508572586	-0.666241677108885	21.7731806250351	Her2neg	0.439953060594531	23.9569419386999	0.335698165355415	2.54308981775856	LumB	-0.246537402733651	13.7414433379816	-0.281645846432708	3.9142836673328	not significant	-0.00476859635114824	0.0182037692691076	-0.0144038267575211	0.0265940907551271	LumA	-0.601333527461378	35.4979181326017	-0.678039521335983	18.9622255007293	LumB	-0.847870930195029	59.0051968519123	-0.959685367768691	26.6860146531163	not significant	-0.277926793452434	3.86911438507093	0.00730201897722016	0.0100974489764053	not significant	-0.273158197101286	3.55740220387643	0.0217058457347412	0.0270557593862117	LumA	0.59656493111023	32.2480951606418	0.663635694578462	8.9302946646826	LumA	0.323406734008944	7.06779133959575
ENSG00000281803	NA	ERpos	-3.55893554072848	46.0252606670677	-4.19064563273616	20.7573534669999	not significant	0.716946121087981	4.30415795037832	-0.299987276101114	0.301338377586389	LumA	1.13262919496967	23.2879914259655	1.21948062789035	6.91980159947875	Her2	-2.95093339612008	14.3750357799603	-3.72811462819138	7.34523621527433	LumA	-5.04709121969328	57.3961500940523	-5.81917301209137	27.6848359983139	LumB	-3.9144620247236	32.8675846221149	-4.59969238420102	16.1009509751199	Normal	-3.42501176002758	18.3306337074296	-3.58212196931516	4.22534492132591	not significant	-0.474078363907502	0.811783589504484	0.145992658876223	0.0425694821237441	LumA	2.0961578235732	22.4108603065218	2.0910583839	5.92566256423631	LumA	1.62207945966569	11.2010298524035
ENSG00000259495	AC016705.2	ERpos	-1.81833843187104	64.4989386583321	-1.64515869997357	21.4335313529161	Her2neg	0.635039548349823	10.4419087234486	0.655563989479169	1.88918020451011	not significant	-0.0220560429259897	0.130568652480577	0.443223051815561	2.513447487839	Basal	0.370378009922072	1.39633228199195	0.746768994820648	1.31357050489044	LumA	-1.57229878971272	45.4611894743701	-1.69461841134984	22.6678965016418	LumB	-1.59435483263871	42.1432092034361	-1.25139535953428	9.83322908961894	not significant	-0.241917204475999	0.747664718603866	0.143943595628481	0.0990033090576934	not significant	-0.612295214398071	2.89277225162517	-0.602825399192167	0.476680038466379	LumA	1.94267679963479	48.5637626710443	2.44138740617048	14.3545747380019	LumA	1.33038158523672	21.6731684008093
ENSG00000262772	LINC01977	ERpos	-1.49711313705071	40.4628384295484	-1.53025996913289	23.2528727639019	not significant	0.539602139022405	7.16563424190201	0.262849850062785	0.53464875290529	LumB	-0.505219709063772	15.3171321538629	-0.458552886853851	3.28302464540696	not significant	-0.237787716044574	0.59964888298539	-0.255458368112692	0.352310765954628	LumA	-1.45822748740649	27.3376625858815	-1.56790859586296	20.4024901278634	LumB	-1.96344719647026	45.4184597793404	-2.02646148271681	26.8990370362097	not significant	-0.577923528148549	2.44048949917351	-0.13022839262119	0.0971114173101786	not significant	-0.340135812103975	1.01152719662264	0.125229975491502	0.0753875026694829	LumA	1.22043977136191	20.2508938466234	1.31245022775026	8.00206334634342	LumA	0.88030395925794	8.16647509915108
ENSG00000248932	AC097103.2	ERpos	-0.531814536553439	49.4756357844229	-0.566309214039429	21.7394310742845	not significant	0.181809068525684	5.66236285670289	0.104469452249624	0.473556462694422	LumB	-0.275506103891271	20.9224297766073	-0.213793892552633	3.06102750937828	not significant	-0.066482220046284	0.504818594093244	-0.169115744013902	0.808740412245509	LumA	-0.520179805890682	34.6430055436844	-0.583977725320617	19.4407287092221	LumB	-0.795685909781953	66.719467475625	-0.79777161787325	25.2604403372245	not significant	-0.111368489044474	1.01785442663171	0.20389276538553	0.673644769294332	not significant	-0.0448862689981899	0.263579591908687	0.373008509399432	1.44523678850953	LumA	0.453697585844398	24.8068929071914	0.414861981306715	5.21632149398627	LumA	0.408811316846208	13.732652341521
ENSG00000273650	AC100793.4	ERpos	-2.69549023244848	51.3805207998379	-2.6626351081927	21.7485717368171	Her2neg	1.67922531994537	21.3975687491403	1.15781259739163	2.47833866070458	LumA	0.390578762302389	3.76080454744189	0.790358378094038	5.57318664218787	not significant	0.100311901237849	0.1003110677611	0.0464565525738112	0.0191710644670704	LumA	-2.90031151014258	42.4536949668923	-3.32640919454117	29.6027003808252	LumB	-2.5097327478402	28.8965682418688	-2.53605081644713	15.4503511377134	Normal	-2.28868838746871	15.8524337527584	-2.04118807140857	4.64643526957572	Normal	-2.38900028870656	16.0306610293143	-2.08764462398238	3.01049829504003	LumA	3.00062341138043	40.5140152295563	3.37286574711498	12.9505903042071	LumA	0.611623122673871	2.54249216062916
ENSG00000258670	AL049874.3	ERpos	-0.5760582698676	16.0870030539686	-0.787302590129995	21.2303097685335	Her2neg	0.298091288515205	4.59441321495499	0.290993052047227	1.6185546616058	not significant	-0.00557978054691977	0.0338269981283048	0.113048688585115	0.663449085701374	not significant	-0.0362672525359342	0.0936702567810774	-0.11139368321875	0.252308257460559	LumA	-0.69069244354411	15.6371998999025	-0.960822925416435	25.6189323100488	LumB	-0.696272224091029	13.8755415427338	-0.84777423683132	15.3310408296942	not significant	-0.178760279192912	0.718756196259187	-0.166123082913568	0.296539977590324	not significant	-0.142493026656978	0.487369609645245	-0.054729399694818	0.0604224686180315	LumA	0.654425191008175	13.1593725893171	0.849429242197685	10.068958917548	LumA	0.511932164351197	5.70967384443593
ENSG00000280579	NA	ERpos	-1.53661025890429	42.008370501766	-1.33003583551928	21.8524616373581	Her2neg	0.699562178523716	10.3970440082314	0.758374322103339	3.43586849496973	not significant	0.0386363072159333	0.194769030813236	0.334908229206658	1.88932889791802	not significant	-0.0964294087664525	0.170000383876566	0.36367714110849	0.608733297643712	LumA	-1.57000896635332	31.5309742459568	-1.53559990128027	25.0478259585629	LumB	-1.53137265913739	26.8996489298621	-1.20069167207361	11.9822232749855	not significant	-1.15995440398298	9.77178772528453	-0.403465167159179	0.542947818339942	not significant	-1.06352499521652	7.99673546628532	-0.767142308267669	1.11809778084598	LumA	1.47357955758687	26.4791370604364	1.89927704238876	14.8261600520026	LumA	0.410054562370349	2.37167772620073
ENSG00000223799	IL10RB-DT	ERneg	0.594196875800064	78.2492092190906	0.568088230342864	21.0484662791361	not significant	-0.0980546043539525	2.04621531607684	0.0180322986593273	0.0459234843371659	LumA	0.142710658833236	5.74463666139726	0.218981367732534	2.65440106452634	Basal	0.41066683882174	15.8045148162868	0.501086025124275	5.39889165538198	Basal	0.746075311646984	88.5664734146539	0.688981393020693	25.4094530392748	Basal	0.88878597048022	98.7168813038283	0.907962760753227	29.1387396814568	not significant	0.485326447130963	17.0176065879127	0.200872892507074	0.657536641806179	not significant	0.0746596083092224	0.604872816849995	-0.300213132617201	0.979413196022977	not significant	-0.335408472825243	16.5633595527396	-0.187895367896417	1.25526223878418	Normal	-0.260748864516021	6.73706081226603
ENSG00000229956	ZRANB2-AS2	ERpos	-0.638419411816151	28.4096805824001	-0.645741962933065	21.5021671622643	Her2neg	0.368295501194655	9.29132278397881	0.481936170719926	5.29256387908944	not significant	0.0223352232023513	0.182845524062955	0.180071241213642	1.80588915929662	not significant	0.161309889598699	0.893526600539811	0.191773492624362	0.747310053258296	LumA	-0.659649992476482	21.7634762915358	-0.679967759863349	19.9926245502377	LumB	-0.637314769274131	17.4534852829291	-0.499896518649707	8.16561405872711	not significant	-0.478779986718457	5.79188856652514	-0.233339065119476	0.689753522317812	Normal	-0.640089876317156	9.2068333346631	-0.425112557743838	1.43041864298417	LumA	0.820959882075181	28.5490332679732	0.871741252487711	14.788140059562	LumA	0.180870005758025	1.41820973317654
ENSG00000116883	AL591845.1	ERpos	-0.858698355979589	49.7640303951688	-1.05333061122799	21.6043825530193	Her2neg	0.366450184747652	9.30757267563845	0.384111257055975	1.49765913119826	LumA	0.233173879417757	6.74121191933405	0.501044030004496	4.97414830512018	not significant	-0.124297329842001	0.606354036842877	0.109485184991961	0.168356261559648	LumA	-1.02271145644721	48.9540033610696	-1.25021576882963	25.1126508521248	LumB	-0.789537577029454	25.5080330264076	-0.749171738825139	7.0311126310665	Normal	-0.664314747428713	10.6351552632154	-0.685966120086512	1.96727881734954	Normal	-0.540017417586712	6.9612814337084	-0.795451305078472	1.90968362609273	LumA	0.89841412660521	36.4881306164852	1.3597009538216	13.7260121085975	LumA	0.358396709018498	4.97604962964704
ENSG00000204380	PKP4-AS1	ERneg	1.91347160374186	208.274837950041	1.00177993706017	20.7611879700274	not significant	-0.678325470405701	18.8214032200165	0.0618851852405216	0.0977392338705687	not significant	-0.0249391134809087	0.103308267670189	-0.0498506927957749	0.111476788372259	Basal	0.470353986579971	6.49911722569428	0.52033808891214	2.02203998490604	Basal	2.09337947483327	163.645294642784	1.33110144069282	29.0685738766805	Basal	2.06844036135236	113.600287936052	1.28125074789704	18.4419677262096	Basal	1.58744406961881	34.0501876256379	0.923072347345817	3.03806590097693	not significant	1.11709008303884	16.0457383432656	0.402734258433678	0.565057433292884	Her2	-1.6230254882533	85.034836495853	-0.810763351780677	5.59437804747818	not significant	-0.505935405214462	4.03149863183613
ENSG00000254367	AC087269.1	ERpos	-1.77236153829779	51.3122252006881	-1.72056421181741	20.6042540633597	not significant	0.677409395887808	9.10402014445047	0.461878253223816	1.04013866111537	not significant	-0.363645934636066	7.87968835859142	-0.232251415494024	0.944943363798592	not significant	-0.275603222776788	0.687562665068391	-0.153402684828407	0.130294006704758	LumA	-1.83773658516357	39.7995464995925	-1.85616978667933	20.0972839677265	LumB	-2.20138251979964	52.8406447980778	-2.08842120217336	21.7669157194874	not significant	-0.769214075189048	3.66937529959959	0.168576429783836	0.0990228791140522	not significant	-0.49361085241226	1.64872210675786	0.321979114612243	0.175680372374603	LumA	1.56213336238678	28.4300491446936	1.70276710185093	8.08680929423336	LumA	1.06852250997452	10.4288299821641
ENSG00000157306	ZFHX2-AS1	ERpos	-0.472507223307929	22.8509970590392	-0.744655399290832	22.0341700158084	not significant	0.0871872982882129	1.04786796023936	0.160875911636464	0.635088218003567	not significant	-0.0996215249222456	1.8821870126953	-0.0662807333576361	0.299613494325152	not significant	-0.128530576160521	0.863266051809149	-0.0988164836810598	0.234221189679594	LumA	-0.433687030763242	13.3577019336859	-0.767202098195885	18.8672282270261	LumB	-0.533308555685488	16.9928758340726	-0.833482831553521	16.2613216892894	Normal	-0.279276070018218	2.84077859146778	-0.551048787737176	2.401653971653	not significant	-0.150745493857697	0.983535188927535	-0.452232304056116	1.29039865903933	LumA	0.305156454602721	6.70514771569307	0.668385614514825	7.24694265795048	not significant	0.154410960745025	1.35133571997733
ENSG00000233806	LINC01237	ERpos	-0.860146606787818	23.5471856342459	-1.34729027570801	22.1080619672785	not significant	0.182950101635614	1.46755982271224	-0.0433982211614423	0.0561238911575787	LumA	0.567889872724723	18.3795192939294	0.47300101228775	3.73364383617244	Her2	-1.31768970688838	20.1329197921581	-1.64435450983702	12.0086403887385	LumA	-1.7007835316892	47.2705708871039	-2.09633896874083	35.877963409898	LumB	-1.13289365896448	18.9856441823841	-1.62333795645308	17.9653683063033	Normal	-1.24290925406022	15.0201246060201	-1.3493022736056	4.82063435197952	not significant	0.0747804528281548	0.198129456053848	0.295052236231419	0.329918770050231	LumA	0.383093824800821	4.77457990065613	0.451984458903812	1.90503749676883	LumA	0.457874277628976	4.13690079723975
ENSG00000261799	AC007406.5	ERpos	-0.54902166062238	72.6514443569189	-0.659162777974749	21.1932724441396	not significant	0.12462626836008	3.87177768200972	0.0529577958923273	0.153222882957496	not significant	0.199966416346138	15.6579121336297	0.0495014690431952	0.224789154185503	not significant	0.0359669447925254	0.269611846449187	-0.120922888717966	0.365203840520829	LumA	-0.601273917544638	63.6886829370129	-0.782053412525064	23.8196637923388	LumB	-0.401307501198501	24.6499279762849	-0.732551943481869	15.3745823627418	Normal	-0.483822918800096	20.2870019211092	-0.548450031923121	2.87812216788918	Normal	-0.519789863592621	22.0994130141989	-0.427527143205155	1.40939249830198	LumA	0.637240862337164	64.4265585318962	0.661130523807098	8.69233632307834	not significant	0.117450998744543	2.05116318389968
ENSG00000276131	AC009118.2	ERneg	1.41280437538507	62.1025757973528	1.24992617852688	20.842938293787	Her2pos	-0.391401310493426	3.35878204738934	-0.595490857662145	1.90034940385403	LumB	-0.833408869218237	17.2362691759379	-0.632392811199785	3.18160934861117	Basal	0.929615409974763	10.3630055838573	0.873153901154315	3.51431934372084	Basal	1.9375448717415	80.2579767649179	1.87323237369205	36.359498683475	Basal	1.10413600252327	23.0144460196407	1.24083956249227	12.3224842692764	Basal	1.64518424257352	17.6075019133106	1.49755725789216	3.61888251732014	not significant	0.715568832598756	3.14059363272373	0.624403356737849	0.617304852446768	Her2	-1.00792946176674	14.5828032598422	-1.00007847253774	4.75628925485772	not significant	-0.292360629167985	0.806957842142183
ENSG00000277829	AL031651.2	ERneg	0.642309408485789	15.5726382914739	1.1596606583608	21.1616971676807	not significant	0.172805925337951	1.00490196195254	0.098071878895015	0.128211053169786	LumA	1.02310683533497	29.7953181250197	0.832356855686729	4.79610339447499	Basal	1.22418328516288	19.1774944010511	1.67233109442941	9.85722286068114	Basal	0.812736739277471	21.4683294290318	1.34899470192241	25.9131009576221	Basal	1.83584357461244	63.9633554940169	2.18135155760914	29.1667279819686	not significant	0.22660770325283	1.04956357925791	0.108552815608032	0.128272494309515	Normal	-0.997575581910054	10.1640007238434	-1.56377827882137	4.94849024253575	not significant	0.411446545885413	3.22888381342062	0.323336392506992	0.663553789183519	Normal	-0.586129036024641	6.50742279033713
ENSG00000228606	AL139011.1	ERpos	-0.562055730235104	37.5555912906939	-0.872599551645785	21.3398137995666	not significant	0.212799084307954	5.56760014510892	0.109309522396764	0.288827985658322	not significant	-0.0748162524496729	1.40871273186023	-0.0338583164361892	0.108806097001271	Her2	-0.196130081753574	2.06934848480307	-0.368416925417325	1.41500340484437	LumA	-0.628344861276859	32.2795915962584	-1.08378260895484	26.3110235271244	LumB	-0.703161113726532	34.5515157084064	-1.11764092539103	21.1450914640935	not significant	-0.183496918814768	1.57653781510231	-0.354291209496171	0.813430948591447	not significant	0.0126331629388055	0.047299872714506	0.0141257159211542	0.0131542463746636	LumA	0.432214779523285	15.5147924186494	0.715365683537515	6.41607155754563	LumA	0.444847942462091	10.7238966126171
ENSG00000215458	AATBC	ERneg	0.984997369167371	62.6854668518645	1.05243289192868	20.7865187710119	not significant	0.136002524288406	1.01805485760275	0.291855175725268	0.677045716496701	LumA	0.360947564345486	7.09227417497885	0.32129195462959	1.36451946413344	Basal	0.558599145745991	8.18834496292132	0.636347211230911	2.7506087655288	Basal	0.952658733686277	42.1250316250339	1.26184368812226	25.3260349009874	Basal	1.31360629803176	54.8590379738034	1.58313564275185	23.2004799690103	Basal	0.7060673616047	9.37321227086371	0.650378597219235	1.6405729262729	not significant	0.147468215858708	0.580387874513767	0.0140313859883236	0.0108343185839119	Her2	-0.394059587940286	6.09392693937816	-0.625496476891346	3.25790782101928	Normal	-0.246591372081578	1.61032552471692
ENSG00000278921	EPB41L4A-DT	ERpos	-0.883646188637413	57.5595738604306	-1.0645831508723	20.8548440245386	not significant	0.092285993089283	0.928198212623451	-0.373688502899056	1.75291081559631	LumA	0.702777040564431	68.6242364348997	0.851119928664452	16.8974522015162	Her2	-1.35792786858097	61.2941137103038	-1.54403900446031	18.5915253654048	LumA	-1.68697576124346	134.121273378843	-1.76011258914073	42.1119879661143	LumB	-0.984198720679032	41.8915712871205	-0.908992660476276	9.43013994104207	Normal	-1.37473492922456	52.5666850285988	-1.43219204451988	9.73953685753925	not significant	-0.0168070606435858	0.0639755251984625	0.11184695994043	0.135541650857835	not significant	0.32904789266249	8.94029336381958	0.216073584680417	0.976125368095807	not significant	0.312240832018904	5.35666666718987
ENSG00000249231	CASC16	ERpos	-2.10137488510996	38.1987459295687	-3.09632260024115	20.1869076905796	not significant	0.067414116065748	0.15388996958838	-0.898879689642545	2.21277873342561	not significant	-0.740246758130327	10.6795888320386	-0.118002781619563	0.167638146180935	Her2	-2.241455711038	17.2888304848726	-3.42336531749955	9.55166477102192	LumA	-2.70273483720651	39.9778236237486	-4.29881387572878	26.9656427781995	LumB	-3.44298159533684	59.2305260063692	-4.41681665734834	25.4586892004662	Normal	-1.39021371002857	5.23706054793171	-1.81543680491352	1.31507460416957	not significant	0.851242001009424	2.30742023398753	1.60792851258603	1.00058867337243	LumA	0.461279126168512	1.8537690000203	0.875448558229225	1.52960049380556	LumA	1.31252112717794	6.76192971787584
ENSG00000093100	AC016026.1	ERneg	0.648432184798698	74.3165517176309	0.720434195503816	21.0488040114067	not significant	-0.215911055022872	7.03931271167155	-0.222914757584384	1.04669303372171	not significant	0.212083765874125	9.22950828229862	0.144776448216146	0.862113463587252	not significant	0.227255669736955	4.20188152317038	0.172215035340733	0.555908587218695	Basal	0.702339603119692	63.6466077754462	0.755722632376363	19.0570309552588	Basal	0.914423368993817	82.3392631470983	0.900499080592509	18.250773466862	not significant	0.105127359134692	0.972072418435655	-0.223258892276846	0.548228075728607	not significant	-0.122128310602263	1.13530159486109	-0.395473927617579	1.06807514944068	Her2	-0.475083933382736	26.5221788883547	-0.583507597035629	5.87394761168642	Normal	-0.597212243985	28.8485863899561
ENSG00000214708	AC116407.1	ERpos	-1.40722075417494	40.9665517175971	-1.63551968795984	20.9047073146422	not significant	0.114209420295336	0.610819320366897	-0.320736288732746	0.744221530784078	LumA	0.563157044964588	17.6045648425455	0.742223893209354	6.87177671242878	Her2	-2.26601616329013	39.995304328752	-2.50788820141463	20.7303632452738	LumA	-2.73189902497882	73.6143142721804	-2.6649490984826	36.4319730917393	LumB	-2.16874198001423	43.5071479464617	-1.92272520527324	16.0225517160912	Normal	-2.22807044787499	33.7514317124854	-2.27776365927053	10.2838028990861	not significant	0.0379457154151328	0.0856827179846081	0.230124542144107	0.219386007296919	not significant	0.465882861688695	6.43987494454715	0.157060897067963	0.391497903465548	not significant	0.503828577103827	4.6883946178268
ENSG00000232044	LINC01105	ERneg	1.65770218904545	84.0001138834038	1.31166820363881	19.9644517232731	Her2pos	-1.64324124053729	74.7430096753482	-1.56825612815166	15.9489223059911	not significant	0.521424559817637	6.80847538788388	0.340638457530154	0.834778679324044	Her2	-2.53460764738128	84.3455288205204	-2.91906469573135	47.641059862944	Basal	0.565220038784255	5.40582291846481	0.659893700839384	3.4857847035409	Basal	1.08664459860189	14.430222135968	1.00053215836954	4.74002808621335	not significant	-0.478728054534663	2.05763579097425	-0.56602545193413	0.774164201577567	Her2	2.05587959284661	41.3151069049925	2.35303924379722	10.6855785280967	Her2	-3.09982768616553	270.443876751044	-3.57895839657074	100.557153724474	Normal	-1.04394809331892	11.5755488226874
ENSG00000273226	AL391834.2	ERpos	-0.752053711794047	49.1137755828935	-0.660102621953898	22.1268795043778	not significant	0.153582974323826	2.34847791415499	0.0697366801972084	0.215996520864119	LumA	0.301336256494736	12.8421474281651	0.241405946244194	2.94029366390377	not significant	-0.0992355577788234	0.529488738419498	-0.203141203153918	0.853283901564903	LumA	-0.920735312233325	51.6228027009758	-0.871895973540222	31.0280512014175	LumB	-0.619399055738589	20.3291834452784	-0.630490027296028	12.2714033195281	Normal	-1.04436375259476	34.0250658531816	-0.864458964726511	7.40912506785585	Normal	-0.94512819481594	27.134585307161	-0.661317761572593	3.42945637254217	LumA	0.821499754454502	39.1362235553036	0.668754770386304	9.53036832559266	not significant	-0.123628440361438	0.996725094437051
ENSG00000245888	AC106739.1	ERpos	-0.98182069436305	42.330462661539	-0.977792000447661	21.7510061185531	Her2neg	0.477671243737015	11.1233722396661	0.538857736162373	3.01977147009567	LumA	0.350463059775558	11.3426157189672	0.532251148730731	8.01257877218576	not significant	-0.312597729377398	1.93316588972637	-0.326683249577543	0.939715161137057	LumA	-1.22259025970673	43.1963419817362	-1.42996604045136	35.7889424028301	LumB	-0.872127199931171	19.6828512007388	-0.897714891720629	11.5344254545107	Normal	-1.02663982171818	17.5184598550046	-1.52097990485276	13.2067871215654	Normal	-0.714042092340786	9.19828407748156	-1.19429665527522	6.28873225860622	LumA	0.909992530329331	27.1584460870285	1.10328279087382	12.0319170676416	not significant	0.195950437988545	1.40766408849075
ENSG00000269054	AC012313.6	ERpos	-1.0661765019125	51.2961808299809	-1.15562882620101	22.44640977309	Her2neg	0.796373437512356	27.431809818062	0.555774430455435	2.54308981775856	LumA	0.47620813344601	24.1525309085654	0.649700600109123	10.1494126373668	not significant	0.204547673951795	0.983621406794278	-0.330494865489668	0.75091040121724	LumA	-1.26645092793346	56.8998109566495	-1.55872259453584	33.6254713401416	LumB	-0.790242794487452	19.7392347636092	-0.909021994426719	9.46892790321228	Normal	-1.07048430880001	23.6487829420142	-1.10432861710893	5.22452403027637	Normal	-1.27503198275181	29.9127254735427	-0.773833751619259	2.01665112396397	LumA	1.47099860188526	63.9828597210792	1.22822772904617	11.2545520114729	not significant	0.195966619133447	1.74050634431624
ENSG00000281649	EBLN3P	ERpos	-0.53366819602022	81.1528369643282	-0.699582009539164	20.9295238615019	not significant	0.283692884002989	20.2751494181248	0.0772759926034805	0.231173776407578	not significant	-0.0658608811375565	2.12534513657444	-0.123468858466016	0.746650250888618	not significant	0.111849957250506	1.78285750937734	-0.179570942671836	0.607592901482075	LumA	-0.503853967134754	53.3299184962841	-0.771811122282675	20.6710250564035	LumB	-0.56971484827231	56.0930893741083	-0.895279980748691	19.3906227022656	not significant	-0.135517012970253	2.14449271833152	-0.115865268116035	0.218691976411829	not significant	-0.247366970220758	5.96257829364307	0.0637056745558011	0.081165316216701	LumA	0.61570392438526	71.3089483494419	0.592240179610839	6.34466206419307	LumA	0.368336954164501	18.4709498718924
ENSG00000285410	GABPB1-IT1	ERpos	-0.546783104880205	61.3089360636118	-0.609766392467545	21.7903205522691	Her2neg	0.345462098607031	22.2743025417886	0.243150085825651	1.68197063184482	LumA	0.221233992469449	15.930217665154	0.343864303469253	6.75119352832893	not significant	-0.0335315488011889	0.223949301996078	-0.070973864526587	0.203683033873232	LumA	-0.70165261551236	72.4395637826336	-0.831101516065378	33.317110108492	LumB	-0.480418623042911	29.5230251525993	-0.487237212596125	8.90504632969714	Normal	-0.778990076817529	44.0207838329908	-0.977823426060302	11.521989085694	Normal	-0.74545852801634	38.8882635773478	-0.906849561533715	7.61541872792742	LumA	0.668121066711171	61.2376626712039	0.760127651538791	13.941739367452	not significant	-0.0773374613051687	0.896642014257985
ENSG00000196810	CTBP1-DT	ERpos	-0.610577644815693	110.65401959192	-0.646953368721037	21.068986905799	not significant	0.274392745222086	19.7853546099898	0.13722200558193	0.568130971333483	not significant	0.0130346191718598	0.217743238408581	-0.0149046493889413	0.0542411150158602	not significant	-0.127787140058214	2.35815409055595	-0.207612862228347	0.874103164845523	LumA	-0.690075356049326	101.045972835403	-0.807610617119536	26.4633899197359	LumB	-0.677040736877466	82.3402848226779	-0.822515266508477	19.8567155540642	not significant	-0.349735492669685	12.822870189903	-0.266094320096945	0.832231925231462	not significant	-0.221948352611471	5.21412442529873	-0.0584814578685982	0.0812214429749134	LumA	0.562288215991112	64.3479088037265	0.599997754891189	7.67891974867493	LumA	0.340339863379641	17.1376139673438
[truncated: 3,604 more rows]
[truncated: 12 more columns]
