# Supplementary material for: Subtype and cell type specific expression of lncRNAs provide insight into breast cancer
Source: Commun Biol. 2022 Aug 18;5:834. doi: 10.1038/s42003-022-03559-7 (PMC9388662; doi:10.1038/s42003-022-03559-7)
Supplement: Supplementary file 4 — Supplementary Data 2 [file 42003_2022_3559_MOESM4_ESM.xlsx]

## Sheet: Sheet1
Supplementary Data 2
1. Cox proportional hazards regression analysis in the SCAN-B and TCGA cohort in ER+ patients
2. Cox proportional hazards regression analysis in the SCAN-B and TCGA cohort in ER- patients

## Sheet: ER+
lncRNA	SCANB.pvalue	SCANB.qval	SCANB.beta	TCGA.pvalue	TCGA.qval	TCGA.beta
ENSG00000264589	0.00105861416179881	0.0218270196850181	-0.262595953781811	5.92656411773239e-05	0.0180760205590838	-0.695415342749895
ENSG00000256916	0.000113313533245435	0.00495204249544945	-0.379389382548696	0.000386205530582497	0.0392642289425539	-0.360277638149509
ENSG00000281655	0.000223868272534353	0.00799696403105322	-0.463596938300349	0.000270924233780184	0.0392642289425539	-0.524826833309535
ENSG00000228639	0.000325656261435421	0.0106174279521961	-0.217633001292478	0.000534837294651617	0.0407813437171858	-0.251418474696453
ENSG00000282474	2.8492085897094e-10	1.17045488865262e-06	-0.33547234892015	0.00834359709883173	0.157365352299091	-0.284405646211009
ENSG00000235947	1.37014130273639e-08	1.95412695229104e-05	-0.56483040778259	0.0183251837899912	0.252768701213671	-0.284463860038587
ENSG00000255191	1.42706447343552e-08	1.95412695229104e-05	-0.483803695130074	0.205215800490322	0.594908789050032	-0.212257092520848
ENSG00000282067	1.20082618984448e-07	9.86598797576224e-05	-0.35625626898786	0.0214608673743374	0.252768701213671	-0.223533683237897
ENSG00000271367	1.13833771766068e-07	9.86598797576224e-05	-0.349615049551506	0.839757889823406	0.950079777555	-0.0175826566452933
ENSG00000230314	1.70910663692507e-07	0.000100300143778402	-0.490476746765798	0.034527788576598	0.300885014738925	-0.231370671925079
ENSG00000260461	1.6220220399269e-07	0.000100300143778402	-0.893870136019109	0.239268088287605	0.618447177353555	0.232968599071303
ENSG00000258910	2.77758568371019e-07	0.000142629024858518	0.479844303643409	0.326510455967001	0.747253818205246	-0.124361881039298
ENSG00000258634	3.41972557234688e-07	0.000144376157203488	-0.76072054649979	0.225319004317258	0.602751794880231	-0.228681619064294
ENSG00000232065	3.51451210329815e-07	0.000144376157203488	0.533204222280637	0.989437869608595	0.993408061009813	-0.00226119435700464
ENSG00000275418	5.11142217244594e-07	0.000174981019036733	-1.00617487120862	0.0499401999329307	0.338483577323197	-0.497547148183921
ENSG00000232756	5.0721445297437e-07	0.000174981019036733	0.416886710634316	0.181985475679043	0.576134595011732	0.230977765647615
ENSG00000265415	7.07431528142989e-07	0.000223548362893184	0.303286318221517	0.225861941165796	0.602751794880231	0.0916137422137962
ENSG00000237248	7.7740466980437e-07	0.000228112741682597	-0.997083506475718	0.036943514328526	0.312993663061123	-0.414071782457217
ENSG00000259884	1.14220027455479e-06	0.000312810581858072	-0.35047532213292	0.021779208266881	0.252768701213671	-0.139540547642875
ENSG00000251615	1.41415050936957e-06	0.000355988735456765	-0.457819702065303	0.52690754858599	0.789394663088123	0.0772144213155919
ENSG00000224397	1.47317636386685e-06	0.000355988735456765	0.340426438728673	0.728798733781935	0.906731047613727	-0.0396231478636929
ENSG00000231856	2.18620089465543e-06	0.000498939626402472	-0.857446721551457	0.150855601965829	0.521726130279897	-0.389447887896539
ENSG00000272721	2.66959237682729e-06	0.000548334274200326	0.593295423188337	0.0168054533018083	0.24407920271674	0.460149527764508
ENSG00000241158	2.63529595086111e-06	0.000548334274200326	-0.757647634952811	0.0649234579609294	0.39040167692872	-0.318395129417802
ENSG00000242908	2.93373285304414e-06	0.000573894026681206	-0.59000962030388	0.209221086644595	0.594908789050032	-0.3151575517357
ENSG00000276136	3.38977472969752e-06	0.000632963390436246	-0.826405338855803	0.229243305593793	0.602751794880231	-0.248390517912565
ENSG00000180139	3.73394940910928e-06	0.000666915833592214	-0.500674707183486	0.265560579753816	0.658503876625315	-0.109777329441663
ENSG00000261269	4.64415736788823e-06	0.000794924936136868	-0.645422917318467	0.746408280313301	0.910618101982227	0.0555966440464782
ENSG00000270412	5.13672841000792e-06	0.000816645015202455	-0.374516824047287	0.500470601139275	0.787577386518661	-0.097613112533809
ENSG00000267454	5.36743315736765e-06	0.000816645015202455	-0.574252968539449	0.617031255061888	0.837672033066554	0.0916438223417821
ENSG00000278768	5.25058508388895e-06	0.000816645015202455	-0.618955397177449	0.809273890300812	0.945031059498731	0.0397056905114314
ENSG00000230163	6.27242488248084e-06	0.000920254336329689	-0.622304622430795	0.00877118357076902	0.157365352299091	-0.535526754935789
ENSG00000267272	6.96530486852669e-06	0.000937996062279928	-0.309327118052174	0.0777545413071181	0.431184274521291	-0.184458772653587
ENSG00000269933	6.91951147253772e-06	0.000937996062279928	-0.448585046079413	0.387644876880228	0.77784004900309	-0.0880917659927232
ENSG00000274825	7.07835392664989e-06	0.000937996062279928	0.683935021029257	0.891102354354744	0.972614481443522	-0.0346302172446941
ENSG00000267390	7.50229543744157e-06	0.000949349046220249	-0.578646137380759	0.441850644796087	0.787577386518661	-0.146547890973069
ENSG00000269044	7.62622164685205e-06	0.000949349046220249	-0.550829541664977	0.782003865820141	0.931684293262277	-0.0463292094824432
ENSG00000230937	8.03287258704002e-06	0.000970560017281188	-0.169892288295476	0.0194854555062889	0.252768701213671	-0.122489936084049
ENSG00000272189	8.34808103355284e-06	0.000979826196738144	0.534554687263682	0.285405885744899	0.685423583875544	0.189225304829698
ENSG00000253768	8.79734326011713e-06	0.00100387461423781	-0.142681598067072	0.707436286733978	0.906731047613727	-0.0181649698042478
ENSG00000203865	9.23294136697818e-06	0.00102510603069044	-0.524676068913244	0.878774120487646	0.969239370706911	0.0257964500841379
ENSG00000200087	9.62209407756349e-06	0.00104019901238502	-0.24688734851126	0.775194608815836	0.929296909183722	-0.0251113055409551
ENSG00000267013	1.06276547383075e-05	0.00109146014162418	0.265094346809309	0.00532830123220005	0.137665737727435	0.278296825323298
ENSG00000250208	1.0608865108809e-05	0.00109146014162418	-0.370370336150547	0.657641956550704	0.868315137437077	-0.0564661925523322
ENSG00000203711	1.12942055867781e-05	0.00113162430610938	0.448838298580323	0.00382903261158275	0.137665737727435	0.37010280105364
ENSG00000277631	1.1570125711223e-05	0.00113166848623105	-0.555791254253032	0.0930674793191183	0.450564780830652	-0.381783185892861
ENSG00000227591	1.33982197553198e-05	0.00122858446360902	-0.333630706731007	0.137529744057222	0.505380384788587	-0.162453930029285
ENSG00000259459	1.37572749089618e-05	0.00122858446360902	-0.211511521991337	0.248716160292874	0.632153574077722	-0.0774322053570752
ENSG00000268912	1.32480535253994e-05	0.00122858446360902	-0.87070074431937	0.590932418566238	0.826604667260756	0.12074570788495
ENSG00000231160	1.35163993831813e-05	0.00122858446360902	-0.543502568707475	0.98330885032685	0.993408061009813	-0.00263574592340165
ENSG00000256462	1.45464884216584e-05	0.00127142498800367	-0.216924757075813	0.011048078289832	0.168483193919937	-0.183452551346491
ENSG00000226791	1.55629480451876e-05	0.00133192897020064	0.353009627989801	0.0411669426053671	0.313897937365924	0.283553876309463
ENSG00000243479	1.64372183552835e-05	0.00137804271435723	0.310741511654123	0.529914295312312	0.789394663088123	0.0602898136103138
ENSG00000249669	1.83754291325145e-05	0.00148012280149745	-0.410318807374008	0.162056049928291	0.549189946979208	-0.157608869490365
ENSG00000227733	1.81618931277534e-05	0.00148012280149745	-0.409048736516795	0.545009665228389	0.806931785896402	-0.0701812815844035
ENSG00000204588	2.23701378539536e-05	0.00176724089046234	-0.413693080799689	0.272266246829465	0.662919563673505	0.150358893035068
ENSG00000228956	2.28952162479007e-05	0.00177459525181841	-0.713841343902725	0.862547266766856	0.963651708292642	0.0274823043248442
ENSG00000224958	2.37552549893858e-05	0.00180715902771105	-0.503515930230159	0.222530617137452	0.602751794880231	-0.235314500805626
ENSG00000179066	2.42548418740284e-05	0.00181161618942743	0.665839411398489	0.121719734824375	0.503485379103883	-0.304068782682627
ENSG00000249346	2.54562941446733e-05	0.00186740100618425	-0.204654207828175	0.0223762456812103	0.252768701213671	-0.139966252955633
ENSG00000273464	2.82210730276454e-05	0.00203389768416785	-0.496341526406952	0.981970657925971	0.993408061009813	-0.00247064140430593
ENSG00000255750	3.00979380933254e-05	0.00212305762954342	-0.607521078239957	0.0290273195747206	0.280992042466488	-0.48835544801604
ENSG00000255774	3.04918208722157e-05	0.00212305762954342	-0.188532110868732	0.209877152241159	0.594908789050032	-0.0768803892030628
ENSG00000226965	3.21097251946318e-05	0.00219844585165912	-0.593944462088309	0.515773515624975	0.789394663088123	0.11347475643894
ENSG00000267481	3.26799349971213e-05	0.00220080611423236	-0.519269055511034	0.0716052247668433	0.404436917664578	0.32632575502606
ENSG00000267530	3.83825608472519e-05	0.00254315419291146	-0.406677451234502	0.968316437395509	0.993408061009813	-0.00490112759735602
ENSG00000222112	4.33754342570157e-05	0.00282835371314	-0.596466981590005	0.93008609499096	0.993408061009813	0.0155431441086732
ENSG00000284615	4.46074593594612e-05	0.00286324129763541	0.525874315828695	0.453279177944564	0.787577386518661	0.148830460582944
ENSG00000226777	4.7798174799949e-05	0.0029103338372661	-0.45181005443078	0.0252505357784454	0.256713780414195	-0.305074590967462
ENSG00000277059	4.7798174799949e-05	0.0029103338372661	-0.45181005443078	0.0252505357784454	0.256713780414195	-0.305074590967462
ENSG00000279685	4.81749515418926e-05	0.0029103338372661	-0.698467758590344	0.0925650244711069	0.450564780830652	-0.425296938222995
ENSG00000255026	4.60602764069659e-05	0.0029103338372661	-0.120639140818027	0.387542514132025	0.77784004900309	-0.0431514116188926
ENSG00000225938	4.93315697387312e-05	0.00293701577516968	-0.496983758855	0.131110719809134	0.503485379103883	-0.305267132533497
ENSG00000271850	5.17955245285252e-05	0.00303965735375974	-0.350555688469037	0.494944381408122	0.787577386518661	0.0847692521108401
ENSG00000233532	5.85725514885375e-05	0.00338895833119594	-0.951378959122115	0.10190005673662	0.477252547824523	-0.605949774856399
ENSG00000228775	6.0965618841834e-05	0.00343077756441444	-0.615946261316142	0.15224139539315	0.521726130279897	-0.291573068626813
ENSG00000261994	6.0965618841834e-05	0.00343077756441444	-0.615946261316142	0.15224139539315	0.521726130279897	-0.291573068626813
ENSG00000237949	6.35860122473197e-05	0.00352988295016202	-0.483324994221984	0.634347006820881	0.846688476066201	-0.0788580651845681
ENSG00000270953	6.57946269874886e-05	0.00360379103552804	-0.665893793954214	0.648399626827071	0.859834287748941	-0.0839141421400645
ENSG00000243836	6.74521486277853e-05	0.00364596613898608	-0.522844232106592	0.010873704497857	0.168483193919937	-0.403378496392487
ENSG00000258498	6.97771126915696e-05	0.00372265427190867	-0.434517686703398	0.0237875855000132	0.256713780414195	-0.363967063481706
ENSG00000271774	7.16547746701816e-05	0.00377381813262957	-0.35203639820861	0.427255284066598	0.787577386518661	-0.135124018827161
ENSG00000182873	7.53109323289343e-05	0.00391616848110458	-0.588944522018211	0.117626590510543	0.503485379103883	-0.280385591642811
ENSG00000248441	8.03961373538523e-05	0.00412733653914618	-0.530406725795842	0.497219290973896	0.787577386518661	0.153336416867865
ENSG00000228536	8.23859776557903e-05	0.00412733653914618	-0.438514802577838	0.798718698136063	0.944711278432725	-0.0449680849293916
ENSG00000204380	8.16336338416611e-05	0.00412733653914618	0.452508905413362	0.814895634912021	0.945031059498731	-0.0407892275365799
ENSG00000277959	8.8827142286313e-05	0.00439640843990571	-0.420182631816412	0.164378119671044	0.550937653842509	-0.231969876628987
ENSG00000257588	9.16448061970937e-05	0.00448186742687692	0.250954837549188	0.990150985399945	0.993408061009813	0.00175982438847501
ENSG00000268087	9.35459443597103e-05	0.00452102046387871	-0.370199858459819	0.440174794011278	0.787577386518661	0.0895739079858499
ENSG00000282728	9.70041902770235e-05	0.00463364201927922	-0.614929762427037	0.176442825121	0.56647433328321	0.28370550922543
ENSG00000268262	0.00010017866151916	0.00473027518989323	0.537873561693178	0.620701244173906	0.837672033066554	0.114411901641664
ENSG00000263069	0.000104879314450121	0.00489595708819429	-0.625242966816944	0.195361218222653	0.594908789050032	-0.275462269897301
ENSG00000261662	0.000110154491758497	0.00492585940720957	-0.715764822454923	0.019916196784289	0.252768701213671	-0.567722564567761
ENSG00000259291	0.000110316228204304	0.00492585940720957	-0.361509796024734	0.231543883787786	0.603597303891237	-0.167701522891505
ENSG00000259225	0.000109090322314034	0.00492585940720957	0.530250646925538	0.365616612278103	0.768137018539335	0.196470847953618
ENSG00000253395	0.00011015389482109	0.00492585940720957	0.277076761258393	0.387519288105457	0.77784004900309	0.0883177975387019
ENSG00000226853	0.000112258085389528	0.00495204249544945	0.42048721733277	0.0063801588552531	0.137665737727435	0.434858820055813
ENSG00000234184	0.000116885365508323	0.00505436927903357	-0.395146416489977	0.0843676731527453	0.432555387131219	-0.293750643608522
ENSG00000248309	0.000118359991478342	0.0050648213020107	-0.567249465719246	0.103643871816555	0.477252547824523	-0.335030399904447
ENSG00000254164	0.000119610411801275	0.00506556259463546	-0.188501901146937	0.892891982964545	0.972614481443522	0.00833011718443886
ENSG00000267767	0.00012334691810795	0.00517050142436184	-0.601924423367195	0.776953153579833	0.929296909183722	0.044667666823176
ENSG00000231424	0.000137976742046194	0.00571075477993621	-0.497667452988098	0.262200988958293	0.655502472395732	0.217887423008656
ENSG00000258376	0.000139015452286665	0.00571075477993621	-0.762756484084659	0.635710363997246	0.846688476066201	0.137854691980025
ENSG00000231826	0.000144365593622847	0.00576173517447896	-0.372858210492166	0.00379213096737561	0.137665737727435	-0.331204995880509
ENSG00000255007	0.000143068265741234	0.00576173517447896	0.23150315978857	0.0482625818078577	0.338483577323197	0.187847292495379
ENSG00000273350	0.000144464148727199	0.00576173517447896	-0.341414436196094	0.357346093757401	0.761784093353091	-0.110411148600033
ENSG00000237512	0.000147578935944282	0.00582936796979913	0.371039957881926	0.578282169628588	0.826114567405334	0.0895341034519866
ENSG00000228649	0.000154262761562229	0.00603534689997751	-0.501318030599577	0.0435426024245374	0.323914481450827	-0.313364531488238
ENSG00000285410	0.000156827363940002	0.00607780010439177	-0.526110653998355	0.479585863086638	0.787577386518661	0.130761603597797
ENSG00000253200	0.00016436998558242	0.00631057851189327	-0.698642623659868	0.739888457899524	0.906731047613727	-0.0707657654651996
ENSG00000182165	0.000171922131526752	0.00653940848436943	-0.384070222658199	0.132416602130211	0.503485379103883	-0.189876914291862
ENSG00000275964	0.000189084330631663	0.00712622413059515	-0.504198309877717	0.868896116584072	0.967201881599058	-0.0288414763555462
ENSG00000249685	0.00020042858588511	0.00748509664378212	-0.485280706883378	0.521949633930556	0.789394663088123	-0.119745737514889
ENSG00000259363	0.000207977631109674	0.00769704602341029	-0.382866313591123	0.853244622974826	0.956763272085742	-0.0328410274829536
ENSG00000260804	0.000216078985098709	0.00785533159987166	-0.475668928815803	0.0392389711184248	0.313897937365924	0.302877656132102
ENSG00000226330	0.000214865338528917	0.00785533159987166	-0.323250387995511	0.494693211588788	0.787577386518661	-0.110141512526119
ENSG00000249379	0.000218707576626586	0.00788114670861416	-0.354975998546168	0.442494080906931	0.787577386518661	0.0882965576454214
ENSG00000266053	0.000237976023870291	0.00830699488639532	-0.588375715346021	0.166977908034374	0.552435121043099	-0.301327992122729
ENSG00000213468	0.000238613777165201	0.00830699488639532	0.667044008049229	0.45473360876815	0.787577386518661	0.113501777687231
ENSG00000242588	0.000237301968348813	0.00830699488639532	-0.448119126323158	0.828029041226232	0.94943179539098	-0.0245719736429296
ENSG00000247982	0.000251188401498924	0.00867127691897125	-0.473557534078575	0.00616239928143457	0.137665737727435	-0.447882470601024
ENSG00000274266	0.000262128820787879	0.00889938178344301	-0.196377176494716	0.723902686420207	0.906731047613727	0.0241292962571816
ENSG00000267328	0.00026055188297674	0.00889938178344301	-0.23111383315623	0.759767994699865	0.923224057304617	-0.0256967883821891
ENSG00000260917	0.000271097384272963	0.00905421182596204	-0.619095701196099	0.59369974001094	0.826604667260756	0.113941425137375
ENSG00000214708	0.000270220618067491	0.00905421182596204	-0.380450839415717	0.938347073244407	0.993408061009813	-0.0131326547734617
ENSG00000233178	0.000281142255181856	0.00931397084102471	-0.476746963977017	0.523896656528251	0.789394663088123	0.108686116624893
ENSG00000174680	0.000323954925211549	0.0106174279521961	-0.239668149043787	0.394112924340378	0.785649947214478	-0.0899946497261822
ENSG00000258738	0.000334028661834451	0.0108046436442199	-0.783804978787575	0.426619096612459	0.787577386518661	-0.213330927141143
ENSG00000241684	0.000345473696895204	0.0109326874323523	-0.594912975790708	0.256868682469921	0.647478910358065	-0.277608736849134
ENSG00000264666	0.000345971121276971	0.0109326874323523	0.604057066483103	0.27326453593013	0.662919563673505	0.323571767560556
ENSG00000235091	0.000344588065049689	0.0109326874323523	0.308959165070383	0.346872009914262	0.755685450170356	0.109517302489878
ENSG00000266968	0.000355148599427995	0.0111302047729622	-0.49130968615484	0.422386171848093	0.787577386518661	0.103698087709404
ENSG00000224660	0.000357640464953994	0.0111302047729622	-0.430739408215082	0.516190133290871	0.789394663088123	-0.0885959931846994
ENSG00000244265	0.000364900645817925	0.0112707658121807	-0.250421155127137	0.172329093070859	0.559152908368213	-0.179780108827902
ENSG00000259976	0.000376088857032521	0.011390217527318	-0.373949523071237	0.367698376087681	0.768137018539335	0.113010699555121
ENSG00000273132	0.000377086071985212	0.011390217527318	0.386340900595107	0.617832031368763	0.837672033066554	0.0829573525637562
ENSG00000186235	0.000371581173119785	0.011390217527318	-0.64784629596144	0.960745120235662	0.993408061009813	0.0138010343344506
ENSG00000259969	0.000407667155538167	0.0121601199866687	-0.407744212526594	0.498629878818763	0.787577386518661	0.111257332698075
ENSG00000267348	0.000408494780467449	0.0121601199866687	-0.464854827073823	0.662846352087511	0.87141438528746	-0.0795070113291104
ENSG00000236824	0.000430443804947853	0.0127213176311207	0.169962057570588	0.130494579676182	0.503485379103883	0.0934057734644824
ENSG00000259244	0.000435645506600362	0.0127830838651021	-0.421245047906097	0.731189020405343	0.906731047613727	0.0456290107333195
ENSG00000226200	0.000446053165224171	0.0129041295967669	-0.589807424496548	0.495778473696896	0.787577386518661	0.162690077583309
ENSG00000267653	0.000443678089871114	0.0129041295967669	-0.447509006602166	0.431315231106285	0.787577386518661	-0.161248751430705
ENSG00000267745	0.000449911954696307	0.0129247434258212	-0.453657824876096	0.488112215085983	0.787577386518661	0.10793622928384
ENSG00000257221	0.000469757256933994	0.0133707473789547	-0.599793519409579	0.484848344267579	0.787577386518661	-0.187222379037331
ENSG00000261664	0.000475201829923902	0.0133707473789547	-0.281341042623309	0.456589565719672	0.787577386518661	0.081093645913129
ENSG00000261754	0.000474166229383256	0.0133707473789547	-0.556168280280605	0.929509647670986	0.993408061009813	0.0138408535148256
ENSG00000282091	0.00048463684421555	0.0135434568437924	-0.472423402546555	0.456849026761001	0.787577386518661	-0.109732491974028
ENSG00000244620	0.00049454842950305	0.0136349325395874	-0.564537585936207	0.210656226942306	0.594908789050032	-0.32252843432901
ENSG00000282135	0.00049454842950305	0.0136349325395874	-0.564537585936207	0.210656226942306	0.594908789050032	-0.32252843432901
ENSG00000272568	0.000520821451397355	0.0142635634822689	0.439248673868719	0.902949204966871	0.980069421761195	0.0168863616033938
ENSG00000264885	0.000552132812005717	0.0150209376935065	-0.672225063827787	0.552033312560349	0.809069821307743	0.128814473544417
ENSG00000261338	0.000556426562801489	0.0150381599999245	-0.742776438840728	0.987283546482941	0.993408061009813	0.0040491676701826
ENSG00000277587	0.000562298898296994	0.0150975416614644	-0.614240553517631	0.921129221090639	0.993408061009813	0.0246196906226357
ENSG00000183242	0.000569685334906538	0.015196541271403	0.198947143346921	0.00249893362671857	0.127029126024861	0.25147109996567
ENSG00000256894	0.000583229797868835	0.0154574710299689	-0.299624372441801	0.477926985872505	0.787577386518661	0.0798395277642983
ENSG00000254271	0.000598561746499953	0.0157621259911654	-0.521672852977912	0.00418929697416284	0.137665737727435	-0.496525119558219
ENSG00000255021	0.000606571011974984	0.0157708463113496	-0.544922715583334	0.131571412969083	0.503485379103883	-0.319462976904486
ENSG00000261613	0.000606099035885029	0.0157708463113496	-0.399749382454805	0.619496439365751	0.837672033066554	0.0790334643853337
ENSG00000251144	0.000631899931983838	0.0163260686829535	0.47011028821571	0.13536328225088	0.503485379103883	0.332839694488101
ENSG00000214145	0.000655041770066481	0.0167137365927522	0.485188798473	0.480559733261728	0.787577386518661	0.124972445965779
ENSG00000230500	0.000654664185611849	0.0167137365927522	-0.392511647973408	0.590141045716406	0.826604667260756	0.0672026684701471
ENSG00000259048	0.000661436457609912	0.0167727220238365	-0.559258506530375	0.375393143511743	0.768422206517325	0.146950832347636
ENSG00000250899	0.000671662842702392	0.016927551888475	-0.495879401041201	0.589123934437964	0.826604667260756	-0.112406333831559
ENSG00000277051	0.000694139476502862	0.01738734737484	0.359613009773043	0.216328060622416	0.599818713543971	0.212978162476372
ENSG00000277767	0.000707151800122825	0.0175178162263071	-0.713434660798096	0.127141656841727	0.503485379103883	0.431723755699323
ENSG00000275367	0.000716405337395228	0.0175178162263071	-0.50957305369243	0.488696393804493	0.787577386518661	0.119787505392545
ENSG00000203279	0.000713819818325544	0.0175178162263071	0.506902522855015	0.734388507667535	0.906731047613727	0.0766220744477151
ENSG00000272143	0.000709631529911638	0.0175178162263071	-0.357155265974207	0.969618406120407	0.993408061009813	0.00577495569133067
ENSG00000281578	0.000752387975848202	0.0180749111390901	-0.483543443970439	0.00970839956391595	0.164503437055242	-0.416644330598012
ENSG00000263400	0.000747097407203864	0.0180749111390901	-0.463108149859825	0.813661573920836	0.945031059498731	-0.0444050386047242
ENSG00000283696	0.000748208207133925	0.0180749111390901	-0.551996938367095	0.953696275460606	0.993408061009813	0.0123302452444621
ENSG00000282810	0.000758381410238261	0.0181129699608069	0.277000181135337	0.973613934535094	0.993408061009813	0.00351116359703461
ENSG00000264278	0.000779609820073588	0.018512353415389	-0.612321796293608	0.800024450263889	0.944711278432725	-0.0969955923508958
ENSG00000270127	0.00078473365290132	0.018526930150107	-0.677458627379401	0.740249281494486	0.906731047613727	-0.0551808858156928
ENSG00000254343	0.000800881477334058	0.0187584538833707	-0.263776544994965	0.0994821544727642	0.474094642409267	0.181052448330198
ENSG00000270118	0.000803672805129807	0.0187584538833707	-0.488782394207391	0.509883547247861	0.789394663088123	0.0786104289502516
ENSG00000259834	0.000824328698714546	0.0190640515285854	-0.485171591305684	0.135029209157842	0.503485379103883	-0.223802423466192
ENSG00000269353	0.000826047023390505	0.0190640515285854	0.160241179327309	0.552937012046716	0.809069821307743	0.0545039457368832
ENSG00000253552	0.000845943310943191	0.019414162689132	-0.31174561257259	0.430569991718854	0.787577386518661	-0.104641214312856
ENSG00000269054	0.000855031127672771	0.0195137104026652	-0.686012981781815	0.765840327422512	0.92324624452121	0.0700056915593627
ENSG00000272140	0.000866482107010496	0.0195577389868083	-0.451291581641144	0.0850928630422071	0.432555387131219	0.307912574615166
ENSG00000175773	0.000862865132726366	0.0195577389868083	-0.514871482104022	0.530576740764148	0.789394663088123	-0.156026132834413
ENSG00000267868	0.00087775446503273	0.0197039089746145	-0.424908812687329	0.519217831303105	0.789394663088123	-0.123085657074319
ENSG00000224914	0.000902511936197334	0.0200406434264792	-0.445361709390624	0.14674555071012	0.521726130279897	0.211938989017718
ENSG00000230798	0.000900687800775901	0.0200406434264792	0.1328970605739	0.963731923683066	0.993408061009813	0.00314547514922661
ENSG00000271133	0.000912153476081974	0.0201458412889503	-0.331029098113749	0.183229690872584	0.576134595011732	-0.159727250002396
ENSG00000249096	0.000927188014772845	0.0203655396371761	-0.359368177719115	0.00564086431506615	0.137665737727435	-0.478489204981257
ENSG00000265369	0.000932015932762683	0.0203655396371761	-0.192001540611682	0.089735859769479	0.448679298847395	-0.135776084266444
ENSG00000231621	0.000981130663929348	0.020992108163655	-0.577052811366537	0.00677044611774272	0.137665737727435	-0.698315791575317
ENSG00000226328	0.00097435035505618	0.020992108163655	0.477617146131506	0.0609300125960419	0.37925824166924	0.38822213093375
ENSG00000232480	0.000978962336135003	0.020992108163655	-0.200197141309741	0.111575447783153	0.493195819911039	-0.214701642989469
ENSG00000264247	0.000977354427534501	0.020992108163655	-0.419632648094898	0.300745770313078	0.716620780824132	0.172228645828527
ENSG00000228223	0.00100178753342469	0.0212942712680801	-0.353960909033066	0.465190596347941	0.787577386518661	0.100007176433554
ENSG00000276408	0.00100562040555198	0.0212942712680801	-0.535600083892458	0.712068721153222	0.906731047613727	-0.0616126071827111
ENSG00000267750	0.00104743867931227	0.0218270196850181	0.550169632150088	0.0834511304242523	0.432555387131219	0.373919694115065
ENSG00000273729	0.00103950764876092	0.0218270196850181	-0.984812809089016	0.341659914745776	0.751952082371115	-0.409562212471266
ENSG00000249087	0.00106265918622289	0.0218270196850181	-0.667547624468404	0.503533083184062	0.787577386518661	-0.184397224934046
ENSG00000283106	0.00106265918622289	0.0218270196850181	-0.667547624468404	0.503533083184062	0.787577386518661	-0.184397224934046
ENSG00000250132	0.00104231370281698	0.0218270196850181	-0.50000886722326	0.679467707861067	0.888285415248212	0.084849867077931
ENSG00000269427	0.00111179300387308	0.0227226152234358	-0.374353836228732	0.359661998173263	0.761784093353091	0.16187150426804
ENSG00000272695	0.00116493376313723	0.0230074418219602	0.503875686128599	0.168447430350847	0.552435121043099	0.292451640454122
ENSG00000272498	0.00113370686359212	0.0230074418219602	-0.651595039088943	0.489768120330265	0.787577386518661	0.152608776997161
ENSG00000261534	0.0011462859117421	0.0230074418219602	-0.715374542741594	0.570456129929389	0.822245776281508	0.166865402921952
ENSG00000281332	0.00114315113393157	0.0230074418219602	-0.575890699712661	0.603170030939575	0.83023358432901	-0.0916537616068784
ENSG00000265479	0.00114964972985175	0.0230074418219602	-0.569472922105878	0.69984554930913	0.904461409064766	0.0910628186545482
ENSG00000278784	0.00116005733508492	0.0230074418219602	-0.692029436527657	0.835134964789269	0.950079777555	-0.0563247070134828
ENSG00000285309	0.00116005733508492	0.0230074418219602	-0.692029436527657	0.835134964789269	0.950079777555	-0.0563247070134828
ENSG00000263823	0.00118201142093173	0.0232330283119022	-0.600512149885276	0.579634483359808	0.826114567405334	-0.21246969682101
ENSG00000247287	0.00123609383904083	0.0241803499560939	-0.584062676169558	0.94151550130941	0.993408061009813	0.016929251838691
ENSG00000238178	0.00125513358325194	0.0243211733962217	-0.109179067202559	0.604301166298492	0.83023358432901	-0.0230659956822985
ENSG00000268941	0.00125287509884748	0.0243211733962217	-0.387661027112284	0.852789730125462	0.956763272085742	-0.0332181466053857
ENSG00000281508	0.00127062177092944	0.0245057006337002	-0.149370851724748	0.199240910725647	0.594908789050032	0.145300151700617
ENSG00000232284	0.00128266558154247	0.0246223841540956	-0.548370557786315	0.459339512492266	0.787577386518661	-0.141034712557515
ENSG00000273796	0.00133358750596219	0.0254808254627565	-0.435127052063984	0.342171198578432	0.751952082371115	-0.16723614688023
ENSG00000253802	0.00137450789903421	0.026141103931632	0.0933681154527536	0.0302103342562766	0.280992042466488	0.0941274702095071
ENSG00000275981	0.00140903063675733	0.0265518250266014	-0.285995335843977	0.115635151634073	0.503485379103883	-0.274668461701797
ENSG00000284948	0.00140607421938758	0.0265518250266014	0.421941216611952	0.374331946646811	0.768422206517325	0.170670408788497
ENSG00000278107	0.00150155994414909	0.0278296370440728	-0.45401464881933	0.189982334876922	0.591271552423074	-0.237050326078829
ENSG00000259172	0.00149253041997462	0.0278296370440728	-0.36134626130318	0.20069500512749	0.594908789050032	-0.160455326368053
ENSG00000239677	0.00150393851601367	0.0278296370440728	-0.409947561682295	0.318801506445438	0.742247782182126	0.15721636012737
ENSG00000215386	0.00150220597243305	0.0278296370440728	-0.219073913493074	0.437543916279357	0.787577386518661	-0.0809689883837559
ENSG00000228421	0.0015239321211313	0.0280731531551901	0.462379796910755	0.134231967842783	0.503485379103883	0.272974186494704
ENSG00000229056	0.00165008185301219	0.0292880968196165	-0.409027815504725	0.0489780033203477	0.338483577323197	0.335619749087625
ENSG00000238164	0.00165226863282794	0.0292880968196165	-0.397339086513922	0.0665602859026015	0.39040167692872	-0.294614359147849
ENSG00000281197	0.00165226863282794	0.0292880968196165	-0.397339086513922	0.0665602859026015	0.39040167692872	-0.294614359147849
ENSG00000251442	0.00166530241447028	0.0292880968196165	0.315122754697001	0.1286749228218	0.503485379103883	0.217605278171019
ENSG00000260679	0.00163595215527652	0.0292880968196165	-0.344393431597623	0.198913920780458	0.594908789050032	-0.252762492100958
ENSG00000254703	0.00162788226056564	0.0292880968196165	-0.763760872942895	0.226820957284861	0.602751794880231	-0.39165112374789
ENSG00000259723	0.00160720043930468	0.0292880968196165	0.287303394002487	0.310565986364787	0.730013385948839	0.161028520674663
ENSG00000261643	0.00163753884029627	0.0292880968196165	-0.643229862179412	0.35433426937971	0.761070085639518	0.206172261972318
ENSG00000271857	0.00165959147445405	0.0292880968196165	-0.55891399614155	0.478280286832267	0.787577386518661	-0.180011349944192
ENSG00000146521	0.00160169587565196	0.0292880968196165	-0.809042519668777	0.554916160473328	0.809069821307743	-0.173219754989351
ENSG00000214049	0.0016683093125098	0.0292880968196165	-0.474689667524243	0.818219149682774	0.945291063080477	-0.0397301580833826
ENSG00000214106	0.00168003112269903	0.0293683738385005	-0.415743177613517	0.405883228638072	0.787577386518661	0.13380010024581
ENSG00000226197	0.00168864274219646	0.0293938321395892	-0.265409014392259	0.0809289465597701	0.432555387131219	-0.21380736469283
ENSG00000231367	0.00170756401580275	0.0295977762739143	-0.212892530761573	0.00130645966718129	0.079694039698059	-0.290560811749463
ENSG00000254810	0.00172885380402601	0.0298408883484826	-0.360107846257178	0.694569290591605	0.901462270767827	0.0642309393359215
ENSG00000254910	0.00176574017418246	0.0302638323240075	-0.313404531193643	0.0591664479172475	0.375953471140844	-0.270947463094312
ENSG00000236452	0.00176809146975701	0.0302638323240075	0.204587706382103	0.0847593079159399	0.432555387131219	0.193180225203947
ENSG00000267615	0.00180535515533345	0.0307734397431942	0.211772696139098	0.328301677506567	0.747253818205246	-0.1131096577669
ENSG00000224141	0.00183389504495757	0.0310026372209288	0.426777610309787	0.681504220223218	0.888285415248212	0.0605677249104474
ENSG00000224020	0.00182895758427131	0.0310026372209288	-0.620765977510478	0.972618995125076	0.993408061009813	0.00983857665358601
ENSG00000258636	0.00189478868388518	0.0319007865303292	-0.497279965243868	0.979757852949279	0.993408061009813	-0.0078308690720354
ENSG00000196167	0.00191602744460285	0.0321266969078715	-0.407893166335814	0.245017937611474	0.627987151021006	-0.192332520632048
ENSG00000247809	0.0019365032868848	0.03233803049806	-0.348581650909174	0.350887717259364	0.759012438043304	-0.140825756961881
ENSG00000267274	0.00202794413364058	0.033727912959496	-0.409156205431526	0.210039336372768	0.594908789050032	0.221737834752521
ENSG00000228401	0.0020478676279811	0.0339219363538159	-0.571298384261246	0.111346773155208	0.493195819911039	-0.429514141407018
ENSG00000257167	0.00206231533039753	0.0340240617561167	0.43136179262051	0.821794474019177	0.945838922927733	0.0419061066684157
ENSG00000224652	0.00207410856841721	0.0340508707799326	0.357585201256797	0.0304024177094889	0.280992042466488	0.284407989726417
ENSG00000267322	0.00208880706829187	0.0340508707799326	-0.260186203757173	0.427160253013772	0.787577386518661	-0.154509741756179
ENSG00000267309	0.00208853937543614	0.0340508707799326	-0.459247962782263	0.972545450804674	0.993408061009813	0.0065865160129497
ENSG00000266983	0.00215691591722162	0.0347203814770754	0.396000786714718	0.228382719991639	0.602751794880231	0.255003121756974
ENSG00000213062	0.00215075421384593	0.0347203814770754	-0.276818663576339	0.457479968687992	0.787577386518661	-0.077023699782622
ENSG00000261523	0.0021757679323565	0.0347203814770754	-0.652852511531193	0.427231213162088	0.787577386518661	0.14393601025197
ENSG00000261695	0.0021757679323565	0.0347203814770754	-0.652852511531193	0.427231213162088	0.787577386518661	0.14393601025197
ENSG00000276411	0.0021805887100987	0.0347203814770754	0.42628363373271	0.501807131416746	0.787577386518661	0.192324699568927
ENSG00000282427	0.0021757679323565	0.0347203814770754	-0.652852511531193	0.427231213162088	0.787577386518661	0.14393601025197
ENSG00000259768	0.00221495864328388	0.0351314675930895	-0.205199459769911	0.128747495612143	0.503485379103883	0.382028882476638
ENSG00000278621	0.00224310207204036	0.0353052234174016	-0.12176540171992	0.104839084276207	0.477252547824523	-0.0795256105350373
ENSG00000256628	0.00224222985538206	0.0353052234174016	0.639693606884812	0.571528211710425	0.822245776281508	0.180571670799265
ENSG00000275557	0.00228091361166285	0.0356273502536539	-0.24928273957222	0.0453785361523608	0.329534607773097	-0.215382636780928
ENSG00000223749	0.0022751489390515	0.0356273502536539	-0.222538038257365	0.147098387077758	0.521726130279897	-0.131655787604522
ENSG00000232104	0.00237920032201322	0.0370217989501149	-0.36048629104723	0.924309861723054	0.993408061009813	-0.0153701855064108
ENSG00000238142	0.00238969073587818	0.0370447152565569	-0.195064558839754	0.214552182184306	0.599818713543971	-0.114849943250662
ENSG00000249307	0.00241380939301219	0.0372779285206544	-0.384204233168473	0.802230233160904	0.944711278432725	0.052335335845166
ENSG00000272221	0.00243545685387465	0.0374713736169178	-0.363958598433934	0.890990657421695	0.972614481443522	-0.0217303401297379
ENSG00000228971	0.00245653095171656	0.0376545863792971	-0.232928596769221	0.372723094295597	0.768422206517325	-0.0914588567009284
ENSG00000275649	0.00247865248967685	0.0378524328163289	0.349761007804001	0.71002404272686	0.906731047613727	-0.0690052871045325
ENSG00000260244	0.00251999099363306	0.0383411963031282	-0.255158227134398	0.273861852533973	0.662919563673505	-0.113188208882454
ENSG00000254929	0.00255484306545341	0.0384606046632687	-0.432449925068244	0.0685423973917316	0.394442098197701	0.337942860157717
ENSG00000223685	0.00255592625926786	0.0384606046632687	-0.414884692673344	0.311153246469997	0.730013385948839	0.184931327421775
ENSG00000258331	0.00255498951579469	0.0384606046632687	-0.469965941587277	0.459767683494066	0.787577386518661	0.182315453899231
ENSG00000254864	0.00257817761060765	0.0386538453444388	-0.474058319026613	0.9853147952715	0.993408061009813	-0.00344966563148304
ENSG00000231329	0.00259439459741583	0.0387555382043063	-0.489986985209701	0.877607830764559	0.969239370706911	0.0379794281074361
ENSG00000273784	0.00264173132730964	0.0393196822195218	-0.420597687659286	0.596239432122512	0.826604667260756	0.103212651113595
ENSG00000226851	0.00268357678469562	0.039798315637291	-0.355632748316953	0.481730607607556	0.787577386518661	0.099784993580221
ENSG00000267904	0.00269652990574399	0.0398465642186917	-0.305691318563189	0.342370672164749	0.751952082371115	0.130528187695442
ENSG00000266601	0.00280510456972502	0.0410747995033739	-0.330194182307068	0.341429205257754	0.751952082371115	0.147370201107664
ENSG00000269293	0.0028096442698267	0.0410747995033739	0.357832746172806	0.557064467129921	0.809069821307743	0.105840748415121
ENSG00000256443	0.00280473712660946	0.0410747995033739	0.427081172140803	0.725249380248442	0.906731047613727	0.0592875750684455
ENSG00000232803	0.00284002263977481	0.0413716773198401	0.540738169082083	0.42287012860055	0.787577386518661	-0.180887223371995
ENSG00000225313	0.0028732370244402	0.0417076243689057	-0.420331886958075	0.519401706160123	0.789394663088123	-0.10191351448805
ENSG00000258365	0.00289245479776402	0.041838747567657	-0.51906161065992	0.0405920207605212	0.313897937365924	-0.390433959508847
ENSG00000266075	0.00297926320132985	0.0429432043195194	-0.30199369443671	0.841054229310984	0.950079777555	0.0379220975745864
ENSG00000183250	0.00300341274335206	0.0431399284954205	0.452226911370545	0.147623072683778	0.521726130279897	0.302579228106916
ENSG00000233823	0.00305330774113828	0.0437037916397075	0.169706697976073	0.040397786845177	0.313897937365924	0.132261511510253
ENSG00000265984	0.00308618906679875	0.0440210579389211	-0.496958547403746	0.0580351424967742	0.375953471140844	-0.482382676530177
ENSG00000273328	0.00310068353834661	0.0440747680814113	0.394337964589339	0.0057533493311328	0.137665737727435	0.609116812186303
ENSG00000255334	0.00318698047146882	0.0451452268165308	0.459999407027707	0.634948108270442	0.846688476066201	0.118940063566165
ENSG00000226363	0.00325223710135639	0.0459113058844401	0.243685735621643	0.323297615969108	0.747013430837712	0.144786949043464
ENSG00000224132	0.00331755343839383	0.0464291299793262	-0.37960562838453	0.717539102617279	0.906731047613727	-0.0791009478345613
ENSG00000269899	0.00332282478430426	0.0464291299793262	0.291044300743984	0.735103794061176	0.906731047613727	0.0531797982879683
ENSG00000284973	0.00332282478430426	0.0464291299793262	0.291044300743984	0.735103794061176	0.906731047613727	0.0531797982879683
ENSG00000204832	0.00343984907061133	0.0479013558714283	0.111883473500114	0.032697298036304	0.293313997090374	0.115052576671838
ENSG00000272173	0.00345350057565167	0.0479289877188414	0.346520203976903	0.413654626364638	0.787577386518661	0.137290170951455
ENSG00000247950	0.00347093244366767	0.0480087221501239	-0.560639368801272	0.880260018642014	0.969239370706911	0.0348143206802348
ENSG00000268575	0.00349066473978897	0.0481196333927956	-0.471195189985098	0.935049220648334	0.993408061009813	-0.0161795741184888
ENSG00000230091	0.00351737409204163	0.0482614717029736	-0.448629439124634	0.589305914673348	0.826604667260756	0.0941205202479456
ENSG00000267107	0.00352445022173614	0.0482614717029736	-0.343937989064272	0.764214426286714	0.92324624452121	-0.0529378585525883
ENSG00000233559	0.003539043222937	0.0483002975409475	0.270367603770641	0.342692916228147	0.751952082371115	0.206750376253071
ENSG00000272622	0.00356012045826171	0.0484270690150302	-0.222616104676123	0.995340368133979	0.995340368133979	-0.00053472184284265
ENSG00000231789	0.00361520126035923	0.0490140157675106	-0.361670411588108	0.051678560097492	0.342651322385545	-0.343673167348797
ENSG00000248161	0.0036910333023367	0.0498775158092077	0.359459643240942	0.812165091162772	0.945031059498731	-0.0399505182098908
ENSG00000231528	0.00370478140120568	0.0498991540857474	-0.315939380502606	0.970250386012921	0.993408061009813	-0.00575316794990933

## Sheet: ER-
lncRNA	SCANB.pvalue	SCANB.qval	SCANB.beta	TCGA.pvalue	TCGA.qval	TCGA.beta
ENSG00000259834	4.76394995696277e-08	0.000195703064232031	-1.17317168729499	0.361307239903467	0.959477246983385	-0.174640442657139
ENSG00000197536	1.64659602182482e-06	0.00155949137638589	-0.810002004842606	0.426847079348108	0.959477246983385	-0.153389073209277
ENSG00000245164	1.4953277907763e-06	0.00155949137638589	-0.970774661932108	0.935843843106243	0.986588204678203	-0.014842208540316
ENSG00000258512	1.89811511244632e-06	0.00155949137638589	-1.17881382817078	0.493684289620206	0.959477246983385	-0.233061702790806
ENSG00000282474	1.79814892579358e-06	0.00155949137638589	-0.423207619917135	0.155157069420573	0.933272246049865	-0.232877825763724
ENSG00000253364	6.32668581522337e-06	0.00236272957535796	-1.30359195302604	0.874450800622508	0.986588204678203	0.0592496845659401
ENSG00000265206	6.10481774176596e-06	0.00236272957535796	-0.785882535007935	0.705247730548906	0.986588204678203	0.07700091350015
ENSG00000266088	5.52214887180178e-06	0.00236272957535796	-0.823039201269202	0.180454803887211	0.959477246983385	-0.266443424569062
ENSG00000267074	5.70910298546623e-06	0.00236272957535796	-1.25762350349836	0.465286702636883	0.959477246983385	-0.196384019568088
ENSG00000273445	5.05874379377247e-06	0.00236272957535796	-0.705304692072713	0.711192919305296	0.986588204678203	-0.0646432940018354
ENSG00000282430	6.32668581522337e-06	0.00236272957535796	-1.30359195302604	0.874450800622508	0.986588204678203	0.0592496845659401
ENSG00000225764	7.31155317564952e-06	0.00250298837046402	0.969209865921562	0.789237531326981	0.986588204678203	0.0635088503381475
ENSG00000281103	8.41777647642937e-06	0.00266001736655168	-0.965531879630644	0.157565444138289	0.933272246049865	-0.336250816105899
ENSG00000226777	1.09404949775034e-05	0.00299623689117228	-0.593822819907704	0.116292740896961	0.933272246049865	-0.25940119684235
ENSG00000277059	1.09404949775034e-05	0.00299623689117228	-0.593822819907704	0.116292740896961	0.933272246049865	-0.25940119684235
ENSG00000251301	1.5130762075668e-05	0.00388482316292775	-0.620434605298621	0.0193124019875618	0.933272246049865	-0.465652125550093
ENSG00000281556	2.94032997537362e-05	0.00710522090519696	-0.8051519962333	0.363153497100752	0.959477246983385	-0.189676241728501
ENSG00000231621	3.66594543334049e-05	0.00786247019021912	-1.12651490873813	0.434421850287052	0.959477246983385	-0.277044973534715
ENSG00000234184	3.82788227371914e-05	0.00786247019021912	-0.602309319648506	0.956926765965499	0.986588204678203	-0.0107531759836007
ENSG00000261416	3.58270722923074e-05	0.00786247019021912	-0.859714971002317	0.888218769984698	0.986588204678203	0.031293446477074
ENSG00000263955	4.22005827007201e-05	0.00825523779688372	0.533723772865338	0.882206790536719	0.986588204678203	-0.0357855849624657
ENSG00000268499	5.51713112985111e-05	0.0103019884915584	0.909014688228545	0.863582292296359	0.986588204678203	-0.0766400836141757
ENSG00000225793	7.31487271124509e-05	0.0130649987381717	1.02934195561262	0.371169691770275	0.959477246983385	-0.403507070214416
ENSG00000258779	7.80391586636421e-05	0.0133577026579267	1.20471873774718	0.967038125476034	0.986588204678203	0.0272487329215137
ENSG00000278702	8.44551930947024e-05	0.0138776773293215	0.551166618261076	0.482153707848822	0.959477246983385	-0.234850249145996
ENSG00000255733	0.0001016684268981	0.0160636114498998	-0.930705113745333	0.203545155483719	0.959477246983385	-0.446443213991613
ENSG00000232748	0.000139919087204992	0.0205281289370753	1.39403616855282	0.291856724583734	0.959477246983385	0.785424038046843
ENSG00000242158	0.000135927486036237	0.0205281289370753	0.939016798543145	0.986588204678203	0.986588204678203	0.00698172688854555
ENSG00000196274	0.000176287391524757	0.021204230156681	0.287151632061274	0.810936660009364	0.986588204678203	0.0570974371786674
ENSG00000197099	0.000163429211559225	0.021204230156681	0.700263411037044	0.714701025524841	0.986588204678203	0.128150033964339
ENSG00000236308	0.000178818215352241	0.021204230156681	1.0531930091895	0.401724189216096	0.959477246983385	-0.416710834581878
ENSG00000263537	0.000163934979493176	0.021204230156681	0.729059370223045	0.22986430815228	0.959477246983385	-0.39740426459236
ENSG00000265439	0.000183824020245766	0.021204230156681	0.457132437244743	0.694479048575	0.986588204678203	0.097961053742022
ENSG00000268027	0.000185820906923203	0.021204230156681	-0.782719971186511	0.507280616796844	0.959477246983385	-0.138322936998146
ENSG00000274591	0.000167736366146011	0.021204230156681	0.861086004816674	0.712699270609743	0.986588204678203	0.15311455599909
ENSG00000276317	0.000179113796845136	0.021204230156681	-0.870959332582852	0.877970326892041	0.986588204678203	0.0402682354768589
ENSG00000233538	0.000212388193676206	0.0234296170794215	0.914515671741524	0.658714258053829	0.986588204678203	0.212516595310957
ENSG00000239636	0.000222433073538811	0.0234296170794215	-1.07643138641683	0.598865633872935	0.986588204678203	0.195266832954407
ENSG00000272870	0.000221851322931771	0.0234296170794215	0.54322417913208	0.936497002746346	0.986588204678203	0.0164543114201231
ENSG00000234678	0.000250310730503128	0.0257069120226712	0.449549547645942	0.40518782936425	0.959477246983385	0.162543991426017
ENSG00000273866	0.000266138211866791	0.0266657505938726	0.446996199801774	0.756635689008641	0.986588204678203	0.0647266124752702
ENSG00000258736	0.000283766325447904	0.0274326856525109	0.951035592380189	0.837823557758868	0.986588204678203	0.115724357635521
ENSG00000261269	0.000287148364911871	0.0274326856525109	-0.893263662924449	0.279876910332805	0.959477246983385	0.260486928233232
ENSG00000203987	0.000297515653525499	0.0277400308997349	1.12392040353641	0.516210634806414	0.959477246983385	-0.357782276447987
ENSG00000274505	0.000303870835074993	0.0277400308997349	0.723484410156989	0.523351225627301	0.959477246983385	-0.210837032240808
ENSG00000241657	0.000349564945690092	0.0312176694977152	-0.625315041830787	0.354175839950816	0.959477246983385	-0.198219694662281
ENSG00000225007	0.000423334934324744	0.0353608341083529	0.636423569158873	0.0319783514290817	0.933272246049865	0.683499725613628
ENSG00000247774	0.000436219212117847	0.0353608341083529	-0.419974204500403	0.443719620364108	0.959477246983385	-0.104233872052994
ENSG00000253348	0.000422528124264037	0.0353608341083529	0.306435832216578	0.764664762393668	0.986588204678203	-0.0372846423425089
ENSG00000259773	0.000435675723283363	0.0353608341083529	0.544067910956636	0.289072338153858	0.959477246983385	-0.569318942397013
ENSG00000268584	0.000447605495042442	0.0353608341083529	0.92635161117592	0.734329116628774	0.986588204678203	-0.128151209681015
ENSG00000276493	0.000441025859012232	0.0353608341083529	0.39977100471312	0.945405184064204	0.986588204678203	0.0180902081858865
ENSG00000230438	0.000547983576355719	0.0415603822327346	-0.6071112535007	0.765317510378729	0.986588204678203	-0.0625414988736741
ENSG00000238121	0.000556431602434373	0.0415603822327346	-0.626922688639725	0.0497871449760822	0.933272246049865	-0.470676213044078
ENSG00000259772	0.000552040828009019	0.0415603822327346	-0.517021616858612	0.0948622537963623	0.933272246049865	-0.3411647472395
ENSG00000223576	0.000594451135780773	0.0422449773796197	0.81263688053084	0.148322418706611	0.933272246049865	-0.740450533252014
ENSG00000234083	0.000604163621284635	0.0422449773796197	0.975989129406804	0.728796209336998	0.986588204678203	-0.185201590284412
ENSG00000258910	0.000606731661489183	0.0422449773796197	0.187989126163599	0.91814089093978	0.986588204678203	0.00825154265717993
ENSG00000269680	0.000590125570426829	0.0422449773796197	0.893932545814059	0.397578473994045	0.959477246983385	0.318183619297271
ENSG00000261783	0.00062326616145949	0.0426729565212597	0.635228299116774	0.187471857946173	0.959477246983385	0.393131478573836
ENSG00000245954	0.000636518675013471	0.042713935106941	-0.982190875724906	0.984846773398959	0.986588204678203	-0.00579508683168377
ENSG00000277396	0.000644660169578954	0.042713935106941	0.331155005478406	0.501787617652344	0.959477246983385	-0.160142314969424
ENSG00000231898	0.000666238164204145	0.0427641621648536	1.0265664354799	0.40466950453067	0.959477246983385	0.539331776656518
ENSG00000264107	0.000658187969354833	0.0427641621648536	0.787078399594669	0.619415956618662	0.986588204678203	0.188305988322787
ENSG00000260814	0.000688965897440867	0.0435426447182628	0.62525833838919	0.0742151788476078	0.933272246049865	-0.722312981567614
ENSG00000226994	0.000708653909413692	0.0440403435108627	0.996619319888829	0.713560355679136	0.986588204678203	-0.188341914573864
ENSG00000272950	0.000718282136131403	0.0440403435108627	0.906119221747963	0.790498263676913	0.986588204678203	-0.105522398283376
ENSG00000229625	0.000772010374290979	0.0449005911591474	0.619813655111985	0.691665862195795	0.986588204678203	-0.191192873256626
ENSG00000233783	0.000762492184966516	0.0449005911591474	0.870206759844757	0.8737841175321	0.986588204678203	0.0800316590265342
ENSG00000257530	0.000776032612536384	0.0449005911591474	0.835407977428173	0.14108508432532	0.933272246049865	-0.693195612287269
ENSG00000272021	0.000765342407820701	0.0449005911591474	0.662906340230406	0.335830641198757	0.959477246983385	0.199777973167843
ENSG00000235127	0.000788501574233664	0.0449883953743318	1.11514905018819	0.2540888291338	0.959477246983385	-0.690775745041316
ENSG00000274704	0.000831565202702242	0.0467954774342577	0.532683882436991	0.630795330753997	0.986588204678203	-0.155423895892667
ENSG00000225783	0.000852754500083158	0.0473393984640758	-0.783095211782649	0.0814860891235969	0.933272246049865	-0.421024773087454
ENSG00000266208	0.000908458400683967	0.0497592948001298	-0.543655653023199	0.249640246703244	0.959477246983385	-0.202787243363085
ENSG00000261644	0.000927132559970014	0.0498029522165217	-1.49198878925776	0.227934572611406	0.959477246983385	-0.581117775213093
ENSG00000267249	0.000933502268907538	0.0498029522165217	0.717140596915363	0.077615824821529	0.933272246049865	-0.567665387283459
