# Supplementary material for: Subtype and cell type specific expression of lncRNAs provide insight into breast cancer
Source: Commun Biol. 2022 Aug 18;5:834. doi: 10.1038/s42003-022-03559-7 (PMC9388662; doi:10.1038/s42003-022-03559-7)
Supplement: Supplementary file 5 — Supplementary Data 3 [file 42003_2022_3559_MOESM5_ESM.xlsx]

## Sheet: Sheet1
Supplementary Data 3
1. lncRNA-mRNA correlations with 0.4 <Rho < -0.4 in both cohorts, and > mean number of significant associations
2. lncRNA cluster assignments and total number significant correlations in both datasets
3. mRNA cluster assignments and total number significant correlations in both datasets
4. GSEA of mRNAs in cluster A
5. GSEA of mRNAs in cluster B
6. GSEA of mRNAs in cluster C

## Sheet: lncRNA_mRNA_associations_Fig2a
mRNA	mRNA_symbol	lncRNA	lncRNA_symbol	cor.pval.scanb	Spearman.cor.scanb	BF.pval.scanb	cor.pval.tcga	Spearman.cor.tcga	BF.pval.tcga
ENSG00000003756	RBM5	ENSG00000116883	AL591845.1	1.66520527187211e-198	0.479857164448156	1.16701715161872e-190	2.46558626436662e-84	0.540781706255015	1.72794400060749e-76
ENSG00000004534	RBM6	ENSG00000116883	AL591845.1	2.25825238422658e-183	0.463234934013489	1.58263927552512e-175	7.22006689579876e-73	0.507516321167293	5.06000193823479e-65
ENSG00000004777	ARHGAP33	ENSG00000116883	AL591845.1	1.18098831239279e-185	0.465800747450013	8.27665897835012e-178	1.68059837894213e-72	0.506388448661745	1.17780502280244e-64
ENSG00000005379	TSPOAP1	ENSG00000116883	AL591845.1	2.43560647055288e-172	0.450507790583503	1.70693341760393e-164	8.72336598949101e-63	0.474877824814532	6.11355122491184e-55
ENSG00000007392	LUC7L	ENSG00000116883	AL591845.1	6.12476781523914e-150	0.422866964073483	4.29238917916141e-142	1.00321058516527e-59	0.464227665590679	7.03074857706335e-52
ENSG00000008710	PKD1	ENSG00000116883	AL591845.1	5.44813218769564e-170	0.447725986464235	3.81818615081536e-162	5.80353209771502e-67	0.488830860031237	4.06725922167471e-59
ENSG00000009724	MASP2	ENSG00000116883	AL591845.1	7.38528003813558e-138	0.406812801607499	5.17578740567036e-130	1.57566915434954e-43	0.400542129452365	1.10426801996318e-35
ENSG00000010310	GIPR	ENSG00000116883	AL591845.1	6.92892171467337e-159	0.434216386193842	4.85596017490162e-151	1.31359619027611e-72	0.506717795905203	9.20600787331015e-65
ENSG00000010322	NISCH	ENSG00000116883	AL591845.1	3.42445783528593e-199	0.480590291348573	2.39994497752269e-191	1.02202320905702e-84	0.541829814406915	7.16259211082741e-77
ENSG00000010361	FUZ	ENSG00000116883	AL591845.1	2.92441764020767e-141	0.411423513178926	2.04950440781501e-133	2.26675837939031e-63	0.476872229079242	1.58860048788454e-55
ENSG00000011021	CLCN6	ENSG00000116883	AL591845.1	1.22123214319213e-222	0.504601664552373	8.55869772506195e-215	6.56438959356839e-60	0.464879360812374	4.60048702403465e-52
ENSG00000011243	AKAP8L	ENSG00000116883	AL591845.1	3.06557523772136e-199	0.480641541787021	2.14843115286102e-191	2.21102286924524e-71	0.502922053471428	1.54953966013422e-63
ENSG00000012822	CALCOCO1	ENSG00000116883	AL591845.1	5.11037902752865e-202	0.483588063164541	3.58148035989196e-194	1.27646049908481e-68	0.494194210625493	8.94575173979014e-61
ENSG00000013441	CLK1	ENSG00000116883	AL591845.1	8.12900511714516e-163	0.439068731041568	5.69700838542223e-155	2.24073442856522e-67	0.490177027802065	1.57036225775233e-59
ENSG00000022976	ZNF839	ENSG00000116883	AL591845.1	3.35274581294323e-147	0.419304236195602	2.34968741380678e-139	1.72317213076433e-60	0.466925291486048	1.20764176390849e-52
ENSG00000026036	RTEL1-TNFRSF6B	ENSG00000116883	AL591845.1	1.2747872564233e-183	0.463515278410595	8.93402524025407e-176	9.08462679037228e-71	0.501004054822054	6.3667317534373e-63
ENSG00000037042	TUBG2	ENSG00000116883	AL591845.1	5.66984985799407e-136	0.404226359444465	3.97357139275872e-128	1.22539023714409e-59	0.463919784275556	8.58783867868461e-52
ENSG00000037757	MRI1	ENSG00000116883	AL591845.1	3.08275511646609e-143	0.414069836134808	2.16047123794633e-135	2.39355000101635e-47	0.41683245929971	1.67745920075228e-39
ENSG00000051009	FAM160A2	ENSG00000116883	AL591845.1	1.19628105952219e-200	0.482139251185246	8.38383434283429e-193	1.75808735865782e-84	0.541184659407721	1.23211122151389e-76
ENSG00000058453	CROCC	ENSG00000116883	AL591845.1	8.74759133478382e-202	0.483341580186145	6.1305289476816e-194	4.1908318931969e-74	0.511285534567893	2.93703892338334e-66
ENSG00000061273	HDAC7	ENSG00000116883	AL591845.1	3.12911597562015e-153	0.427093518986604	2.19296207779079e-145	7.58875330741625e-81	0.53104798264235	5.31838651891933e-73
ENSG00000061936	SFSWAP	ENSG00000116883	AL591845.1	3.83383600460625e-176	0.454956120660786	2.68684735116097e-168	2.5729917745249e-45	0.408278548194501	1.80321644578306e-37
ENSG00000061938	TNK2	ENSG00000116883	AL591845.1	6.62792451398279e-158	0.432993252280512	4.64501387192708e-150	2.02973365194547e-89	0.554421228929578	1.42248768067795e-81
ENSG00000065029	ZNF76	ENSG00000116883	AL591845.1	1.00366840508972e-196	0.477948816150227	7.03395709263324e-189	4.62090611748093e-65	0.482560441024247	3.23844560560235e-57
ENSG00000068137	PLEKHH3	ENSG00000116883	AL591845.1	3.50865128010741e-160	0.435824470864397	2.45894983165102e-152	1.54887537927185e-74	0.512592465548691	1.08549027790312e-66
ENSG00000070610	GBA2	ENSG00000116883	AL591845.1	1.35786125166111e-167	0.444861639027349	9.51622840123148e-160	1.29600743402034e-53	0.441764182887791	9.08274150745815e-46
ENSG00000075826	SEC31B	ENSG00000116883	AL591845.1	2.32194049030035e-190	0.471025307905707	1.62727347972664e-182	1.74019191196536e-87	0.549309206496461	1.21956964866474e-79
ENSG00000083828	ZNF586	ENSG00000116883	AL591845.1	1.15479655045203e-168	0.446144282788186	8.09310061511233e-161	9.33837405200669e-64	0.478177460238487	6.54456412732278e-56
ENSG00000087087	SRRT	ENSG00000116883	AL591845.1	1.19983363910712e-149	0.42248905464124	8.40873170160523e-142	6.66314128611836e-46	0.410774917944921	4.66969465921564e-38
ENSG00000089091	DZANK1	ENSG00000116883	AL591845.1	3.35418483647152e-170	0.447976452720246	2.35069591718318e-162	3.20716418283182e-52	0.436397491735135	2.24766019700028e-44
ENSG00000094914	AAAS	ENSG00000116883	AL591845.1	1.32946208586749e-153	0.427567072647978	9.31720000435664e-146	2.24285567864823e-68	0.493408170416364	1.57184888241751e-60
ENSG00000095066	HOOK2	ENSG00000116883	AL591845.1	2.23994571027623e-179	0.458686924668854	1.5698095044152e-171	2.90408792017342e-79	0.526524171186384	2.03525683583795e-71
ENSG00000096093	EFHC1	ENSG00000116883	AL591845.1	2.26958075625778e-188	0.46882718664438	1.59057847958821e-180	1.70501093468174e-59	0.463410746804987	1.19491394729614e-51
ENSG00000099326	MZF1	ENSG00000116883	AL591845.1	3.30353958335959e-202	0.48378797874709	2.31520246780007e-194	8.11395787691044e-94	0.56573113253013	5.68646290629418e-86
ENSG00000099999	RNF215	ENSG00000116883	AL591845.1	1.91486580663773e-135	0.40349704473567	1.34198544596373e-127	1.23902277326545e-56	0.453073232032589	8.68337887269204e-49
ENSG00000100650	SRSF5	ENSG00000116883	AL591845.1	1.22546245486698e-153	0.427612097360267	8.58834479839663e-146	3.79052505485509e-59	0.46217595825071	2.65649396346381e-51
ENSG00000100726	TELO2	ENSG00000116883	AL591845.1	1.824115382289e-174	0.453002192784943	1.27838529796961e-166	4.83989232781947e-55	0.44716479775188	3.39191657266561e-47
ENSG00000100813	ACIN1	ENSG00000116883	AL591845.1	7.65513751005871e-209	0.490706150584122	5.36491021445939e-201	8.22073323095478e-57	0.453727399721999	5.76129372243724e-49
ENSG00000101104	PABPC1L	ENSG00000116883	AL591845.1	5.49357245590442e-218	0.499986888171753	3.85003181769472e-210	1.17619624393969e-87	0.54976263162337	8.24307497419784e-80
ENSG00000102878	HSF4	ENSG00000116883	AL591845.1	4.54268786273976e-156	0.430689854496399	3.18362831286702e-148	3.53291302425589e-61	0.469331420709877	2.47595306364153e-53
ENSG00000103197	TSC2	ENSG00000116883	AL591845.1	1.31183527074561e-228	0.510419456384744	9.19366691253239e-221	4.78805998168659e-83	0.537223916113843	3.35559117905351e-75
ENSG00000103199	ZNF500	ENSG00000116883	AL591845.1	2.22466608910621e-143	0.414258551840556	1.55910116696464e-135	1.53248734245696e-62	0.47404001276766	1.07400513527993e-54
ENSG00000103510	KAT8	ENSG00000116883	AL591845.1	1.54396405143909e-134	0.402241992373639	1.08204829755699e-126	3.17185090721568e-61	0.469494421779917	2.22291177767925e-53
ENSG00000104133	SPG11	ENSG00000116883	AL591845.1	1.0229759786133e-133	0.40110030484903	7.16926935616467e-126	5.98802701379805e-49	0.423406823671381	4.19655783433961e-41
ENSG00000104365	IKBKB	ENSG00000116883	AL591845.1	5.85409190789391e-139	0.408312681308831	4.10269279053137e-131	8.61146749551626e-49	0.422765604622629	6.03512998525168e-41
ENSG00000104852	SNRNP70	ENSG00000116883	AL591845.1	1.03427031615316e-180	0.460214538111749	7.24842287463973e-173	5.60276869536741e-78	0.522799439479752	3.92655925037713e-70
ENSG00000104859	CLASRP	ENSG00000116883	AL591845.1	1.06387621696518e-231	0.513388402538673	7.45590836979376e-224	3.09742955486597e-69	0.496160017892304	2.17075544830303e-61
ENSG00000104936	DMPK	ENSG00000116883	AL591845.1	2.5067123163115e-182	0.462051981449469	1.75676615773654e-174	4.42361801286482e-74	0.511214392036403	3.10018120914238e-66
ENSG00000104957	CCDC130	ENSG00000116883	AL591845.1	9.41193674456704e-210	0.491642974707641	6.59611868662385e-202	1.95566377838715e-90	0.557073182346896	1.37057767635542e-82
ENSG00000105127	AKAP8	ENSG00000116883	AL591845.1	1.90802140402064e-165	0.44227117873325	1.33718871886848e-157	2.26829062001004e-54	0.444639344690976	1.58967432011041e-46
ENSG00000106479	ZNF862	ENSG00000116883	AL591845.1	4.25894395117498e-174	0.452571527443171	2.98477354279341e-166	2.1796279413929e-56	0.45217023591962	1.52753731610109e-48
ENSG00000108312	UBTF	ENSG00000116883	AL591845.1	4.74402807037082e-135	0.402952202043493	3.32473252361202e-127	9.77055100960192e-45	0.405792154669508	6.84744445719407e-37
ENSG00000108465	CDK5RAP3	ENSG00000116883	AL591845.1	2.10596573245187e-147	0.419568461489732	1.47591301325243e-139	6.12680400631335e-47	0.415133428572275	4.29381619236375e-39
ENSG00000108799	EZH1	ENSG00000116883	AL591845.1	7.85278557355594e-200	0.481271321691381	5.50342687903023e-192	2.82617878204929e-68	0.493085195231243	1.98065617969393e-60
ENSG00000110237	ARHGEF17	ENSG00000116883	AL591845.1	1.05907628739905e-178	0.457912270135304	7.42226927301182e-171	2.44861040017882e-59	0.462851964556603	1.71604689398324e-51
ENSG00000110844	PRPF40B	ENSG00000116883	AL591845.1	1.5547228631803e-182	0.462287115723695	1.08958833964376e-174	1.99427754223038e-84	0.5410345342587	1.3976391596781e-76
ENSG00000111077	TNS2	ENSG00000116883	AL591845.1	8.7151466444299e-151	0.423960076124052	6.10779090405325e-143	4.24518660006302e-72	0.505146542672835	2.97513204995185e-64
ENSG00000112983	BRD8	ENSG00000116883	AL591845.1	2.08741278942595e-231	0.513108500181147	1.46291065066688e-223	1.97315352676006e-76	0.518255052911025	1.38283492576092e-68
ENSG00000113108	APBB3	ENSG00000116883	AL591845.1	2.23719148592136e-263	0.542226300280572	1.56787927568254e-255	8.78663020601694e-107	0.59671827042357	6.15788835680578e-99
ENSG00000113119	TMCO6	ENSG00000116883	AL591845.1	2.02756711454045e-137	0.406213088113008	1.42096931753439e-129	2.57642751514911e-59	0.462773327357355	1.80562429801887e-51
ENSG00000113240	CLK4	ENSG00000116883	AL591845.1	5.00665617051207e-146	0.417763298703633	3.50878880936789e-138	1.97850395135514e-65	0.483785771480522	1.38658463600768e-57
ENSG00000113971	NPHP3	ENSG00000116883	AL591845.1	1.7274430242137e-170	0.448318750255627	1.21063491195596e-162	1.45183585261165e-60	0.467186382258675	1.01748257103939e-52
ENSG00000115257	PCSK4	ENSG00000116883	AL591845.1	1.22793256597278e-176	0.455529662446283	8.60565594961359e-169	1.21935986183968e-74	0.512905696302232	8.54557631301825e-67
ENSG00000115459	ELMOD3	ENSG00000116883	AL591845.1	1.18526793385846e-163	0.440090913545592	8.30665162692767e-156	5.00167018936778e-64	0.47909304139392	3.50529451012964e-56
ENSG00000116151	MORN1	ENSG00000116883	AL591845.1	3.77979075668131e-214	0.496126767157755	2.64897110109303e-206	1.5911477210636e-83	0.538550245058251	1.11511578338485e-75
ENSG00000116497	S100PBP	ENSG00000116883	AL591845.1	1.41579236677793e-148	0.421097804705119	9.92222402288672e-141	1.88828536101073e-49	0.425434456265979	1.32335721047327e-41
ENSG00000116580	GON4L	ENSG00000116883	AL591845.1	7.33149725063872e-159	0.434185857673349	5.13809509437943e-151	4.97488041487946e-71	0.501822873408305	3.48651957178182e-63
ENSG00000117480	FAAH	ENSG00000116883	AL591845.1	4.84382707302527e-150	0.422998717454512	3.39467413968752e-142	6.94055756053427e-62	0.471782554300078	4.86411486424992e-54
ENSG00000117616	RSRP1	ENSG00000116883	AL591845.1	4.9202614334814e-172	0.450147701705194	3.44824123506732e-164	8.1203036915387e-64	0.478382656878855	5.69091021056187e-56
ENSG00000121310	ECHDC2	ENSG00000116883	AL591845.1	3.5771079533477e-187	0.467496621056922	2.50692596598331e-179	5.21221821630829e-81	0.53151039318961	3.65285178900062e-73
ENSG00000121716	PILRB	ENSG00000116883	AL591845.1	6.30339422709894e-203	0.484545822662308	4.41757499852777e-195	1.091807495831e-74	0.513050272033828	7.65165769904262e-67
ENSG00000122678	POLM	ENSG00000116883	AL591845.1	3.29160480012665e-155	0.429604579959159	2.3068382757278e-147	1.83015618208923e-67	0.490462561463235	1.28261884028145e-59
ENSG00000124593	AL365205.1	ENSG00000116883	AL591845.1	5.9193094331406e-168	0.445294357756776	4.14839884961887e-160	1.85617015916057e-75	0.515359315995079	1.30085008055967e-67
ENSG00000125386	FAM193A	ENSG00000116883	AL591845.1	1.96966261503639e-145	0.416979542424378	1.38038840825035e-137	3.16814916432632e-48	0.420455210803086	2.22031750445916e-40
ENSG00000125503	PPP1R12C	ENSG00000116883	AL591845.1	1.66726253529141e-154	0.428712543849877	1.1684589328431e-146	5.52100953959996e-49	0.423549940465227	3.86926040638823e-41
ENSG00000126562	WNK4	ENSG00000116883	AL591845.1	9.84106129196722e-155	0.429002710057623	6.89685981173067e-147	3.45104115923951e-71	0.502319084952607	2.4185752302158e-63
ENSG00000127054	INTS11	ENSG00000116883	AL591845.1	1.12231778778604e-153	0.427660688546286	7.86548139161596e-146	2.963832304142e-58	0.458973948941647	2.07712718178386e-50
ENSG00000127415	IDUA	ENSG00000116883	AL591845.1	8.70775716158004e-210	0.491677676358827	6.1026121712129e-202	9.56481003605019e-87	0.547328491703727	6.70325608055287e-79
ENSG00000127511	SIN3B	ENSG00000116883	AL591845.1	2.94036634569336e-165	0.442043570205956	2.06068165614728e-157	2.04357386158898e-48	0.421234865318946	1.43218724283332e-40
ENSG00000128159	TUBGCP6	ENSG00000116883	AL591845.1	7.56990411235711e-182	0.461507237684566	5.30517653556185e-174	2.98203988386546e-63	0.47646742157575	2.08988750520204e-55
ENSG00000128191	DGCR8	ENSG00000116883	AL591845.1	9.90653111249822e-153	0.42645475066646	6.94274268561034e-145	1.18481001798548e-50	0.43024308782166	8.30344243892673e-43
ENSG00000128563	PRKRIP1	ENSG00000116883	AL591845.1	5.06774818808676e-133	0.40013065723773	3.55160361036626e-125	2.05778547999357e-53	0.440996804355932	1.4421470974594e-45
ENSG00000130045	NXNL2	ENSG00000116883	AL591845.1	1.34369411010209e-161	0.437573237425304	9.41694155973477e-154	1.32796876692939e-77	0.521704627139927	9.30673445489535e-70
ENSG00000130254	SAFB2	ENSG00000116883	AL591845.1	3.1827386756568e-157	0.432140411302901	2.23054219581944e-149	1.76211200978548e-65	0.483952703956026	1.23493179683551e-57
ENSG00000130684	ZNF337	ENSG00000116883	AL591845.1	4.27872547773386e-178	0.457214325556243	2.99863692718773e-170	1.92912151564315e-49	0.42539699201714	1.35197620037631e-41
ENSG00000131051	RBM39	ENSG00000116883	AL591845.1	2.39462898402913e-162	0.438493647154438	1.67821537880642e-154	1.00762076590719e-45	0.410012979751028	7.06165621742755e-38
ENSG00000131127	ZNF141	ENSG00000116883	AL591845.1	2.84352897918065e-160	0.435937448867079	1.99281562812848e-152	5.00390309619609e-53	0.439516409767083	3.50685938661101e-45
ENSG00000132635	PCED1A	ENSG00000116883	AL591845.1	1.33045152785241e-167	0.444872274582254	9.32413425916857e-160	7.28683328833843e-59	0.461162064688795	5.10679348193313e-51
ENSG00000132716	DCAF8	ENSG00000116883	AL591845.1	3.38508332129562e-150	0.42319981274481	2.37235034163034e-142	3.89007931604069e-50	0.42818781267442	2.72626405864836e-42
ENSG00000132781	MUTYH	ENSG00000116883	AL591845.1	1.07012255342648e-135	0.403845953813582	7.49968424480604e-128	1.70774293707085e-46	0.413269187915775	1.19682860232409e-38
ENSG00000132793	LPIN3	ENSG00000116883	AL591845.1	6.88763739337084e-209	0.490753441494103	4.82702709868164e-201	4.13907187090603e-66	0.486032717415341	2.90076421611335e-58
ENSG00000133858	ZFC3H1	ENSG00000116883	AL591845.1	4.20684835024784e-135	0.403024430476277	2.94826365369277e-127	3.59237485461408e-48	0.420231370665358	2.51762538900994e-40
ENSG00000134253	TRIM45	ENSG00000116883	AL591845.1	1.09819629384902e-176	0.455585854011134	7.69643197997481e-169	2.44648162724423e-71	0.502785108756912	1.71455499711711e-63
ENSG00000135111	TBX3	ENSG00000116883	AL591845.1	2.06127992836127e-141	0.411627681761394	1.4445960935378e-133	2.1576188955639e-49	0.425200903511513	1.51211283095979e-41
ENSG00000135164	DMTF1	ENSG00000116883	AL591845.1	1.70523798387543e-174	0.453036394125986	1.1950730690019e-166	1.41560252767435e-46	0.413611274730929	9.92089358336871e-39
ENSG00000135205	CCDC146	ENSG00000116883	AL591845.1	6.14754901343697e-149	0.421568784948022	4.30835480783216e-141	7.35985893302499e-64	0.478526932641942	5.15797166476546e-56
ENSG00000135473	PAN2	ENSG00000116883	AL591845.1	2.40423715629724e-217	0.49934544590557	1.68494902421459e-209	3.88344657614275e-72	0.505266130118599	2.72161567003593e-64
ENSG00000136883	KIF12	ENSG00000116883	AL591845.1	1.51964262568221e-157	0.432542541217801	1.06500323921521e-149	7.81486877633399e-72	0.504325869735798	5.47685384720051e-64
ENSG00000137171	KLC4	ENSG00000116883	AL591845.1	2.90275453603613e-164	0.440835585695397	2.03432236716662e-156	6.49411140126595e-67	0.488671426768469	4.55123432396993e-59
ENSG00000137218	FRS3	ENSG00000116883	AL591845.1	3.47980694583055e-185	0.465274748982675	2.4387350068503e-177	2.48265463030658e-69	0.496465990316912	1.73990593475368e-61
ENSG00000137221	TJAP1	ENSG00000116883	AL591845.1	1.1523331892599e-140	0.41062168797845	8.07583676896431e-133	1.59062168161086e-55	0.448970967231938	1.1147471218906e-47
ENSG00000137802	MAPKBP1	ENSG00000116883	AL591845.1	2.56150686844388e-160	0.435993576420164	1.79516753877581e-152	2.72931108016029e-58	0.459102953580616	1.91276889189112e-50
ENSG00000138468	SENP7	ENSG00000116883	AL591845.1	8.47902548156909e-136	0.403985408305266	5.94231133731556e-128	1.20252423124497e-57	0.456773707194752	8.42758803857408e-50
ENSG00000138834	MAPK8IP3	ENSG00000116883	AL591845.1	1.62967419104458e-196	0.477722339176378	1.14211608900398e-188	1.41326160978668e-81	0.53311132966948	9.9044878502643e-74
ENSG00000139625	MAP3K12	ENSG00000116883	AL591845.1	4.66800045969605e-203	0.484683031737059	3.27145048856639e-195	9.34477320652888e-82	0.533616976586897	6.54904881351096e-74
ENSG00000139631	CSAD	ENSG00000116883	AL591845.1	2.53308492406302e-252	0.532477063051448	1.77524873528948e-244	1.5937254718614e-98	0.577368515388422	1.11692233507217e-90
ENSG00000139636	LMBR1L	ENSG00000116883	AL591845.1	3.2205031005726e-154	0.428349794991732	2.25700844135817e-146	8.45218361796879e-70	0.497951693439383	5.92349989362625e-62
ENSG00000139865	TTC6	ENSG00000116883	AL591845.1	1.55785046926099e-144	0.415792205121066	1.09178024354974e-136	6.56998034058699e-52	0.435184773591189	4.60440515819581e-44
ENSG00000140104	CLBA1	ENSG00000116883	AL591845.1	1.11295667488709e-158	0.433960116107401	7.79987639086411e-151	2.08089240607601e-67	0.490281462293126	1.45834100430974e-59
ENSG00000140326	CDAN1	ENSG00000116883	AL591845.1	4.15859894874127e-173	0.451411063812808	2.91444927653181e-165	1.04621202240355e-70	0.500811765917547	7.33211331358566e-63
ENSG00000140398	NEIL1	ENSG00000116883	AL591845.1	6.92108359593274e-195	0.475964996816444	4.85046702690284e-187	3.87952239811091e-77	0.520338961415985	2.7188655087516e-69
ENSG00000140400	MAN2C1	ENSG00000116883	AL591845.1	3.73380203251578e-206	0.487922385086155	2.61674106267746e-198	7.0619816760093e-77	0.519573178171198	4.94921189569288e-69
ENSG00000140527	WDR93	ENSG00000116883	AL591845.1	1.79307611371096e-137	0.406286136233153	1.25663220877626e-129	1.78787773657865e-51	0.433483538549707	1.25298905716218e-43
ENSG00000140983	RHOT2	ENSG00000116883	AL591845.1	3.89173396320746e-141	0.411256602499323	2.72742367641808e-133	7.42295072907368e-68	0.491732332708682	5.20218796011292e-60
ENSG00000141258	SGSM2	ENSG00000116883	AL591845.1	1.76116239053155e-174	0.453020017588567	1.2342662801118e-166	1.02955967163047e-69	0.497680203758428	7.21540950958487e-62
ENSG00000141519	CCDC40	ENSG00000116883	AL591845.1	2.38200275832502e-178	0.45750730289888	1.66936660670258e-170	2.27200459182645e-80	0.529694065685027	1.59227716366585e-72
ENSG00000141644	MBD1	ENSG00000116883	AL591845.1	3.64212376772094e-138	0.40723185093392	2.55249066108828e-130	2.25671016023531e-44	0.404221405929633	1.58155844670488e-36
ENSG00000142330	CAPN10	ENSG00000116883	AL591845.1	7.97632615199984e-159	0.434140283478242	5.59000718021006e-151	1.27020170561119e-58	0.460297310015802	8.90188856294618e-51
ENSG00000142675	CNKSR1	ENSG00000116883	AL591845.1	2.26340863696826e-150	0.423425538951342	1.58625290532156e-142	1.29391564449081e-69	0.497365404987678	9.06808172767145e-62
ENSG00000144134	RABL2A	ENSG00000116883	AL591845.1	8.1313875587307e-208	0.489646495301374	5.69867805956993e-200	9.65008462040634e-105	0.592057155199873	6.76301862407935e-97
ENSG00000144504	ANKMY1	ENSG00000116883	AL591845.1	4.40299485321418e-140	0.409835734204367	3.08572798740486e-132	1.74990501610625e-68	0.49375452951029	1.22637683293166e-60
ENSG00000145919	BOD1	ENSG00000116883	AL591845.1	2.12003276965596e-167	0.444629186118708	1.48577154178759e-159	3.34529697952915e-44	0.403479856504428	2.34446708661912e-36
ENSG00000146063	TRIM41	ENSG00000116883	AL591845.1	2.91106534642061e-148	0.420690235681373	2.04014678919215e-140	9.34466907427086e-65	0.481539380032948	6.54897583504206e-57
ENSG00000146067	FAM193B	ENSG00000116883	AL591845.1	1.72847953682281e-190	0.471166344456036	1.21136132569794e-182	4.9083609987412e-81	0.531584262707548	3.4399011152706e-73
ENSG00000146830	GIGYF1	ENSG00000116883	AL591845.1	2.62538555555767e-272	0.549874937583373	1.83993530689659e-264	6.23423770882626e-96	0.571016668566051	4.36910839544062e-88
ENSG00000147118	ZNF182	ENSG00000116883	AL591845.1	4.28728095449913e-176	0.454899748249573	3.00463281748066e-168	8.83933466585625e-49	0.422719459466927	6.19482494933178e-41
ENSG00000148343	MIGA2	ENSG00000116883	AL591845.1	1.42489168465592e-141	0.411843057203779	9.98599429920647e-134	8.71428340874707e-65	0.481640801203981	6.10718592707848e-57
ENSG00000149927	DOC2A	ENSG00000116883	AL591845.1	1.64682717085137e-167	0.444760993909738	1.15413732264648e-159	1.44006564865093e-68	0.494026205535318	1.00923372020266e-60
ENSG00000152582	SPEF2	ENSG00000116883	AL591845.1	1.13588811829822e-158	0.433949082370215	7.96058563328724e-151	2.93740198006608e-56	0.451692131565343	2.05860415519941e-48
ENSG00000154832	CXXC1	ENSG00000116883	AL591845.1	3.04534123324319e-153	0.427108544002875	2.13425066071941e-145	2.73365452150129e-47	0.416592879905192	1.91581288330024e-39
ENSG00000156042	CFAP70	ENSG00000116883	AL591845.1	4.02365758132291e-153	0.426954269713363	2.81987901969911e-145	1.62790309612664e-57	0.45629577100464	1.14087486176233e-49
ENSG00000157259	GATAD1	ENSG00000116883	AL591845.1	1.48843325415727e-200	0.482038591449364	1.04313093765812e-192	3.11749181426534e-51	0.432534488180583	2.18481557723414e-43
ENSG00000157388	CACNA1D	ENSG00000116883	AL591845.1	1.24984977543447e-160	0.436378886370684	8.75925718898905e-153	7.33140540759835e-62	0.471700358383513	5.13803072849903e-54
ENSG00000157796	WDR19	ENSG00000116883	AL591845.1	2.18877738790069e-199	0.480797446807327	1.53394947512002e-191	1.14383741540343e-79	0.527687194547265	8.01629627882629e-72
ENSG00000158062	UBXN11	ENSG00000116883	AL591845.1	2.17244132636538e-207	0.489204701514098	1.52250075806176e-199	4.61134892136726e-84	0.540034302898897	3.23174768554743e-76
ENSG00000158286	RNF207	ENSG00000116883	AL591845.1	9.862202383701e-152	0.425176843485337	6.91167601311678e-144	9.28465312058258e-56	0.449840889544252	6.50691516630166e-48
ENSG00000159214	CCDC24	ENSG00000116883	AL591845.1	2.15973467320673e-178	0.457556273242414	1.51359562040317e-170	8.79530394161336e-93	0.563108580571716	6.1639671258204e-85
ENSG00000159239	AC005041.1	ENSG00000116883	AL591845.1	1.06323429700836e-134	0.402466691103144	7.45140963554026e-127	5.0700959437476e-58	0.458132410013293	3.55324897575772e-50
ENSG00000159788	RGS12	ENSG00000116883	AL591845.1	1.65341262483868e-144	0.415757952940382	1.15875257212004e-136	1.65045676047961e-74	0.512509228832298	1.15668102907177e-66
ENSG00000160051	IQCC	ENSG00000116883	AL591845.1	6.77011224903269e-197	0.478132654339661	4.74466256290588e-189	1.16410745610875e-72	0.506879160783373	8.15835375105925e-65
ENSG00000160323	ADAMTS13	ENSG00000116883	AL591845.1	9.60105189106904e-192	0.472544041033844	6.72865527134808e-184	9.38137012533319e-72	0.504079736483846	6.57469684181261e-64
ENSG00000160953	MUM1	ENSG00000116883	AL591845.1	3.43461020365365e-156	0.430842763184135	2.40706000905353e-148	3.27317875066689e-74	0.511610559537828	2.29392484330037e-66
ENSG00000160961	ZNF333	ENSG00000116883	AL591845.1	1.53243236582848e-160	0.436269486366489	1.07396660629527e-152	1.17644689976997e-48	0.422213889814126	8.24483163241911e-41
ENSG00000161010	MRNIP	ENSG00000116883	AL591845.1	1.81293571357411e-221	0.503446382092536	1.27055030887843e-213	1.13230393564913e-81	0.533382364852693	7.93546679240511e-74
ENSG00000161996	WDR90	ENSG00000116883	AL591845.1	1.40413962491273e-180	0.46006302153444	9.84055871801537e-173	2.32054562358079e-73	0.509024962790781	1.62629592253688e-65
ENSG00000162032	SPSB3	ENSG00000116883	AL591845.1	3.36377179180594e-133	0.40037930905114	2.35741469323804e-125	4.28080597279054e-49	0.42399790707426	3.00009498971973e-41
ENSG00000162231	NXF1	ENSG00000116883	AL591845.1	1.20881968545415e-170	0.448502743784294	8.47170814294468e-163	5.61547791578316e-46	0.4110894894668	3.93546618723315e-38
ENSG00000162572	SCNN1D	ENSG00000116883	AL591845.1	5.31108836952081e-261	0.540158051900739	3.72214244435175e-253	6.10971733882736e-94	0.566041768101567	4.28184143204021e-86
ENSG00000163093	BBS5	ENSG00000116883	AL591845.1	3.1711331492682e-160	0.435878841939845	2.22240875510926e-152	2.31518201415102e-60	0.466474738784866	1.62253697203098e-52
ENSG00000163482	STK36	ENSG00000116883	AL591845.1	3.34729358446246e-240	0.521406250105463	2.34586635687218e-232	1.10972256889968e-76	0.518994079873765	7.77721097404604e-69
ENSG00000163617	CCDC191	ENSG00000116883	AL591845.1	9.24071155727985e-211	0.492676953707233	6.47611982898834e-203	7.58299901723722e-67	0.488451468041454	5.31435376965547e-59
ENSG00000163930	BAP1	ENSG00000116883	AL591845.1	4.54876591761267e-144	0.415175095115245	3.18788796445772e-136	6.57561159396486e-56	0.450397049340668	4.6083516802181e-48
ENSG00000163945	UVSSA	ENSG00000116883	AL591845.1	1.08500962962141e-222	0.504652212898135	7.60401656677497e-215	1.0587246009611e-86	0.547210026867384	7.41980456723646e-79
ENSG00000164048	ZNF589	ENSG00000116883	AL591845.1	5.01318340823777e-162	0.438099720201858	3.51336325944156e-154	6.19611805708492e-48	0.419258440984892	4.34239319813293e-40
ENSG00000164050	PLXNB1	ENSG00000116883	AL591845.1	1.76834108247771e-247	0.528102029355755	1.23929728545923e-239	3.91694949316586e-89	0.553671784878602	2.74509534515806e-81
ENSG00000164066	INTU	ENSG00000116883	AL591845.1	4.41866098452594e-151	0.424339908589534	3.0967072007482e-143	2.5292808997542e-46	0.41255176777567	1.77258278071406e-38
ENSG00000164331	ANKRA2	ENSG00000116883	AL591845.1	7.6637096363372e-164	0.440321919060917	5.37091777314409e-156	1.44275858335681e-46	0.413576646547998	1.01112099562932e-38
ENSG00000164406	LEAP2	ENSG00000116883	AL591845.1	5.61988834459339e-168	0.445321390054701	3.93855712512199e-160	8.79875880064485e-81	0.530865679053225	6.16638837671017e-73
ENSG00000165275	TRMT10B	ENSG00000116883	AL591845.1	4.10920716956551e-177	0.456080082342222	2.87983429276931e-169	4.38048620016599e-55	0.447327121620285	3.06995336513409e-47
ENSG00000165819	METTL3	ENSG00000116883	AL591845.1	4.1480409550027e-141	0.411219335140174	2.90704997268158e-133	1.01520059012796e-50	0.430509141709626	7.11477750536306e-43
ENSG00000165923	AGBL2	ENSG00000116883	AL591845.1	5.60397858583685e-135	0.402852045335863	3.92740717162339e-127	7.19556164663846e-56	0.450251905486895	5.04282805189307e-48
ENSG00000166169	POLL	ENSG00000116883	AL591845.1	3.16027004601536e-165	0.442005594643907	2.21479562294471e-157	4.63178507653119e-67	0.489150417393341	3.24606984990296e-59
ENSG00000166432	ZMAT1	ENSG00000116883	AL591845.1	2.40754744713524e-143	0.414212860648362	1.68726895812906e-135	5.91544325823525e-53	0.439236784576554	4.14568933836407e-45
ENSG00000166529	ZSCAN21	ENSG00000116883	AL591845.1	2.10551384420956e-133	0.400663296115882	1.47559631876539e-125	6.27566113959475e-47	0.415089905868541	4.39813896302426e-39
ENSG00000166887	VPS39	ENSG00000116883	AL591845.1	8.60281358684247e-171	0.44867794369662	6.02906511143616e-163	5.17697667646835e-59	0.461692808971502	3.62815364389059e-51
ENSG00000166987	MBD6	ENSG00000116883	AL591845.1	3.78578835878756e-163	0.439474836960019	2.65317436938962e-155	4.23646207979818e-62	0.472522190289792	2.96901768978215e-54
ENSG00000167280	ENGASE	ENSG00000116883	AL591845.1	7.85774645793679e-153	0.426583283382776	5.50690358983426e-145	1.01375174353885e-58	0.46064855496045	7.10462362915265e-51
ENSG00000167766	ZNF83	ENSG00000116883	AL591845.1	1.33758250452262e-216	0.498598005246889	9.37410991215567e-209	5.42055687896983e-62	0.472153133578652	3.79886069059266e-54
ENSG00000167807	AC011511.1	ENSG00000116883	AL591845.1	2.02494327052614e-148	0.420895539510339	1.41913046257783e-140	2.53249557190953e-78	0.523803294376893	1.77483570268438e-70
ENSG00000167967	E4F1	ENSG00000116883	AL591845.1	1.32816730093535e-147	0.419830162392584	9.30812583044553e-140	2.11486362543513e-58	0.459501757168942	1.48214887732285e-50
ENSG00000167968	DNASE1L2	ENSG00000116883	AL591845.1	3.2284691910146e-163	0.439559394450006	2.26259127509897e-155	9.23021543783099e-65	0.481557278154011	6.46876388817482e-57
ENSG00000167978	SRRM2	ENSG00000116883	AL591845.1	1.31509322737554e-212	0.49456217120807	9.21649948056815e-205	4.21632141322532e-66	0.486006256556826	2.95490261115935e-58
ENSG00000168010	ATG16L2	ENSG00000116883	AL591845.1	9.78908340137849e-231	0.512465759349004	6.8604324169544e-223	5.21356053459608e-85	0.542628430568554	3.65379251894619e-77
ENSG00000168026	TTC21A	ENSG00000116883	AL591845.1	1.41153871509174e-150	0.42369012483198	9.89241337696429e-143	1.19507398986932e-74	0.512932025356402	8.37537489935365e-67
ENSG00000168096	ANKS3	ENSG00000116883	AL591845.1	5.5596497596738e-251	0.531271931137948	3.89634043089344e-243	6.19717810825419e-99	0.578361006651686	4.34313610828162e-91
ENSG00000168591	TMUB2	ENSG00000116883	AL591845.1	6.75045371861368e-142	0.412278346086306	4.73088537725669e-134	3.01265680311388e-62	0.473031909506973	2.11134460151092e-54
ENSG00000168970	JMJD7-PLA2G4B	ENSG00000116883	AL591845.1	1.53311751290226e-193	0.474504978121604	1.07444677435622e-185	4.26249513647005e-86	0.545580593379116	2.9872623015176e-78
ENSG00000168993	CPLX1	ENSG00000116883	AL591845.1	3.1240968250162e-162	0.438351928951005	2.18944453257262e-154	1.50443006430055e-64	0.480846970903561	1.05434189892742e-56
ENSG00000169045	HNRNPH1	ENSG00000116883	AL591845.1	1.83105437979637e-161	0.437407790837535	1.28324831950991e-153	4.48334054784589e-53	0.43969981778572	3.14203624277598e-45
ENSG00000169660	HEXDC	ENSG00000116883	AL591845.1	1.13146398494904e-140	0.410632389145415	7.92958020959112e-133	1.10115310736714e-50	0.430369215489926	7.71715406239956e-43
ENSG00000169885	CALML6	ENSG00000116883	AL591845.1	5.08079360508111e-156	0.430628612903569	3.56074616212225e-148	4.85236090939681e-57	0.454565959025919	3.40065486385584e-49
ENSG00000171163	ZNF692	ENSG00000116883	AL591845.1	7.05608540550348e-155	0.429185662667687	4.9450796430949e-147	6.58170284681906e-47	0.415003560387596	4.6126205812814e-39
ENSG00000171962	DRC3	ENSG00000116883	AL591845.1	9.3250117732544e-134	0.401156318490269	6.53519951098866e-126	2.84251352968185e-60	0.466161280782453	1.99210397593658e-52
ENSG00000172006	ZNF554	ENSG00000116883	AL591845.1	1.57045057995623e-153	0.427474970046009	1.10061071360771e-145	2.09051367482298e-50	0.42926319978077	1.46508382805508e-42
ENSG00000172046	USP19	ENSG00000116883	AL591845.1	1.42356773054176e-136	0.405052297440715	9.97671570043385e-129	5.10146456586725e-53	0.43948415860734	3.575232884081e-45
ENSG00000172650	AGAP5	ENSG00000116883	AL591845.1	8.08358079658271e-174	0.452245643687592	5.66517389504892e-166	5.87030533314562e-64	0.478858479654469	4.11405556104071e-56
ENSG00000173531	MST1	ENSG00000116883	AL591845.1	5.77132120298688e-266	0.54446363021176	4.04468502781904e-258	1.44727418376222e-98	0.577469954739365	1.01428564038032e-90
ENSG00000173614	NMNAT1	ENSG00000116883	AL591845.1	1.64619919952253e-161	0.4374646963427	1.15369722476554e-153	9.64799881485965e-46	0.410093075888027	6.76155683982425e-38
ENSG00000174233	ADCY6	ENSG00000116883	AL591845.1	7.70502429544109e-184	0.463761910585358	5.39987211084764e-176	5.83903170037598e-58	0.457910683290064	4.09213822360966e-50
ENSG00000174428	GTF2IRD2B	ENSG00000116883	AL591845.1	4.64618511897436e-148	0.420425586485357	3.25616175676818e-140	4.27819155702339e-55	0.447365567584245	2.99826274231261e-47
ENSG00000174456	C12orf76	ENSG00000116883	AL591845.1	1.09528809548674e-157	0.432720490435473	7.67605060461875e-150	3.31527580038145e-53	0.440203178579496	2.32342749974717e-45
ENSG00000174483	BBS1	ENSG00000116883	AL591845.1	2.04966933283085e-168	0.445846174029623	1.43645910024732e-160	2.08065467708673e-54	0.444781070721733	1.45817439793837e-46
ENSG00000174586	ZNF497	ENSG00000116883	AL591845.1	1.09258241794593e-141	0.411997857760129	7.65708854540472e-134	1.74022193100535e-72	0.506341817193459	1.21959068675244e-64
ENSG00000174788	PCP2	ENSG00000116883	AL591845.1	1.24256205842085e-174	0.453196983646113	8.70818306080383e-167	2.06993926204097e-61	0.47013885867268	1.45066476933201e-53
ENSG00000175309	PHYKPL	ENSG00000116883	AL591845.1	5.62078973457519e-191	0.471702511517195	3.93918884157571e-183	9.07645390596571e-80	0.527975200676149	6.36100399335764e-72
ENSG00000176444	CLK2	ENSG00000116883	AL591845.1	4.48593329917638e-136	0.404366501421934	3.14385330720863e-128	8.37237411389516e-48	0.418719806621392	5.86756741389575e-40
ENSG00000177042	TMEM80	ENSG00000116883	AL591845.1	4.41063071215028e-136	0.404376628112716	3.09107938671658e-128	1.39119580166311e-60	0.467251361800789	9.74984519461387e-53
ENSG00000177225	GATD1	ENSG00000116883	AL591845.1	4.19893833414991e-148	0.420482900407749	2.94272011824295e-140	5.29452063089528e-54	0.443244436582341	3.71053136224306e-46
ENSG00000177595	PIDD1	ENSG00000116883	AL591845.1	9.48763040908391e-145	0.416077360013756	6.64916668392015e-137	1.96379217005046e-64	0.480458825287275	1.37627425481718e-56
ENSG00000178188	SH2B1	ENSG00000116883	AL591845.1	1.50380872604024e-220	0.502537236074671	1.05390644966541e-212	1.25120144476967e-86	0.547015079151088	8.76873002290414e-79
ENSG00000178252	WDR6	ENSG00000116883	AL591845.1	2.09194541904027e-171	0.449405167402889	1.46608722990981e-163	1.16856959177443e-72	0.506874052228758	8.18962550441396e-65
ENSG00000178338	ZNF354B	ENSG00000116883	AL591845.1	2.11511873825741e-214	0.496381906454266	1.4823276667155e-206	1.67251761845844e-59	0.463440423068861	1.17214182545262e-51
ENSG00000178498	DTX3	ENSG00000116883	AL591845.1	3.72886561468397e-141	0.411281579047409	2.61328149863777e-133	2.6641924629247e-56	0.451848646952611	1.86713214999071e-48
ENSG00000178809	TRIM73	ENSG00000116883	AL591845.1	2.99119556192901e-157	0.432174195112653	2.09630403144979e-149	8.11970267089699e-95	0.568242028028371	5.69048900039085e-87
ENSG00000178971	CTC1	ENSG00000116883	AL591845.1	2.39040951027101e-141	0.41154122747036	1.67525826695378e-133	2.34912838220696e-47	0.416866223936932	1.64632742863452e-39
ENSG00000180376	CCDC66	ENSG00000116883	AL591845.1	1.96772431699342e-186	0.466671012866747	1.37903000091205e-178	2.26212016991536e-54	0.444643816948753	1.5853499156569e-46
ENSG00000181404	WASHC1	ENSG00000116883	AL591845.1	6.4193576793361e-149	0.421544377323009	4.49884506174919e-141	2.16846307177789e-45	0.408595773983191	1.51971269858613e-37
ENSG00000181513	ACBD4	ENSG00000116883	AL591845.1	1.80037062031015e-185	0.465595621746163	1.26174437990473e-177	2.34581285052316e-80	0.529654501656623	1.64400382180532e-72
ENSG00000181666	HKR1	ENSG00000116883	AL591845.1	2.49449968859911e-209	0.491207686698	1.74820724536254e-201	2.71404316834345e-67	0.489906433481662	1.90206876064567e-59
ENSG00000182685	BRICD5	ENSG00000116883	AL591845.1	3.52315044060284e-143	0.413992553244896	2.46911120290539e-135	3.08146622210981e-68	0.492964285197051	2.15956794881686e-60
ENSG00000183889	AC138969.1	ENSG00000116883	AL591845.1	1.51288582385664e-179	0.458882291488028	1.06026790492716e-171	1.79612281320839e-75	0.515402002422968	1.25876741134221e-67
ENSG00000184381	PLA2G6	ENSG00000116883	AL591845.1	2.55779605035431e-146	0.418146852258586	1.79256690543035e-138	6.80638542657358e-57	0.454027972713437	4.77008370530134e-49
ENSG00000184465	WDR27	ENSG00000116883	AL591845.1	1.16914932289519e-200	0.48214981760147	8.1936884038816e-193	2.08627961030287e-71	0.50300061340606	1.46211649063458e-63
ENSG00000185246	PRPF39	ENSG00000116883	AL591845.1	5.37575397148269e-201	0.482507457121773	3.76746170191356e-193	3.08344923036026e-49	0.424574596533663	2.16095769017738e-41
ENSG00000185513	L3MBTL1	ENSG00000116883	AL591845.1	5.26812282731085e-187	0.467309356090573	3.69203112682556e-179	6.19012412218856e-72	0.504639577711968	4.33819249990797e-64
ENSG00000186166	CCDC84	ENSG00000116883	AL591845.1	4.31060705700634e-159	0.434472826638869	3.02098032860506e-151	9.86701512024415e-61	0.467774084198356	6.91504889824209e-53
ENSG00000186409	CCDC30	ENSG00000116883	AL591845.1	2.43641831035794e-202	0.483927414849359	1.70750237507294e-194	2.15949622645986e-81	0.532592193259094	1.51342851100949e-73
ENSG00000186976	EFCAB6	ENSG00000116883	AL591845.1	8.11895964096165e-137	0.40538723507783	5.68996826658502e-129	6.54305713021212e-49	0.423250512808098	4.58553670466948e-41
ENSG00000187535	IFT140	ENSG00000116883	AL591845.1	1.9730121273432e-133	0.400702673360979	1.38273582954287e-125	1.49694017183458e-71	0.503449289031569	1.04909279653794e-63
ENSG00000187609	EXD3	ENSG00000116883	AL591845.1	1.52650716132987e-190	0.471225699656936	1.06981407603757e-182	1.90868094335999e-67	0.49040331768262	1.33765094039408e-59
ENSG00000187961	KLHL17	ENSG00000116883	AL591845.1	1.28864865832983e-145	0.41722253996212	9.03116938244275e-138	4.62156489481334e-50	0.427888753160461	3.23890729309458e-42
ENSG00000188234	AGAP4	ENSG00000116883	AL591845.1	8.12086338125884e-193	0.473716325198646	5.69130245499805e-185	9.36631866154153e-55	0.446087997157553	6.56414840271111e-47
ENSG00000188747	NOXA1	ENSG00000116883	AL591845.1	9.25138439977047e-149	0.42133812599977	6.48359962169226e-141	1.10622439455579e-52	0.438188512805466	7.75269490069683e-45
ENSG00000196372	ASB13	ENSG00000116883	AL591845.1	1.11981858436496e-140	0.410638446549727	7.84796635423858e-133	7.25000064829503e-51	0.431088090022804	5.08098025434124e-43
ENSG00000196689	TRPV1	ENSG00000116883	AL591845.1	3.40575982101264e-222	0.504162970026283	2.38684094540922e-214	6.22667612709087e-77	0.519734270350723	4.36380905143323e-69
ENSG00000197162	ZNF785	ENSG00000116883	AL591845.1	2.33405241794787e-204	0.486048114867205	1.63576181899783e-196	2.47422319299973e-74	0.511978163019659	1.7339969743894e-66
ENSG00000197283	SYNGAP1	ENSG00000116883	AL591845.1	6.42739259034868e-192	0.472734813117558	4.5044761266526e-184	5.91679200254501e-56	0.450567036040996	4.14663457182521e-48
ENSG00000197530	MIB2	ENSG00000116883	AL591845.1	8.61020553290937e-171	0.44867750143351	6.0342455705601e-163	3.40949975664023e-57	0.455125980172386	2.38946198504744e-49
ENSG00000197748	CFAP43	ENSG00000116883	AL591845.1	1.09086052595236e-138	0.407945123025859	7.64502109928456e-131	1.44953294854244e-57	0.456478992679203	1.01586863875567e-49
ENSG00000197768	STPG3	ENSG00000116883	AL591845.1	8.73700856102298e-151	0.423958674190203	6.12311227737721e-143	3.65238257062062e-64	0.479553026088915	2.55968028457868e-56
ENSG00000197774	EME2	ENSG00000116883	AL591845.1	4.30467772659396e-163	0.439406615256653	3.01682490680467e-155	1.22120854649977e-66	0.487774298221343	8.55853235358994e-59
ENSG00000197776	KLHDC1	ENSG00000116883	AL591845.1	1.35587261293436e-148	0.421122237735836	9.502291527852e-141	9.23546006838393e-53	0.438491140126696	6.47243945533315e-45
ENSG00000198089	SFI1	ENSG00000116883	AL591845.1	1.3045196265766e-161	0.437589050627354	9.1423970639162e-154	9.89383741820149e-75	0.513179108508634	6.93384662984358e-67
ENSG00000198198	SZT2	ENSG00000116883	AL591845.1	2.48181028496424e-182	0.462056897844053	1.73931419659801e-174	1.23464562650159e-72	0.506800596303764	8.65270274263848e-65
ENSG00000198466	ZNF587	ENSG00000116883	AL591845.1	1.08124474317251e-177	0.456750027011074	7.57763130884929e-170	4.80928405775789e-49	0.423793028582311	3.37046553792136e-41
ENSG00000198556	ZNF789	ENSG00000116883	AL591845.1	4.09656034835004e-139	0.408523291511687	2.87097108682035e-131	2.52290485749159e-48	0.420860431899523	1.76811429217057e-40
ENSG00000198585	NUDT16	ENSG00000116883	AL591845.1	1.43621979332768e-136	0.40504701676099	1.00653844941491e-128	7.94321157717577e-47	0.414662346208105	5.56679966493189e-39
ENSG00000198728	LDB1	ENSG00000116883	AL591845.1	1.25921203837836e-159	0.4351366876029	8.82487024954105e-152	2.22871192925154e-50	0.429152529580696	1.56193659207533e-42
ENSG00000204084	INPP5B	ENSG00000116883	AL591845.1	3.09620905252925e-155	0.429638175110935	2.169900089997e-147	7.49381740989064e-44	0.401954643893282	5.25185308752313e-36
ENSG00000204149	AGAP6	ENSG00000116883	AL591845.1	1.78934354243513e-187	0.467831419066032	1.25401633025839e-179	3.17195718034847e-64	0.479759139649047	2.22298625652628e-56
ENSG00000204172	AGAP9	ENSG00000116883	AL591845.1	2.99434835110511e-190	0.470903731693803	2.09851358429357e-182	2.51688906093117e-58	0.459229700409405	1.76389827274928e-50
ENSG00000204681	GABBR1	ENSG00000116883	AL591845.1	1.15113196667521e-190	0.471360471920133	8.06741830318759e-183	1.08389694159744e-58	0.460544393168035	7.59621857315635e-51
ENSG00000204859	ZBTB48	ENSG00000116883	AL591845.1	2.74224931492852e-193	0.474230140771505	1.92183632768492e-185	1.9015888640347e-71	0.503125963883187	1.33268063531935e-63
ENSG00000204946	ZNF783	ENSG00000116883	AL591845.1	6.1806972573682e-178	0.457030215384829	4.33158591925561e-170	2.17682693220267e-56	0.452172294794389	1.52557429939555e-48
ENSG00000205517	RGL3	ENSG00000116883	AL591845.1	5.73428559240563e-137	0.405594452220649	4.01872955344056e-129	1.13631963557497e-49	0.42632237668886	7.96360981337901e-42
ENSG00000205560	CPT1B	ENSG00000116883	AL591845.1	6.2928012434122e-200	0.48137360332798	4.41015117285411e-192	2.95358032433411e-76	0.517735980130322	2.06994234008539e-68
ENSG00000206530	CFAP44	ENSG00000116883	AL591845.1	3.97977360770774e-206	0.487893558405747	2.78912404266705e-198	1.15338805052322e-63	0.477867183720265	8.08322949830326e-56
ENSG00000213339	QTRT1	ENSG00000116883	AL591845.1	3.36101476677557e-154	0.428326249282012	2.35548250172253e-146	3.25844406660035e-44	0.403529469477899	2.28359841128638e-36
ENSG00000213366	GSTM2	ENSG00000116883	AL591845.1	1.37470641628283e-153	0.427548572520224	9.6342834925013e-146	1.39670004208458e-65	0.484287364278083	9.7884202765392e-58
ENSG00000213398	LCAT	ENSG00000116883	AL591845.1	3.69540636519233e-144	0.415294849520963	2.58983242680464e-136	1.12562480149159e-54	0.445787533245572	7.88865776380387e-47
ENSG00000214021	TTLL3	ENSG00000116883	AL591845.1	7.32694180160985e-256	0.535633076899103	5.13490252272486e-248	4.07010564702341e-108	0.599724895698506	2.85243097605405e-100
ENSG00000214193	SH3D21	ENSG00000116883	AL591845.1	0	0.826677360805916	0	0	0.862941149739437	0
ENSG00000214279	SCART1	ENSG00000116883	AL591845.1	1.42762558942303e-174	0.453126555895078	1.00051541818228e-166	2.74075424521236e-66	0.486622019187072	1.9207885457501e-58
ENSG00000214655	ZSWIM8	ENSG00000116883	AL591845.1	8.12784020828204e-138	0.406755963170791	5.69619198840122e-130	5.84265489032108e-51	0.431458623851604	4.09467744497829e-43
ENSG00000215041	NEURL4	ENSG00000116883	AL591845.1	5.77825305695725e-207	0.488764265067223	4.04954304299146e-199	8.42113487158958e-71	0.501107299667792	5.90174016215479e-63
ENSG00000219626	FAM228B	ENSG00000116883	AL591845.1	5.2837431148386e-172	0.450111178773786	3.70297821170814e-164	9.79892598446071e-51	0.430570067131884	6.86733034327448e-43
ENSG00000221978	CCNL2	ENSG00000116883	AL591845.1	8.97962422000911e-277	0.553626738323546	6.29314334806304e-269	1.5597115273164e-100	0.582197790231526	1.09308451918921e-92
ENSG00000222046	DCDC2B	ENSG00000116883	AL591845.1	1.36555344175314e-135	0.403699823012098	9.57013717705955e-128	1.84795588033045e-73	0.509326725404255	1.29509331024141e-65
ENSG00000225828	FAM229A	ENSG00000116883	AL591845.1	5.49384880625138e-143	0.413735279046618	3.85022549087136e-135	6.17019308847545e-78	0.522677252306906	4.32422433719219e-70
ENSG00000228486	C2orf92	ENSG00000116883	AL591845.1	2.54875146279089e-211	0.493249232860648	1.78622823416013e-203	3.75817189920017e-80	0.529070631132903	2.63382006962258e-72
ENSG00000233024	AC126755.2	ENSG00000116883	AL591845.1	5.45608352975824e-203	0.48461177554977	3.82375864852611e-195	1.90485011911563e-76	0.518300343610973	1.33496620375919e-68
ENSG00000237441	RGL2	ENSG00000116883	AL591845.1	7.90644069581317e-158	0.432897500748412	5.54102971935513e-150	2.64909135700084e-72	0.505779194439158	1.85654892045184e-64
ENSG00000243696	AC006254.1	ENSG00000116883	AL591845.1	7.74230071352564e-139	0.408147648454031	5.42599634909647e-131	2.28521110577825e-65	0.483577938753252	1.60153261616482e-57
ENSG00000243716	NPIPB5	ENSG00000116883	AL591845.1	4.8538979648703e-143	0.413807020233259	3.40173207045063e-135	1.22447593363994e-50	0.430186348323601	8.58143101298022e-43
ENSG00000246922	UBAP1L	ENSG00000116883	AL591845.1	7.03646863331692e-191	0.471595372149274	4.9313317226506e-183	6.35526839903213e-87	0.547804868966585	4.45392970469801e-79
ENSG00000254413	CHKB-CPT1B	ENSG00000116883	AL591845.1	2.65914581419623e-181	0.460886764690935	1.86359533340491e-173	2.02427263145679e-77	0.521168357349032	1.41866046208618e-69
ENSG00000254995	STX16-NPEPL1	ENSG00000116883	AL591845.1	1.47981711652758e-150	0.423663666286307	1.03709253472702e-142	6.15249283501104e-69	0.495208931329747	4.31181956059805e-61
ENSG00000262484	CCER2	ENSG00000116883	AL591845.1	1.12467765537897e-145	0.417300446733962	7.88201992895435e-138	6.1949167607991e-54	0.442985265323831	4.34155129990367e-46
ENSG00000263956	NBPF11	ENSG00000116883	AL591845.1	1.95016015195826e-164	0.441045777930519	1.36672059846412e-156	1.02337995059084e-51	0.434432838892588	7.17210049196836e-44
ENSG00000265690	AC074143.1	ENSG00000116883	AL591845.1	2.31669915830044e-142	0.412900359324538	1.62360022427608e-134	1.04757851547136e-48	0.422419172469004	7.34169003589509e-41
ENSG00000266714	MYO15B	ENSG00000116883	AL591845.1	5.41021857661958e-277	0.553810364948409	3.7916153519157e-269	1.62510309557084e-105	0.593833214204552	1.13891255193282e-97
ENSG00000266967	AARSD1	ENSG00000116883	AL591845.1	5.66576601517218e-158	0.433078372508152	3.97070933442984e-150	1.3884948069541e-52	0.437807011946162	9.73091595384648e-45
ENSG00000267221	C17orf113	ENSG00000116883	AL591845.1	1.14308272822466e-139	0.409275083902658	8.01100724391504e-132	2.79136338259296e-60	0.466189032414554	1.95625668433303e-52
ENSG00000267281	AC023509.3	ENSG00000116883	AL591845.1	1.02858767844582e-134	0.402486637810028	7.20859754029254e-127	6.14179587694576e-70	0.498390570093584	4.30432286710134e-62
ENSG00000267385	AC011498.4	ENSG00000116883	AL591845.1	6.20021687857395e-135	0.402791241103828	4.34526575388321e-127	1.58780286407851e-61	0.470538554145873	1.11277162465725e-53
ENSG00000268350	FAM156A	ENSG00000116883	AL591845.1	7.74990591230929e-144	0.414867755714557	5.43132626101297e-136	6.95980612632179e-52	0.435087083846614	4.87760473651825e-44
ENSG00000275023	MLLT6	ENSG00000116883	AL591845.1	8.35134640027876e-152	0.425269496297531	5.85283067070608e-144	1.48714712937545e-60	0.467149777010568	1.04222958951513e-52
ENSG00000283189	AC104452.1	ENSG00000116883	AL591845.1	1.3374437953094e-202	0.484201902161452	9.3731378035895e-195	9.24668036500952e-87	0.547367937993291	6.48030291747172e-79
ENSG00000283297	TEX52	ENSG00000116883	AL591845.1	1.22176715786852e-135	0.403766524575265	8.5624472405977e-128	1.26600917400646e-53	0.441803000198761	8.8725062617124e-46
ENSG00000008311	AASS	ENSG00000117242	PINK1-AS	5.53731234187215e-154	0.428050838513185	3.88068581453008e-146	0	0.475575145983765	0
ENSG00000008853	RHOBTB2	ENSG00000117242	PINK1-AS	1.48758234629042e-136	0.405026045609613	1.04253460032252e-128	0	0.471179634705258	0
ENSG00000010322	NISCH	ENSG00000117242	PINK1-AS	1.9100386375002e-145	0.416997154668055	1.33860244611835e-137	0	0.408580270136731	0
ENSG00000011021	CLCN6	ENSG00000117242	PINK1-AS	7.14542716954485e-186	0.466045010276663	5.00769256701084e-178	0	0.572928816527516	0
ENSG00000011114	BTBD7	ENSG00000117242	PINK1-AS	5.09847440062136e-140	0.409749619070654	3.57313730212058e-132	0	0.445011354626153	0
ENSG00000048707	VPS13D	ENSG00000117242	PINK1-AS	1.20564530755027e-211	0.493581339061694	8.44946131534856e-204	0	0.540335183720895	0
ENSG00000049239	H6PD	ENSG00000117242	PINK1-AS	3.29940312108316e-186	0.466420270525799	2.31230353245248e-178	0	0.571158793256868	0
ENSG00000060642	PIGV	ENSG00000117242	PINK1-AS	1.20949850295643e-136	0.405149535246741	8.4764654643474e-129	0	0.438658603367712	0
ENSG00000065526	SPEN	ENSG00000117242	PINK1-AS	6.68725527538748e-160	0.435477520699036	4.68659434092237e-152	0	0.583220317925169	0
ENSG00000066933	MYO9A	ENSG00000117242	PINK1-AS	2.56049388599013e-133	0.400544740739447	1.79445761555026e-125	0	0.493758973376141	0
ENSG00000070778	PTPN21	ENSG00000117242	PINK1-AS	6.56524786147066e-159	0.434245527078452	4.6010885194656e-151	0	0.424752963207099	0
ENSG00000075151	EIF4G3	ENSG00000117242	PINK1-AS	5.51755258725739e-177	0.455932001445654	3.86683768845414e-169	0	0.602751367520072	0
ENSG00000081665	ZNF506	ENSG00000117242	PINK1-AS	1.3934829155978e-135	0.403687683533185	9.76587385627244e-128	0	0.470557881796191	0
ENSG00000090686	USP48	ENSG00000117242	PINK1-AS	9.46346299723887e-151	0.423913977173203	6.63222956234733e-143	0	0.617056347575438	0
ENSG00000102531	FNDC3A	ENSG00000117242	PINK1-AS	2.96014900411287e-135	0.403235577013518	2.0745458337776e-127	0	0.525167703303293	0
ENSG00000103994	ZNF106	ENSG00000117242	PINK1-AS	2.98943882106563e-139	0.408709038215106	2.09507286388555e-131	0	0.500917985446401	0
ENSG00000105429	MEGF8	ENSG00000117242	PINK1-AS	1.04748138255602e-228	0.510513782169694	7.34100930433544e-221	0	0.466009286588713	0
ENSG00000105708	ZNF14	ENSG00000117242	PINK1-AS	2.60728928194204e-133	0.400533763333031	1.82725298955917e-125	2.50575173307206e-72	0.505853736613755	1.75609295717988e-64
ENSG00000107021	TBC1D13	ENSG00000117242	PINK1-AS	2.10888080579169e-160	0.436098031972694	1.4779559689428e-152	0	0.42406012685141	0
ENSG00000110237	ARHGEF17	ENSG00000117242	PINK1-AS	3.87970599014099e-133	0.400292757258846	2.71899417459936e-125	0	0.412693738297365	0
ENSG00000114698	PLSCR4	ENSG00000117242	PINK1-AS	7.21981992132626e-149	0.421478073025102	5.05982885239949e-141	0	0.466375111820079	0
ENSG00000116138	DNAJC16	ENSG00000117242	PINK1-AS	4.71459751947284e-174	0.452519861243595	3.30410686366505e-166	0	0.588985358155309	0
ENSG00000116731	PRDM2	ENSG00000117242	PINK1-AS	5.07323657463095e-180	0.459425569011888	3.55545000776842e-172	0	0.62942192214221	0
ENSG00000117614	SYF2	ENSG00000117242	PINK1-AS	7.66519552932643e-147	0.418833783166963	5.37195912380109e-139	0	0.478131786673886	0
ENSG00000117640	MTFR1L	ENSG00000117242	PINK1-AS	2.92065370773836e-294	0.567873110087916	2.046866550595e-286	0	0.588498945583422	0
ENSG00000117713	ARID1A	ENSG00000117242	PINK1-AS	1.72824138652954e-140	0.410384267592772	1.21119442406629e-132	0	0.572792058157386	0
ENSG00000118058	KMT2A	ENSG00000117242	PINK1-AS	2.08563711101941e-140	0.410274095633025	1.46166621120275e-132	0	0.526748328275501	0
ENSG00000120942	UBIAD1	ENSG00000117242	PINK1-AS	8.0865186415876e-139	0.408121960850148	5.6672328096869e-131	0	0.519794821903606	0
ENSG00000121671	CRY2	ENSG00000117242	PINK1-AS	5.01422419498848e-160	0.435632454340952	3.51409266860797e-152	0	0.421049142949975	0
ENSG00000124422	USP22	ENSG00000117242	PINK1-AS	2.35567737502471e-138	0.407489849025609	1.65091712521622e-130	0	0.460490420514763	0
ENSG00000124942	AHNAK	ENSG00000117242	PINK1-AS	1.78446169198958e-136	0.404917419970458	1.25059500839626e-128	0	0.425523118718409	0
ENSG00000125945	ZNF436	ENSG00000117242	PINK1-AS	1.50310419210205e-242	0.523582855669504	1.05341269480908e-234	1.26242425549631e-100	0.582416594534277	8.84738226373349e-93
ENSG00000127483	HP1BP3	ENSG00000117242	PINK1-AS	1.62554318554366e-205	0.487257019355115	1.1392209779e-197	0	0.638542555550623	0
ENSG00000127603	MACF1	ENSG00000117242	PINK1-AS	6.2911120385609e-172	0.450021738210236	4.40896733620204e-164	0	0.545942676854252	0
ENSG00000130940	CASZ1	ENSG00000117242	PINK1-AS	7.64724999930667e-140	0.409511437631036	5.3593824513141e-132	0	0.421092565664107	0
ENSG00000131849	ZNF132	ENSG00000117242	PINK1-AS	3.11849636602223e-155	0.42963423783774	2.18551959201826e-147	0	0.475478501584216	0
ENSG00000131873	CHSY1	ENSG00000117242	PINK1-AS	4.08906882338447e-144	0.415236509299208	2.86572084033465e-136	0	0.521339023426886	0
ENSG00000132122	SPATA6	ENSG00000117242	PINK1-AS	1.680932596375e-137	0.406324514419193	1.17803925066799e-129	0	0.512185502561967	0
ENSG00000132405	TBC1D14	ENSG00000117242	PINK1-AS	1.35530561134523e-140	0.410526677332675	9.49831784009898e-133	0	0.465467216223519	0
ENSG00000132906	CASP9	ENSG00000117242	PINK1-AS	7.50414234085532e-155	0.429151813828392	5.25908905520146e-147	0	0.510668498183482	0
ENSG00000133121	STARD13	ENSG00000117242	PINK1-AS	4.14736882619512e-141	0.411219429830821	2.90657892814443e-133	0	0.444305619624587	0
ENSG00000134644	PUM1	ENSG00000117242	PINK1-AS	1.13810694981359e-140	0.410628961588041	7.97613575481721e-133	0	0.57411418299468	0
ENSG00000135338	LCA5	ENSG00000117242	PINK1-AS	1.72070770469396e-163	0.439893294865117	1.2059146330006e-155	0	0.490894964954043	0
ENSG00000142599	RERE	ENSG00000117242	PINK1-AS	2.24841613870225e-203	0.485016479377067	1.57574579072278e-195	0	0.553831775915016	0
ENSG00000142784	WDTC1	ENSG00000117242	PINK1-AS	5.85485529621639e-248	0.52853849062829	4.10322779199979e-240	0	0.619596962675228	0
ENSG00000142794	NBPF3	ENSG00000117242	PINK1-AS	9.14571697635022e-146	0.417418784022093	6.40954527080725e-138	0	0.506327581173569	0
ENSG00000143093	STRIP1	ENSG00000117242	PINK1-AS	2.52875069309204e-138	0.407447886839832	1.77221119873609e-130	0	0.471047821270545	0
ENSG00000150764	DIXDC1	ENSG00000117242	PINK1-AS	1.84320824825401e-171	0.449470185338654	1.29176605194097e-163	0	0.505112872332276	0
ENSG00000150938	CRIM1	ENSG00000117242	PINK1-AS	2.8829576368825e-185	0.465366402923985	2.02044820927665e-177	0	0.53497349205558	0
ENSG00000152217	SETBP1	ENSG00000117242	PINK1-AS	5.13918390013654e-188	0.468433439144894	3.60166752897641e-180	0	0.497657445925586	0
ENSG00000152291	TGOLN2	ENSG00000117242	PINK1-AS	3.74090992308089e-140	0.409931390634031	2.62172244866118e-132	0	0.536229551101308	0
ENSG00000153832	FBXO36	ENSG00000117242	PINK1-AS	6.28640566435519e-141	0.410976294813015	4.40566899244059e-133	0	0.407949618161904	0
ENSG00000157933	SKI	ENSG00000117242	PINK1-AS	1.17533964527426e-176	0.455551692268477	8.23707171831401e-169	0	0.574622856865899	0
ENSG00000158195	WASF2	ENSG00000117242	PINK1-AS	4.01955796229645e-239	0.520400091958343	2.81700590501482e-231	2.65448987335799e-131	0.647364162731726	1.86033233459814e-123
ENSG00000159658	EFCAB14	ENSG00000117242	PINK1-AS	1.32263055258768e-146	0.41852301058353	9.26932292491148e-139	0	0.522466023294209	0
ENSG00000160584	SIK3	ENSG00000117242	PINK1-AS	5.10229465616833e-166	0.44296427996399	3.57581463195024e-158	0	0.488868486788314	0
ENSG00000163749	CCDC158	ENSG00000117242	PINK1-AS	6.95440353142753e-149	0.421499208019188	4.873818464032e-141	0	0.445224568606198	0
ENSG00000164010	ERMAP	ENSG00000117242	PINK1-AS	3.16727082060172e-205	0.486954821990179	2.21970193939404e-197	0	0.573230230339091	0
ENSG00000165406	2008-03-01	ENSG00000117242	PINK1-AS	3.816542007531e-135	0.403082939793706	2.67472728911951e-127	0	0.450710356334591	0
ENSG00000166946	CCNDBP1	ENSG00000117242	PINK1-AS	5.60604603557183e-136	0.404233132446437	3.92885609167042e-128	0	0.407376378341663	0
ENSG00000169641	LUZP1	ENSG00000117242	PINK1-AS	2.09923846558874e-147	0.419570278687311	1.47119837779854e-139	0	0.568313028374076	0
ENSG00000172380	GNG12	ENSG00000117242	PINK1-AS	2.66745724351326e-177	0.456297070817543	1.86942018919373e-169	0	0.51053517581627	0
ENSG00000173011	TADA2B	ENSG00000117242	PINK1-AS	1.57985648110865e-139	0.409084667841229	1.10720260240167e-131	0	0.420803232402475	0
ENSG00000173575	CHD2	ENSG00000117242	PINK1-AS	1.74277577451361e-139	0.409026892712519	1.22138048361835e-131	0	0.539182122953129	0
ENSG00000173614	NMNAT1	ENSG00000117242	PINK1-AS	9.70316202926496e-280	0.556092562537381	6.80021658852721e-272	0	0.633324985118835	0
ENSG00000173875	ZNF791	ENSG00000117242	PINK1-AS	6.43343385201655e-143	0.413643798392034	4.50870999265273e-135	0	0.556066323146367	0
ENSG00000175215	CTDSP2	ENSG00000117242	PINK1-AS	2.56341168935271e-153	0.427203907566481	1.79650248450827e-145	0	0.503413850698656	0
ENSG00000175662	TOM1L2	ENSG00000117242	PINK1-AS	8.24338480700295e-142	0.412161993046556	5.77716850869088e-134	0	0.422173770339092	0
ENSG00000175970	UNC119B	ENSG00000117242	PINK1-AS	1.07088743992551e-144	0.416007759716928	7.50504475908306e-137	0	0.447494521211537	0
ENSG00000176723	ZNF843	ENSG00000117242	PINK1-AS	1.16842314693611e-177	0.456711158289024	8.18859918266871e-170	0	0.454939412360601	0
ENSG00000177000	MTHFR	ENSG00000117242	PINK1-AS	1.59146357974014e-185	0.465655639652087	1.11533714497867e-177	0	0.505593485512994	0
ENSG00000178761	FAM219B	ENSG00000117242	PINK1-AS	9.3211685776235e-134	0.401156567817275	6.53250610417927e-126	0	0.445337456754995	0
ENSG00000184677	ZBTB40	ENSG00000117242	PINK1-AS	9.36998350592659e-287	0.561842905946982	6.5667168165443e-279	0	0.626893442132093	0
ENSG00000185305	ARL15	ENSG00000117242	PINK1-AS	4.35535667959994e-135	0.403003580654231	3.05234197390929e-127	0	0.408973110713795	0
ENSG00000186409	CCDC30	ENSG00000117242	PINK1-AS	2.53594921908659e-134	0.401942828848634	1.77725610427652e-126	0	0.454341220614403	0
ENSG00000186522	2010-09-01	ENSG00000117242	PINK1-AS	3.49612460035498e-133	0.400355903702128	2.45017082381886e-125	0	0.48940689390172	0
ENSG00000189266	PNRC2	ENSG00000117242	PINK1-AS	3.21391146813564e-151	0.424517765276992	2.25238886187387e-143	0	0.509879990053408	0
ENSG00000189339	SLC35E2B	ENSG00000117242	PINK1-AS	5.76319713336184e-189	0.469486381888098	4.03899147834888e-181	0	0.516110045101811	0
ENSG00000196345	ZKSCAN7	ENSG00000117242	PINK1-AS	4.83907498951108e-166	0.442992079869731	3.39134376170911e-158	0	0.489615662893863	0
ENSG00000196782	MAML3	ENSG00000117242	PINK1-AS	3.85093406540115e-146	0.417913240962807	2.69883009619795e-138	0	0.457952432411914	0
ENSG00000196914	ARHGEF12	ENSG00000117242	PINK1-AS	2.58018778590111e-148	0.420758496365768	1.80825958901659e-140	0	0.499215464180179	0
ENSG00000197013	ZNF429	ENSG00000117242	PINK1-AS	1.68777497134027e-148	0.420998500656915	1.18283455673455e-140	0	0.528735265137802	0
ENSG00000197054	ZNF763	ENSG00000117242	PINK1-AS	5.53756400008369e-137	0.405615246012487	3.88086218284585e-129	0	0.430776539931972	0
ENSG00000197312	DDI2	ENSG00000117242	PINK1-AS	3.7247829305791e-134	0.401710841334391	2.61042025236651e-126	0	0.553073946382429	0
ENSG00000198799	LRIG2	ENSG00000117242	PINK1-AS	2.25999268534343e-134	0.402012313213396	1.58385892170727e-126	0	0.528560774365251	0
ENSG00000204138	PHACTR4	ENSG00000117242	PINK1-AS	4.21851365549003e-150	0.423076304946522	2.95643898890607e-142	0	0.568765389975242	0
ENSG00000215717	TMEM167B	ENSG00000117242	PINK1-AS	3.02716171372725e-162	0.43836873067643	2.12151000259055e-154	0	0.523308843904278	0
ENSG00000272325	NUDT3	ENSG00000117242	PINK1-AS	5.38601969944694e-149	0.42164337917767	3.77465617866096e-141	8.58687915740432e-54	0.442445753251494	6.01789786811205e-46
ENSG00000002586	CD99	ENSG00000130600	H19	3.68142725013612e-237	0.518562802537063	2.5800355162912e-229	0	0.424801103607778	0
ENSG00000004776	HSPB6	ENSG00000130600	H19	7.61754455529382e-244	0.524776883574838	5.33856413945488e-236	2.98799200825395e-86	0.54599705874968	2.09405890158617e-78
ENSG00000005243	COPZ2	ENSG00000130600	H19	0	0.614359864476152	0	0	0.540122342428997	0
ENSG00000007237	GAS7	ENSG00000130600	H19	0	0.618003906207447	0	0	0.453779997714422	0
ENSG00000010295	IFFO1	ENSG00000130600	H19	3.34370162630745e-192	0.47304521102142	2.34334902351659e-184	0	0.439341531672657	0
ENSG00000011028	MRC2	ENSG00000130600	H19	0	0.615356029833859	0	0	0.52399622628708	0
ENSG00000011465	DCN	ENSG00000130600	H19	0	0.604302259298768	0	0	0.473663719376079	0
ENSG00000017427	IGF1	ENSG00000130600	H19	1.59598996767344e-243	0.524481198603789	1.11850934989675e-235	1.02329846558605e-62	0.474640739303484	7.17152942484647e-55
ENSG00000019144	PHLDB1	ENSG00000130600	H19	0	0.62334577768616	0	0	0.485504967169447	0
ENSG00000019549	SNAI2	ENSG00000130600	H19	3.26692055758846e-288	0.563023663380791	2.28953894638782e-280	0	0.436048204684839	0
ENSG00000020181	ADGRA2	ENSG00000130600	H19	0	0.651731378797764	0	0	0.521893065262567	0
ENSG00000022267	FHL1	ENSG00000130600	H19	8.68797467018545e-244	0.5247243400224	6.08874811063778e-236	0	0.53982990040282	0
ENSG00000024422	EHD2	ENSG00000130600	H19	0	0.65617174241563	0	0	0.52978556396643	0
ENSG00000026025	VIM	ENSG00000130600	H19	5.64203627800867e-266	0.544472102764629	3.95407894612817e-258	0	0.47323506437706	0
ENSG00000035862	TIMP2	ENSG00000130600	H19	0	0.598211098094609	0	0	0.469027278845308	0
ENSG00000037280	FLT4	ENSG00000130600	H19	2.0036030426734e-168	0.445857990374586	1.40417470166098e-160	0	0.440466022712452	0
ENSG00000038295	TLL1	ENSG00000130600	H19	4.20037098492798e-230	0.511858709508358	2.94372415543796e-222	2.37668027582976e-47	0.416845207961362	1.66563647897234e-39
ENSG00000038427	VCAN	ENSG00000130600	H19	0	0.603583931191588	0	0	0.440112559819629	0
ENSG00000046889	PREX2	ENSG00000130600	H19	5.54420817935786e-210	0.491879057123914	3.88551858845684e-202	2.466949527801e-50	0.428976866203576	1.72889940943123e-42
ENSG00000047648	ARHGAP6	ENSG00000130600	H19	4.46529960044894e-218	0.500076827794291	3.12939269942471e-210	0	0.439737453744401	0
ENSG00000049540	ELN	ENSG00000130600	H19	0	0.617534599581498	0	0	0.520998504629714	0
ENSG00000061337	LZTS1	ENSG00000130600	H19	2.30277426960036e-245	0.526171715267259	1.61384131693782e-237	0	0.472153796072391	0
ENSG00000064205	WISP2	ENSG00000130600	H19	8.67290588324944e-172	0.449857107698888	6.07818753104711e-164	0	0.442374449635051	0
ENSG00000066056	TIE1	ENSG00000130600	H19	3.47716009295226e-299	0.571762311650616	2.43688002671125e-291	0	0.531777500303877	0
ENSG00000066735	KIF26A	ENSG00000130600	H19	2.26674564431183e-220	0.502360581167461	1.58859156282571e-212	6.2813311593482e-51	0.431334377803988	4.40211265348397e-43
ENSG00000067113	PLPP1	ENSG00000130600	H19	2.45156873716481e-224	0.506267553517842	1.71812016990978e-216	0	0.46204126679501	0
ENSG00000067445	TRO	ENSG00000130600	H19	4.13262534522767e-187	0.467426802928878	2.89624633104411e-179	0	0.422344279711435	0
ENSG00000072163	LIMS2	ENSG00000130600	H19	2.33156005736664e-220	0.502348440389404	1.63401511089196e-212	0	0.526890913306665	0
ENSG00000074047	GLI2	ENSG00000130600	H19	9.26254097712875e-302	0.573775115947421	6.49141842778806e-294	0	0.456081692441961	0
ENSG00000077942	FBLN1	ENSG00000130600	H19	0	0.595643786638589	0	0	0.486200685040811	0
ENSG00000078098	FAP	ENSG00000130600	H19	6.98498160301272e-302	0.573870592696812	4.89524833493507e-294	0	0.548392683284486	0
ENSG00000078549	ADCYAP1R1	ENSG00000130600	H19	9.64847669048957e-178	0.456807110255013	6.76189174691701e-170	0	0.435975694115312	0
ENSG00000079102	RUNX1T1	ENSG00000130600	H19	2.38248044080277e-284	0.559883972971486	1.66970137842951e-276	0	0.43851301865146	0
ENSG00000080573	COL5A3	ENSG00000130600	H19	3.03896438890091e-236	0.517700406898435	2.1297816100586e-228	0	0.460503900917747	0
ENSG00000084636	COL16A1	ENSG00000130600	H19	0	0.641382584486453	0	0	0.458176508887958	0
ENSG00000086991	NOX4	ENSG00000130600	H19	4.13711554013096e-134	0.401647453651524	2.89939317098917e-126	0	0.429615252755102	0
ENSG00000087116	ADAMTS2	ENSG00000130600	H19	4.29011992450167e-275	0.552221646174522	3.0066224380649e-267	0	0.441919879174866	0
ENSG00000087245	MMP2	ENSG00000130600	H19	0	0.609937503101661	0	0	0.539350623445459	0
ENSG00000087303	NID2	ENSG00000130600	H19	2.14092583434563e-272	0.54994982903272	1.50041391967011e-264	0	0.464394910614293	0
ENSG00000088882	CPXM1	ENSG00000130600	H19	0	0.61143851448258	0	4.99098397430391e-91	0.558610108634278	3.49780534559474e-83
ENSG00000089225	TBX5	ENSG00000130600	H19	9.6526682638171e-288	0.562643039514753	6.76482930545597e-280	1.25035632093767e-64	0.481116138101057	8.7628071854988e-57
ENSG00000091136	LAMB1	ENSG00000130600	H19	0	0.634305232412523	0	0	0.576337458682065	0
ENSG00000091656	ZFHX4	ENSG00000130600	H19	0	0.635087453572848	0	0	0.42517287366959	0
ENSG00000091986	CCDC80	ENSG00000130600	H19	0	0.613016841225953	0	0	0.551534789784069	0
ENSG00000092607	TBX15	ENSG00000130600	H19	2.95212593829965e-299	0.571818079324566	2.06892307028366e-291	0	0.485315514331277	0
ENSG00000095370	SH2D3C	ENSG00000130600	H19	3.63106573117676e-149	0.421865662429134	2.5447409148388e-141	0	0.460612744036653	0
ENSG00000099139	PCSK5	ENSG00000130600	H19	1.43721978083225e-282	0.558425405238704	1.00723926545781e-274	0	0.431851827046375	0
ENSG00000099998	GGT5	ENSG00000130600	H19	5.47981050799586e-169	0.446531150615914	3.84038710330409e-161	0	0.424190922211185	0
ENSG00000100448	CTSG	ENSG00000130600	H19	1.80003465127836e-148	0.42096210140318	1.26150892447523e-140	2.88326409744516e-51	0.432667991466978	2.02066298443919e-43
ENSG00000101000	PROCR	ENSG00000130600	H19	1.75072709103985e-194	0.475528359807669	1.22695296343259e-186	0	0.415095977015068	0
ENSG00000101331	CCM2L	ENSG00000130600	H19	6.9124511451683e-201	0.482391771356338	4.84441719132234e-193	0	0.474664132532705	0
ENSG00000101335	MYL9	ENSG00000130600	H19	1.0877236861246e-221	0.503665500330903	7.62303734783534e-214	0	0.469356753347385	0
ENSG00000101463	SYNDIG1	ENSG00000130600	H19	6.21823899865369e-211	0.492853075536549	4.35789610258367e-203	7.2102861040939e-60	0.464735279106656	5.05314731684438e-52
ENSG00000101955	SRPX	ENSG00000130600	H19	5.04107748951684e-265	0.543652009915911	3.53291212337514e-257	0	0.528827973586918	0
ENSG00000102359	SRPX2	ENSG00000130600	H19	1.59101653953015e-236	0.517965070269091	1.11502384811291e-228	0	0.484313901300616	0
ENSG00000102802	MEDAG	ENSG00000130600	H19	2.81063969753107e-209	0.491154354606129	1.96976600389427e-201	4.25665484524613e-64	0.479329108610167	2.98316928058865e-56
ENSG00000102935	ZNF423	ENSG00000130600	H19	0	0.600760320407519	0	0	0.489466233126726	0
ENSG00000103196	CRISPLD2	ENSG00000130600	H19	0	0.609529634386674	0	0	0.491196896893043	0
ENSG00000103647	CORO2B	ENSG00000130600	H19	2.328107769872e-305	0.57656623309174	1.63159566219899e-297	0	0.540712925883017	0
ENSG00000103710	RASL12	ENSG00000130600	H19	9.96677135492142e-221	0.502714210930244	6.98496054145854e-213	0	0.487219541715748	0
ENSG00000103742	IGDCC4	ENSG00000130600	H19	9.38724727098368e-321	0.588206647414721	6.57881569123769e-313	0	0.488002904931399	0
ENSG00000104213	PDGFRL	ENSG00000130600	H19	0	0.619940883330247	0	0	0.52563419978419	0
ENSG00000104967	NOVA2	ENSG00000130600	H19	2.33508470073685e-167	0.444578751959543	1.63648526837696e-159	0	0.41029740805029	0
ENSG00000105137	SYDE1	ENSG00000130600	H19	6.77354119135432e-319	0.586826517372142	4.74706565072265e-311	0	0.492773185956805	0
ENSG00000105329	TGFB1	ENSG00000130600	H19	3.95209354524405e-163	0.439452005048689	2.76972516842695e-155	0	0.458797743669601	0
ENSG00000105472	CLEC11A	ENSG00000130600	H19	0	0.621296647585108	0	0	0.526435288411722	0
ENSG00000105974	CAV1	ENSG00000130600	H19	1.11082656008795e-293	0.56741144938187	7.78494801808322e-286	0	0.517135128395794	0
ENSG00000106333	PCOLCE	ENSG00000130600	H19	0	0.62212679057203	0	0	0.562414738496362	0
ENSG00000106483	SFRP4	ENSG00000130600	H19	3.79334894743565e-303	0.574854291077524	2.6584730174168e-295	0	0.525402987693619	0
ENSG00000106511	MEOX2	ENSG00000130600	H19	1.47406335453613e-185	0.465692923281285	1.03306015563012e-177	1.08301504738899e-55	0.449592342909293	7.59003803983379e-48
ENSG00000106538	RARRES2	ENSG00000130600	H19	1.44635169403361e-190	0.471251460515727	1.01363913670076e-182	0	0.475610005960465	0
ENSG00000106624	AEBP1	ENSG00000130600	H19	4.51948614685879e-259	0.538467061244502	3.16736797497508e-251	0	0.507756194831474	0
ENSG00000106809	OGN	ENSG00000130600	H19	2.94434797046428e-303	0.574939688883421	2.06347207753104e-295	2.51952318387574e-71	0.502745285664795	1.76574433143508e-63
ENSG00000106819	ASPN	ENSG00000130600	H19	2.79612426880371e-287	0.562268889820067	1.9595932314595e-279	0	0.489423155830877	0
ENSG00000106823	ECM2	ENSG00000130600	H19	0	0.604158372196622	0	0	0.466849689270803	0
ENSG00000106991	ENG	ENSG00000130600	H19	3.59327176609741e-141	0.411303217985528	2.51825396682086e-133	0	0.413522224048697	0
ENSG00000107562	CXCL12	ENSG00000130600	H19	1.56492171971604e-223	0.505478581407091	1.09673595123565e-215	0	0.469573612399309	0
ENSG00000107736	CDH23	ENSG00000130600	H19	4.0186886531923e-298	0.570927252560075	2.81639667163576e-290	0	0.447344700576343	0
ENSG00000107796	ACTA2	ENSG00000130600	H19	1.43324032256233e-179	0.458909205001335	1.00445036241168e-171	0	0.44460931501482	0
ENSG00000107957	SH3PXD2A	ENSG00000130600	H19	0	0.64566441011267	0	0	0.407786453473048	0
ENSG00000108001	EBF3	ENSG00000130600	H19	2.13430303122704e-235	0.51690181872709	1.49577249499909e-227	0	0.483966228709008	0
ENSG00000108387	2004-09-01	ENSG00000130600	H19	1.41581722477174e-202	0.484175850958449	9.92239823387211e-195	0	0.403620918051258	0
ENSG00000108821	COL1A1	ENSG00000130600	H19	0	0.61720557095795	0	0	0.531027597211886	0
ENSG00000109625	CPZ	ENSG00000130600	H19	3.1427857929949e-305	0.576465661691253	2.20254222481849e-297	0	0.502867053556959	0
ENSG00000110076	NRXN2	ENSG00000130600	H19	2.71361731428194e-196	0.477483911108187	1.90177031155817e-188	0	0.418060438527781	0
ENSG00000110799	VWF	ENSG00000130600	H19	2.25399799727288e-200	0.481847328411923	1.57965769563917e-192	0	0.478840584990223	0
ENSG00000111145	ELK3	ENSG00000130600	H19	3.83746712750626e-314	0.583265162839415	2.68939213214115e-306	0	0.413311018948665	0
ENSG00000112320	SOBP	ENSG00000130600	H19	2.45071218409934e-283	0.559055624949854	1.71751987627898e-275	0	0.432350301988297	0
ENSG00000112769	LAMA4	ENSG00000130600	H19	0	0.636193574268499	0	0	0.499829172479238	0
ENSG00000112837	TBX18	ENSG00000130600	H19	2.48692495155052e-314	0.583407151992703	1.7428986817854e-306	0	0.429718687350895	0
ENSG00000113140	SPARC	ENSG00000130600	H19	0	0.641941964104902	0	0	0.501747971040277	0
ENSG00000113248	PCDHB15	ENSG00000130600	H19	6.97110854612432e-211	0.492802273471439	4.88552575261587e-203	3.38251212416874e-46	0.412019678179648	2.37054838291813e-38
ENSG00000113296	THBS4	ENSG00000130600	H19	5.48242322777857e-146	0.417711417827561	3.84221816212327e-138	0	0.473755237041115	0
ENSG00000113319	RASGRF2	ENSG00000130600	H19	3.10716465439938e-258	0.537730429011985	2.17757804748652e-250	0	0.431952907343873	0
ENSG00000113361	CDH6	ENSG00000130600	H19	5.60465147765777e-242	0.523054409695705	3.92787875089921e-234	0	0.437256986875596	0
ENSG00000113555	PCDH12	ENSG00000130600	H19	4.84288778166182e-219	0.501039193739622	3.39401586100559e-211	0	0.479770714616251	0
ENSG00000113657	DPYSL3	ENSG00000130600	H19	7.00356078602171e-287	0.561945503897362	4.90826908715151e-279	0	0.420649048588972	0
ENSG00000113721	PDGFRB	ENSG00000130600	H19	0	0.675733757561419	0	0	0.518383779128351	0
ENSG00000114948	ADAM23	ENSG00000130600	H19	7.69675652484381e-287	0.561912242738155	5.39407785217236e-279	2.80476967104223e-48	0.420672049998533	1.96565214375423e-40
ENSG00000115226	FNDC4	ENSG00000130600	H19	5.43085164592911e-288	0.562845163371062	3.80607551858794e-280	0	0.509882717039851	0
ENSG00000115252	PDE1A	ENSG00000130600	H19	1.35938395056372e-257	0.537165260547641	9.5268998527703e-250	0	0.478950328014655	0
ENSG00000116132	PRRX1	ENSG00000130600	H19	6.74886195303762e-300	0.572320365061661	4.7297698284652e-292	0	0.422236718276158	0
ENSG00000116774	OLFML3	ENSG00000130600	H19	1.04357631070941e-230	0.512439122773915	7.31364159237661e-223	0	0.411991093880435	0
ENSG00000116962	NID1	ENSG00000130600	H19	0	0.624689693072195	0	2.0164177040586e-54	0.444832528956034	1.41315553416333e-46
ENSG00000117122	MFAP2	ENSG00000130600	H19	3.63580663735791e-247	0.527817073620873	2.54806345946503e-239	0	0.428146706925713	0
ENSG00000117318	ID3	ENSG00000130600	H19	5.69821948560813e-221	0.502954598351541	3.99345353135742e-213	0	0.493405592292911	0
ENSG00000117385	P3H1	ENSG00000130600	H19	2.08166741940759e-253	0.533448498647094	1.45888415287284e-245	0	0.475491936537426	0
ENSG00000117598	PLPPR5	ENSG00000130600	H19	1.89852767645417e-152	0.426093603249949	1.33053527914546e-144	1.18592104133604e-43	0.401083016092766	8.31122876610125e-36
ENSG00000118523	CTGF	ENSG00000130600	H19	4.28457696028348e-188	0.468521103901883	3.00273779127528e-180	1.34561193711528e-67	0.490895915969876	9.43038216706428e-60
ENSG00000119630	PGF	ENSG00000130600	H19	3.40939464696974e-224	0.506127332216316	2.38938832158364e-216	0	0.525713936867791	0
ENSG00000119681	LTBP2	ENSG00000130600	H19	6.36716558463523e-251	0.531218903666063	4.46226754741887e-243	0	0.441282382464066	0
ENSG00000119699	TGFB3	ENSG00000130600	H19	5.05235864851666e-307	0.5778470233784	3.54081823937496e-299	0	0.400526879232715	0
ENSG00000119865	CNRIP1	ENSG00000130600	H19	0	0.643656874228193	0	0	0.577501700094248	0
ENSG00000120156	TEK	ENSG00000130600	H19	4.50283434306094e-235	0.516595385965911	3.15569797790881e-227	0	0.437754171043934	0
ENSG00000120279	MYCT1	ENSG00000130600	H19	1.37554609140791e-209	0.49147358815849	9.64016814401733e-202	0	0.4919969947155	0
ENSG00000120318	ARAP3	ENSG00000130600	H19	6.65236774850998e-229	0.510703988133196	4.66214429687596e-221	0	0.451730412883564	0
ENSG00000120328	PCDHB12	ENSG00000130600	H19	1.06825423473268e-256	0.536374015271698	7.48659060405685e-249	0	0.443025244949739	0
ENSG00000120820	GLT8D2	ENSG00000130600	H19	0	0.597776313639405	0	0	0.504309902084098	0
ENSG00000120913	PDLIM2	ENSG00000130600	H19	2.82637734025169e-272	0.54984785014273	1.98079533420642e-264	0	0.478658331396264	0
ENSG00000121297	TSHZ3	ENSG00000130600	H19	0	0.611427471167737	0	0	0.471205804685159	0
ENSG00000122592	HOXA7	ENSG00000130600	H19	2.75883767590732e-189	0.469840072868818	1.93346186245021e-181	0	0.414194962514299	0
ENSG00000122691	TWIST1	ENSG00000130600	H19	1.19150160105013e-206	0.488438019578298	8.3503387125564e-199	0	0.441532919798565	0
ENSG00000122707	RECK	ENSG00000130600	H19	3.38797635746778e-308	0.578747176554301	2.37437785312708e-300	0	0.414035488347096	0
ENSG00000122870	BICC1	ENSG00000130600	H19	0	0.592277794560499	0	0	0.403653714608216	0
ENSG00000123243	ITIH5	ENSG00000130600	H19	2.04707885783907e-170	0.448231211755298	1.43464363112929e-162	0	0.400683090106141	0
ENSG00000123342	MMP19	ENSG00000130600	H19	1.19134776063547e-249	0.530071307603641	8.34926056077804e-242	0	0.482510845134185	0
ENSG00000123360	PDE1B	ENSG00000130600	H19	1.53126390133292e-236	0.517980718236221	1.07314771739886e-228	0	0.499731619084208	0
ENSG00000123384	LRP1	ENSG00000130600	H19	0	0.657178564277543	0	0	0.577851008877723	0
ENSG00000123610	TNFAIP6	ENSG00000130600	H19	1.0620282267197e-216	0.498698579915661	7.44295719585191e-209	0	0.41857130307811	0
ENSG00000124019	FAM124B	ENSG00000130600	H19	3.62192685843433e-247	0.527818586442373	2.53833616617687e-239	0	0.505763685826873	0
ENSG00000124067	SLC12A4	ENSG00000130600	H19	2.76428704775489e-217	0.499284738929293	1.93728091738541e-209	0	0.433531723415073	0
ENSG00000124813	RUNX2	ENSG00000130600	H19	3.406261681317e-196	0.47737755032186	2.38719266155665e-188	0	0.405820505316406	0
ENSG00000125810	CD93	ENSG00000130600	H19	1.62987709755916e-294	0.56807446144529	1.14225829092148e-286	0	0.460080454462835	0
ENSG00000125869	LAMP5	ENSG00000130600	H19	4.99336350253846e-226	0.507918110396157	3.49947297799381e-218	0	0.470686222868167	0
ENSG00000126218	F10	ENSG00000130600	H19	1.42552286543808e-193	0.474539353002124	9.99041777066069e-186	0	0.451978768628908	0
ENSG00000126603	GLIS2	ENSG00000130600	H19	1.00709564068993e-195	0.476869849120984	7.05797600967394e-188	4.75543508096287e-49	0.423812852649646	3.33272683952878e-41
ENSG00000126785	RHOJ	ENSG00000130600	H19	0	0.60071270311695	0	0	0.508501961994026	0
ENSG00000126895	AVPR2	ENSG00000130600	H19	1.03036380389956e-145	0.417350572084835	7.22104506795147e-138	5.64264537043059e-54	0.443139379429375	3.95450581320295e-46
ENSG00000127083	OMD	ENSG00000130600	H19	9.42850722334555e-256	0.535535902063476	6.6077316890997e-248	3.14055124803676e-50	0.428558878265577	2.20097620029511e-42
ENSG00000127920	GNG11	ENSG00000130600	H19	0	0.608502804635153	0	1.42720558370669e-119	0.624293758798366	1.00022106776012e-111
ENSG00000128591	FLNC	ENSG00000130600	H19	0	0.652482489221559	0	0	0.53079807585291	0
ENSG00000128606	LRRC17	ENSG00000130600	H19	9.6426865421269e-283	0.558567711250233	6.75783386734877e-275	0	0.484412490950496	0
ENSG00000129009	ISLR	ENSG00000130600	H19	1.51685393633549e-264	0.543238622222855	1.06304885656153e-256	0	0.475422562002309	0
ENSG00000129038	LOXL1	ENSG00000130600	H19	3.16351918611712e-235	0.516740325005659	2.21707270090669e-227	0	0.571964626840811	0
ENSG00000129467	ADCY4	ENSG00000130600	H19	2.64890403858594e-137	0.406054149310167	1.85641764306118e-129	0	0.424198430513858	0
ENSG00000129596	CDO1	ENSG00000130600	H19	2.30505401882328e-192	0.473221750035055	1.61543902173102e-184	1.39866525446041e-55	0.449179013573146	9.80219297224165e-48
ENSG00000130032	PRRG3	ENSG00000130600	H19	1.33348893438146e-187	0.467973426327163	9.34542115740102e-180	1.78674204066252e-55	0.448782755172172	1.2521931332989e-47
ENSG00000130176	CNN1	ENSG00000130600	H19	9.42519830640276e-170	0.44744271104074	6.60541271804506e-162	0	0.430422440742312	0
ENSG00000130224	LRCH2	ENSG00000130600	H19	2.82785275427453e-301	0.57339721051841	1.98182934094389e-293	5.25991019434611e-47	0.415409872278613	3.68627550997057e-39
ENSG00000130300	PLVAP	ENSG00000130600	H19	4.75126922860495e-204	0.485724775588384	3.32980730688322e-196	1.65318635464289e-65	0.484044626124261	1.15859399635533e-57
ENSG00000130307	USHBP1	ENSG00000130600	H19	1.44148412003459e-164	0.441205398172736	1.01022782012642e-156	0	0.422549630880569	0
ENSG00000130595	TNNT3	ENSG00000130600	H19	3.37167005365116e-206	0.487968475910055	2.36294999101606e-198	3.60349068519655e-66	0.486230931973834	2.52541563875474e-58
ENSG00000130635	COL5A1	ENSG00000130600	H19	0	0.599950646637548	0	0	0.502098961465391	0
ENSG00000131016	AKAP12	ENSG00000130600	H19	0	0.620952181987463	0	0	0.430470208454843	0
ENSG00000131386	GALNT15	ENSG00000130600	H19	6.99507832749714e-295	0.568366206110158	4.90232436985252e-287	0	0.440294522535034	0
ENSG00000131471	AOC3	ENSG00000130600	H19	6.46436906347515e-284	0.559529523529934	4.53039015603616e-276	0	0.56520256400719	0
ENSG00000131634	TMEM204	ENSG00000130600	H19	5.47105003600441e-280	0.556298479440958	3.83424754727278e-272	0	0.567924760044282	0
ENSG00000132000	PODNL1	ENSG00000130600	H19	1.26879940054393e-204	0.48632511030042	8.89206086126321e-197	0	0.446119938245029	0
ENSG00000132386	SERPINF1	ENSG00000130600	H19	3.40541746991242e-258	0.537695362163674	2.38660101726788e-250	0	0.541143071634625	0
ENSG00000132622	HSPA12B	ENSG00000130600	H19	0	0.67634407827799	0	0	0.587069659268862	0
ENSG00000132840	BHMT2	ENSG00000130600	H19	6.34884153422828e-304	0.575456266847315	4.44942559845722e-296	0	0.46493855354167	0
ENSG00000133110	POSTN	ENSG00000130600	H19	7.35745192988581e-262	0.540907146697184	5.15628477727184e-254	0	0.479949532207292	0
ENSG00000133466	C1QTNF6	ENSG00000130600	H19	6.41581549529944e-296	0.569188604255335	4.49636261133013e-288	0	0.540527672603971	0
ENSG00000134198	TSPAN2	ENSG00000130600	H19	2.39379605933141e-186	0.466575952169573	1.67763164452173e-178	0	0.423656042000245	0
ENSG00000134247	PTGFRN	ENSG00000130600	H19	2.52523372602641e-200	0.48179493652733	1.76974642099572e-192	0	0.447637051702972	0
ENSG00000134363	FST	ENSG00000130600	H19	1.05695650403786e-146	0.418650789940299	7.40741330551031e-139	0	0.400297612392474	0
ENSG00000134443	GRP	ENSG00000130600	H19	4.84799949993782e-147	0.419094515808391	3.39759827994402e-139	2.38688429005288e-46	0.412657722126477	1.67278770519945e-38
ENSG00000134817	APLNR	ENSG00000130600	H19	5.41772952899511e-210	0.491889347342021	3.79687921361209e-202	0	0.462415073006699	0
ENSG00000135424	ITGA7	ENSG00000130600	H19	8.36440135554789e-168	0.445114230101861	5.86197990712158e-160	0	0.412620382362041	0
ENSG00000135643	KCNMB4	ENSG00000130600	H19	8.32024241736462e-190	0.470414697180356	5.83103222810108e-182	0	0.401063332005836	0
ENSG00000135835	KIAA1614	ENSG00000130600	H19	6.05556263555816e-236	0.517418179346164	4.24388847295252e-228	0	0.408047853303546	0
ENSG00000136114	THSD1	ENSG00000130600	H19	7.11263022558456e-313	0.582307614991887	4.98470765531925e-305	0	0.550926262759251	0
ENSG00000136378	ADAMTS7	ENSG00000130600	H19	3.68743907794675e-182	0.461861858771717	2.58424875431422e-174	0	0.435268341101791	0
ENSG00000136859	ANGPTL2	ENSG00000130600	H19	0	0.598277668774344	0	0	0.516560597801969	0
ENSG00000137273	FOXF2	ENSG00000130600	H19	1.39009650064826e-243	0.524536438430039	9.74214102047513e-236	0	0.491726859438429	0
ENSG00000137507	LRRC32	ENSG00000130600	H19	0	0.679405086635619	0	0	0.643660827316056	0
ENSG00000137727	ARHGAP20	ENSG00000130600	H19	3.98828414245616e-242	0.523191115917694	2.79508843648001e-234	0	0.418641422989521	0
ENSG00000137831	UACA	ENSG00000130600	H19	6.66856879789827e-234	0.515486473301321	4.6734983940733e-226	0	0.426989728387424	0
ENSG00000137960	GIPC2	ENSG00000130600	H19	3.60518632155673e-133	0.400337272322709	2.52660398276773e-125	0	0.413202903026144	0
ENSG00000138080	EMILIN1	ENSG00000130600	H19	1.60494013037377e-304	0.575918521018851	1.12478184588117e-296	0	0.525521711593405	0
ENSG00000138135	CH25H	ENSG00000130600	H19	2.91129396431118e-176	0.45509488902399	2.04030701027959e-168	1.90918012622031e-44	0.404535872917032	1.33800078012232e-36
ENSG00000138316	ADAMTS14	ENSG00000130600	H19	9.37348732173457e-226	0.50765176660137	6.56917237755717e-218	0	0.469431990903355	0
ENSG00000138615	CILP	ENSG00000130600	H19	7.04795629600318e-223	0.504836533468733	4.93938256155517e-215	0	0.492371473583846	0
ENSG00000139329	LUM	ENSG00000130600	H19	4.64759094655619e-254	0.534029876859465	3.25714699560205e-246	0	0.457893029557224	0
ENSG00000139330	KERA	ENSG00000130600	H19	0	0.595653816270623	0	2.32677824447789e-64	0.480211505411988	1.63066389783057e-56
ENSG00000139549	DHH	ENSG00000130600	H19	5.88594031442709e-135	0.402822525247804	4.1250129436703e-127	3.12811697793227e-55	0.44787452895904	2.19226195543599e-47
ENSG00000139567	ACVRL1	ENSG00000130600	H19	5.51114889008482e-229	0.510782800001266	3.86234981866392e-221	0	0.525711218971303	0
ENSG00000139971	ARMH4	ENSG00000130600	H19	0	0.600341522687404	0	0	0.413844181158145	0
ENSG00000140092	FBLN5	ENSG00000130600	H19	1.22248468155273e-239	0.520882335503961	8.56747582452258e-232	0	0.42562044486457	0
ENSG00000140459	CYP11A1	ENSG00000130600	H19	1.00807211486859e-167	0.445016954030656	7.06481938288355e-160	1.91301007858185e-44	0.404532106477326	1.34068490572011e-36
ENSG00000140682	TGFB1I1	ENSG00000130600	H19	5.03946958758071e-321	0.588406701058908	3.53178526582234e-313	0	0.533153364954014	0
ENSG00000140931	CMTM3	ENSG00000130600	H19	2.26500025632428e-276	0.553291130940072	1.58736835163841e-268	0	0.532466218910037	0
ENSG00000141338	ABCA8	ENSG00000130600	H19	1.18687953552052e-166	0.443728764678596	8.31794613105264e-159	0	0.420581092086805	0
ENSG00000142156	COL6A1	ENSG00000130600	H19	0	0.625240132283689	0	0	0.566597663001706	0
ENSG00000142173	COL6A2	ENSG00000130600	H19	0	0.631489303331321	0	0	0.530620730834548	0
ENSG00000142552	RCN3	ENSG00000130600	H19	5.12105529895452e-287	0.562055803630394	3.58896255567874e-279	0	0.496849467112307	0
ENSG00000142798	HSPG2	ENSG00000130600	H19	0	0.661300520762484	0	0	0.610337625646355	0
ENSG00000142871	CYR61	ENSG00000130600	H19	3.19200455150239e-168	0.445615813496902	2.23703595140575e-160	0	0.444091905697027	0
ENSG00000143028	SYPL2	ENSG00000130600	H19	1.13105270454866e-215	0.497665631503158	7.92669785454776e-208	0	0.444464439315044	0
ENSG00000143196	DPT	ENSG00000130600	H19	1.53125096622811e-198	0.479896083200291	1.07313865215662e-190	1.41412087937201e-53	0.441619569262125	9.9105098246171e-46
ENSG00000143341	HMCN1	ENSG00000130600	H19	0	0.630799746767126	0	0	0.441317115181399	0
ENSG00000143387	CTSK	ENSG00000130600	H19	5.01030831267669e-305	0.576309269308719	3.51134832116998e-297	0	0.476558751813946	0
ENSG00000144057	ST6GAL2	ENSG00000130600	H19	1.05512098206749e-207	0.48952944175338	7.39454951233253e-200	0	0.414533299722316	0
ENSG00000144642	RBMS3	ENSG00000130600	H19	0	0.609493756955751	0	0	0.447067675113525	0
ENSG00000145147	SLIT2	ENSG00000130600	H19	8.46738201771837e-317	0.585260837587672	5.93415130909107e-309	0	0.446344051080892	0
ENSG00000145423	SFRP2	ENSG00000130600	H19	0	0.636921019873198	0	9.4803939918138e-97	0.573035879317497	6.64409522323411e-89
ENSG00000145506	NKD2	ENSG00000130600	H19	3.37900301559222e-167	0.444385776206207	2.36808911260182e-159	0	0.42997469683819	0
ENSG00000145536	ADAMTS16	ENSG00000130600	H19	7.06896041820083e-283	0.55867837391819	4.95410277129351e-275	0	0.477470946959132	0
ENSG00000146250	PRSS35	ENSG00000130600	H19	1.91433793444863e-251	0.531688474890344	1.34161550004237e-243	1.85269745158747e-52	0.437322151707489	1.2984163209693e-44
ENSG00000147113	CXorf36	ENSG00000130600	H19	2.66256864697119e-249	0.529755451514706	1.86599413949986e-241	0	0.509760866195611	0
ENSG00000148180	GSN	ENSG00000130600	H19	1.35713566350619e-202	0.484195215972439	9.5111432994959e-195	0	0.440489392986271	0
ENSG00000148357	HMCN2	ENSG00000130600	H19	1.25565144472287e-198	0.479988149443591	8.79991672617614e-191	0	0.474674522351054	0
ENSG00000148516	ZEB1	ENSG00000130600	H19	0	0.64517530576442	0	0	0.421167966839263	0
ENSG00000148848	ADAM12	ENSG00000130600	H19	0	0.595443568600548	0	0	0.44905518464298	0
ENSG00000149380	P4HA3	ENSG00000130600	H19	0	0.60296775858868	0	0	0.55154361613019	0
ENSG00000149451	ADAM33	ENSG00000130600	H19	2.38930146328827e-319	0.587163296014701	1.67448172014871e-311	0	0.537179560458508	0
ENSG00000149557	FEZ1	ENSG00000130600	H19	0	0.605061731550389	0	0	0.546615260790622	0
ENSG00000149564	ESAM	ENSG00000130600	H19	1.45868544554409e-277	0.554284876612782	1.02228293563635e-269	0	0.560601865178736	0
ENSG00000149575	SCN2B	ENSG00000130600	H19	1.88466258615834e-272	0.549996625132286	1.3208182800119e-264	3.19695403398133e-52	0.436402872988395	2.24050467147416e-44
ENSG00000149591	TAGLN	ENSG00000130600	H19	5.69589384265687e-199	0.480354637170604	3.99182366310123e-191	0	0.465552234570865	0
ENSG00000150630	VEGFC	ENSG00000130600	H19	1.84077969882138e-176	0.455325839507228	1.29006406427055e-168	0	0.462579619368687	0
ENSG00000151692	RNF144A	ENSG00000130600	H19	0	0.619872196568334	0	2.02224307769651e-44	0.404427725179423	1.41723810047804e-36
ENSG00000152377	SPOCK1	ENSG00000130600	H19	5.14231474459052e-269	0.547078484965801	3.6038617024147e-261	0	0.418492811318317	0
ENSG00000152583	SPARCL1	ENSG00000130600	H19	1.47512103057423e-309	0.579787688451803	1.03380140122798e-301	0	0.468414106853582	0
ENSG00000153902	LGI4	ENSG00000130600	H19	2.42237644172385e-170	0.448144388523766	1.69766148529583e-162	0	0.418568467012209	0
ENSG00000154096	THY1	ENSG00000130600	H19	1.72315456722877e-253	0.533521848856722	1.20762945494719e-245	0	0.434728106907468	0
ENSG00000154133	ROBO4	ENSG00000130600	H19	3.74191790550323e-260	0.539416296376059	2.62242886774072e-252	0	0.516452709128318	0
ENSG00000154240	CEP112	ENSG00000130600	H19	1.57854640869589e-169	0.447175940842607	1.10628447116502e-161	0	0.400142337784393	0
ENSG00000154262	ABCA6	ENSG00000130600	H19	6.67212220329328e-177	0.455836490975551	4.67598870869857e-169	0	0.447275035162672	0
ENSG00000154330	PGM5	ENSG00000130600	H19	1.16281125305385e-206	0.488449013127114	8.14926963859216e-199	0	0.424241462359933	0
ENSG00000154721	JAM2	ENSG00000130600	H19	8.65882497660037e-274	0.551125037045355	6.06831928246096e-266	0	0.524847727803994	0
ENSG00000156103	MMP16	ENSG00000130600	H19	7.54075529637565e-260	0.539149622486537	5.2847483224314e-252	0	0.414072948050872	0
ENSG00000156298	TSPAN7	ENSG00000130600	H19	3.12310105174212e-134	0.401817179975853	2.18874666996696e-126	0	0.425070829836882	0
ENSG00000156427	FGF18	ENSG00000130600	H19	1.68464015992504e-271	0.549191590893507	1.18063760315144e-263	0	0.527147440921384	0
ENSG00000157227	MMP14	ENSG00000130600	H19	1.75849525925529e-237	0.518864079732404	1.23239708836853e-229	0	0.419156305299876	0
ENSG00000157510	AFAP1L1	ENSG00000130600	H19	4.25088472194752e-259	0.538490442454046	2.97912543508193e-251	0	0.501295264020828	0
ENSG00000157554	ERG	ENSG00000130600	H19	0	0.601129418650729	0	0	0.505885636660617	0
ENSG00000157570	TSPAN18	ENSG00000130600	H19	1.24413415550823e-308	0.579080179496906	8.71920070707224e-301	0	0.479257723016496	0
ENSG00000158292	GPR153	ENSG00000130600	H19	1.64759282085027e-251	0.531747054328796	1.15467390915383e-243	5.63480235743355e-49	0.423513989693868	3.94900923518789e-41
ENSG00000158747	NBL1	ENSG00000130600	H19	2.59437671453636e-185	0.465417765981457	1.8182035420896e-177	0	0.434654641892686	0
ENSG00000159674	SPON2	ENSG00000130600	H19	0	0.643860323114635	0	0	0.506478347164063	0
ENSG00000159899	NPR2	ENSG00000130600	H19	1.54835186988247e-285	0.560852466042806	1.08512338954001e-277	0	0.444656119192142	0
ENSG00000160013	PTGIR	ENSG00000130600	H19	5.93540547479995e-134	0.401429433359469	4.15967935479558e-126	0	0.429595309394247	0
ENSG00000160161	CILP2	ENSG00000130600	H19	5.70726219316256e-292	0.566045839908803	3.99979088507071e-284	0	0.485167229898447	0
ENSG00000160539	PLPP7	ENSG00000130600	H19	6.41891069674704e-314	0.583096676015643	4.4985318052656e-306	0	0.53252111314714	0
ENSG00000160801	PTH1R	ENSG00000130600	H19	0	0.592011890019081	0	0	0.559630721676601	0
ENSG00000160808	MYL3	ENSG00000130600	H19	6.64024228010635e-321	0.588318170824519	4.65364646790708e-313	1.94029675711433e-79	0.5270281148377	1.3598080867453e-71
ENSG00000161281	COX7A1	ENSG00000130600	H19	2.79890579881405e-155	0.42969358522249	1.9615425966727e-147	0	0.46654648473813	0
ENSG00000161381	PLXDC1	ENSG00000130600	H19	0	0.615277944499332	0	0	0.493089134606123	0
ENSG00000161544	CYGB	ENSG00000130600	H19	3.54295950840467e-283	0.558924419725195	2.4829938888858e-275	0	0.531568994920424	0
ENSG00000161638	ITGA5	ENSG00000130600	H19	1.11730310877852e-193	0.474654413860321	7.83033727749087e-186	0	0.440285950707648	0
ENSG00000161791	FMNL3	ENSG00000130600	H19	8.8419985336722e-212	0.493718799682857	6.19669185396111e-204	0	0.423650660746997	0
ENSG00000161835	GRASP	ENSG00000130600	H19	1.5020053297891e-255	0.535356385622892	1.05264258484838e-247	0	0.520369597926211	0
ENSG00000161940	BCL6B	ENSG00000130600	H19	0	0.59576005547124	0	0	0.52075519380929	0
ENSG00000162367	TAL1	ENSG00000130600	H19	5.57370962300632e-144	0.4150579221542	3.90619393180148e-136	0	0.460266125879803	0
ENSG00000162383	SLC1A7	ENSG00000130600	H19	0	0.617027880544306	0	2.24972382525867e-89	0.554304045656245	1.57666224989214e-81
ENSG00000162576	MXRA8	ENSG00000130600	H19	3.62601440002672e-294	0.567798400506582	2.54120081669584e-286	0	0.519847116413633	0
ENSG00000162618	ADGRL4	ENSG00000130600	H19	2.42747312498166e-214	0.496321393115085	1.70123336732065e-206	0	0.469460933319473	0
ENSG00000162745	OLFML2B	ENSG00000130600	H19	0	0.614161371264238	0	0	0.546335953749146	0
ENSG00000162849	KIF26B	ENSG00000130600	H19	3.26706057494637e-195	0.476317722969938	2.28963707402467e-187	0	0.400052865359189	0
ENSG00000163132	MSX1	ENSG00000130600	H19	3.6145010502762e-245	0.525992355585435	2.53313197565961e-237	4.68794475594665e-76	0.517140407464953	3.28542794599736e-68
ENSG00000163145	C1QTNF7	ENSG00000130600	H19	0	0.592925696762599	0	0	0.489928293709675	0
ENSG00000163359	COL6A3	ENSG00000130600	H19	0	0.648268303663996	0	0	0.511759729078624	0
ENSG00000163430	FSTL1	ENSG00000130600	H19	0	0.62568410004311	0	0	0.438854291914882	0
ENSG00000163431	LMOD1	ENSG00000130600	H19	8.327697302661e-204	0.48546925615016	5.83625679659793e-196	0	0.443066022487021	0
ENSG00000163453	IGFBP7	ENSG00000130600	H19	1.12428971041343e-299	0.572146754968919	7.87930111442552e-292	0	0.54325528625413	0
ENSG00000163520	FBLN2	ENSG00000130600	H19	5.11929900678649e-287	0.56205592446163	3.58773170257134e-279	0	0.476481723536878	0
ENSG00000163909	HEYL	ENSG00000130600	H19	2.99331398755711e-268	0.546424828991069	2.09778867666692e-260	0	0.486338634195021	0
ENSG00000164035	EMCN	ENSG00000130600	H19	2.97541224464994e-180	0.459690527669237	2.08524269127435e-172	0	0.462332699836203	0
ENSG00000164056	SPRY1	ENSG00000130600	H19	8.13969645393792e-213	0.494774119295865	5.70450113939175e-205	0	0.42253540510129	0
ENSG00000164107	HAND2	ENSG00000130600	H19	1.67972893118834e-259	0.538844532675884	1.17719569225428e-251	1.04642594105737e-53	0.442118554776901	7.33361250856345e-46
ENSG00000164220	F2RL2	ENSG00000130600	H19	3.40756976373612e-193	0.474127405677265	2.38810939815641e-185	0	0.404367776008388	0
ENSG00000164330	EBF1	ENSG00000130600	H19	5.5972193730954e-268	0.546192221117961	3.92267014770571e-260	0	0.496242085421796	0
ENSG00000164692	COL1A2	ENSG00000130600	H19	0	0.606531780666268	0	0	0.509462606598355	0
ENSG00000164736	SOX17	ENSG00000130600	H19	1.23919886880032e-233	0.515230952855895	8.68461299387208e-226	5.63062200034249e-75	0.513915291483378	3.94607953726563e-67
ENSG00000164949	GEM	ENSG00000130600	H19	1.12341886852854e-251	0.531896494685441	7.87319803852741e-244	0	0.430292836166618	0
ENSG00000165124	SVEP1	ENSG00000130600	H19	3.88451697696665e-197	0.478391843700981	2.72236583347926e-189	0	0.428649117818068	0
ENSG00000165152	TMEM246	ENSG00000130600	H19	5.50166925516017e-298	0.570819904890831	3.85570625541378e-290	1.1684115257749e-69	0.497505981139148	8.18851773868889e-62
ENSG00000165323	FAT3	ENSG00000130600	H19	3.51871941686391e-224	0.506113909655614	2.46600583157976e-216	0	0.418615125750253	0
ENSG00000165424	ZCCHC24	ENSG00000130600	H19	0	0.652756133796406	0	0	0.491766755250094	0
ENSG00000165617	DACT1	ENSG00000130600	H19	8.89483453131366e-268	0.54601995730904	6.23372063144099e-260	0	0.434144186390323	0
ENSG00000165633	VSTM4	ENSG00000130600	H19	0	0.657175336823014	0	0	0.530702476798163	0
ENSG00000165757	JCAD	ENSG00000130600	H19	0	0.64948523328354	0	0	0.589249794030714	0
ENSG00000165801	ARHGEF40	ENSG00000130600	H19	0	0.622229372627433	0	0	0.505253184874737	0
ENSG00000166033	HTRA1	ENSG00000130600	H19	0	0.623259203172818	0	0	0.566636595278161	0
ENSG00000166086	JAM3	ENSG00000130600	H19	0	0.643080939712276	0	0	0.511600654869433	0
ENSG00000166147	FBN1	ENSG00000130600	H19	0	0.606039711747337	0	0	0.457858987676457	0
ENSG00000166292	TMEM100	ENSG00000130600	H19	1.38364478356576e-177	0.456626394907844	9.69692578713516e-170	3.9826262127898e-55	0.44748201584027	2.79112321905317e-47
ENSG00000166341	DCHS1	ENSG00000130600	H19	0	0.628300714271616	0	5.33068690935801e-44	0.402599717997786	3.73587758711344e-36
ENSG00000166482	MFAP4	ENSG00000130600	H19	3.73295587009479e-302	0.574082453020252	2.61614805106801e-294	0	0.551078192263961	0
ENSG00000166741	NNMT	ENSG00000130600	H19	9.34748389052225e-181	0.460264662290683	6.55094852807848e-173	0	0.465020381314878	0
ENSG00000167123	CERCAM	ENSG00000130600	H19	1.37028947468063e-302	0.574420999320498	9.60332847035156e-295	0	0.469065320306192	0
ENSG00000167178	ISLR2	ENSG00000130600	H19	1.31301870174289e-226	0.50848225554279	9.20196069045223e-219	0	0.468866313925516	0
ENSG00000167244	IGF2	ENSG00000130600	H19	0	0.733231962264156	0	0	0.706003718809593	0
ENSG00000167779	IGFBP6	ENSG00000130600	H19	1.17397158511356e-238	0.519965184233311	8.2274840134289e-231	0	0.457858360469576	0
ENSG00000167994	RAB3IL1	ENSG00000130600	H19	1.30439876685861e-264	0.543295281655494	9.14155004903932e-257	0	0.425536035544196	0
ENSG00000168060	NAALADL1	ENSG00000130600	H19	2.85270742073004e-161	0.437170595161846	1.99924810759165e-153	0	0.449104652177061	0
ENSG00000168487	BMP1	ENSG00000130600	H19	6.29947823278904e-229	0.510726815601795	4.41483057259873e-221	0	0.440709406252515	0
ENSG00000168490	PHYHIP	ENSG00000130600	H19	4.46794310823842e-181	0.460630121465003	3.13124533524257e-173	3.86915333682618e-44	0.403205326233582	2.71159861345054e-36
ENSG00000168497	CAVIN2	ENSG00000130600	H19	7.19138646871626e-147	0.418870111017882	5.03990198366078e-139	0	0.447215677757757	0
ENSG00000168542	COL3A1	ENSG00000130600	H19	0	0.619597394157825	0	0	0.513918938764501	0
ENSG00000168779	SHOX2	ENSG00000130600	H19	1.1414793868387e-318	0.586657699081867	7.99977062985354e-311	0	0.446039655764139	0
ENSG00000169184	MN1	ENSG00000130600	H19	1.1177857706037e-287	0.562591461443183	7.83371989126185e-280	0	0.410279519019222	0
ENSG00000169291	SHE	ENSG00000130600	H19	2.78569646030651e-228	0.510103587812647	1.95228516465502e-220	0	0.504245072526386	0
ENSG00000169418	NPR1	ENSG00000130600	H19	2.38596387059764e-193	0.474295945601743	1.67214265241882e-185	0	0.47115819150186	0
ENSG00000169515	CCDC8	ENSG00000130600	H19	0	0.592015497033217	0	3.86623162722118e-63	0.476083639137783	2.70955100690096e-55
ENSG00000169744	LDB2	ENSG00000130600	H19	1.27147209218877e-292	0.566567142045972	8.91079174713776e-285	0	0.478896924530141	0
ENSG00000169946	ZFPM2	ENSG00000130600	H19	0	0.607412376563202	0	0	0.418807687352968	0
ENSG00000170276	HSPB2	ENSG00000130600	H19	1.78818969302389e-140	0.410364284510778	1.25320768397553e-132	2.35233416380166e-57	0.455713851311836	1.64857411987947e-49
ENSG00000170370	EMX2	ENSG00000130600	H19	1.84210623597693e-236	0.517905161517137	1.29099373440728e-228	1.06040127868487e-48	0.422397652341002	7.4315551405407e-41
ENSG00000170624	SGCD	ENSG00000130600	H19	5.13828271674896e-322	0.589136897717742	3.60103595730905e-314	0	0.44125623975403	0
ENSG00000170801	HTRA3	ENSG00000130600	H19	1.54793855525775e-165	0.44238118869244	1.0848337284008e-157	2.80462077468008e-68	0.493095898653058	1.96554779349101e-60
ENSG00000170891	CYTL1	ENSG00000130600	H19	8.53816771097366e-165	0.441481782386353	5.98375967840957e-157	1.44805854617885e-58	0.460093013601014	1.01483534101408e-50
ENSG00000170955	CAVIN3	ENSG00000130600	H19	1.05998135715021e-238	0.520006657456421	7.42861222628527e-231	0	0.46148235274355	0
ENSG00000170989	S1PR1	ENSG00000130600	H19	4.87358251405188e-140	0.409776111109249	3.41552749069391e-132	0	0.444926418088399	0
ENSG00000171812	COL8A2	ENSG00000130600	H19	1.5933166897944e-201	0.483066372444373	1.11663585046182e-193	0	0.41873644028716	0
ENSG00000171864	PRND	ENSG00000130600	H19	2.42286545254834e-291	0.565543016529556	1.6980041962091e-283	0	0.555298449213714	0
ENSG00000171992	SYNPO	ENSG00000130600	H19	0	0.601140852315964	0	0	0.477040337619829	0
ENSG00000172061	LRRC15	ENSG00000130600	H19	5.96009382228078e-198	0.479264785647175	4.17698156098116e-190	0	0.403407122314105	0
ENSG00000172236	TPSAB1	ENSG00000130600	H19	3.23071893976549e-139	0.408663288411437	2.26416795481736e-131	0	0.400230064938274	0
ENSG00000172346	CSDC2	ENSG00000130600	H19	3.04565738189759e-295	0.568652701977831	2.1344722255369e-287	5.91872501547499e-69	0.495262693911149	4.14798927522526e-61
ENSG00000172348	RCAN2	ENSG00000130600	H19	7.6578495991327e-280	0.556177652237346	5.36681091374225e-272	0	0.456833413524915	0
ENSG00000172638	EFEMP2	ENSG00000130600	H19	0	0.591092592565436	0	0	0.53924069862193	0
ENSG00000172733	PURG	ENSG00000130600	H19	7.41479004630851e-173	0.45111584419437	5.19646875124615e-165	1.08014673796394e-44	0.405604380626288	7.56993621604234e-37
ENSG00000172935	MRGPRF	ENSG00000130600	H19	0	0.595386415884177	0	0	0.537696088050684	0
ENSG00000172985	SH3RF3	ENSG00000130600	H19	4.89341526401235e-298	0.570859951337169	3.4294267737184e-290	0	0.444389519907492	0
ENSG00000172986	GXYLT2	ENSG00000130600	H19	0	0.631736246175937	0	0	0.466488099958379	0
ENSG00000173068	BNC2	ENSG00000130600	H19	0	0.651908267554843	0	0	0.433911147218836	0
ENSG00000173253	DMRT2	ENSG00000130600	H19	3.15507784744707e-221	0.503208551296239	2.21115680142152e-213	1.71922769486782e-47	0.417428307572965	1.2048774054102e-39
ENSG00000173269	MMRN2	ENSG00000130600	H19	2.64305189107618e-206	0.488078445813877	1.85231631295308e-198	0	0.458780172786951	0
ENSG00000173421	CCDC36	ENSG00000130600	H19	1.29390549843349e-212	0.494569349511296	9.06801062158551e-205	0	0.424798076652826	0
ENSG00000173641	HSPB7	ENSG00000130600	H19	6.19340447120466e-156	0.430520256267264	4.34049144985111e-148	5.15539991722454e-49	0.423670645975436	3.61303211590891e-41
ENSG00000173918	C1QTNF1	ENSG00000130600	H19	8.07795644331632e-253	0.532921755718439	5.66123220879587e-245	0	0.439462237182591	0
ENSG00000174059	CD34	ENSG00000130600	H19	1.24490279657546e-240	0.521805689590637	8.72458753429435e-233	0	0.510926880148982	0
ENSG00000174099	MSRB3	ENSG00000130600	H19	0	0.603807388410267	0	0	0.476036579359832	0
ENSG00000174332	GLIS1	ENSG00000130600	H19	1.38133960398673e-240	0.521763716464589	9.68077051696079e-233	6.40662168898558e-60	0.464916698220552	4.48991936385898e-52
ENSG00000174348	PODN	ENSG00000130600	H19	0	0.668650990964984	0	0	0.589955683561511	0
ENSG00000174807	CD248	ENSG00000130600	H19	0	0.612805062975011	0	5.33073928961247e-98	0.576094862114793	3.7359142964948e-90
ENSG00000175745	NR2F1	ENSG00000130600	H19	1.01949466217117e-145	0.417356640762152	7.14487142717178e-138	0	0.40183719621871	0
ENSG00000175899	A2M	ENSG00000130600	H19	1.66088311640064e-143	0.41442751909343	1.16398807787485e-135	0	0.430602467297342	0
ENSG00000176435	CLEC14A	ENSG00000130600	H19	6.67322572966419e-270	0.547834432843458	4.67676208734676e-262	1.1390676075309e-86	0.547124676736493	7.98286828234322e-79
ENSG00000176971	FIBIN	ENSG00000130600	H19	0	0.594991427162419	0	3.53547557326321e-68	0.492772023562408	2.47774896153707e-60
ENSG00000177098	SCN4B	ENSG00000130600	H19	3.37147957970388e-230	0.511950407489591	2.36281650215006e-222	0	0.473662155903851	0
ENSG00000177363	LRRN4CL	ENSG00000130600	H19	8.49639623914331e-292	0.565907542587305	5.95448519501836e-284	2.827481644824e-83	0.537858808554032	1.98156925823745e-75
ENSG00000177374	HIC1	ENSG00000130600	H19	0	0.645861701893156	0	0	0.597407455806367	0
ENSG00000177469	CAVIN1	ENSG00000130600	H19	0	0.64353249638542	0	8.87523023074829e-92	0.560542164903189	6.21998145141812e-84
ENSG00000178033	CALHM5	ENSG00000130600	H19	4.57940208621584e-273	0.550515428522079	3.2093585511918e-265	0	0.420125339932495	0
ENSG00000178860	MSC	ENSG00000130600	H19	6.16510351493529e-153	0.426717803371707	4.32065743783382e-145	0	0.411756645765952	0
ENSG00000179314	WSCD1	ENSG00000130600	H19	6.5690075815706e-225	0.506826818751174	4.6037234245527e-217	2.77612799272324e-53	0.440498774820664	1.94557934527467e-45
ENSG00000179776	CDH5	ENSG00000130600	H19	3.05511494911803e-306	0.577246002069512	2.14110032319265e-298	0	0.513836092916355	0
ENSG00000179855	GIPC3	ENSG00000130600	H19	7.69013952442759e-152	0.425315444453941	5.38944049417906e-144	0	0.402471402365868	0
ENSG00000179954	SSC5D	ENSG00000130600	H19	2.1400764230213e-284	0.559922050079454	1.49981863114862e-276	0	0.458376496983753	0
ENSG00000180044	C3orf80	ENSG00000130600	H19	7.67218098378934e-211	0.492759670837039	5.37685470352796e-203	3.59364331037698e-51	0.432291383848344	2.51851435426629e-43
ENSG00000180447	GAS1	ENSG00000130600	H19	1.76239013779934e-250	0.53082052162855	1.2351267158452e-242	0	0.420511235784083	0
ENSG00000180660	MAB21L1	ENSG00000130600	H19	5.74900674054851e-189	0.469487566195321	4.02904649914356e-181	1.09222529385706e-53	0.442047622686216	7.65458573122319e-46
ENSG00000180828	BHLHE22	ENSG00000130600	H19	5.74133818419821e-178	0.457067138393811	4.02367218467307e-170	3.68993359560742e-47	0.41605125323799	2.58599697415485e-39
ENSG00000181104	F2R	ENSG00000130600	H19	3.16983003166447e-223	0.505177613504965	2.22149549797525e-215	0	0.42178782903773	0
ENSG00000181234	TMEM132C	ENSG00000130600	H19	6.27816823254581e-157	0.431770400074979	4.39989599594027e-149	8.86392901946751e-49	0.422714549768719	6.21206128228252e-41
ENSG00000182492	BGN	ENSG00000130600	H19	0	0.611313863142193	0	0	0.562434672767263	0
ENSG00000182636	NDN	ENSG00000130600	H19	0	0.637421211853454	0	2.86914620896661e-111	0.606703040408774	2.01076881806979e-103
ENSG00000182771	GRID1	ENSG00000130600	H19	2.06223000574136e-319	0.587210837989667	1.44526193132769e-311	0	0.546875378937491	0
ENSG00000182871	COL18A1	ENSG00000130600	H19	6.01327756279222e-305	0.576248058348563	4.21425404528835e-297	0	0.494598794301122	0
ENSG00000182916	TCEAL7	ENSG00000130600	H19	7.63663780962053e-311	0.580767285087391	5.35194516559974e-303	0	0.528933817020737	0
ENSG00000183087	GAS6	ENSG00000130600	H19	9.6010006305746e-216	0.49773730046136	6.72861934672232e-208	0	0.423634226108699	0
ENSG00000183160	TMEM119	ENSG00000130600	H19	1.22569894991314e-289	0.564174026972277	8.59000221433087e-282	0	0.488033192660829	0
ENSG00000183386	FHL3	ENSG00000130600	H19	1.95382008529804e-258	0.537907857367447	1.36928557051498e-250	0	0.42114912336294	0
ENSG00000183688	RFLNB	ENSG00000130600	H19	2.23476029769143e-223	0.505326695201769	1.56617543867754e-215	2.34755312500556e-47	0.416867432900925	1.64522344932139e-39
ENSG00000183722	LHFPL6	ENSG00000130600	H19	6.92482409211091e-320	0.587563041114734	4.85308845938881e-312	0	0.523824289791832	0
ENSG00000183801	OLFML1	ENSG00000130600	H19	0	0.626830246423159	0	0	0.493265479729455	0
ENSG00000183807	FAM162B	ENSG00000130600	H19	6.33310856885372e-172	0.450018327543417	4.4383995461452e-164	1.77114993315397e-58	0.459778763617292	1.24126579767264e-50
ENSG00000183853	KIRREL1	ENSG00000130600	H19	0	0.639164046857064	0	0	0.436385451098279	0
ENSG00000183876	ARSI	ENSG00000130600	H19	1.73839283051473e-193	0.474445606592279	1.21830880776692e-185	0	0.451943090556275	0
ENSG00000184113	CLDN5	ENSG00000130600	H19	2.60832890172508e-267	0.545619471769322	1.8279815808857e-259	0	0.540049122842995	0
ENSG00000184185	KCNJ12	ENSG00000130600	H19	1.59021495505459e-221	0.503502619446348	1.11446207783314e-213	0	0.467538144268273	0
ENSG00000184232	OAF	ENSG00000130600	H19	3.58520778114195e-257	0.536793314469182	2.51260252617725e-249	0	0.442308247494163	0
ENSG00000184347	SLIT3	ENSG00000130600	H19	3.24830244696072e-259	0.538593069569477	2.27649091273076e-251	0	0.433337334731441	0
ENSG00000184497	TMEM255B	ENSG00000130600	H19	4.35224445550182e-193	0.474011635819776	3.05016085007817e-185	0	0.501623429569412	0
ENSG00000184500	PROS1	ENSG00000130600	H19	6.76992752421593e-235	0.516427876339925	4.74453310317312e-227	0	0.422397628656221	0
ENSG00000184985	SORCS2	ENSG00000130600	H19	0	0.645126102777991	0	0	0.487569559515697	0
ENSG00000185070	FLRT2	ENSG00000130600	H19	0	0.631563567454388	0	0	0.483924233117781	0
ENSG00000185112	FAM43A	ENSG00000130600	H19	1.66286639645698e-181	0.461118756935872	1.16537800972369e-173	7.90813824206906e-56	0.450099708851019	5.5422194018704e-48
ENSG00000185610	DBX2	ENSG00000130600	H19	1.22298296375535e-149	0.422478307587681	8.57096790977252e-142	3.13442924800965e-45	0.407912070857673	2.19668575085051e-37
ENSG00000185614	INKA1	ENSG00000130600	H19	6.67605266506221e-249	0.529394006370085	4.67874327378169e-241	2.57701535500948e-58	0.459192775969285	1.80603627077145e-50
ENSG00000186310	NAP1L3	ENSG00000130600	H19	0	0.645397898852641	0	0	0.477738637038359	0
ENSG00000186340	THBS2	ENSG00000130600	H19	3.69605688488164e-257	0.536781628248434	2.5902883271358e-249	0	0.408840606442516	0
ENSG00000186642	PDE2A	ENSG00000130600	H19	2.21381532017985e-187	0.467728575308516	1.55149667900198e-179	0	0.447212978041178	0
ENSG00000186994	KANK3	ENSG00000130600	H19	2.94818375812673e-168	0.44565714851279	2.06616029265241e-160	0	0.445225550321317	0
ENSG00000187479	C11orf96	ENSG00000130600	H19	3.18569968852872e-163	0.43956647467094	2.23261734707321e-155	1.72433365808532e-73	0.509418416940689	1.20845579106091e-65
ENSG00000187513	GJA4	ENSG00000130600	H19	1.11638560690409e-177	0.456733995646888	7.82390719681434e-170	0	0.5308064658812	0
ENSG00000187800	PEAR1	ENSG00000130600	H19	5.70437192421491e-208	0.489805707770429	3.99776531291353e-200	0	0.406052626402457	0
ENSG00000187942	LDLRAD2	ENSG00000130600	H19	4.72678382782756e-226	0.507941302512451	3.31264733078049e-218	0	0.452460736212893	0
ENSG00000187955	COL14A1	ENSG00000130600	H19	0	0.611419334164974	0	0	0.528594416288007	0
ENSG00000189129	PLAC9	ENSG00000130600	H19	0	0.600622991310787	0	0	0.594251523485516	0
ENSG00000189184	PCDH18	ENSG00000130600	H19	7.60847040759799e-305	0.576169109728085	5.33220475171078e-297	0	0.447288979153352	0
ENSG00000189409	MMP23B	ENSG00000130600	H19	0	0.590741640536972	0	0	0.468203683489664	0
ENSG00000196159	FAT4	ENSG00000130600	H19	0	0.594477107509594	0	0	0.411794432708101	0
ENSG00000196460	RFX8	ENSG00000130600	H19	3.30906067036766e-156	0.430863121557249	2.31907178249828e-148	0	0.455677916649259	0
ENSG00000196468	FGF16	ENSG00000130600	H19	3.9576472351963e-240	0.521338554399691	2.773617332077e-232	1.02123129898113e-58	0.460637112185421	7.15704220862188e-51
ENSG00000196569	LAMA2	ENSG00000130600	H19	1.29285671760906e-300	0.57288179101988	9.06066050547024e-293	0	0.452432466453431	0
ENSG00000196628	TCF4	ENSG00000130600	H19	0	0.614632107389304	0	0	0.409029832031815	0
ENSG00000196923	PDLIM7	ENSG00000130600	H19	1.85939096669576e-268	0.546601658121212	1.30310730235636e-260	0	0.487666640233078	0
ENSG00000197245	FAM110D	ENSG00000130600	H19	2.92470862704368e-144	0.41542960680521	2.04970833860616e-136	0	0.406606113750895	0
ENSG00000197256	KANK2	ENSG00000130600	H19	0	0.667028565622954	0	0	0.41130121176006	0
ENSG00000197380	DACT3	ENSG00000130600	H19	0	0.685099774673929	0	0	0.595158073768765	0
ENSG00000197859	ADAMTSL2	ENSG00000130600	H19	3.16278073799834e-135	0.403195812143111	2.21655517815154e-127	0	0.42621346442648	0
ENSG00000197959	DNM3	ENSG00000130600	H19	3.47936018499981e-186	0.466394495330307	2.43842190578046e-178	0	0.436145848979418	0
ENSG00000198108	CHSY3	ENSG00000130600	H19	2.32837526410571e-316	0.584931744703944	1.63178312879183e-308	0	0.450306289663336	0
ENSG00000198467	TPM2	ENSG00000130600	H19	1.29256023043989e-173	0.452006719105571	9.05858264985988e-166	0	0.416052212991313	0
ENSG00000198542	ITGBL1	ENSG00000130600	H19	6.29723111144551e-249	0.529416989041558	4.41325573423258e-241	0	0.41772081054618	0
ENSG00000198844	ARHGEF15	ENSG00000130600	H19	4.21789794831133e-254	0.534067453143155	2.9560074860457e-246	0	0.49099895403708	0
ENSG00000203805	PLPP4	ENSG00000130600	H19	3.70797916262742e-158	0.433308325330538	2.59864375505253e-150	0	0.41907296859417	0
ENSG00000204065	TCEAL5	ENSG00000130600	H19	3.06681074352033e-199	0.480641355266216	2.14929702596549e-191	2.09929055717544e-46	0.412892346123155	1.47123488487437e-38
ENSG00000204262	COL5A2	ENSG00000130600	H19	1.79878481369857e-293	0.567244695240215	1.26063300730333e-285	0	0.452098383344265	0
ENSG00000204291	COL15A1	ENSG00000130600	H19	3.9670145690784e-263	0.542010388609146	2.78018219197146e-255	0	0.478110816148138	0
ENSG00000204381	LAYN	ENSG00000130600	H19	1.99140254150302e-211	0.493358748739434	1.39562428786835e-203	0	0.426447839821325	0
ENSG00000205090	TMEM240	ENSG00000130600	H19	5.69108516097922e-244	0.524893359307679	3.98845361972623e-236	1.27107213245403e-44	0.40529943821284	8.90798873012671e-37
ENSG00000205403	CFI	ENSG00000130600	H19	2.21527969389261e-175	0.454070330122876	1.55252294841635e-167	0	0.411513416755121	0
ENSG00000205795	CYS1	ENSG00000130600	H19	3.59435525541327e-234	0.515741115165657	2.51901330300395e-226	0	0.468110193304434	0
ENSG00000213977	TAX1BP3	ENSG00000130600	H19	5.48129691014347e-169	0.446531009952434	3.84142881079192e-161	0	0.401255884518596	0
ENSG00000221818	EBF2	ENSG00000130600	H19	1.89789352151292e-273	0.550837971520476	1.33009084763559e-265	0	0.472434157548624	0
ENSG00000222009	BTBD19	ENSG00000130600	H19	9.76455576789005e-149	0.421307645855501	6.84324284312039e-141	0	0.420173489423129	0
ENSG00000223953	C1QTNF5	ENSG00000130600	H19	0	0.622904998776561	0	0	0.585031491421246	0
ENSG00000225968	ELFN1	ENSG00000130600	H19	0	0.59888246238344	0	0	0.536717781664158	0
ENSG00000233608	TWIST2	ENSG00000130600	H19	4.56727837149097e-240	0.521280639229106	3.20086195124448e-232	2.28403591279459e-68	0.49338276399261	1.60070901177708e-60
ENSG00000234465	PINLYP	ENSG00000130600	H19	2.78263412115438e-139	0.408751285647221	1.9501390014312e-131	0	0.491156910181829	0
ENSG00000240184	PCDHGC3	ENSG00000130600	H19	0	0.609996969450234	0	0	0.471739066884142	0
ENSG00000240583	AQP1	ENSG00000130600	H19	4.24235772493129e-199	0.48049111723855	2.97314950410343e-191	0	0.479374456216178	0
ENSG00000244486	SCARF2	ENSG00000130600	H19	0	0.598228006889596	0	3.82690699982709e-81	0.531890148777586	2.68199133277242e-73
ENSG00000249751	ECSCR	ENSG00000130600	H19	6.13828262454331e-213	0.494898728413376	4.30186069268904e-205	0	0.55189433385666	0
ENSG00000253250	C8orf88	ENSG00000130600	H19	1.64753939453189e-166	0.443557018740956	1.15463646666493e-158	2.71231897224777e-48	0.420731680102635	1.90086040126175e-40
ENSG00000254445	HSPB2-C11orf52	ENSG00000130600	H19	4.08523501684772e-159	0.434501826571668	2.8630340136353e-151	1.34185084536501e-59	0.463779954511172	9.40402350332767e-52
ENSG00000254585	MAGEL2	ENSG00000130600	H19	0	0.64201747760681	0	3.52115464195374e-101	0.583734206930478	2.4677124977163e-93
ENSG00000256235	SMIM3	ENSG00000130600	H19	3.28744545750854e-238	0.519546757705284	2.30392330526933e-230	6.92984052771272e-58	0.457641525182523	4.85660410186616e-50
ENSG00000256671	LIMS4	ENSG00000130600	H19	5.34776718411204e-145	0.416406680971777	3.74784786725189e-137	4.92856403337024e-60	0.46531895516588	3.45405990297389e-52
ENSG00000262655	SPON1	ENSG00000130600	H19	0	0.607559754678483	0	0	0.486696696604978	0
ENSG00000265107	GJA5	ENSG00000130600	H19	1.44849278469808e-177	0.456603427177768	1.01513966613747e-169	0	0.447354199579121	0
ENSG00000266964	FXYD1	ENSG00000130600	H19	5.47311989045685e-182	0.461667199360944	3.83569815260545e-174	0	0.466481009793626	0
ENSG00000269113	TRABD2B	ENSG00000130600	H19	1.80330867970581e-163	0.439868428645223	1.26380344479309e-155	0	0.415676861487305	0
ENSG00000271447	MMP28	ENSG00000130600	H19	2.29140518576639e-173	0.451715022088069	1.6058735810337e-165	8.22457866597008e-72	0.504257048735332	5.76398869866275e-64
ENSG00000276409	CCL14	ENSG00000130600	H19	1.89429047352233e-171	0.449456145776626	1.32756574224819e-163	1.34043904906652e-68	0.494126090503985	9.39412928474234e-61
ENSG00000277494	GPIHBP1	ENSG00000130600	H19	1.01368016990248e-263	0.542524444351624	7.10412202335869e-256	0	0.503422895203693	0
ENSG00000000457	SCYL3	ENSG00000153363	LINC00467	1.70211524749234e-250	0.530834147310646	1.19288457790077e-242	0	0.467810724743188	0
ENSG00000003147	ICA1	ENSG00000153363	LINC00467	3.78621513149689e-223	0.505101800188424	2.65347346228828e-215	0	0.438216513415483	0
ENSG00000004838	ZMYND10	ENSG00000153363	LINC00467	1.30343426598822e-161	0.437589495463625	9.13479058774341e-154	0	0.469757974862784	0
ENSG00000010626	LRRC23	ENSG00000153363	LINC00467	8.44409244535602e-135	0.402605405760066	5.91782939919814e-127	0	0.405364962231056	0
ENSG00000032742	IFT88	ENSG00000153363	LINC00467	1.80138883001916e-163	0.439868993581054	1.26245796652041e-155	0	0.427207496434829	0
ENSG00000047346	FAM214A	ENSG00000153363	LINC00467	1.9521210136151e-143	0.414334121883681	1.3680948189426e-135	0	0.413954724098601	0
ENSG00000054282	SDCCAG8	ENSG00000153363	LINC00467	9.22936467942221e-222	0.503735930221407	6.46816765558313e-214	0	0.473698870231333	0
ENSG00000054392	HHAT	ENSG00000153363	LINC00467	1.68342018365598e-297	0.570437363428747	1.17978261352667e-289	0	0.589130452014001	0
ENSG00000058673	ZC3H11A	ENSG00000153363	LINC00467	1.70217377726013e-203	0.485143424623331	1.19292559701358e-195	0	0.427527790082547	0
ENSG00000066027	PPP2R5A	ENSG00000153363	LINC00467	1.13223559134106e-280	0.556863856144897	7.93498781854478e-273	0	0.537679644322431	0
ENSG00000069943	PIGB	ENSG00000153363	LINC00467	8.73074863374325e-137	0.405343924976551	6.11872516509338e-129	0	0.407351453685571	0
ENSG00000082512	TRAF5	ENSG00000153363	LINC00467	3.08058689036079e-194	0.475262179134278	2.15895169131972e-186	0	0.41655691455228	0
ENSG00000092978	GPATCH2	ENSG00000153363	LINC00467	2.65516310828776e-217	0.499302261313633	1.86080415433315e-209	0	0.446516587513158	0
ENSG00000100577	GSTZ1	ENSG00000153363	LINC00467	4.26634944182547e-137	0.405770546520307	2.98996349429745e-129	0	0.410114881757686	0
ENSG00000100583	SAMD15	ENSG00000153363	LINC00467	6.01743031574177e-143	0.413682535940082	4.21716439754366e-135	0	0.4629097301676	0
ENSG00000101222	SPEF1	ENSG00000153363	LINC00467	3.23888287741173e-153	0.427074428787329	2.2698894447855e-145	0	0.449770845875199	0
ENSG00000101343	CRNKL1	ENSG00000153363	LINC00467	4.14744251174864e-134	0.401645948298824	2.90663056880774e-126	0	0.410286209225962	0
ENSG00000103269	RHBDL1	ENSG00000153363	LINC00467	7.24195481040207e-142	0.412237423389898	5.07534153160907e-134	0	0.413256297420704	0
ENSG00000104133	SPG11	ENSG00000153363	LINC00467	3.35687077778458e-143	0.414020536535072	2.35257829146672e-135	0	0.404691551108798	0
ENSG00000107485	GATA3	ENSG00000153363	LINC00467	8.5258354261999e-142	0.412142369349145	5.97511690739946e-134	0	0.429569375753171	0
ENSG00000110871	COQ5	ENSG00000153363	LINC00467	3.3011167341188e-141	0.411352752647584	2.31350447496546e-133	0	0.422428570862397	0
ENSG00000111481	COPZ1	ENSG00000153363	LINC00467	4.95141842486684e-197	0.478278645730644	3.47007682732362e-189	0	0.453888395425542	0
ENSG00000112874	NUDT12	ENSG00000153363	LINC00467	6.99037175868711e-176	0.454653088213697	4.89902588970754e-168	0	0.429935673662187	0
ENSG00000114388	NPRL2	ENSG00000153363	LINC00467	7.02368789137782e-175	0.453486192386667	4.92237466173729e-167	0	0.464106495438097	0
ENSG00000114395	CYB561D2	ENSG00000153363	LINC00467	3.13504937940597e-144	0.415389600107281	2.19712035431231e-136	0	0.459319634335115	0
ENSG00000114670	NEK11	ENSG00000153363	LINC00467	8.32994564593877e-201	0.48230591528439	5.83783249132591e-193	0	0.490264758387001	0
ENSG00000114735	HEMK1	ENSG00000153363	LINC00467	3.66682522208482e-143	0.413969415896065	2.56980205290255e-135	0	0.40925798989757	0
ENSG00000114902	SPCS1	ENSG00000153363	LINC00467	2.58924191158263e-157	0.432252726449671	1.81460494483652e-149	0	0.456653259710517	0
ENSG00000115648	MLPH	ENSG00000153363	LINC00467	2.44125116772626e-185	0.46544738833286	1.71088936137152e-177	0	0.450845442153037	0
ENSG00000115661	STK16	ENSG00000153363	LINC00467	3.5038669255887e-179	0.458464029971582	2.45559683735231e-171	0	0.46595274706979	0
ENSG00000116191	RALGPS2	ENSG00000153363	LINC00467	1.83518063626451e-201	0.483001472224279	1.28614010237395e-193	0	0.443201771872168	0
ENSG00000116406	EDEM3	ENSG00000153363	LINC00467	1.38293137434141e-203	0.485238124648142	9.69192603836545e-196	0	0.473342153134687	0
ENSG00000116667	C1orf21	ENSG00000153363	LINC00467	2.94513046466858e-161	0.437153530384269	2.06402046887527e-153	0	0.450356502573712	0
ENSG00000116885	OSCP1	ENSG00000153363	LINC00467	6.09073005402105e-177	0.455882323869523	4.26853467196329e-169	0	0.46221670292286	0
ENSG00000116918	TSNAX	ENSG00000153363	LINC00467	2.76676761671098e-322	0.589343401856688	1.93901936162795e-314	0	0.480498629107555	0
ENSG00000117153	KLHL12	ENSG00000153363	LINC00467	8.11127664887064e-298	0.570687174769411	5.68458383518944e-290	0	0.567979027074503	0
ENSG00000117305	HMGCL	ENSG00000153363	LINC00467	4.20725818278509e-135	0.403024371933067	2.94855087449872e-127	0	0.453571246902189	0
ENSG00000117335	CD46	ENSG00000153363	LINC00467	0	0.599435659222337	0	0	0.491677101025794	0
ENSG00000117625	RCOR3	ENSG00000153363	LINC00467	1.67865753355315e-301	0.573573852959025	1.17644483022088e-293	0	0.500910122635489	0
ENSG00000118307	CASC1	ENSG00000153363	LINC00467	8.54847145379375e-149	0.421382735013897	5.99098079691071e-141	0	0.439855223198932	0
ENSG00000119636	BBOF1	ENSG00000153363	LINC00467	2.19046080370176e-154	0.428562215813114	1.53512925466213e-146	0	0.434470688477177	0
ENSG00000119650	IFT43	ENSG00000153363	LINC00467	1.62417805338696e-212	0.494468862786874	1.13826425942931e-204	0	0.482694671290327	0
ENSG00000119661	DNAL1	ENSG00000153363	LINC00467	1.05186920147896e-150	0.423854806438641	7.37176022752651e-143	0	0.424127337977282	0
ENSG00000120262	CCDC170	ENSG00000153363	LINC00467	1.19282453843755e-136	0.405157816936414	8.35961018585589e-129	0	0.46513110605443	0
ENSG00000120333	MRPS14	ENSG00000153363	LINC00467	0	0.611637034968117	0	0	0.547838950507269	0
ENSG00000121486	TRMT1L	ENSG00000153363	LINC00467	1.81184461289015e-213	0.495436914759005	1.26978563845982e-205	0	0.453728539480237	0
ENSG00000123472	ATPAF1	ENSG00000153363	LINC00467	3.69087137472884e-182	0.461861400326588	2.58665419302007e-174	0	0.416671611602084	0
ENSG00000129514	FOXA1	ENSG00000153363	LINC00467	1.61893984329429e-195	0.476647256704535	1.13459319188875e-187	0	0.443782201846664	0
ENSG00000130005	GAMT	ENSG00000153363	LINC00467	4.11875886994311e-148	0.420493816558015	2.88652836127611e-140	0	0.426868377490698	0
ENSG00000131781	FMO5	ENSG00000153363	LINC00467	1.39439380908562e-165	0.442436122167284	9.77225762373665e-158	0	0.453884341305696	0
ENSG00000132196	HSD17B7	ENSG00000153363	LINC00467	8.09289689499542e-260	0.5391227164893	5.67170284785578e-252	0	0.487344028646884	0
ENSG00000135775	COG2	ENSG00000153363	LINC00467	0	0.643033051247668	0	0	0.611858811404054	0
ENSG00000136636	KCTD3	ENSG00000153363	LINC00467	9.37456645662784e-275	0.551936765487677	6.56992866205292e-267	0	0.517558756649802	0
ENSG00000137494	ANKRD42	ENSG00000153363	LINC00467	1.51046005744233e-144	0.415809977157795	1.05856786766501e-136	0	0.437225490182176	0
ENSG00000138036	DYNC2LI1	ENSG00000153363	LINC00467	2.13605684917845e-224	0.506326107262311	1.49700161411412e-216	0	0.44834749530113	0
ENSG00000140025	EFCAB11	ENSG00000153363	LINC00467	2.61207883644119e-184	0.464291102634578	1.83060962813313e-176	0	0.5029770965499	0
ENSG00000140043	PTGR2	ENSG00000153363	LINC00467	4.49702477564725e-148	0.420444065043863	3.15162648898803e-140	0	0.43621933217411	0
ENSG00000140104	CLBA1	ENSG00000153363	LINC00467	1.98790713996261e-169	0.447056587009658	1.39317462378287e-161	0	0.444674517260679	0
ENSG00000140463	BBS4	ENSG00000153363	LINC00467	2.61928177082451e-165	0.442104445670983	1.83565762318173e-157	0	0.409173871455749	0
ENSG00000140527	WDR93	ENSG00000153363	LINC00467	9.50172172722097e-159	0.434045653390275	6.65904222913529e-151	0	0.416641778370394	0
ENSG00000141294	LRRC46	ENSG00000153363	LINC00467	2.57200593774319e-238	0.519646539304474	1.80252554691769e-230	0	0.557427371170161	0
ENSG00000143303	RRNAD1	ENSG00000153363	LINC00467	2.10321769172035e-318	0.586459879696583	1.47398711815638e-310	0	0.547299607128517	0
ENSG00000143315	PIGM	ENSG00000153363	LINC00467	1.67868324684106e-283	0.55919025237156	1.17646285073073e-275	1.42791931819358e-59	0.463684169155061	1.00072127058915e-51
ENSG00000143365	RORC	ENSG00000153363	LINC00467	2.77519121395621e-169	0.44688380223224	1.94492282748262e-161	0	0.460009580085174	0
ENSG00000143409	MINDY1	ENSG00000153363	LINC00467	1.12042309117438e-241	0.52277589254168	7.85220288787668e-234	0	0.490101275549727	0
ENSG00000143412	ANXA9	ENSG00000153363	LINC00467	4.92317339849442e-153	0.42684248543696	3.45028201236517e-145	0	0.435790840794277	0
ENSG00000143416	SELENBP1	ENSG00000153363	LINC00467	6.52121251714852e-208	0.489745613088177	4.57022745808811e-200	0	0.486352150957825	0
ENSG00000143418	CERS2	ENSG00000153363	LINC00467	8.43298894033767e-264	0.542593707212688	5.91004778751436e-256	0	0.483898108587655	0
ENSG00000143443	C1orf56	ENSG00000153363	LINC00467	9.46456665525081e-314	0.582969433324362	6.63300303325282e-306	0	0.57188366261331	0
ENSG00000143457	GOLPH3L	ENSG00000153363	LINC00467	1.14932758480378e-228	0.51047489311537	8.05477274754591e-221	0	0.408976610346397	0
ENSG00000143578	CREB3L4	ENSG00000153363	LINC00467	5.78838174987281e-268	0.546179735080832	4.05664148217826e-260	0	0.513084417283175	0
ENSG00000143653	SCCPDH	ENSG00000153363	LINC00467	1.6163155276817e-243	0.524476136887646	1.13275400642442e-235	0	0.55575750102162	0
ENSG00000144061	NPHP1	ENSG00000153363	LINC00467	7.70237979137987e-147	0.418831027724004	5.39801877681784e-139	0	0.424691069704791	0
ENSG00000145103	ILDR1	ENSG00000153363	LINC00467	2.32583368241951e-135	0.40338036493109	1.63000192531492e-127	0	0.41496460898814	0
ENSG00000148225	WDR31	ENSG00000153363	LINC00467	5.122218683775e-190	0.470646930121208	3.58977788461288e-182	0	0.4148732731222	0
ENSG00000149932	TMEM219	ENSG00000153363	LINC00467	4.605771902839e-144	0.415167914996132	3.22783917265276e-136	0	0.452547499831563	0
ENSG00000150773	PIH1D2	ENSG00000153363	LINC00467	8.88460709785874e-165	0.441460801109325	6.22655299243543e-157	0	0.484207376120187	0
ENSG00000151876	FBXO4	ENSG00000153363	LINC00467	1.21303880074176e-162	0.438855793964967	8.50127674922083e-155	0	0.466311527586177	0
ENSG00000155329	ZCCHC10	ENSG00000153363	LINC00467	1.41994710736511e-157	0.432579424494505	9.95134147529734e-150	0	0.431806195473224	0
ENSG00000155868	MED7	ENSG00000153363	LINC00467	6.47947537124305e-145	0.416296456018907	4.54097703115634e-137	1.33653564530751e-55	0.449252483133072	9.36677326315507e-48
ENSG00000155957	TMBIM4	ENSG00000153363	LINC00467	1.31507454203386e-153	0.427573087530624	9.21636852905969e-146	0	0.438009007927059	0
ENSG00000157181	ODR4	ENSG00000153363	LINC00467	0	0.631776386981904	0	0	0.523156705330608	0
ENSG00000157578	LCA5L	ENSG00000153363	LINC00467	2.38107067987724e-256	0.536065815842647	1.66871338301083e-248	0	0.512671006138374	0
ENSG00000158423	RIBC1	ENSG00000153363	LINC00467	4.23347600773145e-209	0.490971205925671	2.96692497642319e-201	0	0.489921730762301	0
ENSG00000158793	NIT1	ENSG00000153363	LINC00467	5.15188501547165e-307	0.577840514878656	3.61056878559092e-299	0	0.527989170736876	0
ENSG00000159348	CYB5R1	ENSG00000153363	LINC00467	1.57743986394123e-209	0.491412430299	1.10550897715864e-201	0	0.494589340748119	0
ENSG00000160188	RSPH1	ENSG00000153363	LINC00467	8.45900670664686e-179	0.458024463939433	5.92828168338444e-171	0	0.449864408780067	0
ENSG00000160345	C9orf116	ENSG00000153363	LINC00467	7.20042571892359e-173	0.451130827411653	5.04623691437948e-165	0	0.484593435590962	0
ENSG00000162078	ZG16B	ENSG00000153363	LINC00467	4.17358393438306e-139	0.408512305895996	2.92495112609722e-131	0	0.40850125115956	0
ENSG00000162600	OMA1	ENSG00000153363	LINC00467	8.2097892881673e-157	0.431624166842614	5.75362393592199e-149	0	0.414061085659844	0
ENSG00000162702	ZNF281	ENSG00000153363	LINC00467	6.36426690047266e-192	0.472739503553249	4.46023607767037e-184	0	0.424152308083148	0
ENSG00000162735	PEX19	ENSG00000153363	LINC00467	9.99194347789838e-233	0.51436860793886	7.00260178950943e-225	0	0.431412045942668	0
ENSG00000162755	KLHDC9	ENSG00000153363	LINC00467	6.71310018259411e-308	0.57851964646435	4.70470709284648e-300	0	0.530234071426756	0
ENSG00000162814	SPATA17	ENSG00000153363	LINC00467	0	0.627421290043565	0	0	0.62194106204196	0
ENSG00000162852	CNST	ENSG00000153363	LINC00467	3.82378123597723e-187	0.46746437114331	2.6798007199475e-179	0	0.41382739201161	0
ENSG00000163617	CCDC191	ENSG00000153363	LINC00467	3.70198676681295e-189	0.4696989407116	2.59444413545434e-181	0	0.427586720259586	0
ENSG00000164053	ATRIP	ENSG00000153363	LINC00467	2.83778755773949e-135	0.403260927122912	1.98879189759527e-127	0	0.431601689669888	0
ENSG00000164124	TMEM144	ENSG00000153363	LINC00467	7.65171349902718e-155	0.429141105812616	5.36251058261302e-147	0	0.409421272755838	0
ENSG00000164237	CMBL	ENSG00000153363	LINC00467	3.09128715996598e-137	0.405962280817164	2.16645070562572e-129	0	0.427093871999692	0
ENSG00000164241	C5orf63	ENSG00000153363	LINC00467	1.09894889442903e-171	0.44973566068139	7.70170639148446e-164	0	0.467156411615988	0
ENSG00000165118	C9orf64	ENSG00000153363	LINC00467	4.48637018069323e-165	0.44182103445042	3.1441594846103e-157	0	0.433029976089419	0
ENSG00000165533	TTC8	ENSG00000153363	LINC00467	2.53495886759474e-146	0.418151970689658	1.77656204139031e-138	0	0.423637589391979	0
ENSG00000165695	AK8	ENSG00000153363	LINC00467	1.62389043154303e-149	0.422318809491709	1.13806268690806e-141	0	0.473196550238526	0
ENSG00000166246	C16orf71	ENSG00000153363	LINC00467	1.53190330493e-182	0.462294391332012	1.07359582729691e-174	0	0.522170963361047	0
ENSG00000166578	IQCD	ENSG00000153363	LINC00467	5.4771968047287e-184	0.463928968793481	3.83855535523463e-176	0	0.49781446580499	0
ENSG00000168291	PDHB	ENSG00000153363	LINC00467	2.74579566954681e-155	0.429704099445999	1.92432170095101e-147	0	0.420121458521791	0
ENSG00000168434	COG7	ENSG00000153363	LINC00467	2.46289601409575e-179	0.458639667815864	1.72605860649945e-171	0	0.458618044352944	0
ENSG00000168589	DYNLRB2	ENSG00000153363	LINC00467	9.89856489779064e-177	0.455638111758252	6.93715976478114e-169	7.24032949017093e-65	0.481909712833428	5.07420246688314e-57
ENSG00000168778	TCTN2	ENSG00000153363	LINC00467	8.30932685164808e-162	0.437830006144157	5.8233823289409e-154	0	0.431197741168045	0
ENSG00000168806	LCMT2	ENSG00000153363	LINC00467	3.11426560907941e-133	0.400426044448746	2.18255457262995e-125	0	0.400390284481771	0
ENSG00000171174	RBKS	ENSG00000153363	LINC00467	2.49004048166494e-185	0.465437753252764	1.74508212255474e-177	0	0.458170518607737	0
ENSG00000171428	NAT1	ENSG00000153363	LINC00467	9.14248866497142e-163	0.43900624270957	6.40728279013086e-155	0	0.453152572673553	0
ENSG00000171962	DRC3	ENSG00000153363	LINC00467	9.39193341824695e-139	0.408033569464011	6.58209985945623e-131	0	0.425952846332096	0
ENSG00000172361	CFAP53	ENSG00000153363	LINC00467	2.12520392218888e-171	0.449397064873312	1.48939561372724e-163	0	0.458982124312986	0
ENSG00000172771	EFCAB12	ENSG00000153363	LINC00467	7.88123943865995e-135	0.402646918117645	5.52336805335097e-127	0	0.432476143322699	0
ENSG00000173013	CCDC96	ENSG00000153363	LINC00467	3.73926579396908e-168	0.44553347985098	2.62057020220522e-160	1.25342059508851e-52	0.437978871177185	8.78428237868789e-45
ENSG00000173467	AGR3	ENSG00000153363	LINC00467	6.11347912281197e-143	0.413673359827486	4.28447778354887e-135	7.13036136379556e-48	0.419007261999791	4.99713407670975e-40
ENSG00000174606	ANGEL2	ENSG00000153363	LINC00467	2.49763765822284e-290	0.564729814116926	1.75040641229649e-282	0	0.47906812473905	0
ENSG00000175279	CENPS	ENSG00000153363	LINC00467	1.28303200697639e-218	0.500617484153118	8.9918064968283e-211	0	0.437036973609352	0
ENSG00000177465	ACOT4	ENSG00000153363	LINC00467	3.50958338611787e-156	0.430830957294961	2.45960307465938e-148	0	0.475330771638628	0
ENSG00000177888	ZBTB41	ENSG00000153363	LINC00467	3.22056794456433e-249	0.529680674386078	2.25705388563571e-241	0	0.451212539978076	0
ENSG00000178467	P4HTM	ENSG00000153363	LINC00467	6.56485543924784e-148	0.42022975522141	4.60081350023978e-140	0	0.420983477116421	0
ENSG00000183323	CCDC125	ENSG00000153363	LINC00467	2.87725053551926e-161	0.437166010350915	2.01644853110518e-153	0	0.467829513679782	0
ENSG00000183978	COA3	ENSG00000153363	LINC00467	7.18085310997967e-191	0.471585682564529	5.03251994463088e-183	0	0.40636333014785	0
ENSG00000184007	PTP4A2	ENSG00000153363	LINC00467	1.8110013572772e-139	0.409004284180121	1.26919466401352e-131	0	0.406199656421524	0
ENSG00000184154	LRTOMT	ENSG00000153363	LINC00467	3.77968340198041e-162	0.438250364718547	2.64889586425624e-154	0	0.470534438802734	0
ENSG00000185278	ZBTB37	ENSG00000153363	LINC00467	2.30667306429208e-213	0.495330491487779	1.61657368894788e-205	0	0.40970916980461	0
ENSG00000185621	LMLN	ENSG00000153363	LINC00467	8.74480965793181e-174	0.45220563453707	6.12857947955813e-166	0	0.406302045672514	0
ENSG00000186666	BCDIN3D	ENSG00000153363	LINC00467	4.34268280469279e-179	0.458357048595422	3.04345980806226e-171	0	0.448331760589352	0
ENSG00000188542	DUSP28	ENSG00000153363	LINC00467	6.94337862631348e-135	0.402723147024075	4.86609193711042e-127	0	0.417702503377191	0
ENSG00000188938	FAM120AOS	ENSG00000153363	LINC00467	2.08210809752401e-160	0.436104894436517	1.45919299102565e-152	0	0.438095353407808	0
ENSG00000196659	TTC30B	ENSG00000153363	LINC00467	4.44041260778781e-149	0.421752241053963	3.11195127777037e-141	1.93933848990243e-47	0.417211515909273	1.35913650931817e-39
ENSG00000196678	ERI2	ENSG00000153363	LINC00467	3.08866164869838e-170	0.448019016275563	2.16461068221671e-162	0	0.429127140361665	0
ENSG00000197748	CFAP43	ENSG00000153363	LINC00467	8.41308106429268e-142	0.412150124192535	5.89609585426671e-134	0	0.402309473910866	0
ENSG00000198863	RUNDC1	ENSG00000153363	LINC00467	1.05296180356139e-173	0.452111102252182	7.37941745388547e-166	0	0.423507075820804	0
ENSG00000203697	CAPN8	ENSG00000153363	LINC00467	3.88727366748827e-170	0.44790031263564	2.72429779056273e-162	0	0.440157600545717	0
ENSG00000203780	FANK1	ENSG00000153363	LINC00467	1.19860487285674e-157	0.432671516153872	8.40012020298847e-150	0	0.415595515481702	0
ENSG00000204852	TCTN1	ENSG00000153363	LINC00467	4.36248793842345e-184	0.464040304681344	3.05733973694803e-176	0	0.459255750132704	0
ENSG00000206113	CFAP99	ENSG00000153363	LINC00467	3.96218171214573e-169	0.446699286932359	2.77679520597819e-161	3.46371733463466e-60	0.465859042299727	2.42745900830187e-52
ENSG00000214447	FAM187A	ENSG00000153363	LINC00467	4.06144944100292e-178	0.457240405529149	2.84636449220098e-170	0	0.493993494210262	0
ENSG00000215845	TSTD1	ENSG00000153363	LINC00467	0	0.600145683257759	0	0	0.50083700303899	0
ENSG00000235750	KIAA0040	ENSG00000153363	LINC00467	2.20995913752021e-157	0.432338897779566	1.54879417056078e-149	0	0.479033610180633	0
ENSG00000261652	C15orf65	ENSG00000153363	LINC00467	2.69644543662567e-144	0.415476409965799	1.8897358338341e-136	0	0.437328788428648	0
ENSG00000267795	SMIM22	ENSG00000153363	LINC00467	9.13668361997515e-161	0.436546966383819	6.40321447063236e-153	0	0.454803199387759	0
ENSG00000002016	RAD52	ENSG00000157306	ZFHX2-AS1	3.28885588281613e-164	0.440769561844351	2.30491176630343e-156	2.77479584294418e-58	0.459077092659121	1.94464574167219e-50
ENSG00000003756	RBM5	ENSG00000157306	ZFHX2-AS1	2.2399937228485e-139	0.408879088047416	1.56984315281656e-131	9.96385068045825e-101	0.582661264303501	6.98291366036202e-93
ENSG00000004534	RBM6	ENSG00000157306	ZFHX2-AS1	0	0.634120395819897	0	5.59327336239335e-144	0.670227194399235	3.91990468554465e-136
ENSG00000004777	ARHGAP33	ENSG00000157306	ZFHX2-AS1	4.14977614976463e-198	0.479433090037414	2.90826604020357e-190	2.43100946715108e-68	0.493295664045414	1.70371172361427e-60
ENSG00000005379	TSPOAP1	ENSG00000157306	ZFHX2-AS1	1.10539208921953e-143	0.414662748657778	7.74686189848859e-136	1.91649467226673e-74	0.512313313035813	1.3431269953924e-66
ENSG00000007392	LUC7L	ENSG00000157306	ZFHX2-AS1	5.31167355357249e-182	0.461681962510892	3.72255255584773e-174	1.28719222494074e-96	0.572708959091979	9.0209623360565e-89
ENSG00000010310	GIPR	ENSG00000157306	ZFHX2-AS1	5.37450135858869e-192	0.472819821229337	3.76658383973264e-184	1.26998028590442e-81	0.533242079579778	8.90033679872906e-74
ENSG00000011243	AKAP8L	ENSG00000157306	ZFHX2-AS1	1.74442448322328e-225	0.50738884962058	1.22253593957006e-217	6.6444689760949e-99	0.578287896144975	4.65660864127791e-91
ENSG00000013441	CLK1	ENSG00000157306	ZFHX2-AS1	3.55689466727501e-203	0.484807160889174	2.49275999381408e-195	3.16894375367502e-101	0.583842694822917	2.22087437238055e-93
ENSG00000021488	SLC7A9	ENSG00000157306	ZFHX2-AS1	7.3587818814632e-141	0.410884168161395	5.15721684032007e-133	4.76024706006476e-71	0.501882753485759	3.33609919382047e-63
ENSG00000022976	ZNF839	ENSG00000157306	ZFHX2-AS1	2.62559026943506e-164	0.440888632457755	1.84007877545877e-156	4.7148010555313e-97	0.573781210163912	3.30424950678251e-89
ENSG00000026036	RTEL1-TNFRSF6B	ENSG00000157306	ZFHX2-AS1	5.73728142417924e-260	0.539253674563306	4.02082910664413e-252	4.935207144796e-87	0.548099174434168	3.45871556021023e-79
ENSG00000039650	PNKP	ENSG00000157306	ZFHX2-AS1	2.83003058746548e-168	0.445678423405104	1.98335562045438e-160	1.63954890500723e-67	0.490617599732843	1.14903653344191e-59
ENSG00000051009	FAM160A2	ENSG00000157306	ZFHX2-AS1	2.21513307454026e-196	0.477578841644827	1.55242019393807e-188	7.2064093780081e-92	0.560774339255672	5.05043041106065e-84
ENSG00000055955	ITIH4	ENSG00000157306	ZFHX2-AS1	3.63225596796819e-171	0.449121605561618	2.54557506230011e-163	3.95154973774576e-94	0.566518263533839	2.76934405464572e-86
ENSG00000061936	SFSWAP	ENSG00000157306	ZFHX2-AS1	9.16378858016509e-160	0.435307894964467	6.42221029893649e-152	5.8220634919654e-54	0.443087725761044	4.08024648234396e-46
ENSG00000064607	SUGP2	ENSG00000157306	ZFHX2-AS1	2.06631033222e-150	0.423476608133842	1.44812152531601e-142	3.61987249407854e-90	0.556377632638116	2.53689641668809e-82
ENSG00000070610	GBA2	ENSG00000157306	ZFHX2-AS1	4.09205140087776e-154	0.428217716969393	2.86781110460988e-146	1.0390441566934e-62	0.474618047540378	7.28187913305822e-55
ENSG00000074582	BCS1L	ENSG00000157306	ZFHX2-AS1	3.20566804510867e-156	0.430880474623734	2.24661166657968e-148	1.0647807506739e-55	0.449619762758042	7.46224756634889e-48
ENSG00000075826	SEC31B	ENSG00000157306	ZFHX2-AS1	2.14275352401642e-298	0.571142058463814	1.5016948099181e-290	2.30128465830368e-116	0.617630084201774	1.61279736039875e-108
ENSG00000078814	MYH7B	ENSG00000157306	ZFHX2-AS1	2.16689277050913e-221	0.503369847914096	1.51861219251351e-213	5.07416278128236e-116	0.616907055559538	3.55609911635965e-108
ENSG00000079134	THOC1	ENSG00000157306	ZFHX2-AS1	1.67529305809817e-177	0.456530471916618	1.17408692238304e-169	4.63664357263211e-63	0.475814790088707	3.24947480446119e-55
ENSG00000083828	ZNF586	ENSG00000157306	ZFHX2-AS1	7.09371936208039e-174	0.452312101491842	4.97145445318611e-166	1.38863742210917e-61	0.470740377343705	9.73191543622175e-54
ENSG00000087087	SRRT	ENSG00000157306	ZFHX2-AS1	5.26480141326115e-143	0.413759949728022	3.68970339748846e-135	1.24257780684776e-70	0.500577313257553	8.7082934296852e-63
ENSG00000089091	DZANK1	ENSG00000157306	ZFHX2-AS1	7.17460442538335e-140	0.409548933061197	5.0281407114984e-132	4.65532550579281e-66	0.485864480531318	3.26256756653214e-58
ENSG00000089775	ZBTB25	ENSG00000157306	ZFHX2-AS1	6.05109378851885e-133	0.40002299506304	4.24075659411996e-125	2.47887132517896e-49	0.424957588145559	1.73725450069428e-41
ENSG00000090905	TNRC6A	ENSG00000157306	ZFHX2-AS1	2.81406869257676e-146	0.418092352428206	1.97216912866137e-138	8.59371947528285e-47	0.414519383943492	6.02269173252121e-39
ENSG00000092529	CAPN3	ENSG00000157306	ZFHX2-AS1	5.36625280060989e-135	0.402878109528647	3.76080304573687e-127	7.27255946251705e-61	0.46823752645549	5.09679003080662e-53
ENSG00000095066	HOOK2	ENSG00000157306	ZFHX2-AS1	2.56867722909198e-220	0.502306727704097	1.80019270534294e-212	1.12979438355804e-79	0.527702583840795	7.91787922898187e-72
ENSG00000096093	EFHC1	ENSG00000157306	ZFHX2-AS1	3.93572308974769e-155	0.429506446648218	2.75825234722781e-147	2.23989587802764e-86	0.546334455148141	1.56977458073955e-78
ENSG00000099326	MZF1	ENSG00000157306	ZFHX2-AS1	4.7628369995892e-155	0.429401672189835	3.3379142876697e-147	3.56403975060604e-103	0.588424654719941	2.49776744541052e-95
ENSG00000100068	LRP5L	ENSG00000157306	ZFHX2-AS1	7.01949174511513e-170	0.447595048746909	4.91943389837196e-162	1.78789530378134e-60	0.466869074660392	1.2530013686935e-52
ENSG00000100150	DEPDC5	ENSG00000157306	ZFHX2-AS1	3.40962885960756e-150	0.423195759420693	2.38955246360869e-142	1.92984960146536e-54	0.444904516853323	1.35248646097704e-46
ENSG00000100201	DDX17	ENSG00000157306	ZFHX2-AS1	4.59845703651308e-170	0.447813559714784	3.22271273292287e-162	3.25289374394508e-53	0.44023482980222	2.27970860752156e-45
ENSG00000100288	CHKB	ENSG00000157306	ZFHX2-AS1	1.28392726631221e-231	0.513310354040465	8.99808069627803e-224	1.39436960363349e-76	0.518701096994611	9.77208798592521e-69
ENSG00000100726	TELO2	ENSG00000157306	ZFHX2-AS1	2.40606699664708e-170	0.448147873382493	1.68623142171179e-162	2.17638467069505e-57	0.45583684191008	1.52526435156292e-49
ENSG00000100813	ACIN1	ENSG00000157306	ZFHX2-AS1	2.53098152529013e-276	0.553250829382993	1.77377462126515e-268	1.15475419793989e-119	0.624482528471653	8.09280379820386e-112
ENSG00000101104	PABPC1L	ENSG00000157306	ZFHX2-AS1	3.56332908741583e-292	0.566209473976447	2.49726939502238e-284	1.67074934419101e-105	0.593805680731367	1.17090257499279e-97
ENSG00000102125	TAZ	ENSG00000157306	ZFHX2-AS1	3.37026153354318e-201	0.482722172851693	2.36196286519309e-193	2.23177679142979e-88	0.551678866821506	1.56408452349842e-80
ENSG00000102878	HSF4	ENSG00000157306	ZFHX2-AS1	6.4862622317299e-303	0.574673397131416	4.54573343129966e-295	4.30753001186923e-99	0.578742284807097	3.01882385906225e-91
ENSG00000103197	TSC2	ENSG00000157306	ZFHX2-AS1	3.56737283532372e-185	0.465262641031886	2.50010335384118e-177	1.84365987422859e-90	0.557139720816263	1.29208256262428e-82
ENSG00000104852	SNRNP70	ENSG00000157306	ZFHX2-AS1	6.20312073642267e-142	0.412327573543001	4.34730084947927e-134	6.79540302690862e-84	0.539570506133526	4.76238696725263e-76
ENSG00000104859	CLASRP	ENSG00000157306	ZFHX2-AS1	0	0.590715301689082	0	1.4184640546223e-90	0.557435330692364	9.94094787387863e-83
ENSG00000104957	CCDC130	ENSG00000157306	ZFHX2-AS1	2.89322999301332e-209	0.49114140881098	2.02764733120756e-201	2.18269956723554e-84	0.540926968278201	1.52968998766794e-76
ENSG00000105392	CRX	ENSG00000157306	ZFHX2-AS1	2.98640894422695e-208	0.490096143617854	2.09294945105606e-200	2.22246392759413e-92	0.56208212369706	1.55755783756337e-84
ENSG00000105397	TYK2	ENSG00000157306	ZFHX2-AS1	2.65681376396875e-182	0.462023341947311	1.86196097477064e-174	2.90433469307214e-72	0.505655889201868	2.03542978040534e-64
ENSG00000105650	PDE4C	ENSG00000157306	ZFHX2-AS1	3.71075622784651e-158	0.43330791941352	2.60058999122928e-150	7.10693908801175e-99	0.578217289920821	4.98071916496802e-91
ENSG00000106384	MOGAT3	ENSG00000157306	ZFHX2-AS1	5.28488139958979e-133	0.40010519138607	3.70377594989124e-125	1.59192499237023e-84	0.541302846145778	1.11566051439287e-76
ENSG00000107672	NSMCE4A	ENSG00000157306	ZFHX2-AS1	4.11608951556595e-160	0.435738616170834	2.8846576115286e-152	3.88441943829227e-58	0.458550257056992	2.72229747595729e-50
ENSG00000107938	EDRF1	ENSG00000157306	ZFHX2-AS1	7.36341157436071e-193	0.473762701156392	5.16046144391903e-185	9.60164807744416e-46	0.410101956773897	6.72907309354519e-38
ENSG00000108465	CDK5RAP3	ENSG00000157306	ZFHX2-AS1	1.20561618555262e-147	0.419885092711848	8.4492572211668e-140	2.86018452560342e-78	0.523649682039857	2.00448824811911e-70
ENSG00000108515	ENO3	ENSG00000157306	ZFHX2-AS1	5.09732138361639e-247	0.527683401157873	3.57232923920868e-239	1.88621418095394e-80	0.529924259701182	1.32190567612421e-72
ENSG00000108773	KAT2A	ENSG00000157306	ZFHX2-AS1	2.35667981916939e-151	0.424690986400828	1.65161966293343e-143	1.99182273937317e-70	0.499933226328052	1.39591877295665e-62
ENSG00000108799	EZH1	ENSG00000157306	ZFHX2-AS1	1.48376839759056e-133	0.40087525498796	1.03986169048772e-125	1.67555143802819e-68	0.4938150822444	1.17426800144582e-60
ENSG00000109920	FNBP4	ENSG00000157306	ZFHX2-AS1	4.44124824934288e-267	0.545421144988	3.11253691609607e-259	2.29112665961203e-50	0.429104766413033	1.60567838299727e-42
ENSG00000110455	ACCS	ENSG00000157306	ZFHX2-AS1	1.1462170490721e-149	0.422514762684409	8.03297334172547e-142	1.22322241974329e-60	0.467447250327409	8.5726460767211e-53
ENSG00000111704	NANOG	ENSG00000157306	ZFHX2-AS1	5.24690713668941e-162	0.438075407929054	3.67716264468893e-154	7.43295694288387e-75	0.513552835245666	5.2092005629052e-67
ENSG00000112659	CUL9	ENSG00000157306	ZFHX2-AS1	3.37860807636269e-155	0.429590256962315	2.36781232939526e-147	5.95656604755242e-65	0.48219269781158	4.17450920896272e-57
ENSG00000112983	BRD8	ENSG00000157306	ZFHX2-AS1	6.54024458747306e-138	0.406884875677047	4.58356560496689e-130	1.77574502827344e-74	0.512413325263847	1.24448615429073e-66
ENSG00000113108	APBB3	ENSG00000157306	ZFHX2-AS1	2.92741284749574e-234	0.515825631495856	2.05160352336363e-226	1.60028095738465e-114	0.613728980101546	1.12151658190291e-106
ENSG00000113971	NPHP3	ENSG00000157306	ZFHX2-AS1	8.27250481620892e-199	0.480181674178622	5.79757653331865e-191	1.42928139925136e-60	0.467210229755176	1.00167585077405e-52
ENSG00000114841	DNAH1	ENSG00000157306	ZFHX2-AS1	1.46531783316036e-167	0.44482191426278	1.02693107736104e-159	5.93562596990026e-88	0.550552616872896	4.15983388323016e-80
ENSG00000114857	NKTR	ENSG00000157306	ZFHX2-AS1	0	0.628486836108371	0	7.06278491854868e-64	0.478587367206639	4.94977482798489e-56
ENSG00000115459	ELMOD3	ENSG00000157306	ZFHX2-AS1	2.79532364748578e-149	0.422013039918296	1.95903213618449e-141	9.69907318505939e-76	0.516200723119087	6.79735102510461e-68
ENSG00000116580	GON4L	ENSG00000157306	ZFHX2-AS1	2.68252331588616e-183	0.463150473889577	1.87997886635126e-175	4.33984734955865e-89	0.553554733530235	3.04147265078497e-81
ENSG00000117360	PRPF3	ENSG00000157306	ZFHX2-AS1	1.42651544629842e-189	0.470156390287604	9.99737402349002e-182	6.05269831072899e-51	0.431398016577764	4.24188108307698e-43
ENSG00000117616	RSRP1	ENSG00000157306	ZFHX2-AS1	2.73896780379327e-263	0.542150039587204	1.91953656329986e-255	7.67986520023577e-91	0.558125967280558	5.38223999298219e-83
ENSG00000121310	ECHDC2	ENSG00000157306	ZFHX2-AS1	6.46062094309696e-140	0.40961052838291	4.52776338032174e-132	1.28584977253331e-80	0.530397660003834	9.01155409665701e-73
ENSG00000121454	LHX4	ENSG00000157306	ZFHX2-AS1	5.15918628127264e-168	0.445365927978754	3.61568569373564e-160	2.11059397206258e-52	0.437102804055404	1.47915659835196e-44
ENSG00000121716	PILRB	ENSG00000157306	ZFHX2-AS1	0	0.601752513297001	0	4.4973949023241e-110	0.604077161526891	3.15188588294231e-102
ENSG00000122678	POLM	ENSG00000157306	ZFHX2-AS1	9.48034160254582e-167	0.443846376114701	6.64405850753586e-159	4.01816938588659e-72	0.505220344016113	2.81603275623009e-64
ENSG00000124092	CTCFL	ENSG00000157306	ZFHX2-AS1	5.73492092176684e-195	0.476053371309203	4.01917480801306e-187	2.09073519926971e-63	0.476991439291881	1.46523907788115e-55
ENSG00000124193	SRSF6	ENSG00000157306	ZFHX2-AS1	6.22841844550157e-171	0.448844202943673	4.36503011138495e-163	1.01678297947075e-48	0.42247194454184	7.1258672823099e-41
ENSG00000124593	AL365205.1	ENSG00000157306	ZFHX2-AS1	1.02938732383811e-146	0.418665847574826	7.21420165351377e-139	2.04810921518196e-65	0.483735922168225	1.43536573110806e-57
ENSG00000126790	L3HYPDH	ENSG00000157306	ZFHX2-AS1	4.03291451359636e-146	0.417886866979638	2.82636650740827e-138	8.91229752335555e-65	0.48160817735609	6.24595912934615e-57
ENSG00000127364	TAS2R4	ENSG00000157306	ZFHX2-AS1	5.32259256699667e-146	0.417728327857531	3.73020487124693e-138	1.33159876756572e-70	0.50048295271113	9.33217439959491e-63
ENSG00000127415	IDUA	ENSG00000157306	ZFHX2-AS1	3.63246828208883e-149	0.42186544478913	2.54572385730125e-141	3.6796878562063e-92	0.561522292554056	2.57881650588821e-84
ENSG00000128159	TUBGCP6	ENSG00000157306	ZFHX2-AS1	9.60409355955863e-203	0.484353350056931	6.73078694805896e-195	3.29934353268161e-86	0.545880916396797	2.31226177142288e-78
ENSG00000130254	SAFB2	ENSG00000157306	ZFHX2-AS1	4.68237315725416e-159	0.434428145477655	3.28152323145801e-151	7.54450509264456e-88	0.550275805023387	5.28737627265161e-80
ENSG00000130684	ZNF337	ENSG00000157306	ZFHX2-AS1	1.45994567007124e-182	0.46231806343133	1.02316613223854e-174	1.52440583889785e-73	0.509581545270096	1.06834141716442e-65
ENSG00000131051	RBM39	ENSG00000157306	ZFHX2-AS1	2.773624115833e-239	0.520550492690415	1.94382456625384e-231	4.41099880870862e-69	0.495670455649962	3.09133735791346e-61
ENSG00000131127	ZNF141	ENSG00000157306	ZFHX2-AS1	8.62711819203203e-149	0.421377565440276	6.04609838150721e-141	1.87896648305827e-60	0.466793309886871	1.31682630969602e-52
ENSG00000132323	ILKAP	ENSG00000157306	ZFHX2-AS1	7.75240464625365e-147	0.418827341634193	5.43307743572979e-139	1.2581171201542e-55	0.449350222872398	8.81719679108642e-48
ENSG00000132424	PNISR	ENSG00000157306	ZFHX2-AS1	4.71214099769181e-207	0.488856146579681	3.30238527227916e-199	4.90316800370579e-60	0.465326872923665	3.43626173556351e-52
ENSG00000132635	PCED1A	ENSG00000157306	ZFHX2-AS1	1.43714790301183e-148	0.421089345481323	1.00718889169868e-140	7.43001038310479e-108	0.599138379997931	5.20713554073734e-100
ENSG00000132680	KHDC4	ENSG00000157306	ZFHX2-AS1	1.4836863092397e-210	0.49246630019116	1.03980416093565e-202	1.19785463442995e-65	0.484508318355152	8.39486234603445e-58
ENSG00000132781	MUTYH	ENSG00000157306	ZFHX2-AS1	7.75761207864319e-168	0.445153472514931	5.4367269334927e-160	2.47832532454039e-49	0.424957974468639	1.73687184990596e-41
ENSG00000132793	LPIN3	ENSG00000157306	ZFHX2-AS1	2.69246384784006e-225	0.507204990553609	1.88694543766974e-217	4.93635075115709e-83	0.53718711088673	3.45951702790952e-75
ENSG00000133858	ZFC3H1	ENSG00000157306	ZFHX2-AS1	2.91406022204044e-209	0.491138202002716	2.04224567229945e-201	1.54414085877636e-57	0.456379184975152	1.08217220852377e-49
ENSG00000135164	DMTF1	ENSG00000157306	ZFHX2-AS1	1.42329816069903e-232	0.514222201063424	9.97482648812266e-225	7.56355481278393e-74	0.510507584418564	5.30072678895834e-66
ENSG00000135205	CCDC146	ENSG00000157306	ZFHX2-AS1	6.73664406323417e-140	0.409585946119039	4.72120722828727e-132	6.03431419780864e-69	0.495235851274531	4.2289970408164e-61
ENSG00000135473	PAN2	ENSG00000157306	ZFHX2-AS1	6.15660630526177e-265	0.543577036135131	4.31470238256382e-257	1.14247730702402e-112	0.609747738959522	8.00676430199647e-105
ENSG00000135637	CCDC142	ENSG00000157306	ZFHX2-AS1	8.89673064141386e-229	0.510582207169372	6.23504947242274e-221	5.3984285588096e-55	0.446986939150668	3.78335261504202e-47
ENSG00000136449	MYCBPAP	ENSG00000157306	ZFHX2-AS1	1.40914154316587e-196	0.477790292659931	9.8756134016091e-189	1.69692554284592e-113	0.611533519670893	1.18924750417988e-105
ENSG00000137817	PARP6	ENSG00000157306	ZFHX2-AS1	3.00784562899611e-141	0.411407087550312	2.10797281137207e-133	6.83752691120663e-70	0.498243149206125	4.791908430041e-62
ENSG00000138468	SENP7	ENSG00000157306	ZFHX2-AS1	9.96688361444117e-187	0.467000671981989	6.98503921571401e-179	1.96331649955337e-75	0.515286455462127	1.37594089313619e-67
ENSG00000138834	MAPK8IP3	ENSG00000157306	ZFHX2-AS1	2.38276533741121e-219	0.501345808679493	1.66990104103814e-211	2.05040608910168e-80	0.529821034174115	1.43697543731347e-72
ENSG00000139625	MAP3K12	ENSG00000157306	ZFHX2-AS1	9.73758185461211e-142	0.412064949882458	6.82433885574216e-134	1.04233828715397e-92	0.56292079119485	7.30496521627022e-85
ENSG00000139631	CSAD	ENSG00000157306	ZFHX2-AS1	9.44061234344415e-292	0.565870905563046	6.61621525747177e-284	1.959931696074e-114	0.613541158909838	1.37356873891472e-106
ENSG00000139636	LMBR1L	ENSG00000157306	ZFHX2-AS1	8.41505892113159e-235	0.51633847979784	5.89748198539026e-227	7.29783401825177e-100	0.580596126555269	5.11450306627449e-92
ENSG00000139908	TSSK4	ENSG00000157306	ZFHX2-AS1	1.88335414934914e-178	0.457624714489375	1.31990129504678e-170	4.84632630104939e-54	0.443390298542546	3.39642566066768e-46
ENSG00000140398	NEIL1	ENSG00000157306	ZFHX2-AS1	2.49414988294238e-243	0.524302574934966	1.74796209288312e-235	5.38094868761041e-123	0.631232492590761	3.77110228780483e-115
ENSG00000140400	MAN2C1	ENSG00000157306	ZFHX2-AS1	4.38345220001297e-279	0.555549940268875	3.07203201138365e-271	3.80322083178969e-116	0.617170914223412	2.66539147879484e-108
ENSG00000140488	CELF6	ENSG00000157306	ZFHX2-AS1	4.74430999161943e-199	0.48043932287879	3.32493010101469e-191	1.33733202308e-107	0.598564453819552	9.37235447608633e-100
ENSG00000140505	CYP1A2	ENSG00000157306	ZFHX2-AS1	6.74925412016648e-191	0.471615251667045	4.73004466891485e-183	3.40004167762924e-86	0.545845680844056	2.38283352871617e-78
ENSG00000140795	MYLK3	ENSG00000157306	ZFHX2-AS1	4.86427583547234e-153	0.426849154756845	3.40900513953974e-145	1.53004901347794e-43	0.400598099939013	1.07229629386087e-35
ENSG00000142102	PGGHG	ENSG00000157306	ZFHX2-AS1	7.99610278084456e-137	0.405396324280693	5.60386713216483e-129	1.04101696406336e-59	0.464170757928456	7.29570505636314e-52
ENSG00000142330	CAPN10	ENSG00000157306	ZFHX2-AS1	5.2985555611598e-216	0.497997139349099	3.71335914143871e-208	6.77503457711452e-80	0.528338953398645	4.74811225249937e-72
ENSG00000143224	PPOX	ENSG00000157306	ZFHX2-AS1	1.73484926131522e-158	0.43371986867253	1.21582538659139e-150	1.1173740918274e-76	0.518985267162556	7.83083474430121e-69
ENSG00000143921	ABCG8	ENSG00000157306	ZFHX2-AS1	1.00581620976207e-179	0.459085382588473	7.04900944043262e-172	3.44806417349928e-79	0.526309361918781	2.4164888847798e-71
ENSG00000144134	RABL2A	ENSG00000157306	ZFHX2-AS1	3.93610667844196e-145	0.416582582265827	2.75852117569775e-137	5.66983309300941e-109	0.601637276755794	3.9735596434417e-101
ENSG00000144406	UNC80	ENSG00000157306	ZFHX2-AS1	6.10811187280087e-148	0.420270618119957	4.2807162816333e-140	3.0419338419557e-60	0.466057632572486	2.13186267640184e-52
ENSG00000145020	AMT	ENSG00000157306	ZFHX2-AS1	5.09362446509676e-137	0.405665016839052	3.56973834702654e-129	1.92866726977003e-85	0.543804370755251	1.35165785360313e-77
ENSG00000146067	FAM193B	ENSG00000157306	ZFHX2-AS1	2.03977384314585e-295	0.56879072661315	1.42952409566792e-287	1.6447685920957e-120	0.626213169517016	1.15269461960175e-112
ENSG00000146830	GIGYF1	ENSG00000157306	ZFHX2-AS1	1.72074531576966e-169	0.447131299328049	1.20594099177521e-161	1.17233033642996e-76	0.518923682718572	8.21598173562459e-69
ENSG00000147162	OGT	ENSG00000157306	ZFHX2-AS1	2.24390298243319e-200	0.481849397918267	1.57258285888314e-192	2.0369475694834e-54	0.444815907973625	1.42754337299369e-46
ENSG00000147174	GCNA	ENSG00000157306	ZFHX2-AS1	2.06893960596831e-138	0.407566654091662	1.44996418556482e-130	2.04737173592759e-60	0.466662369087522	1.43484888735711e-52
ENSG00000148399	DPH7	ENSG00000157306	ZFHX2-AS1	2.92507178449273e-201	0.482787292492679	2.04996284835276e-193	4.07225806036572e-79	0.526101047423906	2.85393944070419e-71
ENSG00000149927	DOC2A	ENSG00000157306	ZFHX2-AS1	1.02464794398923e-189	0.470314950341301	7.18098690416663e-182	1.90987067233174e-103	0.589055865728423	1.33848473196276e-95
ENSG00000151006	PRSS53	ENSG00000157306	ZFHX2-AS1	4.17523509265296e-139	0.408512072618314	2.92610829876149e-131	2.67470640082122e-46	0.412449510328792	1.87450057841425e-38
ENSG00000152582	SPEF2	ENSG00000157306	ZFHX2-AS1	5.51537697570432e-138	0.406985935998197	3.86531296592259e-130	6.71802875748862e-62	0.471831435532185	4.70816116036121e-54
ENSG00000154743	TSEN2	ENSG00000157306	ZFHX2-AS1	4.24575016978453e-172	0.450223242779263	2.97552701358921e-164	2.60135665998536e-78	0.523769433104808	1.8230952609629e-70
ENSG00000156042	CFAP70	ENSG00000157306	ZFHX2-AS1	2.20830544704162e-166	0.443403524856435	1.54763522326186e-158	1.07479390040905e-82	0.536246659614877	7.53242220295391e-75
ENSG00000157259	GATAD1	ENSG00000157306	ZFHX2-AS1	9.5575278818882e-179	0.457963519031233	6.69815256631872e-171	3.39155103638666e-53	0.440165273467848	2.37688307676547e-45
ENSG00000158062	UBXN11	ENSG00000157306	ZFHX2-AS1	4.13264741449951e-148	0.420491910577099	2.89626179773714e-140	1.19812811136987e-89	0.555020797805292	8.39677894025166e-82
ENSG00000158286	RNF207	ENSG00000157306	ZFHX2-AS1	5.00985664799773e-228	0.50985718317458	3.51103178336168e-220	4.75010986268828e-75	0.514137026128696	3.32899479449654e-67
ENSG00000159239	AC005041.1	ENSG00000157306	ZFHX2-AS1	7.38552292002424e-163	0.43911973394898	5.17595762332141e-155	1.74804905709639e-71	0.503239770117678	1.22507613082977e-63
ENSG00000160051	IQCC	ENSG00000157306	ZFHX2-AS1	9.15258541355125e-142	0.412101046699163	6.41435884193497e-134	4.4667730096417e-47	0.415705759398336	3.13042530112754e-39
ENSG00000160323	ADAMTS13	ENSG00000157306	ZFHX2-AS1	4.11314801078212e-199	0.48050544161694	2.88259613202678e-191	3.57146952375804e-101	0.583719598654588	2.50297441469383e-93
ENSG00000160796	NBEAL2	ENSG00000157306	ZFHX2-AS1	3.79571440310827e-149	0.421840669617074	2.66013078741547e-141	4.85772394837756e-73	0.508043906690696	3.40441341457691e-65
ENSG00000160961	ZNF333	ENSG00000157306	ZFHX2-AS1	5.51489653779005e-165	0.441712258497116	3.86497626311741e-157	3.36899519492901e-54	0.44398916294676	2.36107538368709e-46
ENSG00000161010	MRNIP	ENSG00000157306	ZFHX2-AS1	7.72431784981188e-195	0.475913369339137	5.41339351223084e-187	3.72571346191353e-121	0.627524518215862	2.61107239180286e-113
ENSG00000161996	WDR90	ENSG00000157306	ZFHX2-AS1	5.73099506088451e-207	0.488767965134863	4.01642346734537e-199	1.26627144734562e-103	0.589470908521056	8.87434433831705e-96
ENSG00000162231	NXF1	ENSG00000157306	ZFHX2-AS1	4.07174629536147e-227	0.508975870345867	2.85358078309744e-219	1.28726275504007e-71	0.503653031279164	9.02145662848408e-64
ENSG00000162241	SLC25A45	ENSG00000157306	ZFHX2-AS1	2.44406774646624e-142	0.412869262637063	1.71286328960365e-134	9.33521503272637e-89	0.552678789122845	6.54235020826745e-81
ENSG00000162461	SLC25A34	ENSG00000157306	ZFHX2-AS1	1.63818911100765e-173	0.451886024245349	1.14808355608411e-165	5.85638624040029e-67	0.488818006835105	4.10430071565129e-59
ENSG00000162572	SCNN1D	ENSG00000157306	ZFHX2-AS1	4.52800412775913e-246	0.526817866938486	3.17333758723597e-238	6.77997947644352e-106	0.594700745858746	4.75157776058263e-98
ENSG00000162994	CLHC1	ENSG00000157306	ZFHX2-AS1	2.27692779112812e-144	0.415573785931899	1.59572746383181e-136	2.04299582445781e-63	0.477025494807658	1.43178214007648e-55
ENSG00000163126	ANKRD23	ENSG00000157306	ZFHX2-AS1	1.33937002349884e-243	0.524551303891488	9.38663728844568e-236	3.06696115664834e-86	0.545966498321536	2.14940243921584e-78
ENSG00000163354	DCST2	ENSG00000157306	ZFHX2-AS1	4.83690575567893e-149	0.421704018723631	3.38982350884253e-141	5.01193085671226e-67	0.489038688213529	3.5124854402692e-59
ENSG00000163357	DCST1	ENSG00000157306	ZFHX2-AS1	1.04023717248402e-148	0.421271917239473	7.29024008358682e-141	6.28067961053429e-65	0.482115901328186	4.40165603191677e-57
ENSG00000163482	STK36	ENSG00000157306	ZFHX2-AS1	3.73761231626522e-206	0.487921924243961	2.61941140402411e-198	1.17590024238357e-115	0.616136450093713	8.24100052188416e-108
ENSG00000163516	ANKZF1	ENSG00000157306	ZFHX2-AS1	1.87392323248258e-218	0.500453363331807	1.31329187461996e-210	1.35506427491767e-78	0.524591514984844	9.49662649456321e-71
ENSG00000163617	CCDC191	ENSG00000157306	ZFHX2-AS1	3.88802733856195e-165	0.441896445920113	2.72482598194221e-157	2.44666235725451e-71	0.502785008767409	1.71468165719042e-63
ENSG00000163660	CCNL1	ENSG00000157306	ZFHX2-AS1	4.21590557263963e-290	0.56454702033144	2.95461117976405e-282	4.04190883549966e-57	0.454856094868459	2.83266995125728e-49
ENSG00000163728	TTC14	ENSG00000157306	ZFHX2-AS1	4.67976975775558e-191	0.471789871625451	3.2796987045251e-183	1.0685365876997e-80	0.530626126928571	7.48856940367324e-73
ENSG00000163945	UVSSA	ENSG00000157306	ZFHX2-AS1	1.3491091085239e-170	0.448446165883768	9.45489121159442e-163	6.32465842091315e-98	0.575914063530662	4.43247747290477e-90
ENSG00000164048	ZNF589	ENSG00000157306	ZFHX2-AS1	3.87397559989312e-149	0.421829166993709	2.71497817499998e-141	5.74355798323834e-53	0.439286074856628	4.02522787489141e-45
ENSG00000164049	FBXW12	ENSG00000157306	ZFHX2-AS1	3.88964392681896e-214	0.496114171108488	2.72595892708412e-206	6.94959562917695e-56	0.450307945058431	4.87044896689881e-48
ENSG00000164050	PLXNB1	ENSG00000157306	ZFHX2-AS1	3.22653710324878e-167	0.444409894384776	2.2612372200769e-159	1.24395511352148e-82	0.536069660014396	8.7179459364267e-75
ENSG00000164066	INTU	ENSG00000157306	ZFHX2-AS1	7.48390392849829e-135	0.402678045002654	5.24490547390903e-127	4.75152209440371e-51	0.431813109365148	3.32998452150606e-43
ENSG00000164331	ANKRA2	ENSG00000157306	ZFHX2-AS1	1.67913392749589e-145	0.417070967016669	1.17677869891052e-137	2.25615842880023e-62	0.47346358237197	1.58117177963224e-54
ENSG00000164406	LEAP2	ENSG00000157306	ZFHX2-AS1	5.78485432796151e-248	0.528543236537565	4.05416937742276e-240	2.09947237259076e-126	0.637969608058714	1.47136230562645e-118
ENSG00000164877	MICALL2	ENSG00000157306	ZFHX2-AS1	7.43048514178829e-136	0.404064466063196	5.20746826339675e-128	2.11026003421223e-44	0.404347615407493	1.47892256642478e-36
ENSG00000165275	TRMT10B	ENSG00000157306	ZFHX2-AS1	1.10574169485657e-171	0.449732498791118	7.74931202149515e-164	2.01540022275232e-76	0.518227814861372	1.41244245803035e-68
ENSG00000165494	PCF11	ENSG00000157306	ZFHX2-AS1	9.11998627124813e-157	0.431566830599635	6.39151255455021e-149	9.0299199144179e-49	0.42268176342424	6.32839181803794e-41
ENSG00000165699	TSC1	ENSG00000157306	ZFHX2-AS1	2.00575801913447e-143	0.414318450027481	1.40568496260831e-135	1.20579877853335e-48	0.42217026712089	8.45053687805882e-41
ENSG00000165792	METTL17	ENSG00000157306	ZFHX2-AS1	3.53824791169563e-284	0.559743585276195	2.4796918850645e-276	8.39906512362923e-126	0.636791704441773	5.88627313545443e-118
ENSG00000165805	C12orf50	ENSG00000157306	ZFHX2-AS1	4.53933693004677e-167	0.444231528233917	3.18127989613264e-159	8.12286942034538e-52	0.434825024993797	5.69270833693967e-44
ENSG00000165819	METTL3	ENSG00000157306	ZFHX2-AS1	3.40811314616617e-185	0.465284890939779	2.38849021403928e-177	3.31144530378693e-106	0.595409916864841	2.32074299273741e-98
ENSG00000165923	AGBL2	ENSG00000157306	ZFHX2-AS1	5.36554627284981e-152	0.425515868233473	3.76030789356072e-144	1.5085203901684e-82	0.535835989090518	1.05720850073569e-74
ENSG00000166343	MSS51	ENSG00000157306	ZFHX2-AS1	4.16375615636666e-212	0.494052382970907	2.91806357553443e-204	9.48938744815977e-102	0.585081037549533	6.65039806047908e-94
ENSG00000166432	ZMAT1	ENSG00000157306	ZFHX2-AS1	1.33669587682591e-289	0.564143708381296	9.36789620537341e-282	6.266802512064e-85	0.542410330737302	4.39193061715675e-77
ENSG00000166762	CATSPER2	ENSG00000157306	ZFHX2-AS1	6.93660804333598e-151	0.424087770943183	4.86134694464933e-143	9.17049619984239e-94	0.565597005701613	6.42691116515531e-86
ENSG00000167280	ENGASE	ENSG00000157306	ZFHX2-AS1	9.9694794973448e-202	0.483281591750089	6.98685847483077e-194	2.9176350698551e-51	0.43264773992783	2.04475101430418e-43
ENSG00000167302	TEPSIN	ENSG00000157306	ZFHX2-AS1	8.94226974164481e-151	0.423945679662033	6.26696440323428e-143	1.40218630177635e-49	0.425955137968687	9.82686934505147e-42
ENSG00000167371	PRRT2	ENSG00000157306	ZFHX2-AS1	5.68993491533096e-139	0.408329466440749	3.98764749904984e-131	1.31762598864552e-84	0.541527837017455	9.23424969967296e-77
ENSG00000167524	SGK494	ENSG00000157306	ZFHX2-AS1	2.07912837872145e-229	0.51119069315711	1.45710473019179e-221	6.14537140584848e-55	0.44677576132002	4.30682868642948e-47
ENSG00000167604	NFKBID	ENSG00000157306	ZFHX2-AS1	6.58745137838692e-167	0.444036835591334	4.61664929476774e-159	2.31155896527297e-63	0.476843359382697	1.61999784952564e-55
ENSG00000167615	LENG8	ENSG00000157306	ZFHX2-AS1	3.55374954909488e-143	0.413987547627369	2.49055581699451e-135	3.25299359584375e-74	0.511618690502425	2.27977858620848e-66
ENSG00000167702	KIFC2	ENSG00000157306	ZFHX2-AS1	1.12571152958581e-142	0.413319379990415	7.88926557579669e-135	1.68938634953705e-48	0.421572684400307	1.18396385053703e-40
ENSG00000167766	ZNF83	ENSG00000157306	ZFHX2-AS1	2.38873685065798e-259	0.538710293443435	1.67408602561501e-251	5.82485893586316e-73	0.507802304781227	4.08220559875451e-65
ENSG00000167807	AC011511.1	ENSG00000157306	ZFHX2-AS1	1.28335073850963e-242	0.523646258650055	8.99404024645867e-235	1.04988389404151e-96	0.572926842066284	7.35784670064861e-89
ENSG00000167968	DNASE1L2	ENSG00000157306	ZFHX2-AS1	1.41280513168518e-205	0.487320527764484	9.90128873852238e-198	1.26747561902241e-87	0.549676167973012	8.8827834720626e-80
ENSG00000167978	SRRM2	ENSG00000157306	ZFHX2-AS1	7.66352781521007e-242	0.522928641522286	5.37079034838904e-234	4.67600170279099e-119	0.623233823196529	3.27705795815815e-111
ENSG00000168010	ATG16L2	ENSG00000157306	ZFHX2-AS1	1.66136201366513e-288	0.563260983802183	1.16432370095447e-280	1.29181959190525e-121	0.628456084056867	9.0533920713308e-114
ENSG00000168026	TTC21A	ENSG00000157306	ZFHX2-AS1	3.94094351856034e-177	0.456101084773645	2.76191095320635e-169	4.28623430187713e-131	0.646971694841917	3.00389929736618e-123
ENSG00000168096	ANKS3	ENSG00000157306	ZFHX2-AS1	4.19709433753457e-162	0.438194500309258	2.9414277996838e-154	3.42025821753261e-111	0.606536126113179	2.39700178125065e-103
ENSG00000168395	ING5	ENSG00000157306	ZFHX2-AS1	2.45390758226977e-161	0.43725117666428	1.71975929056269e-153	5.49460635090918e-72	0.504799874520446	3.85075639695465e-64
ENSG00000168970	JMJD7-PLA2G4B	ENSG00000157306	ZFHX2-AS1	1.28819238408436e-215	0.49760872242734	9.02797169937447e-208	4.53171516962451e-99	0.578689131296219	3.17593837740906e-91
ENSG00000169045	HNRNPH1	ENSG00000157306	ZFHX2-AS1	7.67794651732211e-208	0.48967227128084	5.38089533241296e-200	9.5176712481792e-57	0.453493974226901	6.67022004897094e-49
ENSG00000169203	NPIPB12	ENSG00000157306	ZFHX2-AS1	1.27460785769633e-162	0.438829445235397	8.93276796948457e-155	1.69022871244634e-69	0.496996952758534	1.18455419935446e-61
ENSG00000169208	OR10G3	ENSG00000157306	ZFHX2-AS1	1.42504477554755e-164	0.441211454100894	9.98706719814154e-157	4.20850389114284e-67	0.489286108805987	2.9494238978094e-59
ENSG00000169246	NPIPB3	ENSG00000157306	ZFHX2-AS1	2.61401486810894e-218	0.500309078774788	1.83196644713947e-210	3.93885642012833e-66	0.486103655422846	2.76044826286515e-58
ENSG00000169660	HEXDC	ENSG00000157306	ZFHX2-AS1	3.9134495323051e-167	0.444309060141545	2.74264248578782e-159	6.61792284622171e-75	0.513704476083057	4.63800445511876e-67
ENSG00000169885	CALML6	ENSG00000157306	ZFHX2-AS1	1.75459421583211e-226	0.508359907441193	1.2296631403917e-218	8.77646881988174e-79	0.525137777951615	6.15076700539985e-71
ENSG00000170923	OR7G2	ENSG00000157306	ZFHX2-AS1	4.88732052743228e-180	0.459444115316722	3.42515543117362e-172	2.3723347001543e-95	0.569575363371685	1.6625909917687e-87
ENSG00000170929	OR1M1	ENSG00000157306	ZFHX2-AS1	1.93087484766366e-158	0.433661900615285	1.35320497893891e-150	8.00076145020971e-76	0.516449805037284	5.60713204319093e-68
ENSG00000171163	ZNF692	ENSG00000157306	ZFHX2-AS1	1.23318785201975e-320	0.588118954496061	8.64248629754172e-313	1.03818520986724e-115	0.61625079263554	7.27585942068166e-108
ENSG00000171815	PCDHB1	ENSG00000157306	ZFHX2-AS1	2.52010675133733e-168	0.445738744926794	1.76615330998464e-160	8.94895327254556e-58	0.457239237674662	6.27164838744109e-50
ENSG00000172006	ZNF554	ENSG00000157306	ZFHX2-AS1	3.80541812233445e-134	0.401697911798863	2.66693139450141e-126	1.62138002251815e-50	0.42970214915461	1.13630333000528e-42
ENSG00000172146	OR1A1	ENSG00000157306	ZFHX2-AS1	2.6484250290952e-209	0.49118092574467	1.85608194133064e-201	6.56373160685658e-53	0.439062889195648	4.60002589062894e-45
ENSG00000172613	RAD9A	ENSG00000157306	ZFHX2-AS1	2.99534461602811e-138	0.407347637972822	2.09921179145898e-130	1.37808414688147e-57	0.456558761577827	9.65795546621378e-50
ENSG00000172650	AGAP5	ENSG00000157306	ZFHX2-AS1	4.54042860386488e-249	0.529545641232993	3.18204496821788e-241	4.19514480611546e-96	0.571442523859956	2.94006151971691e-88
ENSG00000172742	OR4D9	ENSG00000157306	ZFHX2-AS1	4.5240668285371e-196	0.477244719694922	3.17057823029615e-188	1.34560414868748e-86	0.54693014715812	9.43032758383075e-79
ENSG00000172932	ANKRD13D	ENSG00000157306	ZFHX2-AS1	2.17330392681395e-136	0.404799694440418	1.5231052898486e-128	1.46625369106012e-57	0.456460890034156	1.02758694978647e-49
ENSG00000173531	MST1	ENSG00000157306	ZFHX2-AS1	2.05350970810687e-299	0.571941703169667	1.43915053048206e-291	7.13111307166044e-143	0.668311754572147	4.99766089222381e-135
ENSG00000174652	ZNF266	ENSG00000157306	ZFHX2-AS1	9.14833486088693e-135	0.402557192359686	6.41137994921411e-127	3.5486420881935e-47	0.416121806630977	2.48697638172979e-39
ENSG00000174990	CA5A	ENSG00000157306	ZFHX2-AS1	2.50833305442341e-200	0.481798033045569	1.75790201119967e-192	1.72040808015692e-100	0.582096270766922	1.20570464869436e-92
ENSG00000175309	PHYKPL	ENSG00000157306	ZFHX2-AS1	3.1761134295177e-262	0.54122492874443	2.22589905901905e-254	2.69934564811198e-97	0.574374911473782	1.89176837396895e-89
ENSG00000175787	ZNF169	ENSG00000157306	ZFHX2-AS1	1.27811130229489e-187	0.467993904659991	8.95732097808559e-180	7.24288265719301e-65	0.481909201395426	5.07599178965076e-57
ENSG00000176444	CLK2	ENSG00000157306	ZFHX2-AS1	7.44486199574258e-140	0.40952720193957	5.2175439191939e-132	4.01666718283889e-60	0.465632363580668	2.81497997507963e-52
ENSG00000177595	PIDD1	ENSG00000157306	ZFHX2-AS1	3.95650646805199e-188	0.468559493128768	2.77281785417125e-180	2.17941987960752e-69	0.496646003237419	1.52739150124196e-61
ENSG00000177943	MAMDC4	ENSG00000157306	ZFHX2-AS1	2.91748518031923e-202	0.483844899654225	2.04464596800019e-194	1.87328942461895e-72	0.506243236633311	1.31284768635069e-64
ENSG00000178338	ZNF354B	ENSG00000157306	ZFHX2-AS1	2.30672835196306e-232	0.514022265005506	1.61661243591884e-224	3.84332198910679e-68	0.492655174432155	2.69349536435137e-60
ENSG00000178809	TRIM73	ENSG00000157306	ZFHX2-AS1	4.57700666177659e-164	0.440594752985811	3.20767977833824e-156	1.06298613585299e-91	0.560340930209302	7.44967046061948e-84
ENSG00000179532	DNHD1	ENSG00000157306	ZFHX2-AS1	4.88055900320808e-168	0.445394833824525	3.4204167873115e-160	2.7529477862474e-74	0.511837990207714	1.92933408170728e-66
ENSG00000179698	WDR97	ENSG00000157306	ZFHX2-AS1	1.30116067385075e-206	0.488398305643499	9.11885669019316e-199	7.0414964131235e-76	0.516614952360763	4.93485531542799e-68
ENSG00000180376	CCDC66	ENSG00000157306	ZFHX2-AS1	2.83188395712687e-195	0.476384843927211	1.98465450787665e-187	7.07960968898905e-65	0.481942274100948	4.96156604436381e-57
ENSG00000180902	D2HGDH	ENSG00000157306	ZFHX2-AS1	1.65451330627614e-179	0.458837752449602	1.15952395696832e-171	1.84578733341037e-88	0.551897007557554	1.29357353877986e-80
ENSG00000181404	WASHC1	ENSG00000157306	ZFHX2-AS1	8.7403362789523e-143	0.413466155101723	6.12544442462949e-135	8.69599865900709e-54	0.442424868074815	6.09437152099891e-46
ENSG00000181666	HKR1	ENSG00000157306	ZFHX2-AS1	2.74449699959725e-141	0.411460588875193	1.92341156084334e-133	1.49582182962205e-57	0.456429375160754	1.04830903458051e-49
ENSG00000182405	PGBD4	ENSG00000157306	ZFHX2-AS1	1.25503184772817e-260	0.539831566486244	8.79557443677726e-253	8.13418273633108e-67	0.488351851120573	5.70063698935268e-59
ENSG00000182685	BRICD5	ENSG00000157306	ZFHX2-AS1	6.82407066858968e-206	0.487649799752575	4.78247796150023e-198	2.78854555295869e-79	0.526574943129095	1.95428187944317e-71
ENSG00000183401	CCDC159	ENSG00000157306	ZFHX2-AS1	1.04024659820605e-143	0.41469782623259	7.29030614138432e-136	1.67373292953923e-78	0.524325533816517	1.17299354559775e-70
ENSG00000183718	TRIM52	ENSG00000157306	ZFHX2-AS1	9.46869490884317e-179	0.457968180542602	6.63589621575103e-171	4.44747289179296e-89	0.553526759194241	3.11689929989622e-81
ENSG00000183889	AC138969.1	ENSG00000157306	ZFHX2-AS1	2.03668743811673e-158	0.433633007033939	1.42736106648067e-150	5.36525262863255e-115	0.614739255861438	3.76010210041088e-107
ENSG00000184166	OR1D2	ENSG00000157306	ZFHX2-AS1	2.08641462141318e-181	0.461006650959373	1.46221110976896e-173	3.06378249079871e-81	0.532163229200636	2.14717475135751e-73
ENSG00000184381	PLA2G6	ENSG00000157306	ZFHX2-AS1	2.39446094530853e-215	0.497337387826945	1.67809761310366e-207	1.04838781759221e-91	0.560356360407628	7.34736182586494e-84
ENSG00000184465	WDR27	ENSG00000157306	ZFHX2-AS1	1.17642092114561e-195	0.476796995645943	8.24464956777689e-188	1.19891848297662e-73	0.509899225556528	8.40231806048395e-66
ENSG00000184949	FAM227A	ENSG00000157306	ZFHX2-AS1	1.18184055543382e-174	0.453222394953115	8.28263170893797e-167	3.93230394944338e-59	0.462119082403329	2.75585612890787e-51
ENSG00000185246	PRPF39	ENSG00000157306	ZFHX2-AS1	4.22549013555578e-212	0.494045867328236	2.96132827915285e-204	1.74281457976659e-83	0.538440856541808	1.221407679302e-75
ENSG00000185324	CDK10	ENSG00000157306	ZFHX2-AS1	3.6477935636778e-189	0.469706020087777	2.55646419470578e-181	2.99508506923126e-52	0.436512929616518	2.09902989462698e-44
ENSG00000185513	L3MBTL1	ENSG00000157306	ZFHX2-AS1	5.77447784361965e-183	0.46277406841233	4.04689727985918e-175	1.96556266399358e-70	0.499951360787941	1.37751506088077e-62
ENSG00000185864	NPIPB4	ENSG00000157306	ZFHX2-AS1	2.664644646153e-264	0.543026965282253	1.86744905121125e-256	1.83653984505724e-69	0.49688237842286	1.28709266960427e-61
ENSG00000185960	SHOX	ENSG00000157306	ZFHX2-AS1	2.08364696523538e-141	0.411621383978234	1.46027146768169e-133	1.10730232466653e-86	0.547157682362486	7.76024930223957e-79
ENSG00000186166	CCDC84	ENSG00000157306	ZFHX2-AS1	0	0.609548883015635	0	3.93155255806377e-114	0.612895263079325	2.75532953519453e-106
ENSG00000186723	OR10H1	ENSG00000157306	ZFHX2-AS1	1.66742660851129e-177	0.456532832722139	1.1685739194246e-169	4.3592925984335e-67	0.48923627312851	3.05510036343864e-59
ENSG00000186812	ZNF397	ENSG00000157306	ZFHX2-AS1	3.96561575187079e-168	0.445502894592086	2.77920186618169e-160	4.17002040406175e-46	0.411635959371365	2.9224537156725e-38
ENSG00000187066	TMEM262	ENSG00000157306	ZFHX2-AS1	7.66672892390692e-205	0.486553848054658	5.37303376475128e-197	1.45356878603785e-81	0.533076924190443	1.01869705376122e-73
ENSG00000187187	ZNF546	ENSG00000157306	ZFHX2-AS1	1.76749089477624e-215	0.497470301166387	1.23870145283338e-207	3.17735015623389e-74	0.511649614528762	2.22676578777258e-66
ENSG00000187609	EXD3	ENSG00000157306	ZFHX2-AS1	8.42625209622612e-178	0.456874979749005	5.90532644008725e-170	2.59445051247758e-62	0.473255090622975	1.818255261517e-54
ENSG00000187961	KLHL17	ENSG00000157306	ZFHX2-AS1	1.2435901292442e-181	0.461262242308416	8.71538803609544e-174	1.36157237625409e-53	0.441682364204352	9.54223688273795e-46
ENSG00000188234	AGAP4	ENSG00000157306	ZFHX2-AS1	2.85863370743167e-243	0.524247982393093	2.00340139628406e-235	1.08565218047297e-83	0.539009096888195	7.6085197224953e-76
ENSG00000188596	CFAP54	ENSG00000157306	ZFHX2-AS1	1.11951943839383e-196	0.477897791400878	7.84586986508469e-189	1.15529908350315e-44	0.405478401243564	8.09662249136276e-37
ENSG00000188687	SLC4A5	ENSG00000157306	ZFHX2-AS1	2.45893083253658e-162	0.438479528117832	1.72327970892628e-154	9.73716793267601e-63	0.474714532865937	6.82404876898408e-55
ENSG00000188747	NOXA1	ENSG00000157306	ZFHX2-AS1	4.02175441578865e-165	0.44187863220522	2.8185452340942e-157	7.61947194314452e-64	0.478476074344659	5.33991490065987e-56
ENSG00000188878	FBF1	ENSG00000157306	ZFHX2-AS1	5.81482289139963e-140	0.409672400294348	4.07517208990057e-132	4.15733372669965e-65	0.482713424964062	2.91356257754754e-57
ENSG00000188981	MSANTD1	ENSG00000157306	ZFHX2-AS1	2.74772900947778e-179	0.458585154982477	1.92567663352146e-171	2.23462986908769e-89	0.554311713153768	1.56608403107741e-81
ENSG00000196296	ATP2A1	ENSG00000157306	ZFHX2-AS1	5.08124859768311e-162	0.438092525114476	3.56106503222154e-154	4.5544209232468e-72	0.505052098042135	3.19185113265025e-64
ENSG00000196689	TRPV1	ENSG00000157306	ZFHX2-AS1	1.49449496965318e-194	0.475602856624504	1.0473791382082e-186	3.3079462582378e-92	0.561640630131031	2.31829077484025e-84
ENSG00000196757	ZNF700	ENSG00000157306	ZFHX2-AS1	2.29419655537401e-161	0.437287182409697	1.60782984208068e-153	6.13508356176399e-58	0.457832982356164	4.29961871015653e-50
ENSG00000196912	ANKRD36B	ENSG00000157306	ZFHX2-AS1	1.70065809802516e-147	0.419689844023578	1.19186337141686e-139	1.49699359114896e-68	0.4939721748438	1.04913023411825e-60
ENSG00000197283	SYNGAP1	ENSG00000157306	ZFHX2-AS1	1.478889881113e-137	0.406400595826172	1.03644270515304e-129	7.06206616328916e-56	0.450282079591958	4.94927110647389e-48
ENSG00000197558	SSPO	ENSG00000157306	ZFHX2-AS1	7.39055194566256e-139	0.408175103406365	5.17948208920857e-131	8.83530307499306e-87	0.547421000174048	6.1919995104714e-79
ENSG00000197768	STPG3	ENSG00000157306	ZFHX2-AS1	2.65587866520934e-242	0.523354399358425	1.8613056343696e-234	6.01211600596425e-100	0.580797774545754	4.21343999745669e-92
ENSG00000197774	EME2	ENSG00000157306	ZFHX2-AS1	7.98375892607433e-207	0.488618560509461	5.59521625261425e-199	2.76188017052288e-99	0.579207499605422	1.93559411813066e-91
ENSG00000198089	SFI1	ENSG00000157306	ZFHX2-AS1	0	0.606453490785052	0	1.19466656644823e-136	0.657253165497801	8.37251957497767e-129
ENSG00000198198	SZT2	ENSG00000157306	ZFHX2-AS1	1.52860451142377e-162	0.438732717346946	1.07128395099766e-154	2.50042350833641e-69	0.496456132260897	1.75235880514516e-61
ENSG00000198556	ZNF789	ENSG00000157306	ZFHX2-AS1	1.11615902961715e-180	0.460176782574051	7.82231928699635e-173	1.32142912196258e-64	0.481035719270662	9.26090300113601e-57
ENSG00000198625	MDM4	ENSG00000157306	ZFHX2-AS1	1.29102816178912e-157	0.43263115277602	9.0478455328023e-150	1.26082108625785e-69	0.497401110330256	8.8361468561244e-62
ENSG00000198837	DENND4B	ENSG00000157306	ZFHX2-AS1	2.8640009656416e-136	0.404634806823664	2.00716290394558e-128	1.72553601682922e-58	0.459819491995103	1.20929843388714e-50
ENSG00000204149	AGAP6	ENSG00000157306	ZFHX2-AS1	0	0.60518661607645	0	4.66605943108892e-103	0.588151628836619	3.27009016758101e-95
ENSG00000204172	AGAP9	ENSG00000157306	ZFHX2-AS1	2.64990587006558e-244	0.525198512904754	1.85711975140754e-236	7.17803507928984e-69	0.494994864061884	5.03054499883629e-61
ENSG00000204410	MSH5	ENSG00000157306	ZFHX2-AS1	3.21060781693852e-199	0.480620143718286	2.25007358118437e-191	6.40582512245919e-65	0.482087299785308	4.48936111028244e-57
ENSG00000204681	GABBR1	ENSG00000157306	ZFHX2-AS1	5.86272483519812e-166	0.442891352573734	4.10874296008276e-158	6.91478632313243e-53	0.438975725618768	4.84605374195202e-45
ENSG00000204946	ZNF783	ENSG00000157306	ZFHX2-AS1	1.82017352878533e-149	0.422254595330641	1.27562274927627e-141	1.15168647988994e-43	0.401138715912667	8.07130446931571e-36
ENSG00000205307	SAP25	ENSG00000157306	ZFHX2-AS1	9.2557363398718e-149	0.421337860484955	6.48664956924338e-141	1.11579811016172e-55	0.449544180672277	7.81978987394465e-48
ENSG00000205560	CPT1B	ENSG00000157306	ZFHX2-AS1	0	0.610840058525841	0	6.86853601941822e-122	0.629010139528739	4.81364038210157e-114
ENSG00000206530	CFAP44	ENSG00000157306	ZFHX2-AS1	3.15547315394769e-303	0.574916349715318	2.21143384202076e-295	5.28690388263597e-93	0.563670657928727	3.70519335616758e-85
ENSG00000213139	CRYGS	ENSG00000157306	ZFHX2-AS1	2.04304143710256e-189	0.469984164894958	1.43181410654911e-181	3.90560769677616e-108	0.599765055118952	2.73714673297161e-100
ENSG00000213398	LCAT	ENSG00000157306	ZFHX2-AS1	5.34028637064805e-146	0.417726431090226	3.74260512765215e-138	1.35100365660644e-44	0.405185095671013	9.46816867440474e-37
ENSG00000213865	C8orf44	ENSG00000157306	ZFHX2-AS1	1.89339697038603e-146	0.41831845761263	1.3269395530914e-138	3.06514461518606e-61	0.469546143622909	2.14812936190885e-53
ENSG00000213901	SLC23A3	ENSG00000157306	ZFHX2-AS1	3.0201372890418e-175	0.453913551020659	2.11658711156526e-167	2.73221979177742e-53	0.440525312943795	1.91480738912846e-45
ENSG00000213983	AP1G2	ENSG00000157306	ZFHX2-AS1	1.4164311415054e-137	0.406426228464929	9.92670071459293e-130	3.07531148309867e-131	0.647243693560343	2.15525455508033e-123
ENSG00000214021	TTLL3	ENSG00000157306	ZFHX2-AS1	0	0.602378763344824	0	2.90728305792359e-151	0.682498660691736	2.03749606761269e-143
ENSG00000214279	SCART1	ENSG00000157306	ZFHX2-AS1	7.74799819796826e-251	0.531142140940543	5.42998928749147e-243	2.33729084592501e-96	0.572070217055918	1.63803138963723e-88
ENSG00000214967	NPIPA7	ENSG00000157306	ZFHX2-AS1	3.63438800502482e-133	0.400332379135405	2.54706924674392e-125	1.6059055816093e-77	0.521462997960594	1.12545845805022e-69
ENSG00000215041	NEURL4	ENSG00000157306	ZFHX2-AS1	3.77423574178215e-162	0.438251133846228	2.64507800888732e-154	1.05715005398506e-68	0.494456643290106	7.40876975154072e-61
ENSG00000215252	GOLGA8B	ENSG00000157306	ZFHX2-AS1	9.29951896399553e-262	0.540818472546589	6.51733351803837e-254	9.30936851881254e-73	0.507177474921036	6.52423633032309e-65
ENSG00000219626	FAM228B	ENSG00000157306	ZFHX2-AS1	1.74486329781506e-184	0.464488245891865	1.22284347171858e-176	7.61329038709627e-75	0.51352152710714	5.33558271287867e-67
ENSG00000220201	ZGLP1	ENSG00000157306	ZFHX2-AS1	3.70380043940678e-162	0.438261179274637	2.59571520218717e-154	1.28812847387864e-67	0.490957382244447	9.02752380080301e-60
ENSG00000221978	CCNL2	ENSG00000157306	ZFHX2-AS1	4.98687327049428e-310	0.580146874473067	3.4949244624195e-302	3.99337774155325e-102	0.585966649123887	2.79865815704851e-94
ENSG00000222046	DCDC2B	ENSG00000157306	ZFHX2-AS1	2.77257782743104e-184	0.464261954741872	1.94309130139379e-176	2.61969784388799e-90	0.556743150979492	1.83594921750323e-82
ENSG00000226763	SRRM5	ENSG00000157306	ZFHX2-AS1	3.09510788082814e-147	0.419349686151974	2.1691283615598e-139	3.67947016617832e-53	0.440029452362717	2.57866394331789e-45
ENSG00000228486	C2orf92	ENSG00000157306	ZFHX2-AS1	0	0.597403866664469	0	1.48114111246957e-115	0.615924476892018	1.03802042391826e-107
ENSG00000232593	KANTR	ENSG00000157306	ZFHX2-AS1	9.11790631221911e-245	0.525623906097114	6.3900548676797e-237	7.62795558100459e-61	0.468165097695392	5.34586044446643e-53
ENSG00000233024	AC126755.2	ENSG00000157306	ZFHX2-AS1	2.97771149862973e-230	0.512002203482836	2.08685406548488e-222	4.02009434725884e-114	0.612874574342129	2.8173818168988e-106
ENSG00000235194	PPP1R3E	ENSG00000157306	ZFHX2-AS1	9.4214285268698e-166	0.442642199173174	6.60277076305782e-158	2.39788344113957e-122	0.629930683799511	1.68049618305995e-114
ENSG00000236334	PPIAL4G	ENSG00000157306	ZFHX2-AS1	2.32874250600072e-155	0.429794499017837	1.63204050101946e-147	2.49955333415958e-77	0.520899707094613	1.75174896550172e-69
ENSG00000236383	LINC00854	ENSG00000157306	ZFHX2-AS1	7.06076420305443e-198	0.479185969996591	4.94835866045278e-190	1.11455480714653e-75	0.516020719288535	7.81107649807508e-68
ENSG00000240038	AMY2B	ENSG00000157306	ZFHX2-AS1	3.29342021074641e-200	0.481672440737563	2.30811056051231e-192	8.86551406311283e-96	0.570637608359619	6.21317212017824e-88
ENSG00000240303	ACAD11	ENSG00000157306	ZFHX2-AS1	1.74156004887059e-163	0.439886906805293	1.22052847293772e-155	1.28407176041509e-61	0.470858201338232	8.9990933467855e-54
ENSG00000242950	ERVW-1	ENSG00000157306	ZFHX2-AS1	4.37947205179001e-136	0.404380868890614	3.06924262480132e-128	1.43107697337359e-47	0.417758121215052	1.00293423364915e-39
ENSG00000243696	AC006254.1	ENSG00000157306	ZFHX2-AS1	2.02902629450223e-295	0.568792545117277	1.42199194703927e-287	5.74346552258776e-119	0.623049756156167	4.02516307617446e-111
ENSG00000243708	PLA2G4B	ENSG00000157306	ZFHX2-AS1	1.17873513501106e-202	0.484259680425643	8.26086815247097e-195	1.33581545736039e-88	0.552268104963554	9.36172600741503e-81
ENSG00000243716	NPIPB5	ENSG00000157306	ZFHX2-AS1	8.44598015621997e-261	0.539981976207083	5.91915235378683e-253	9.67972821533221e-82	0.533573962920634	6.78379359056455e-74
ENSG00000246922	UBAP1L	ENSG00000157306	ZFHX2-AS1	3.86395795297988e-235	0.516658217442116	2.70795755960553e-227	1.3026474943846e-117	0.620240223826866	9.12927669722591e-110
ENSG00000249715	FER1L5	ENSG00000157306	ZFHX2-AS1	4.53436552577458e-177	0.456030619491091	3.17779581272786e-169	3.79087449327652e-94	0.566563613318494	2.65673885857562e-86
ENSG00000250067	YJEFN3	ENSG00000157306	ZFHX2-AS1	2.83076403879588e-234	0.515839453714977	1.98386964133632e-226	8.03781199912976e-72	0.504287987349037	5.63309798672772e-64
ENSG00000250506	CDK3	ENSG00000157306	ZFHX2-AS1	2.07224649168223e-173	0.451766261558588	1.4522817330839e-165	6.15723539070434e-58	0.457827319314304	4.31514326124329e-50
ENSG00000251247	ZNF345	ENSG00000157306	ZFHX2-AS1	2.47640652516248e-135	0.403342710125954	1.73552710771569e-127	6.89100398524948e-54	0.442809414068988	4.82938648976167e-46
ENSG00000254413	CHKB-CPT1B	ENSG00000157306	ZFHX2-AS1	1.83922808443438e-292	0.566439062458566	1.28897665442811e-284	8.29879301706258e-98	0.575626554112422	5.81599995642428e-90
ENSG00000254995	STX16-NPEPL1	ENSG00000157306	ZFHX2-AS1	1.3990201228176e-245	0.526369848042409	9.80467997769619e-238	3.4167632122849e-80	0.529188709911489	2.39455239489692e-72
ENSG00000256525	POLG2	ENSG00000157306	ZFHX2-AS1	2.72630452997333e-166	0.443293063647807	1.91066182695766e-158	5.46671772139859e-51	0.431572716419672	3.83121135375562e-43
ENSG00000258461	AC012651.1	ENSG00000157306	ZFHX2-AS1	1.01103194543005e-168	0.446213319290118	7.08556260949628e-161	4.54127690707884e-47	0.415675827121694	3.18263948014815e-39
ENSG00000258890	CEP95	ENSG00000157306	ZFHX2-AS1	8.28391054045748e-183	0.462596737490216	5.80556994773401e-175	9.76794146812721e-48	0.418443558349083	6.84561562581196e-40
ENSG00000259529	AL136295.5	ENSG00000157306	ZFHX2-AS1	7.21785507459945e-196	0.477025943980494	5.05845183908514e-188	5.40917538010827e-61	0.468686499634701	3.7908842539293e-53
ENSG00000260729	AC009690.1	ENSG00000157306	ZFHX2-AS1	1.54853463754492e-186	0.466787162034801	1.08525147765049e-178	5.47325233912046e-67	0.488913917081413	3.83579097591363e-59
ENSG00000262484	CCER2	ENSG00000157306	ZFHX2-AS1	2.76735657103439e-178	0.457432323842449	1.93943211542387e-170	8.30733670014936e-66	0.485034195699482	5.82198758141483e-58
ENSG00000263874	LINC00672	ENSG00000157306	ZFHX2-AS1	1.05825942281878e-163	0.440150975430547	7.41654448345086e-156	2.93038237289847e-59	0.462574291263775	2.0536846404101e-51
ENSG00000263956	NBPF11	ENSG00000157306	ZFHX2-AS1	1.67235800537194e-167	0.444752967480719	1.17202996464319e-159	1.78108357018008e-61	0.470365471246631	1.24822753685474e-53
ENSG00000265690	AC074143.1	ENSG00000157306	ZFHX2-AS1	3.95591544695548e-215	0.497117462037621	2.77240365192948e-207	4.71672351266722e-60	0.465386281712255	3.3055968124203e-52
ENSG00000266714	MYO15B	ENSG00000157306	ZFHX2-AS1	0	0.624786573715996	0	6.3704619971786e-151	0.681937887743244	4.4645777550803e-143
ENSG00000267281	AC023509.3	ENSG00000157306	ZFHX2-AS1	3.45597819053637e-228	0.510013091884267	2.42203522418701e-220	1.11190273605267e-95	0.570393524892481	7.79249012613564e-88
ENSG00000267680	ZNF224	ENSG00000157306	ZFHX2-AS1	3.91115769662754e-167	0.444309366234171	2.74103631050745e-159	6.12876226738398e-54	0.443002989202104	4.29518859028693e-46
ENSG00000268043	NBPF12	ENSG00000157306	ZFHX2-AS1	5.60508119173453e-139	0.408338333234173	3.92817990518112e-131	1.18209733343021e-43	0.401089157478925	8.2844312728176e-36
ENSG00000272916	AC022400.7	ENSG00000157306	ZFHX2-AS1	4.7062980104265e-136	0.404337813253	3.29829036189755e-128	6.05024002174532e-62	0.471988427887457	4.24015825319166e-54
ENSG00000274808	TBC1D3B	ENSG00000157306	ZFHX2-AS1	2.11397021863172e-158	0.433612835604301	1.48152275567853e-150	8.03781632185097e-64	0.47839764147303	5.63310101619794e-56
ENSG00000283189	AC104452.1	ENSG00000157306	ZFHX2-AS1	7.82699948339488e-246	0.526600589862995	5.48535534755032e-238	5.70384696500559e-122	0.629172900889152	3.99739740848065e-114
ENSG00000283297	TEX52	ENSG00000157306	ZFHX2-AS1	2.04969692138968e-178	0.457582412531402	1.43647843499354e-170	4.35532259342078e-60	0.465508405422994	3.0523180854696e-52
ENSG00000283930	AL117339.5	ENSG00000157306	ZFHX2-AS1	1.9502766367252e-189	0.470006450312934	1.36680223387761e-181	2.12547508286083e-48	0.421165073602842	1.48958564985092e-40
ENSG00000285269	AL160269.1	ENSG00000157306	ZFHX2-AS1	4.93296068872178e-165	0.441771030219879	3.4571411880813e-157	2.07661900946e-54	0.444784256750901	1.455346101981e-46
ENSG00000285382	FO393400.1	ENSG00000157306	ZFHX2-AS1	5.83487875438742e-169	0.446498586831846	4.08922773606781e-161	1.27514037876437e-81	0.533237121009417	8.93650000919464e-74
ENSG00000003402	CFLAR	ENSG00000167912	AC090152.1	1.91570353000163e-150	0.423519022771769	1.34257254327268e-142	3.73701017099839e-55	0.447585521563586	2.61898940568791e-47
ENSG00000004468	CD38	ENSG00000167912	AC090152.1	2.79934505704825e-166	0.443279201608432	1.96185043973683e-158	1.00136809366485e-93	0.565500583949365	7.01783593969052e-86
ENSG00000006062	MAP3K14	ENSG00000167912	AC090152.1	8.80019127666083e-142	0.412123919626088	6.16739229142757e-134	5.12486161080911e-51	0.431683452779372	3.59163011342297e-43
ENSG00000007129	CEACAM21	ENSG00000167912	AC090152.1	4.01243380465428e-149	0.421809373603365	2.81201311866008e-141	6.24485964131755e-56	0.450480158516505	4.37655250915444e-48
ENSG00000007264	MATK	ENSG00000167912	AC090152.1	2.29455780337002e-152	0.425988329311907	1.60808301363523e-144	6.11666928791384e-59	0.461433961858569	4.28671353036836e-51
ENSG00000007312	CD79B	ENSG00000167912	AC090152.1	1.13006576443749e-265	0.544212230161807	7.91978113348754e-258	3.71258896011502e-114	0.612948489746947	2.60187441545481e-106
ENSG00000008517	IL32	ENSG00000167912	AC090152.1	1.12920703047383e-224	0.506596886761999	7.91376291290418e-217	3.00688955422808e-82	0.534998629869633	2.10730277046398e-74
ENSG00000009790	TRAF3IP3	ENSG00000167912	AC090152.1	2.79604608502694e-259	0.538650254188071	1.95953843832979e-251	1.0978597913063e-131	0.648085805270843	7.69407368670277e-124
ENSG00000010610	CD4	ENSG00000167912	AC090152.1	4.69065315606893e-149	0.421721330799978	3.28732605997138e-141	2.32300047688811e-66	0.486858100259993	1.62801634461501e-58
ENSG00000010671	BTK	ENSG00000167912	AC090152.1	1.24491674009577e-141	0.411921780063933	8.72468525394272e-134	1.62880157377752e-62	0.473949244595975	1.14150453718232e-54
ENSG00000010810	FYN	ENSG00000167912	AC090152.1	2.61547581667783e-303	0.574979601926469	1.83299031612808e-295	5.6795394642635e-118	0.620990171580994	3.98036210913457e-110
ENSG00000013725	CD6	ENSG00000167912	AC090152.1	8.09033526522713e-265	0.543474563827284	5.66990759418575e-257	9.72416186368846e-116	0.616310851047434	6.81493379328709e-108
ENSG00000015285	WAS	ENSG00000167912	AC090152.1	1.14401432790838e-196	0.47788768055627	8.01753612553526e-189	2.77301548144459e-82	0.535097046962454	1.94339802018031e-74
ENSG00000019582	CD74	ENSG00000167912	AC090152.1	4.25153455976776e-144	0.415214050746825	2.97958085754233e-136	1.61335173639187e-65	0.484079755823653	1.13067690798649e-57
ENSG00000020633	RUNX3	ENSG00000167912	AC090152.1	2.40578999835304e-264	0.543065365738453	1.68603729443777e-256	2.8763437098638e-147	0.675841834288166	2.01581300519655e-139
ENSG00000023445	BIRC3	ENSG00000167912	AC090152.1	7.72699737226474e-161	0.436636826478054	5.41527138801796e-153	3.88079576321769e-71	0.502159935675617	2.71975791459789e-63
ENSG00000023902	PLEKHO1	ENSG00000167912	AC090152.1	4.54694043454032e-228	0.50989790121024	3.18660862064864e-220	3.67969412696025e-79	0.526227977983051	2.57882090058809e-71
ENSG00000026103	FAS	ENSG00000167912	AC090152.1	4.01614508448176e-223	0.505076641757737	2.81461407560291e-215	3.50390364657359e-73	0.508478136689341	2.45562257232921e-65
ENSG00000026751	SLAMF7	ENSG00000167912	AC090152.1	1.76036857153878e-213	0.495449615578245	1.23370995207495e-205	2.2783452246662e-94	0.567119271063712	1.59672083640764e-86
ENSG00000026950	BTN3A1	ENSG00000167912	AC090152.1	1.88331530631477e-192	0.473317609202164	1.31987407288499e-184	1.4475005290052e-50	0.429897878381784	1.01444426873996e-42
ENSG00000027869	SH2D2A	ENSG00000167912	AC090152.1	1.58552353095755e-211	0.493459867900484	1.11117421147862e-203	1.00203348350202e-98	0.577856528622666	7.02249915668604e-91
ENSG00000028137	TNFRSF1B	ENSG00000167912	AC090152.1	1.416693745653e-219	0.501570382994282	9.92854110958516e-212	1.48235680198743e-103	0.589311857361494	1.03887240928148e-95
ENSG00000028277	POU2F2	ENSG00000167912	AC090152.1	5.59249110508356e-169	0.446520593792325	3.91935646022196e-161	3.24787353035497e-85	0.543188655450451	2.27619031733631e-77
ENSG00000031081	ARHGAP31	ENSG00000167912	AC090152.1	6.1520538106958e-155	0.429261029992154	4.31151188147012e-147	2.15783388211235e-47	0.41701926958914	1.51226349886461e-39
ENSG00000035720	STAP1	ENSG00000167912	AC090152.1	1.69955667455885e-163	0.439899853862138	1.19109146653637e-155	6.63411934155323e-75	0.513701285373579	4.64935536072018e-67
ENSG00000043462	LCP2	ENSG00000167912	AC090152.1	1.71003017392722e-159	0.43497173656262	1.19843155463651e-151	2.8268513723916e-71	0.502589436704138	1.98112754768607e-63
ENSG00000048462	TNFRSF17	ENSG00000167912	AC090152.1	2.08401870261763e-149	0.422178399363863	1.46053199045826e-141	1.48755023450492e-80	0.530217716589924	1.04251209558686e-72
ENSG00000048740	CELF2	ENSG00000167912	AC090152.1	1.91165177647862e-250	0.530788687307619	1.33973297392027e-242	3.3851472277866e-84	0.54040355716725	2.3723951288841e-76
ENSG00000049249	TNFRSF9	ENSG00000167912	AC090152.1	8.25414794887885e-215	0.496794982144258	5.78471158544343e-207	2.41711738881562e-86	0.546245339278195	1.69397581059323e-78
ENSG00000049768	FOXP3	ENSG00000167912	AC090152.1	1.144534826765e-168	0.446148918113963	8.02118391060613e-161	2.72816374441589e-82	0.535116863094564	1.91196481054752e-74
ENSG00000050730	TNIP3	ENSG00000167912	AC090152.1	4.55263639158414e-173	0.451364868635159	3.19060048860468e-165	1.96020149119146e-76	0.518263519979434	1.37375781802395e-68
ENSG00000056558	TRAF1	ENSG00000167912	AC090152.1	3.26654663027912e-290	0.564636117102931	2.28927688885604e-282	4.61220287175226e-113	0.610598596447726	3.2323461551552e-105
ENSG00000057657	PRDM1	ENSG00000167912	AC090152.1	1.72583726963176e-201	0.483029684503442	1.20950955932223e-193	1.01261210100247e-57	0.457044615876551	7.09663673162634e-50
ENSG00000064201	TSPAN32	ENSG00000167912	AC090152.1	9.70833545857977e-208	0.489566855685476	6.80384225609207e-200	5.65199674970745e-72	0.504761899503309	3.96105949171437e-64
ENSG00000065675	PRKCQ	ENSG00000167912	AC090152.1	0	0.597350495231252	0	9.57498100993147e-166	0.705223314959278	6.71038415128902e-158
ENSG00000068366	ACSL4	ENSG00000167912	AC090152.1	3.15153001363921e-151	0.424528712405955	2.2086703915027e-143	5.87690530154564e-67	0.488813048047305	4.11868098257466e-59
ENSG00000068831	RASGRP2	ENSG00000167912	AC090152.1	5.76233361332746e-281	0.557105941488884	4.03838630209349e-273	2.73378127987152e-85	0.543392370742519	1.9159017187097e-77
ENSG00000069424	KCNAB2	ENSG00000167912	AC090152.1	6.2292416115651e-179	0.458177138063141	4.36560700657679e-171	2.63630293008681e-67	0.489947485250702	1.8475864737175e-59
ENSG00000073464	CLCN4	ENSG00000167912	AC090152.1	2.07267459436077e-134	0.402064486083156	1.45258175805797e-126	1.62286684246724e-83	0.53852653313797	1.13734533029873e-75
ENSG00000073861	TBX21	ENSG00000167912	AC090152.1	3.6755369960656e-254	0.534120757006277	2.57590748016028e-246	3.74465162982932e-117	0.619283315574887	2.62434472954481e-109
ENSG00000074706	IPCEF1	ENSG00000167912	AC090152.1	6.90662321487465e-164	0.440376995653482	4.84033283323988e-156	6.15503831703158e-78	0.522680367662231	4.31360349752599e-70
ENSG00000075884	ARHGAP15	ENSG00000167912	AC090152.1	2.30908662457506e-185	0.465474487324194	1.61826517185049e-177	6.67604264196596e-87	0.547747529351663	4.67873624934727e-79
ENSG00000077984	CST7	ENSG00000167912	AC090152.1	1.67035364558756e-304	0.57590510302525	1.17062525959817e-296	2.94741694650747e-118	0.621581328615679	2.06562289205271e-110
ENSG00000078081	LAMP3	ENSG00000167912	AC090152.1	3.9145800447453e-220	0.502125208188659	2.74343477694261e-212	1.61844184613114e-116	0.617951358632024	1.13424418312648e-108
ENSG00000078589	P2RY10	ENSG00000167912	AC090152.1	8.93120599355521e-165	0.441458041465731	6.25921065419213e-157	2.17675655184026e-60	0.466568853424481	1.52552497509214e-52
ENSG00000078596	ITM2A	ENSG00000167912	AC090152.1	1.14581293605157e-144	0.415968880012608	8.03014121745757e-137	1.15160263208451e-62	0.474465159413441	8.07071684310097e-55
ENSG00000079263	SP140	ENSG00000167912	AC090152.1	1.0036295408875e-171	0.449782212299035	7.03368472266574e-164	5.26540248156996e-76	0.516990465295943	3.69012464106577e-68
ENSG00000081052	COL4A4	ENSG00000167912	AC090152.1	4.65101816209266e-143	0.413831748760226	3.25954887324495e-135	2.80569868268421e-76	0.517802126795176	1.96630321815242e-68
ENSG00000081059	TCF7	ENSG00000167912	AC090152.1	2.42893268608689e-228	0.51016109525437	1.70225626394031e-220	1.44610626834492e-104	0.591652328907995	1.01346713629158e-96
ENSG00000081237	PTPRC	ENSG00000167912	AC090152.1	2.54754701338106e-228	0.510141089369831	1.78538412614338e-220	3.19456422770007e-81	0.532111923914542	2.23882983596506e-73
ENSG00000081320	STK17B	ENSG00000167912	AC090152.1	1.08647278133198e-214	0.496674405387177	7.61427069682427e-207	1.419877080403e-57	0.456511616462617	9.95085070898019e-50
ENSG00000081985	IL12RB2	ENSG00000167912	AC090152.1	3.41260540240823e-177	0.456173381114633	2.39163849862167e-169	1.23372640364678e-70	0.500587060869398	8.64626060090477e-63
ENSG00000082074	FYB1	ENSG00000167912	AC090152.1	2.02568981055028e-159	0.434880388955345	1.41965365634094e-151	7.66471777635013e-61	0.468157798187579	5.37162430266702e-53
ENSG00000085265	FCN1	ENSG00000167912	AC090152.1	2.90854320860497e-166	0.443259136625741	2.03837921246194e-158	2.95872315847334e-72	0.505631013003641	2.07354656579245e-64
ENSG00000087085	ACHE	ENSG00000167912	AC090152.1	6.91391544357646e-149	0.421502502671546	4.84544340796138e-141	1.18086788670567e-55	0.449452619346874	8.27581500526926e-48
ENSG00000089012	SIRPG	ENSG00000167912	AC090152.1	6.02230434808506e-259	0.538357489542345	4.22058024028584e-251	4.75704472725655e-122	0.629331805540486	3.33385491957062e-114
ENSG00000090382	LYZ	ENSG00000167912	AC090152.1	3.540105543241e-148	0.420579521788705	2.48099375932077e-140	3.80093644917918e-60	0.465716873395233	2.66379052680871e-52
ENSG00000090554	FLT3LG	ENSG00000167912	AC090152.1	2.09106007507204e-211	0.493337079918311	1.46546675890035e-203	5.09020113646063e-50	0.42772098536986	3.56733919341979e-42
ENSG00000091490	SEL1L3	ENSG00000167912	AC090152.1	4.69908372252026e-220	0.502046477371733	3.29323441001852e-212	4.66193633465725e-107	0.597341167747926	3.2672005993489e-99
ENSG00000091592	NLRP1	ENSG00000167912	AC090152.1	4.5160666571031e-171	0.449009605504614	3.16497151175095e-163	2.91101051069628e-66	0.486535938128726	2.04010835895662e-58
ENSG00000091831	ESR1	ENSG00000167912	AC090152.1	5.43099441417838e-133	-0.40008863603121	3.80617557411768e-125	5.66490788614027e-48	-0.419418639588853	3.97010793632268e-40
ENSG00000091972	CD200	ENSG00000167912	AC090152.1	3.55915538685644e-138	0.407245500669739	2.49434436216259e-130	4.62875965529837e-48	0.419779356823029	3.24394955967255e-40
ENSG00000096996	IL12RB1	ENSG00000167912	AC090152.1	2.03163411551322e-179	0.458735530853031	1.42381957267773e-171	8.20562661384638e-94	0.565718825011667	5.75070663052356e-86
ENSG00000100055	CYTH4	ENSG00000167912	AC090152.1	6.27537710181011e-143	0.413658213617333	4.39793990230065e-135	5.31956065027877e-57	0.454419910093842	3.72808002881949e-49
ENSG00000100060	MFNG	ENSG00000167912	AC090152.1	4.04126619141582e-199	0.480513606313364	2.83221957034575e-191	2.33739285532164e-72	0.505946912146364	1.63810288035221e-64
ENSG00000100079	LGALS2	ENSG00000167912	AC090152.1	4.76421333575224e-211	0.492971439677291	3.3388788581859e-203	1.14012012511231e-110	0.605389663471611	7.99024458657808e-103
ENSG00000100298	APOBEC3H	ENSG00000167912	AC090152.1	2.36599704018919e-133	0.40059261980957	1.65814940249118e-125	1.43916704979212e-61	0.470686570045295	1.00860395983715e-53
ENSG00000100351	GRAP2	ENSG00000167912	AC090152.1	3.47498412343137e-260	0.539444447680195	2.43535505330697e-252	8.15122651475246e-103	0.587585481386091	5.71258169195609e-95
ENSG00000100365	NCF4	ENSG00000167912	AC090152.1	6.77424016352053e-159	0.434228589575528	4.74755550775124e-151	2.02779347363589e-78	0.524083672509482	1.42112795560218e-70
ENSG00000100368	CSF2RB	ENSG00000167912	AC090152.1	7.05230254207461e-275	0.552040535001439	4.94242851858893e-267	3.72477401767598e-112	0.608635285889065	2.61041400598297e-104
ENSG00000100385	IL2RB	ENSG00000167912	AC090152.1	3.1335904286084e-148	0.420648555170746	2.1960978854114e-140	6.34584121964972e-81	0.53126824420731	4.44732290359277e-73
ENSG00000100450	GZMH	ENSG00000167912	AC090152.1	1.89442837398337e-170	0.448271174189249	1.32766238631122e-162	4.24754025835947e-80	0.528918799917109	2.97678155205672e-72
ENSG00000100453	GZMB	ENSG00000167912	AC090152.1	6.17114578516155e-201	0.482443972722732	4.32489201065669e-193	1.46633057684673e-103	0.58932283349889	1.02764083325249e-95
ENSG00000100628	ASB2	ENSG00000167912	AC090152.1	1.70390309309997e-207	0.489313975738171	1.19413754444117e-199	1.19920431038649e-113	0.611857393515063	8.40432120985749e-106
ENSG00000100721	TCL1A	ENSG00000167912	AC090152.1	6.03360216646274e-178	0.457042276842642	4.22849803159082e-170	2.86859871314183e-89	0.554027119677916	2.01038511941788e-81
ENSG00000100767	PAPLN	ENSG00000167912	AC090152.1	9.57334484735427e-188	0.468133391352003	6.70923748797809e-180	1.08971737140349e-54	0.445840552056884	7.63700958870376e-47
ENSG00000101017	CD40	ENSG00000167912	AC090152.1	3.25240001647385e-240	0.521417871757813	2.27936259106528e-232	6.12996997778009e-94	0.566038146527665	4.29603498368373e-86
ENSG00000101082	SLA2	ENSG00000167912	AC090152.1	1.22445770928287e-250	0.530963083305194	8.58130329216624e-243	4.51828642294982e-111	0.606271430397678	3.16652717870653e-103
ENSG00000101265	RASSF2	ENSG00000167912	AC090152.1	6.95795453566382e-257	0.536538736071975	4.87630709586569e-249	1.54357548295521e-80	0.530172042750611	1.08177597912699e-72
ENSG00000101347	SAMHD1	ENSG00000167912	AC090152.1	5.76131018203061e-143	0.41370773816795	4.03766905605956e-135	5.74909321821458e-44	0.402456730430673	4.02910710483659e-36
ENSG00000101445	PPP1R16B	ENSG00000167912	AC090152.1	2.3342626132465e-220	0.502347941505323	1.63590912907596e-212	2.58724510992982e-95	0.569481590350362	1.81320553671755e-87
ENSG00000101871	MID1	ENSG00000167912	AC090152.1	1.68109413646329e-150	0.423592225652503	1.17815246196805e-142	3.64823488567995e-78	0.52334222647469	2.55677348410967e-70
ENSG00000101916	TLR8	ENSG00000167912	AC090152.1	4.35119388185862e-180	0.459501828091794	3.04942458201479e-172	2.18294249672795e-60	0.466564522081173	1.52986023868087e-52
ENSG00000102245	CD40LG	ENSG00000167912	AC090152.1	2.29426715019791e-241	0.522487446895069	1.60787931668402e-233	5.9124564262744e-100	0.580815160150766	4.14359609245247e-92
ENSG00000102445	RUBCNL	ENSG00000167912	AC090152.1	7.12835159785267e-196	0.477031789703944	4.99572558289478e-188	2.50830463349353e-85	0.543494082949051	1.75788209310718e-77
ENSG00000102879	CORO1A	ENSG00000167912	AC090152.1	3.07207807783665e-208	0.490083456694966	2.15298850448425e-200	3.53370568271972e-90	0.55640487932142	2.47650857835091e-82
ENSG00000103187	COTL1	ENSG00000167912	AC090152.1	1.00940668776949e-156	0.431511480574831	7.07417240074714e-149	2.83507923350543e-81	0.53225842694262	1.98689383680559e-73
ENSG00000103522	IL21R	ENSG00000167912	AC090152.1	7.36147999830228e-259	0.538280826036851	5.1591077475142e-251	5.16492140003958e-96	0.571219033362849	3.61970500719846e-88
ENSG00000104814	MAP4K1	ENSG00000167912	AC090152.1	3.97090661216281e-246	0.526869964223593	2.78290983228768e-238	1.24776565538237e-92	0.562721753199691	8.74465115880221e-85
ENSG00000104894	CD37	ENSG00000167912	AC090152.1	4.36175408320422e-207	0.488890947749632	3.05682543301078e-199	1.92896109073316e-70	0.499977043284247	1.35186377062085e-62
ENSG00000104921	FCER2	ENSG00000167912	AC090152.1	4.14956312680958e-168	0.445479296220696	2.9081167484337e-160	3.37214428727455e-81	0.532045511473717	2.36328234570033e-73
ENSG00000105122	RASAL3	ENSG00000167912	AC090152.1	4.09247698424232e-221	0.503096823262602	2.86810936398623e-213	1.29916332962945e-81	0.533214296252793	9.10485880654893e-74
ENSG00000105246	EBI3	ENSG00000167912	AC090152.1	1.82665744092439e-142	0.413038403461062	1.28016683570435e-134	1.57621076520609e-75	0.515571476879059	1.1046475942834e-67
ENSG00000105369	CD79A	ENSG00000167912	AC090152.1	1.14418456020943e-201	0.483218379236883	8.01872915571862e-194	1.15379822390288e-95	0.570353645602684	8.08610409507092e-88
ENSG00000105374	NKG7	ENSG00000167912	AC090152.1	4.55331361726119e-265	0.54369016897531	3.19107510515435e-257	2.98238339931404e-108	0.600027439889707	2.09012824934758e-100
ENSG00000105639	JAK3	ENSG00000167912	AC090152.1	5.48614898275003e-309	0.579352068579971	3.84482926360599e-301	4.79446836818218e-142	0.66686839428634	3.3600823352376e-134
ENSG00000105991	HOXA1	ENSG00000167912	AC090152.1	1.39317610936762e-146	0.418493390693523	9.76372368212341e-139	3.48409052223034e-79	0.526296352728798	2.44173704342397e-71
ENSG00000106066	CPVL	ENSG00000167912	AC090152.1	4.31602226473842e-140	0.409847447123453	3.02477544048085e-132	1.82252751381254e-65	0.483904128535355	1.27727248036217e-57
ENSG00000106829	TLE4	ENSG00000167912	AC090152.1	2.95709010753071e-205	0.486985944518104	2.07240208319219e-197	7.51474825747327e-90	0.555550349529055	5.26652194459405e-82
ENSG00000106948	AKNA	ENSG00000167912	AC090152.1	6.95780226076356e-274	0.5512049943561	4.87620037783917e-266	2.00926787370083e-101	0.584311242788694	1.40814475573281e-93
ENSG00000107099	DOCK8	ENSG00000167912	AC090152.1	1.13750336842321e-151	0.425097303375669	7.97190570674523e-144	1.01573340435946e-46	0.41421554595975	7.11851159963535e-39
ENSG00000107317	PTGDS	ENSG00000167912	AC090152.1	2.05630560841083e-227	0.509263509074437	1.4411099667534e-219	2.04111643374969e-85	0.543737485045151	1.43046501645934e-77
ENSG00000107551	RASSF4	ENSG00000167912	AC090152.1	7.50419984840885e-138	0.406803325580032	5.25912935792116e-130	7.48451381599642e-78	0.522432516026375	5.24533289819293e-70
ENSG00000107738	VSIR	ENSG00000167912	AC090152.1	2.17425521322601e-180	0.459846185217094	1.52377197495808e-172	1.10175795602124e-86	0.547163539757423	7.72139299176996e-79
ENSG00000107742	SPOCK2	ENSG00000167912	AC090152.1	4.81389251114019e-280	0.556344447377467	3.37369525634132e-272	1.00573034590723e-128	0.642459782660702	7.04840768524368e-121
ENSG00000108405	P2RX1	ENSG00000167912	AC090152.1	2.11406170730344e-178	0.457566957631266	1.4815868732086e-170	8.83980205538436e-80	0.528008080473973	6.19515250750433e-72
ENSG00000108622	ICAM2	ENSG00000167912	AC090152.1	2.35704161335217e-171	0.449343872597934	1.65187321726921e-163	7.62353715272432e-71	0.501242707823057	5.34276390035059e-63
ENSG00000108950	FAM20A	ENSG00000167912	AC090152.1	2.10681944504201e-234	0.515961032994141	1.47651131620768e-226	4.8546636763126e-83	0.537207246872869	3.40226870001904e-75
ENSG00000109861	CTSC	ENSG00000167912	AC090152.1	2.65681485166378e-147	0.419436463082505	1.8619617370543e-139	2.20936803930512e-65	0.483626625421086	1.5483799142724e-57
ENSG00000109943	CRTAM	ENSG00000167912	AC090152.1	5.0716734754083e-197	0.47826744993143	3.55435454906833e-189	4.73001153554967e-85	0.542743737834747	3.31490938839929e-77
ENSG00000110031	LPXN	ENSG00000167912	AC090152.1	1.73656852352595e-162	0.438664800531533	1.21703028818637e-154	8.82028050499125e-71	0.501044260167942	6.18147132085439e-63
ENSG00000110324	IL10RA	ENSG00000167912	AC090152.1	4.63566560005438e-186	0.466255196040674	3.24878941702499e-178	5.58221450505256e-84	0.539805841720035	3.91215436406056e-76
ENSG00000110448	CD5	ENSG00000167912	AC090152.1	9.45951476951775e-264	0.542550473825105	6.62946254644432e-256	1.04058007037918e-112	0.609835489017146	7.29264319707473e-105
ENSG00000110665	C11orf21	ENSG00000167912	AC090152.1	3.87969562680519e-225	0.507050159492754	2.71898691171662e-217	4.55916891431784e-89	0.553498431076128	3.19517864254302e-81
ENSG00000110777	POU2AF1	ENSG00000167912	AC090152.1	1.18383531791439e-197	0.478945493372796	8.2966114991029e-190	1.23901756603306e-103	0.589492865911355	8.68334237911603e-96
ENSG00000110848	CD69	ENSG00000167912	AC090152.1	3.14382892092777e-179	0.458518061016199	2.20327327474342e-171	5.16922831720808e-85	0.542638548715127	3.62272340156169e-77
ENSG00000110852	CLEC2B	ENSG00000167912	AC090152.1	2.70250924127215e-154	0.428446458865763	1.89398549851271e-146	3.0684049721102e-53	0.440332094558963	2.15041430089814e-45
ENSG00000110900	TSPAN11	ENSG00000167912	AC090152.1	8.72522953548492e-142	0.412128902984648	6.11485724416031e-134	3.41907696079986e-52	0.436289489984002	2.39617392723717e-44
ENSG00000110934	BIN2	ENSG00000167912	AC090152.1	4.27442644075832e-199	0.480487629534856	2.99562405545916e-191	3.44773780934415e-98	0.57655518595609	2.41626016068605e-90
ENSG00000111796	KLRB1	ENSG00000167912	AC090152.1	1.88150298064539e-234	0.516007577740297	1.31860395011021e-226	7.38269170565613e-103	0.587686065499502	5.17397343807811e-95
ENSG00000111801	BTN3A3	ENSG00000167912	AC090152.1	8.12982078466576e-190	0.470425785026201	5.69758002544922e-182	1.118246364521e-48	0.422303682079643	7.83694784766156e-41
ENSG00000111860	CEP85L	ENSG00000167912	AC090152.1	1.92275914506473e-192	0.473307777783797	1.34751729328816e-184	5.45785053001874e-58	0.458016710781135	3.82499700613027e-50
ENSG00000111913	RIPOR2	ENSG00000167912	AC090152.1	2.21566197800131e-283	0.559091506398445	1.55279086260037e-275	3.68153421259455e-89	0.553742527432687	2.58011047823473e-81
ENSG00000112182	BACH2	ENSG00000167912	AC090152.1	1.58016303601372e-189	0.470107354500493	1.10741744368171e-181	3.12129119214184e-86	0.545945924793995	2.18747827547457e-78
ENSG00000112195	TREML2	ENSG00000167912	AC090152.1	7.09231582353219e-185	0.464927658755874	4.97047081856378e-177	3.87260655079722e-95	0.569045050970351	2.71401871144115e-87
ENSG00000112303	VNN2	ENSG00000167912	AC090152.1	2.43755291684869e-137	0.406103599336141	1.7082975354399e-129	7.98627322118043e-62	0.471571949585632	5.59697833297913e-54
ENSG00000112486	CCR6	ENSG00000167912	AC090152.1	2.52361431598123e-142	0.412850651768237	1.76861149827468e-134	4.22749323407322e-60	0.46555402992434	2.96273210027072e-52
ENSG00000113088	GZMK	ENSG00000167912	AC090152.1	3.25723127430039e-254	0.534167540574744	2.28274845636532e-246	1.08044177847723e-103	0.589631031434937	7.57200393312952e-96
ENSG00000113263	ITK	ENSG00000167912	AC090152.1	1.17534265178539e-248	0.529171386252596	8.23709278868964e-241	4.21179012576727e-111	0.606338237123797	2.95172697253282e-103
ENSG00000115085	ZAP70	ENSG00000167912	AC090152.1	1.11832581132018e-276	0.553547166187054	7.83750463053305e-269	6.76571994723757e-112	0.608071766904691	4.74158432887878e-104
ENSG00000115523	GNLY	ENSG00000167912	AC090152.1	1.48267063641616e-161	0.437520629465913	1.03909235223223e-153	3.31968440952384e-74	0.511592014601137	2.32651716236766e-66
ENSG00000115590	IL1R2	ENSG00000167912	AC090152.1	3.71532684631913e-163	0.439484814113786	2.60379319400623e-155	4.12450759108514e-70	0.498936947060027	2.89055720762073e-62
ENSG00000115596	WNT6	ENSG00000167912	AC090152.1	9.82690695361311e-135	0.402514119745858	6.88694010038451e-127	3.3038422113381e-62	0.472894042749778	2.31541455699258e-54
ENSG00000115604	IL18R1	ENSG00000167912	AC090152.1	1.17064755599119e-277	0.554364437031201	8.20418839298012e-270	3.840869939846e-119	0.623409830391197	2.69177690741859e-111
ENSG00000115607	IL18RAP	ENSG00000167912	AC090152.1	2.81360420731531e-157	0.432207505962858	1.97184360587091e-149	3.74148713120619e-100	0.58129067905888	2.62212697043015e-92
ENSG00000115825	PRKD3	ENSG00000167912	AC090152.1	1.50142232052801e-161	0.437513911082709	1.05223399749958e-153	6.45773964963914e-51	0.431286830168209	4.52574409841042e-43
ENSG00000115935	WIPF1	ENSG00000167912	AC090152.1	6.53175651374261e-291	0.565197609648001	4.57761695239236e-283	2.94261025876073e-81	0.53221274984911	2.06225424607394e-73
ENSG00000115956	PLEK	ENSG00000167912	AC090152.1	2.45752745624631e-179	0.458640754692348	1.72229618801833e-171	1.12982580984148e-73	0.509977681581872	7.9180994721699e-66
ENSG00000116711	PLA2G4A	ENSG00000167912	AC090152.1	3.74458701341329e-156	0.430795519140059	2.62429944475797e-148	1.93579516578451e-83	0.538314632328946	1.3566532599019e-75
ENSG00000116824	CD2	ENSG00000167912	AC090152.1	3.08137511441676e-255	0.535079148194785	2.1595040982861e-247	1.17673390815162e-112	0.609719982782873	8.24684305833574e-105
ENSG00000116852	KIF21B	ENSG00000167912	AC090152.1	2.02878042205969e-196	0.477619933345419	1.4218196335339e-188	1.3184807501259e-77	0.521713740373914	9.2402400801083e-70
ENSG00000117090	SLAMF1	ENSG00000167912	AC090152.1	3.91501520199268e-257	0.536759539285669	2.74373974593348e-249	1.19103025327093e-126	0.6384497350677	8.34703539042549e-119
ENSG00000117091	CD48	ENSG00000167912	AC090152.1	5.08135139166086e-233	0.514648243387416	3.56113707279044e-225	1.81965408137712e-100	0.58203819154121	1.2752587076503e-92
ENSG00000117215	PLA2G2D	ENSG00000167912	AC090152.1	4.34978690320934e-197	0.47833907941231	3.04843853648431e-189	8.35483918695617e-94	0.565699081599308	5.85527850223072e-86
ENSG00000117228	GBP1	ENSG00000167912	AC090152.1	6.78126833956342e-186	0.466070427554598	4.75248102782087e-178	6.43490019204474e-86	0.545097008057399	4.50973764010972e-78
ENSG00000117560	FASLG	ENSG00000167912	AC090152.1	2.31105071817824e-192	0.473220517305225	1.61964165735712e-184	5.08414382686672e-80	0.528695656956655	3.5630940806351e-72
ENSG00000117594	HSD11B1	ENSG00000167912	AC090152.1	5.55626220112257e-172	0.450085405229777	3.89396634584928e-164	1.11137700548969e-65	0.484616063986251	7.78880567596909e-58
ENSG00000118308	LRMP	ENSG00000167912	AC090152.1	1.92550616044988e-181	0.461046308718013	1.34944246979606e-173	6.99260761551647e-63	0.475206014600257	4.90059283362281e-55
ENSG00000118495	PLAGL1	ENSG00000167912	AC090152.1	1.14245985150231e-186	0.466934545333174	8.00664196937136e-179	1.17905568665086e-86	0.547084407033533	8.26311465785949e-79
ENSG00000118503	TNFAIP3	ENSG00000167912	AC090152.1	1.13611987814577e-191	0.472463983512488	7.96220986377533e-184	6.45482434239415e-88	0.550455867392846	4.52370097879351e-80
ENSG00000118849	RARRES1	ENSG00000167912	AC090152.1	1.6613519898727e-172	0.450703518386998	1.16431667603214e-164	9.63994262293957e-86	0.54462169813082	6.7559108607331e-78
ENSG00000118971	CCND2	ENSG00000167912	AC090152.1	2.65273638920368e-246	0.527029985733317	1.85910344941639e-238	4.45623998179036e-67	0.489205130219024	3.12304349399023e-59
ENSG00000119866	BCL11A	ENSG00000167912	AC090152.1	4.5843101878113e-200	0.481519840737479	3.21279827051082e-192	5.51634675445617e-102	0.585636396628692	3.86599261092239e-94
ENSG00000120162	MOB3B	ENSG00000167912	AC090152.1	3.9743572023398e-169	0.446697696512966	2.78532809145835e-161	5.52520824789628e-81	0.531438658398855	3.87220296529026e-73
ENSG00000120278	PLEKHG1	ENSG00000167912	AC090152.1	5.5671591279199e-185	0.465045731576821	3.90160318239264e-177	5.86490110313702e-73	0.507793184810999	4.11026814262578e-65
ENSG00000120949	TNFRSF8	ENSG00000167912	AC090152.1	3.00380648283824e-226	0.50813287781382	2.10514207757381e-218	5.18632616813633e-109	0.601723450824141	3.63470599951891e-101
ENSG00000121281	ADCY7	ENSG00000167912	AC090152.1	2.40455018559419e-163	0.439715783781363	1.68516840290901e-155	9.40938454461997e-51	0.430639869814707	6.59433004160638e-43
ENSG00000121807	CCR2	ENSG00000167912	AC090152.1	3.94670519305881e-275	0.552252036775176	2.7659488775844e-267	8.24389524636067e-100	0.580469223330639	5.77752623725166e-92
ENSG00000122122	SASH3	ENSG00000167912	AC090152.1	1.5072887702536e-181	0.461167276344388	1.05634535095523e-173	1.25011598639341e-87	0.549692123664447	8.76112286140965e-80
ENSG00000122188	LAX1	ENSG00000167912	AC090152.1	1.19512398134915e-253	0.533663795104514	8.37572525204223e-246	1.41974517017566e-102	0.58702122611424	9.94992624939321e-95
ENSG00000122223	CD244	ENSG00000167912	AC090152.1	1.98352992203708e-197	0.478705137641759	1.39010696090565e-189	1.5415018242586e-103	0.589272348623329	1.08032270768567e-95
ENSG00000122224	LY9	ENSG00000167912	AC090152.1	5.52170312845363e-261	0.540143294977725	3.86974649065789e-253	1.59370667537031e-113	0.611592093683985	1.11690916202506e-105
ENSG00000122591	FAM126A	ENSG00000167912	AC090152.1	1.43514238060092e-136	0.405047464636349	1.00578337185616e-128	1.02885454236751e-66	0.488018039371019	7.210467788838e-59
ENSG00000122694	GLIPR2	ENSG00000167912	AC090152.1	7.38623061949807e-264	0.542643580898097	5.17645359666361e-256	2.26137538969671e-120	0.625931192317964	1.58482795520912e-112
ENSG00000122862	SRGN	ENSG00000167912	AC090152.1	8.11370347710919e-137	0.405387621120736	5.68628461660435e-129	2.46227536968468e-76	0.517970200319353	1.72562364350419e-68
ENSG00000122986	HVCN1	ENSG00000167912	AC090152.1	4.07804513074988e-202	0.483691481730089	2.85799516314876e-194	1.76902069498059e-83	0.538422921127947	1.23977357475563e-75
ENSG00000123146	ADGRE5	ENSG00000167912	AC090152.1	4.61001697938719e-183	0.462884687061372	3.23081422757563e-175	7.34379743691508e-68	0.49174738543921	5.14671536996652e-60
ENSG00000123329	ARHGAP9	ENSG00000167912	AC090152.1	2.38951135804394e-205	0.487082520185554	1.67462881959887e-197	3.2553220305706e-93	0.564205181577437	2.28141041101024e-85
ENSG00000123338	NCKAP1L	ENSG00000167912	AC090152.1	2.03957525506536e-134	0.402074192357302	1.42938492021613e-126	4.9413534444477e-60	0.465314983147117	3.46302303943437e-52
ENSG00000123685	BATF3	ENSG00000167912	AC090152.1	1.99893483041673e-167	0.444659884640471	1.40090310273984e-159	4.57499319433115e-93	0.563830174912217	3.20626869041849e-85
ENSG00000124191	TOX2	ENSG00000167912	AC090152.1	4.37355754733375e-169	0.446648078710447	3.06509759339866e-161	1.83931794213751e-79	0.527094838318171	1.28903962893493e-71
ENSG00000124203	ZNF831	ENSG00000167912	AC090152.1	7.30956835953424e-254	0.533854414656496	5.12272678365691e-246	9.59895071081942e-115	0.614201940933728	6.72718271211988e-107
ENSG00000125245	GPR18	ENSG00000167912	AC090152.1	3.98030385457135e-170	0.44788810249254	2.78949565281919e-162	1.0369375466848e-78	0.52492814538425	7.26711548767863e-71
ENSG00000125735	TNFSF14	ENSG00000167912	AC090152.1	1.18499381689958e-230	0.512386199733501	8.30473054729885e-223	1.32635653685146e-90	0.557510983091887	9.2954355466762e-83
ENSG00000125845	BMP2	ENSG00000167912	AC090152.1	5.51918589971124e-150	0.422925431770822	3.86798235432795e-142	3.49203790654394e-69	0.495994052979336	2.44730676744608e-61
ENSG00000125910	S1PR4	ENSG00000167912	AC090152.1	3.98288929128268e-270	0.548025186773984	2.79130759098533e-262	2.68342062399864e-112	0.608944399370036	1.88060772212972e-104
ENSG00000125967	NECAB3	ENSG00000167912	AC090152.1	1.33049485519837e-133	-0.400941258944179	9.32443790795428e-126	4.18667877521135e-46	-0.41162864535752	2.93412831530174e-38
ENSG00000126246	IGFLR1	ENSG00000167912	AC090152.1	1.18376952295471e-136	0.405162362955473	8.29615039170831e-129	4.42439884697679e-55	0.447310890879476	3.10072843705274e-47
ENSG00000126264	HCST	ENSG00000167912	AC090152.1	8.55018180363934e-228	0.50963258647008	5.99217945249918e-220	2.73792282273255e-89	0.554080269770576	1.91880421465698e-81
ENSG00000126353	CCR7	ENSG00000167912	AC090152.1	5.29646611892481e-210	0.491899441019927	3.71189480850226e-202	1.6676490906804e-90	0.55725288832748	1.16872984044627e-82
ENSG00000126759	CFP	ENSG00000167912	AC090152.1	1.14385588194902e-156	0.431443264544237	8.01642569695747e-149	2.00570021002633e-61	0.470186406537529	1.40564444855166e-53
ENSG00000126860	EVI2A	ENSG00000167912	AC090152.1	7.56791145085375e-150	0.422748108666577	5.30378002896229e-142	1.30006616868915e-55	0.449297208149315	9.11118612658337e-48
ENSG00000126882	FAM78A	ENSG00000167912	AC090152.1	4.77871535878719e-224	0.50598371383503	3.34904223557896e-216	1.13494390878131e-78	0.524814569635415	7.95396837882879e-71
ENSG00000127152	BCL11B	ENSG00000167912	AC090152.1	9.51452351449364e-256	0.5355324019533	6.6680140391403e-248	2.23749760270049e-126	0.637915625419071	1.56809380991305e-118
ENSG00000127951	FGL2	ENSG00000167912	AC090152.1	2.46360387517336e-161	0.437249066666506	1.72655469309759e-153	9.95877061390923e-59	0.460676244779522	6.97935342373881e-51
ENSG00000128218	VPREB3	ENSG00000167912	AC090152.1	7.8913754962231e-135	0.402646144712082	5.53047165386545e-127	1.6015716076648e-73	0.509516190335738	1.12242110162736e-65
ENSG00000128268	MGAT3	ENSG00000167912	AC090152.1	3.46087011469257e-146	0.417974232758801	2.4254636059554e-138	7.90902770576843e-63	0.475023301681235	5.54284276008962e-55
ENSG00000128340	RAC2	ENSG00000167912	AC090152.1	1.02760419767517e-198	0.48008111221309	7.20170506314862e-191	9.45308962044834e-71	0.500949915381169	6.62495964263278e-63
ENSG00000128815	WDFY4	ENSG00000167912	AC090152.1	1.95140274236868e-193	0.47439098279519	1.36759143663998e-185	3.53202038093964e-78	0.523383144969503	2.47532747706795e-70
ENSG00000129514	FOXA1	ENSG00000167912	AC090152.1	1.04859561865609e-140	-0.410676919837976	7.34881814725531e-133	7.8421155335851e-46	-0.41047501468488	5.49594905040167e-38
ENSG00000129680	MAP7D3	ENSG00000167912	AC090152.1	3.07196485529419e-157	0.432159693259955	2.15290915531858e-149	4.83231670385387e-80	0.528758725302663	3.38660738751505e-72
ENSG00000130592	LSP1	ENSG00000167912	AC090152.1	1.27318186121459e-204	0.486323544085754	8.92277423249343e-197	2.81696929353596e-64	0.479932489347266	1.97420194174848e-56
ENSG00000130755	GMFG	ENSG00000167912	AC090152.1	4.85087681232838e-216	0.498035706909465	3.39961477182468e-208	1.26729246518932e-81	0.533244670383731	8.88149988457815e-74
ENSG00000131203	IDO1	ENSG00000167912	AC090152.1	1.04930170133514e-175	0.454448001396859	7.35376654977861e-168	1.24775891523693e-86	0.547018295690032	8.74460392219139e-79
ENSG00000132185	FCRLA	ENSG00000167912	AC090152.1	2.20385283042367e-188	0.46884133519923	1.5445147191111e-180	2.8582042815644e-92	0.561802928731044	2.00310044398651e-84
ENSG00000132205	EMILIN2	ENSG00000167912	AC090152.1	4.62959567314587e-133	0.400185538888868	3.24453546171332e-125	4.82309779891288e-56	0.450895838247379	3.38014655030356e-48
ENSG00000132274	TRIM22	ENSG00000167912	AC090152.1	2.22675750691453e-166	0.44339916370571	1.56056688443187e-158	9.70116241372696e-47	0.414299096408504	6.79881520836771e-39
ENSG00000132357	CARD6	ENSG00000167912	AC090152.1	1.80910226161717e-160	0.43618037576964	1.2678637306774e-152	1.06318317681697e-51	0.434368011462024	7.45105137256117e-44
ENSG00000132514	CLEC10A	ENSG00000167912	AC090152.1	2.12424257566127e-204	0.486090935305572	1.48872187823929e-196	5.73397514069257e-96	0.571106644946818	4.01851198118084e-88
ENSG00000132718	SYT11	ENSG00000167912	AC090152.1	2.7355058483728e-161	0.437193046640667	1.9171103390847e-153	1.21549837763616e-45	0.409666787441781	8.51851407407185e-38
ENSG00000133561	GIMAP6	ENSG00000167912	AC090152.1	1.73958126391332e-139	0.409027972841242	1.2191416913658e-131	4.37182251986127e-46	0.411549249024533	3.06388164311727e-38
ENSG00000133574	GIMAP4	ENSG00000167912	AC090152.1	5.09244644876197e-173	0.451307680417065	3.56891276396432e-165	3.9470891856589e-62	0.472628045966472	2.76621798912156e-54
ENSG00000134242	PTPN22	ENSG00000167912	AC090152.1	1.1445380067374e-183	0.463568089933587	8.02120619664137e-176	1.83782369756642e-73	0.509334007252113	1.28799242528225e-65
ENSG00000134460	IL2RA	ENSG00000167912	AC090152.1	1.13310835534323e-174	0.45324375013339	7.94110436511747e-167	4.76220182463989e-86	0.545450516946271	3.33746914131289e-78
ENSG00000134470	IL15RA	ENSG00000167912	AC090152.1	3.31497496334701e-178	0.457342015858824	2.32321666569268e-170	8.64955482878027e-81	0.530886759731977	6.06182253296896e-73
ENSG00000134516	DOCK2	ENSG00000167912	AC090152.1	1.03606345337659e-163	0.440162206669961	7.26098962499955e-156	1.8947198499144e-80	0.529918696228581	1.32786665987229e-72
ENSG00000134539	KLRD1	ENSG00000167912	AC090152.1	1.12911506035547e-167	0.444957837774614	7.9131183635061e-160	7.52630155211611e-75	0.513536536194169	5.27461878000146e-67
ENSG00000134594	RAB33A	ENSG00000167912	AC090152.1	1.90412560000207e-227	0.509295864836223	1.33445844279633e-219	3.15121469877513e-78	0.523527294885356	2.20844941102614e-70
ENSG00000134874	DZIP1	ENSG00000167912	AC090152.1	2.48134501241709e-143	0.414195396915628	1.7389881220582e-135	1.21604284010302e-68	0.494261734455003	8.52232980206632e-61
ENSG00000134954	ETS1	ENSG00000167912	AC090152.1	1.34191446225394e-278	0.55514669029537	9.40446934626224e-271	8.14855803153201e-84	0.539353034011362	5.71071155273681e-76
ENSG00000135046	ANXA1	ENSG00000167912	AC090152.1	3.14626397798566e-154	0.428362652781843	2.204979823119e-146	2.4203949965232e-77	0.520940715787311	1.69627283935937e-69
ENSG00000135074	ADAM19	ENSG00000167912	AC090152.1	2.71894155126319e-149	0.422028645185298	1.90550166887572e-141	4.37700131125872e-46	0.411547076521976	3.06751106856263e-38
ENSG00000135426	TESPA1	ENSG00000167912	AC090152.1	4.68718211806696e-248	0.528626246086686	3.28489347045785e-240	1.2403590876185e-106	0.59637887182977	8.69274409508417e-99
ENSG00000135439	AGAP2	ENSG00000167912	AC090152.1	5.84328233402996e-198	0.479273989868929	4.09511717309008e-190	4.47516021416398e-59	0.461918702627838	3.13630326205943e-51
ENSG00000135898	GPR55	ENSG00000167912	AC090152.1	4.98304471957567e-253	0.533109527921143	3.49224131898768e-245	2.51268175429469e-126	0.637817256451587	1.76094968791723e-118
ENSG00000135916	ITM2C	ENSG00000167912	AC090152.1	2.29584498208016e-283	0.559078855819624	1.60898510039733e-275	1.25955593477683e-112	0.609656071211835	8.82728036078787e-105
ENSG00000135925	WNT10A	ENSG00000167912	AC090152.1	1.20076663724971e-245	0.526430577168767	8.41527038397199e-238	8.78960367211248e-108	0.598974404257096	6.15997223558749e-100
ENSG00000136167	LCP1	ENSG00000167912	AC090152.1	3.16342085661403e-180	0.459660115098828	2.21700378915236e-172	6.11906404144108e-55	0.446782754598881	4.28839183303014e-47
ENSG00000136250	AOAH	ENSG00000167912	AC090152.1	3.92508101233627e-179	0.458407450000508	2.75079411545436e-171	2.63793393592742e-81	0.532346840524713	1.84872952305955e-73
ENSG00000136286	MYO1G	ENSG00000167912	AC090152.1	9.02489078170522e-157	0.431572547157485	6.32486727711041e-149	5.12479946609061e-61	0.468768339580853	3.59158656086306e-53
ENSG00000136490	LIMD2	ENSG00000167912	AC090152.1	4.64670050800026e-269	0.547116049147659	3.25652295417918e-261	7.3731977414775e-100	0.580585432718389	5.16731983253142e-92
ENSG00000136732	GYPC	ENSG00000167912	AC090152.1	1.80514827874471e-202	0.484064690681282	1.26509268142161e-194	2.73625880687596e-75	0.514855113441699	1.91763803107708e-67
ENSG00000136960	ENPP2	ENSG00000167912	AC090152.1	1.66668253190206e-148	0.421005608692905	1.16805245208376e-140	1.5195823614334e-48	0.421760529170495	1.06496100453509e-40
ENSG00000137078	SIT1	ENSG00000167912	AC090152.1	2.07555342549378e-291	0.565596868014626	1.45459931431099e-283	7.85932257704296e-122	0.628892044305684	5.50800817319162e-114
ENSG00000137101	CD72	ENSG00000167912	AC090152.1	9.20351256993859e-144	0.414768530577321	6.4500498561247e-136	1.00140862614576e-62	0.474672869746822	7.01812000136879e-55
ENSG00000137193	PIM1	ENSG00000167912	AC090152.1	1.48834765457595e-213	0.495523572676456	1.04307094734866e-205	6.91846168948961e-97	0.573372260640852	4.84862952984422e-89
ENSG00000137265	IRF4	ENSG00000167912	AC090152.1	2.79078279541336e-239	0.520547993237707	1.95584979443901e-231	5.55284253333735e-119	0.623079979562219	3.89156975785764e-111
ENSG00000137496	IL18BP	ENSG00000167912	AC090152.1	1.90626008700128e-212	0.494398057381459	1.33595434422066e-204	1.07340275467321e-95	0.570431514820903	7.52267270863305e-88
ENSG00000137571	SLCO5A1	ENSG00000167912	AC090152.1	1.79426987239258e-204	0.486167666737878	1.25746882446556e-196	3.8527872821941e-104	0.590669213758459	2.70012887648622e-96
ENSG00000137726	FXYD6	ENSG00000167912	AC090152.1	7.27401930465683e-134	0.40130651538387	5.09781312438226e-126	3.75948632003299e-58	0.458601495747651	2.63474124833985e-50
ENSG00000137731	FXYD2	ENSG00000167912	AC090152.1	2.29603264203143e-157	0.432318112968831	1.60911661714515e-149	1.4628071971803e-71	0.50348043992282	1.02517156140244e-63
ENSG00000138134	STAMBPL1	ENSG00000167912	AC090152.1	1.05951000804126e-169	0.447382205957842	7.42530889483511e-162	1.60808127231641e-63	0.477378194463328	1.1269832360549e-55
ENSG00000138378	STAT4	ENSG00000167912	AC090152.1	1.44718122820992e-255	0.535370724532167	1.01422049482397e-247	2.11519348937461e-112	0.609168489827298	1.48238005415227e-104
ENSG00000138755	CXCL9	ENSG00000167912	AC090152.1	7.50672851026082e-171	0.448748115111273	5.26090150685784e-163	5.96020165767394e-84	0.539727458918576	4.17705713469901e-76
ENSG00000138964	PARVG	ENSG00000167912	AC090152.1	1.97884802439542e-148	0.420908558897893	1.38682577092732e-140	1.34847891922493e-75	0.515773836594136	9.45047468870026e-68
ENSG00000139117	CPNE8	ENSG00000167912	AC090152.1	1.13505813340749e-137	0.406557742196078	7.95476889333678e-130	1.54936945712506e-61	0.470575461749618	1.08583653991578e-53
ENSG00000139187	KLRG1	ENSG00000167912	AC090152.1	1.12210931068447e-197	0.478970420169052	7.86402033238583e-190	3.67814039119786e-77	0.52040701190079	2.57773200403316e-69
ENSG00000139193	CD27	ENSG00000167912	AC090152.1	2.37816439574686e-273	0.550755399923067	1.66667658701641e-265	8.79771098103365e-119	0.622667631303995	6.16565403874071e-111
ENSG00000139278	GLIPR1	ENSG00000167912	AC090152.1	5.94917421922286e-158	0.433051886402525	4.16932883235201e-150	1.0804041510332e-52	0.438228130367184	7.5717402306701e-45
ENSG00000139626	ITGB7	ENSG00000167912	AC090152.1	2.40017344315656e-151	0.424680778456192	1.6821010732655e-143	1.39838801094228e-59	0.463716371228991	9.80024998091023e-52
ENSG00000139725	RHOF	ENSG00000167912	AC090152.1	2.59162723841429e-137	0.40606715025918	1.81627664103625e-129	2.38849103284241e-48	0.420957766750775	1.67391375039357e-40
ENSG00000140368	PSTPIP1	ENSG00000167912	AC090152.1	1.24797308867273e-213	0.495601162401335	8.74610490274447e-206	6.33984150103541e-84	0.539653566561732	4.44311815199484e-76
ENSG00000140511	HAPLN3	ENSG00000167912	AC090152.1	1.39958706033086e-310	0.58056713240924	9.8086532163896e-303	5.14142627016856e-136	0.65610011720866	3.60323903750563e-128
ENSG00000140853	NLRC5	ENSG00000167912	AC090152.1	2.72955991805562e-203	0.484928000886338	1.91294328365934e-195	1.24944005536577e-67	0.49100030816871	8.75638576913704e-60
ENSG00000140968	IRF8	ENSG00000167912	AC090152.1	7.55558812528916e-191	0.471561414376076	5.29514353678815e-183	8.6146912026582e-76	0.516354162930927	6.03738923916469e-68
ENSG00000142347	MYO1F	ENSG00000167912	AC090152.1	5.78803776385382e-151	0.424189003571311	4.0564004082453e-143	1.66549752226831e-58	0.45987476404541	1.16722196794418e-50
ENSG00000143119	CD53	ENSG00000167912	AC090152.1	1.32860613346199e-167	0.444872998473771	9.3112012776227e-160	3.03806768823487e-79	0.526467757726561	2.12915317999366e-71
ENSG00000143184	XCL1	ENSG00000167912	AC090152.1	5.58576313235275e-198	0.47929494763422	3.91464133007849e-190	1.69889030719454e-99	0.579715280041946	1.19062445976155e-91
ENSG00000143185	XCL2	ENSG00000167912	AC090152.1	8.33561689823694e-191	0.471514536661737	5.84180704558353e-183	2.72471284726163e-94	0.566924134202481	1.90954633623957e-86
ENSG00000143297	FCRL5	ENSG00000167912	AC090152.1	5.87199010089132e-173	0.451234969558245	4.11523628805914e-165	3.90853867151602e-79	0.52615243579686	2.73920083275748e-71
ENSG00000143344	RGL1	ENSG00000167912	AC090152.1	3.49981278841458e-199	0.480580213959029	2.45275559747809e-191	7.17197462831447e-58	0.45758752335654	5.02629768449356e-50
ENSG00000143851	PTPN7	ENSG00000167912	AC090152.1	1.17366586061239e-227	0.509499413942162	8.22534142030503e-220	1.7706064689309e-110	0.604969342353656	1.24088492446721e-102
ENSG00000144681	STAC	ENSG00000167912	AC090152.1	4.98426207270163e-158	0.433147903382814	3.4930944702487e-150	1.09508646371944e-111	0.607616291895865	7.6746375191888e-104
ENSG00000145287	PLAC8	ENSG00000167912	AC090152.1	3.81294230102173e-177	0.456117670210915	2.67220452552509e-169	1.72854509940196e-111	0.607183876926619	1.21140727357936e-103
ENSG00000145649	GZMA	ENSG00000167912	AC090152.1	3.74619550170371e-265	0.543763318013424	2.6254267132424e-257	1.19258261889253e-110	0.605346735135701	8.35791475368836e-103
ENSG00000145779	TNFAIP8	ENSG00000167912	AC090152.1	7.36514877223774e-212	0.493799784374617	5.16167891527376e-204	1.16834133880191e-65	0.484544194147478	8.18802585097583e-58
ENSG00000145860	RNF145	ENSG00000167912	AC090152.1	9.73041856368536e-167	0.443832750088815	6.81931864381108e-159	1.32779079881565e-68	0.494139297119475	9.30548721021816e-61
ENSG00000146112	PPP1R18	ENSG00000167912	AC090152.1	9.29121513471203e-142	0.412092288668688	6.51151398854153e-134	2.68689216951914e-73	0.508830560483246	1.88304066732482e-65
ENSG00000146192	FGD2	ENSG00000167912	AC090152.1	1.52661735961533e-158	0.43378909220567	1.06989130572894e-150	1.79397449725914e-71	0.503204718516171	1.25726181824674e-63
ENSG00000146285	SCML4	ENSG00000167912	AC090152.1	1.20184242041863e-239	0.520889229423088	8.42280973921404e-232	7.09491922997067e-107	0.596928596716583	4.97229535036035e-99
ENSG00000146477	SLC22A3	ENSG00000167912	AC090152.1	4.83522615756939e-141	0.411129747593697	3.38864640483333e-133	7.32812242808235e-57	0.453910423918508	5.13572993503633e-49
ENSG00000147010	SH3KBP1	ENSG00000167912	AC090152.1	1.0412062909169e-189	0.470307270302363	7.29703190590577e-182	7.84795823302537e-68	0.491654145083653	5.50004375906836e-60
ENSG00000147065	MSN	ENSG00000167912	AC090152.1	6.93242166398863e-171	0.448789086287261	4.8584130261805e-163	3.22640365673448e-61	0.469468644416595	2.26114369745021e-53
ENSG00000147138	GPR174	ENSG00000167912	AC090152.1	1.13788361762801e-259	0.538992932108588	7.97457058747428e-252	2.90163808754659e-112	0.60887072971743	2.03353993237722e-104
ENSG00000147168	IL2RG	ENSG00000167912	AC090152.1	1.52456914321886e-273	0.550918122884838	1.06845586488253e-265	1.11857079681435e-125	0.636547639645816	7.83922154963261e-118
ENSG00000147251	DOCK11	ENSG00000167912	AC090152.1	8.07480451407301e-197	0.478050383270674	5.65902325861431e-189	5.00889386456557e-80	0.528714170820308	3.51035704085539e-72
ENSG00000147443	DOK2	ENSG00000167912	AC090152.1	1.50158743424663e-214	0.496532363047084	1.0523497132884e-206	9.79219452200039e-93	0.562989875466099	6.86261276744202e-85
ENSG00000148468	FAM171A1	ENSG00000167912	AC090152.1	1.16601711711249e-177	0.456712191616653	8.17173712896938e-170	4.36162665905864e-98	0.576306902546714	3.05673613100944e-90
ENSG00000148600	CDHR1	ENSG00000167912	AC090152.1	1.05638151622768e-174	0.453279305521067	7.40338364833958e-167	6.24401282322961e-106	0.594782334296363	4.37595903803733e-98
ENSG00000149131	SERPING1	ENSG00000167912	AC090152.1	3.51310956614128e-201	0.482703089428855	2.46207430906905e-193	2.38963886384297e-67	0.490086207265437	1.67471817882497e-59
ENSG00000149231	CCDC82	ENSG00000167912	AC090152.1	2.28568996198811e-154	0.428538769276417	1.60186821047232e-146	6.087759724811e-87	0.547854936423685	4.26645299158872e-79
ENSG00000149781	FERMT3	ENSG00000167912	AC090152.1	2.88093571160135e-167	0.444469066958481	2.01903119389587e-159	1.00664033218003e-64	0.481431307042288	7.05478509472006e-57
ENSG00000150637	CD226	ENSG00000167912	AC090152.1	1.85156363490166e-169	0.447093370617895	1.29762171411723e-161	1.96955382790096e-74	0.512277498242657	1.38031216752792e-66
ENSG00000151702	FLI1	ENSG00000167912	AC090152.1	4.20092627896556e-237	0.518508943162948	2.94411331927078e-229	5.15137846985648e-76	0.517018730554106	3.61021378586147e-68
ENSG00000151948	GLT1D1	ENSG00000167912	AC090152.1	4.34108143511062e-149	0.421764995486393	3.04233752854511e-141	9.8558717114316e-70	0.49774028940398	6.90723932098971e-62
ENSG00000152492	CCDC50	ENSG00000167912	AC090152.1	5.55737295526084e-146	0.417703656931112	3.89474478989609e-138	1.51291735100484e-43	0.400619547734895	1.0602899999345e-35
ENSG00000152784	PRDM8	ENSG00000167912	AC090152.1	2.06043442062683e-244	0.5252988910461	1.44400354074891e-236	4.88267602797067e-86	0.5454211939462	3.42190045076734e-78
ENSG00000153064	BANK1	ENSG00000167912	AC090152.1	9.62629987740269e-146	0.417389482086856	6.74634968632076e-138	1.30120165284651e-62	0.474283511098579	9.11914388115824e-55
ENSG00000153250	RBMS1	ENSG00000167912	AC090152.1	8.11578828647467e-135	0.402629270764208	5.68774570271096e-127	2.94599758154625e-49	0.424654661630143	2.06462816588763e-41
ENSG00000153283	CD96	ENSG00000167912	AC090152.1	1.16372153379142e-256	0.536341116929572	8.15564911175066e-249	5.55831312893332e-117	0.618924535242903	3.89540368692207e-109
ENSG00000153563	CD8A	ENSG00000167912	AC090152.1	6.46481121119874e-257	0.536566970884823	4.53070002412611e-249	2.69198900274973e-109	0.602356612604917	1.88661265445428e-101
ENSG00000154175	ABI3BP	ENSG00000167912	AC090152.1	6.82184448505753e-152	0.425382172134433	4.78091779687155e-144	7.84798566855628e-52	0.434883426331203	5.50006298656882e-44
ENSG00000154229	PRKCA	ENSG00000167912	AC090152.1	1.89790835076335e-172	0.450635425580107	1.33010124034205e-164	1.90977883026664e-68	0.49363256771554	1.33842036676585e-60
ENSG00000154451	GBP5	ENSG00000167912	AC090152.1	1.55416709106033e-162	0.438723887824375	1.08919884075894e-154	3.24692900225791e-80	0.529251901563032	2.2755283686216e-72
ENSG00000154822	PLCL2	ENSG00000167912	AC090152.1	3.45962108342825e-241	0.52232201276066	2.42458825386939e-233	4.97558953726186e-74	0.511059587855241	3.48701654233364e-66
ENSG00000155849	ELMO1	ENSG00000167912	AC090152.1	4.05998760265147e-136	0.404426175820998	2.8453399996307e-128	4.22912912289261e-58	0.458416955744889	2.96387857172539e-50
ENSG00000155962	CLIC2	ENSG00000167912	AC090152.1	8.16541648051656e-202	0.483373173410671	5.72252637187472e-194	4.36796508970472e-75	0.514246326412415	3.06117826039929e-67
ENSG00000156738	MS4A1	ENSG00000167912	AC090152.1	1.54261022076364e-200	0.482022118365368	1.08109949944463e-192	2.22735239436221e-95	0.569643534927449	1.56098379630842e-87
ENSG00000157368	IL34	ENSG00000167912	AC090152.1	3.09844386581247e-165	0.44201599815989	2.17146630256925e-157	3.56222664735715e-79	0.526268591963907	2.49649677768875e-71
ENSG00000158481	CD1C	ENSG00000167912	AC090152.1	1.34225149348963e-150	0.423718313672368	9.4068313447457e-143	7.41440302142456e-78	0.52244444862227	5.19619751460927e-70
ENSG00000158485	CD1B	ENSG00000167912	AC090152.1	1.78702024010947e-179	0.458799402235851	1.25238810237067e-171	2.40728334091094e-84	0.540810236595943	1.68708386593724e-76
ENSG00000158488	CD1E	ENSG00000167912	AC090152.1	6.51083441098554e-160	0.435491910807075	4.56295422391206e-152	4.22666049074509e-76	0.517274046749855	2.96214849309433e-68
ENSG00000158517	NCF1	ENSG00000167912	AC090152.1	1.15399061370454e-135	0.403800733624918	8.0874524105136e-128	6.00010888508581e-62	0.472000900671038	4.20502510936848e-54
ENSG00000158714	SLAMF8	ENSG00000167912	AC090152.1	8.78424104431703e-145	0.416121628842624	6.15621397303528e-137	2.96291344583868e-67	0.489782470501045	2.07648322309721e-59
ENSG00000158717	RNF166	ENSG00000167912	AC090152.1	1.89009038157778e-164	0.441062305333176	1.32462221365117e-156	1.46637626753877e-57	0.456460758086859	1.0276728544226e-49
ENSG00000159110	IFNAR2	ENSG00000167912	AC090152.1	4.79796583425139e-186	0.46623848525777	3.36253344619606e-178	5.04656766565182e-93	0.56372198155789	3.5367597749669e-85
ENSG00000159403	C1R	ENSG00000167912	AC090152.1	3.07854148811241e-203	0.484873090687878	2.15751822269808e-195	8.66481409066762e-81	0.53088458722942	6.07251660212931e-73
ENSG00000159496	RGL4	ENSG00000167912	AC090152.1	2.83796344110861e-230	0.512022247904449	1.98891516102226e-222	7.68298593910415e-85	0.542168647320018	5.38442708417548e-77
ENSG00000159958	TNFRSF13C	ENSG00000167912	AC090152.1	1.74204177194277e-173	0.451854709411944	1.22086607641344e-165	9.74259047864051e-81	0.5307400521796	6.82784902367514e-73
ENSG00000160185	UBASH3A	ENSG00000167912	AC090152.1	4.24290521452934e-274	0.551385734395573	2.97353319839148e-266	4.78287380393901e-127	0.639220696238381	3.35195657707079e-119
ENSG00000160219	GAB3	ENSG00000167912	AC090152.1	4.21587243387566e-165	0.44185379896052	2.95458795529643e-157	5.90952579044916e-53	0.439238457680784	4.14154223018638e-45
ENSG00000160593	JAML	ENSG00000167912	AC090152.1	2.21789702650106e-269	0.547390038868361	1.5543572400182e-261	1.4159097246326e-113	0.611702468630839	9.92304649583694e-106
ENSG00000160654	CD3G	ENSG00000167912	AC090152.1	4.08526869422703e-255	0.534970273026575	2.86305761557792e-247	1.14235764433422e-107	0.598718448014338	8.00592567619003e-100
ENSG00000160791	CCR5	ENSG00000167912	AC090152.1	1.54103482322947e-208	0.490392777495598	1.07999542178283e-200	2.05263688550042e-81	0.532654381441072	1.43853883475345e-73
ENSG00000160856	FCRL3	ENSG00000167912	AC090152.1	1.50404909225187e-169	0.447200958824253	1.0540749042676e-161	8.11283379599649e-70	0.498008051404482	5.68567512251248e-62
ENSG00000161405	IKZF3	ENSG00000167912	AC090152.1	2.52222945091784e-232	0.513985268369686	1.76764095049361e-224	1.01782787737798e-81	0.533512610850762	7.1331901859785e-74
ENSG00000162676	GFI1	ENSG00000167912	AC090152.1	5.11752682608354e-259	0.538419632753213	3.58648971438463e-251	8.95865232292464e-129	0.642556204505359	6.27844572248319e-121
ENSG00000162692	VCAM1	ENSG00000167912	AC090152.1	1.89294011389733e-209	0.491330990042546	1.32661937673407e-201	3.34758851967356e-61	0.469412900182576	2.34607305478252e-53
ENSG00000162739	SLAMF6	ENSG00000167912	AC090152.1	2.39885450353336e-260	0.539585375772718	1.68117672766786e-252	1.81948871212353e-116	0.61784453017707	1.27514281277623e-108
ENSG00000162881	OXER1	ENSG00000167912	AC090152.1	6.36838271866794e-141	0.410968717732318	4.46312054513392e-133	5.06815673191657e-62	0.472253833599485	3.55188992801408e-54
ENSG00000162882	HAAO	ENSG00000167912	AC090152.1	9.83410294284807e-141	0.410714489973765	6.89198322810091e-133	6.07643733268466e-60	0.464997893218473	4.25851797839126e-52
ENSG00000163154	TNFAIP8L2	ENSG00000167912	AC090152.1	1.61604247952082e-140	0.410423599961802	1.13256264750168e-132	5.34076745419024e-55	0.447004431669411	3.74294228292939e-47
ENSG00000163219	ARHGAP25	ENSG00000167912	AC090152.1	1.21064873808542e-227	0.509486367687922	8.48452659738967e-220	1.03277972701243e-97	0.575394851431418	7.23797645627538e-90
ENSG00000163508	EOMES	ENSG00000167912	AC090152.1	2.39614505576391e-264	0.543066875132224	1.67927787947673e-256	8.30099648354585e-106	0.594500119206365	5.81754420038173e-98
ENSG00000163519	TRAT1	ENSG00000167912	AC090152.1	1.29344401401234e-233	0.515213277660307	9.06477642431398e-226	1.0612440794636e-103	0.589649113916209	7.43746169741258e-96
ENSG00000163534	FCRL1	ENSG00000167912	AC090152.1	2.46371041948625e-151	0.424666193449615	1.72662936199437e-143	5.67637584812968e-67	0.488862265829966	3.97814496849031e-59
ENSG00000163564	PYHIN1	ENSG00000167912	AC090152.1	1.40263735981028e-264	0.54326801818026	9.83003047161571e-257	1.39228592549984e-108	0.600767267910042	9.75748505281239e-101
ENSG00000163565	IFI16	ENSG00000167912	AC090152.1	3.27126746131038e-216	0.498207778698758	2.29258536431935e-208	7.34749634280395e-88	0.550306355585077	5.14930765494631e-80
ENSG00000163568	AIM2	ENSG00000167912	AC090152.1	4.56719004041372e-159	0.434441598615732	3.20080004663494e-151	3.52771719489473e-78	0.523384685719224	2.47231169756866e-70
ENSG00000163599	CTLA4	ENSG00000167912	AC090152.1	8.16811494803169e-182	0.461469713335768	5.72441752483132e-174	2.80889290364333e-97	0.574332602446614	1.96854180741726e-89
ENSG00000163600	ICOS	ENSG00000167912	AC090152.1	2.56407598780831e-193	0.474261906750561	1.79696804134056e-185	3.55048589169389e-93	0.564109585988429	2.48826856494919e-85
ENSG00000163606	CD200R1	ENSG00000167912	AC090152.1	3.08330324521972e-191	0.471988718772928	2.16085538017046e-183	1.2184830504906e-77	0.521813966370538	8.53943140163462e-70
ENSG00000164236	ANKRD33B	ENSG00000167912	AC090152.1	9.09034055872381e-224	0.5057099977335	6.3707361039995e-216	8.60597144007078e-64	0.478297390294146	6.03127821329331e-56
ENSG00000164483	SAMD3	ENSG00000167912	AC090152.1	8.47023598608532e-216	0.497792094268063	5.93615144090105e-208	2.10008189753898e-95	0.569707126112672	1.47178947582638e-87
ENSG00000164691	TAGAP	ENSG00000167912	AC090152.1	1.65526112189193e-206	0.488289703517174	1.16004804469769e-198	1.33775481800708e-94	0.567699238346733	9.3753175277885e-87
ENSG00000165071	TMEM71	ENSG00000167912	AC090152.1	3.69370531711565e-146	0.417937049430654	2.58864029012651e-138	1.17406905940094e-84	0.541664994870541	8.22816713740853e-77
ENSG00000165359	INTS6L	ENSG00000167912	AC090152.1	2.94425141779754e-185	0.465356156635755	2.06340441102768e-177	2.82235453135369e-91	0.559249280561448	1.97797604996505e-83
ENSG00000166501	PRKCB	ENSG00000167912	AC090152.1	1.03965891634641e-256	0.536384442790669	7.28618752116687e-249	1.27426331550954e-106	0.596352306395783	8.93035333239309e-99
ENSG00000166676	TVP23A	ENSG00000167912	AC090152.1	6.50482558374459e-153	0.426688065362208	4.55874308876268e-145	1.41786117283498e-64	0.480933231288705	9.93672272879839e-57
ENSG00000167077	MEI1	ENSG00000167912	AC090152.1	7.59283770466485e-196	0.477002214962304	5.3212489658042e-188	1.56013976200327e-96	0.5725031914433	1.09338463667799e-88
ENSG00000167208	SNX20	ENSG00000167912	AC090152.1	6.87770575393407e-215	0.496875000736009	4.82006675945969e-207	1.17145442190472e-98	0.577692336515191	8.20984310940492e-91
ENSG00000167286	CD3D	ENSG00000167912	AC090152.1	8.43430859431306e-280	0.556142940584915	5.91097263374773e-272	6.59830829328639e-122	0.62904530656895	4.62425808998078e-114
ENSG00000167483	FAM129C	ENSG00000167912	AC090152.1	1.17670574187263e-152	0.426359236500547	8.24664566206741e-145	8.65854726264535e-45	0.406018175684094	6.06812465363398e-37
ENSG00000167664	TMIGD2	ENSG00000167912	AC090152.1	1.20924805204991e-172	0.450865928823644	8.47471024228269e-165	1.99721521104845e-74	0.512259206021006	1.39969795083999e-66
ENSG00000167895	TMC8	ENSG00000167912	AC090152.1	6.06869738987401e-219	0.500941584988727	4.25309363451898e-211	4.1238347988462e-90	0.556230174664961	2.89008569813443e-82
ENSG00000167984	NLRC3	ENSG00000167912	AC090152.1	2.31503105365585e-214	0.49634223094722	1.62243117517215e-206	1.04194261091167e-66	0.488000069611563	7.30219221903652e-59
ENSG00000168081	PNOC	ENSG00000167912	AC090152.1	1.60421340504889e-194	0.475569506735015	1.1242725387507e-186	6.25271633555194e-78	0.522660420648865	4.38205867531992e-70
ENSG00000168229	PTGDR	ENSG00000167912	AC090152.1	2.2080058831057e-159	0.434833906363739	1.54742528142638e-151	7.14969437353589e-53	0.438919824226303	5.01068312939441e-45
ENSG00000168685	IL7R	ENSG00000167912	AC090152.1	1.57359407542627e-243	0.524486850990199	1.1028137531918e-235	2.75647985443414e-95	0.56941305653016	1.93180944268784e-87
ENSG00000168918	INPP5D	ENSG00000167912	AC090152.1	9.11889240904051e-192	0.47256854148099	6.39074594878733e-184	4.06010497505973e-79	0.526104790725093	2.84542225712524e-71
ENSG00000169442	CD52	ENSG00000167912	AC090152.1	1.07450901380329e-217	0.499695557385326	7.53042564696889e-210	6.79489952070612e-95	0.568435425834541	4.76203409761896e-87
ENSG00000169508	GPR183	ENSG00000167912	AC090152.1	1.09076159487397e-163	0.440134946459175	7.6443277657523e-156	7.95476691037704e-82	0.53381359911266	5.57489792901161e-74
ENSG00000169554	ZEB2	ENSG00000167912	AC090152.1	4.71501525727507e-167	0.444211681740782	3.30439962467675e-159	1.96139039274122e-45	0.408781748921041	1.37459102971479e-37
ENSG00000170128	GPR25	ENSG00000167912	AC090152.1	2.69070059725174e-146	0.418117940995342	1.88570970792883e-138	2.37689908034354e-64	0.480180413863784	1.66578982260195e-56
ENSG00000170542	SERPINB9	ENSG00000167912	AC090152.1	3.92830745686139e-183	0.462963260127933	2.75305528779339e-175	8.05900543012292e-67	0.488365035297205	5.64795086876481e-59
ENSG00000170915	PAQR8	ENSG00000167912	AC090152.1	1.62224689273727e-201	0.483058109743059	1.13691085415322e-193	1.52224547265272e-72	0.506520780060282	1.06682737892275e-64
ENSG00000171033	PKIA	ENSG00000167912	AC090152.1	2.10799605636396e-147	0.419567914188123	1.47733591460206e-139	3.72037604431932e-64	0.479526058659705	2.60733179718488e-56
ENSG00000171115	GIMAP8	ENSG00000167912	AC090152.1	8.1985934624049e-154	0.427834169121232	5.74577762357122e-146	5.03819574778227e-53	0.439505002837595	3.53089252730036e-45
ENSG00000171310	CHST11	ENSG00000167912	AC090152.1	2.29740544685655e-141	0.411564390035714	1.61007871281215e-133	4.08961573887702e-59	0.462058315459522	2.86610413227534e-51
ENSG00000171488	LRRC8C	ENSG00000167912	AC090152.1	1.59730694151535e-175	0.454235688716759	1.11943231782611e-167	6.37921223159254e-68	0.49194502863208	4.47071013636339e-60
ENSG00000171522	PTGER4	ENSG00000167912	AC090152.1	4.55230589893884e-206	0.487832817525066	3.19036887116263e-198	1.97022964690327e-74	0.512277048289199	1.38078579824506e-66
ENSG00000171608	PIK3CD	ENSG00000167912	AC090152.1	0	0.607994948471906	0	9.86662634947387e-139	0.661007091467274	6.91477643804475e-131
ENSG00000171867	PRNP	ENSG00000167912	AC090152.1	1.72260209472747e-137	0.406309963771721	1.20724226851696e-129	1.79699181796838e-57	0.456139664026933	1.25937643142933e-49
ENSG00000172005	MAL	ENSG00000167912	AC090152.1	2.4396165293775e-238	0.519668020086888	1.70974376627768e-230	2.38589428885081e-114	0.613358836534813	1.67209388780501e-106
ENSG00000172116	CD8B	ENSG00000167912	AC090152.1	1.86117970682599e-262	0.54142692613206	1.30436089580038e-254	4.50463704466564e-117	0.61911552371301	3.15696135590039e-109
ENSG00000172215	CXCR6	ENSG00000167912	AC090152.1	5.62668874365249e-251	0.531267244959228	3.9433230134325e-243	2.0773132829002e-113	0.611344655641713	1.45583266602587e-105
ENSG00000172349	IL16	ENSG00000167912	AC090152.1	5.60766025519993e-295	0.568442406009843	3.92998737681844e-287	1.04402384174356e-96	0.572932824276369	7.31677800085164e-89
ENSG00000172543	CTSW	ENSG00000167912	AC090152.1	2.64617927698317e-236	0.517757028240854	1.85450806255587e-228	9.39255836504424e-103	0.587441446284558	6.58253783767046e-95
ENSG00000172578	KLHL6	ENSG00000167912	AC090152.1	3.39790242855983e-191	0.471942428610449	2.38133428991496e-183	2.02532423636784e-75	0.515246077547249	1.41939745288764e-67
ENSG00000172673	THEMIS	ENSG00000167912	AC090152.1	2.05204263864302e-214	0.49639520566017	1.43812237181846e-206	6.2271045601305e-90	0.555763450720848	4.36410930793255e-82
ENSG00000172716	SLFN11	ENSG00000167912	AC090152.1	1.15582099063883e-207	0.489488472430263	8.10028014600261e-200	7.93712821464046e-66	0.485099636694522	5.56253629359976e-58
ENSG00000172724	CCL19	ENSG00000167912	AC090152.1	1.93066309479124e-197	0.478717723037635	1.35305657727445e-189	5.53947294941386e-90	0.555896039067941	3.88220002187838e-82
ENSG00000173200	PARP15	ENSG00000167912	AC090152.1	1.02272863181684e-168	0.446207347098364	7.16753588847311e-161	8.34926147138679e-61	0.468027888897651	5.85136950083235e-53
ENSG00000173208	ABCD2	ENSG00000167912	AC090152.1	6.61997091018979e-205	0.48662047024831	4.63943978913958e-197	4.59416202705483e-94	0.56635359205526	3.2197026837783e-86
ENSG00000173366	AC097637.1	ENSG00000167912	AC090152.1	7.12803556835289e-157	0.43170119950152	4.9955041015838e-149	3.87608884230559e-68	0.492643290211804	2.71645918769105e-60
ENSG00000173559	NABP1	ENSG00000167912	AC090152.1	1.45303456977403e-144	0.415832273663351	1.01832266175497e-136	6.28039057014385e-65	0.482115968041627	4.40145346524295e-57
ENSG00000173578	XCR1	ENSG00000167912	AC090152.1	1.39046674023165e-140	0.410511675210954	9.74473575129499e-133	1.01199221132988e-46	0.414222256360293	7.09229239106817e-39
ENSG00000173762	CD7	ENSG00000167912	AC090152.1	1.03904704469242e-234	0.516251797286923	7.28189937287154e-227	9.30866125194787e-114	0.612093464551279	6.52374066016412e-106
ENSG00000174004	NRROS	ENSG00000167912	AC090152.1	2.55539054953749e-162	0.438459024559583	1.7908810708015e-154	1.72173264311973e-65	0.483986102974366	1.20663293526786e-57
ENSG00000174944	P2RY14	ENSG00000167912	AC090152.1	3.0170288214025e-173	0.451574759609654	2.11440862035364e-165	1.89715905699607e-51	0.433382413408701	1.32957611668746e-43
ENSG00000174946	GPR171	ENSG00000167912	AC090152.1	1.82689286996887e-198	0.479814153736611	1.28033183021736e-190	1.10076908487389e-96	0.572876252497058	7.71446273752928e-89
ENSG00000175040	CHST2	ENSG00000167912	AC090152.1	6.47898315251921e-247	0.527588476863164	4.54063207206765e-239	1.30703071274335e-111	0.60744876137997	9.15999537852216e-104
ENSG00000175463	TBC1D10C	ENSG00000167912	AC090152.1	1.69886072563454e-247	0.528117868115175	1.19060372827068e-239	7.39923418006297e-85	0.542213301792031	5.1855668143958e-77
ENSG00000177189	RPS6KA3	ENSG00000167912	AC090152.1	1.980118305838e-171	0.449433386510724	1.38771601566526e-163	7.76928822272048e-58	0.457461700007613	5.44490986483043e-50
ENSG00000177272	KCNA3	ENSG00000167912	AC090152.1	5.29685139622276e-255	0.534869966625432	3.71216482038753e-247	1.65127249706507e-82	0.535726360857704	1.15725271750113e-74
ENSG00000177301	KCNA2	ENSG00000167912	AC090152.1	2.26364275127292e-159	0.434820482499964	1.58641697843229e-151	4.65659044049417e-73	0.508100147998875	3.26345406414124e-65
ENSG00000177455	CD19	ENSG00000167912	AC090152.1	2.13496839124852e-193	0.474348489797287	1.49623879580307e-185	7.43703711278024e-94	0.565826550003281	5.21206004715679e-86
ENSG00000177494	ZBED2	ENSG00000167912	AC090152.1	3.85114505043015e-178	0.457267010680303	2.6989779597387e-170	3.53572567521265e-86	0.545799812734747	2.47792423918577e-78
ENSG00000177721	ANXA2R	ENSG00000167912	AC090152.1	1.10468134262238e-228	0.510491499137839	7.74188081007061e-221	6.07101097610167e-74	0.510797443404138	4.25471505312426e-66
ENSG00000178199	ZC3H12D	ENSG00000167912	AC090152.1	7.19430192074147e-138	0.40682834290126	5.04194520474326e-130	1.4625757490195e-71	0.503480653610812	1.02500935679144e-63
ENSG00000178562	CD28	ENSG00000167912	AC090152.1	5.74681905423691e-173	0.451245970139866	4.02751331432177e-165	9.64855206581903e-67	0.488109320838287	6.76194457181721e-59
ENSG00000179144	GIMAP7	ENSG00000167912	AC090152.1	1.13781809632327e-220	0.502657239510024	7.97411139792134e-213	8.06240153031948e-77	0.519403542968694	5.65033094000585e-69
ENSG00000179583	CIITA	ENSG00000167912	AC090152.1	1.95318520526581e-215	0.497426571704615	1.36884063084337e-207	6.47250178880686e-89	0.553097935016073	4.53608977164021e-81
ENSG00000180096	2001-09-01	ENSG00000167912	AC090152.1	3.63697615800852e-161	0.437040577854211	2.54888308854109e-153	1.80040449318249e-50	0.429521326421858	1.26176811885372e-42
ENSG00000180353	HCLS1	ENSG00000167912	AC090152.1	1.89726248259971e-175	0.454148691328076	1.32964859991544e-167	1.04942082677423e-82	0.536275579604779	7.35460141039886e-75
ENSG00000180549	FUT7	ENSG00000167912	AC090152.1	2.40189774903699e-191	0.472107675297928	1.6833095095893e-183	9.58172951515183e-76	0.516216479794981	6.71511367111038e-68
ENSG00000180644	PRF1	ENSG00000167912	AC090152.1	3.41900222841731e-270	0.548081587281515	2.39612155293011e-262	2.6924493587496e-117	0.619582614036312	1.88693528335582e-109
ENSG00000180828	BHLHE22	ENSG00000167912	AC090152.1	2.91841089236766e-178	0.457405744718279	2.04529472996139e-170	6.41245158962949e-74	0.510725317982942	4.49400510281177e-66
ENSG00000181036	FCRL6	ENSG00000167912	AC090152.1	1.59682571499244e-207	0.4893431639085	1.11909506234443e-199	1.90614341680369e-98	0.577180040816965	1.33587257885277e-90
ENSG00000181374	CCL13	ENSG00000167912	AC090152.1	2.0520401417348e-136	0.404833986574288	1.43812062192326e-128	1.0019766516605e-73	0.510136349738724	7.02210086504641e-66
ENSG00000181804	SLC9A9	ENSG00000167912	AC090152.1	9.1576728475445e-228	0.50960373440913	6.4179242418458e-220	2.00823628979209e-88	0.551800128347383	1.40742179614629e-80
ENSG00000181847	TIGIT	ENSG00000167912	AC090152.1	4.70283772479416e-232	0.513727062813373	3.29586530791132e-224	1.62488000311695e-112	0.609416636887141	1.13875620320844e-104
ENSG00000182162	P2RY8	ENSG00000167912	AC090152.1	1.31706032479784e-214	0.496589928192344	9.23028538714384e-207	3.67281032256749e-87	0.548442625635251	2.5739965597513e-79
ENSG00000182175	RGMA	ENSG00000167912	AC090152.1	6.22124442889947e-168	0.445268446902776	4.36000238263458e-160	4.52274751428348e-98	0.57626857923801	3.16965362214822e-90
ENSG00000182326	C1S	ENSG00000167912	AC090152.1	7.8393948194849e-242	0.522919518965009	5.49404230648654e-234	3.97276363063927e-88	0.551015427695782	2.78421127689004e-80
ENSG00000182866	LCK	ENSG00000167912	AC090152.1	2.16891946236256e-303	0.575042680137885	1.52003254842635e-295	3.7391532371322e-139	0.661759940867997	2.62049131958253e-131
ENSG00000183813	CCR4	ENSG00000167912	AC090152.1	6.49760215289771e-239	0.520205294053315	4.55368072928411e-231	9.23678579880846e-84	0.539202822275991	6.47336856009278e-76
ENSG00000183918	SH2D1A	ENSG00000167912	AC090152.1	7.58953683335907e-265	0.543498539449259	5.31893563333151e-257	5.36561501961887e-119	0.623110688606063	3.76035607300139e-111
ENSG00000184384	MAML2	ENSG00000167912	AC090152.1	2.10310669088498e-157	0.432365854464391	1.47390932601813e-149	2.28378303655219e-75	0.515090066411746	1.60053178983508e-67
ENSG00000184922	FMNL1	ENSG00000167912	AC090152.1	5.88321369587246e-206	0.487716882206472	4.12310206176707e-198	3.99187502714565e-79	0.526126015802376	2.79760501752434e-71
ENSG00000185338	SOCS1	ENSG00000167912	AC090152.1	1.20406235197026e-218	0.50064499790319	8.43836757007087e-211	3.72816965882863e-85	0.54302550537843	2.61279375551464e-77
ENSG00000185339	TCN2	ENSG00000167912	AC090152.1	4.67276175638321e-170	0.447805281632107	3.27478732336491e-162	9.08598318835739e-60	0.464379998040394	6.36768235078393e-52
ENSG00000185483	ROR1	ENSG00000167912	AC090152.1	2.63172957721043e-139	0.408784140339528	1.84438135460259e-131	4.27195883651637e-55	0.447367939524026	2.99389469720982e-47
ENSG00000185527	PDE6G	ENSG00000167912	AC090152.1	5.05065714766977e-144	0.415114750021418	3.53962578538423e-136	1.89190176432104e-50	0.429435703460204	1.32589167559994e-42
ENSG00000185669	SNAI3	ENSG00000167912	AC090152.1	5.6665985961271e-167	0.444115576628225	3.97129282781105e-159	1.38661757669618e-54	0.445446284759926	9.71775985864582e-47
ENSG00000185811	IKZF1	ENSG00000167912	AC090152.1	1.85518804725489e-275	0.5525268640388	1.3001617921798e-267	1.75626683346582e-118	0.622047039535144	1.23083535231032e-110
ENSG00000185862	EVI2B	ENSG00000167912	AC090152.1	1.15365135059663e-185	0.465812136853636	8.08507477051611e-178	1.41784986296298e-69	0.497239321918732	9.93664346641058e-62
ENSG00000185905	C16orf54	ENSG00000167912	AC090152.1	5.21479103423263e-255	0.534875997569855	3.65465488360788e-247	1.58479027505027e-103	0.58924437797768	1.11066032755405e-95
ENSG00000186265	BTLA	ENSG00000167912	AC090152.1	2.75723429316089e-213	0.495251828267487	1.93233817205762e-205	2.21381253416077e-109	0.602545167100992	1.55149472649072e-101
ENSG00000186469	GNG2	ENSG00000167912	AC090152.1	2.2426467609916e-243	0.524345111144412	1.57170246774259e-235	2.9867708778273e-69	0.496210351079005	2.09320310309914e-61
ENSG00000186470	BTN3A2	ENSG00000167912	AC090152.1	8.16961417138447e-154	0.427836124739389	5.72546821773769e-146	6.28856979222631e-46	0.410881349927768	4.40718566692305e-38
ENSG00000186517	ARHGAP30	ENSG00000167912	AC090152.1	2.26323059432568e-215	0.497362068533653	1.58612812862218e-207	5.43457517910482e-89	0.55329775980147	3.8086850629811e-81
ENSG00000186810	CXCR3	ENSG00000167912	AC090152.1	1.58584209427928e-267	0.545804773291185	1.11139746855486e-259	6.22040815428011e-107	0.597057893860239	4.35941630064173e-99
ENSG00000186827	TNFRSF4	ENSG00000167912	AC090152.1	3.11826778577905e-149	0.421951450700406	2.18535939731505e-141	1.30412014393582e-46	0.413760711188022	9.13959739049789e-39
ENSG00000186854	TRABD2A	ENSG00000167912	AC090152.1	3.7765193538433e-235	0.516667615161308	2.64667842085336e-227	9.41057797375478e-114	0.612083320146034	6.5951664263411e-106
ENSG00000187688	TRPV2	ENSG00000167912	AC090152.1	8.4348162689495e-134	0.401216996637471	5.91132842472328e-126	8.21900057098871e-47	0.414600365246352	5.76007943136305e-39
ENSG00000187699	C2orf88	ENSG00000167912	AC090152.1	1.65684251003209e-140	0.410408990456929	1.16115632072474e-132	4.02208372535134e-62	0.472599888713894	2.81877602240261e-54
ENSG00000187862	TTC24	ENSG00000167912	AC090152.1	1.00375428582326e-158	0.434015981531109	7.03455896611232e-151	8.30607637992098e-98	0.575625625192066	5.82110431774284e-90
ENSG00000188042	ARL4C	ENSG00000167912	AC090152.1	6.92898486936341e-209	0.490750762578636	4.85600443527464e-201	2.20304793190955e-86	0.546353864416386	1.54395062627092e-78
ENSG00000188389	PDCD1	ENSG00000167912	AC090152.1	2.51051631224642e-231	0.513031808943022	1.75943209242684e-223	1.27462717507857e-108	0.60085289227585	8.93290335049004e-101
ENSG00000188404	SELL	ENSG00000167912	AC090152.1	3.23283170052675e-178	0.457354567364043	2.26564862995532e-170	4.44151775726643e-74	0.511209076938089	3.1127257939327e-66
ENSG00000188822	CNR2	ENSG00000167912	AC090152.1	1.5634866768029e-153	0.427477427507198	1.09573023757306e-145	1.35032988784327e-50	0.430017712418444	9.46344673581781e-43
ENSG00000189233	NUGGC	ENSG00000167912	AC090152.1	1.74220823497956e-191	0.47226055425718	1.2209827378379e-183	6.62585799692673e-74	0.510682155328855	4.64356560552458e-66
ENSG00000196092	PAX5	ENSG00000167912	AC090152.1	2.30356616495582e-169	0.446980275917871	1.61439629684193e-161	3.66458089005722e-80	0.529101902179548	2.56822916935817e-72
ENSG00000196329	GIMAP5	ENSG00000167912	AC090152.1	7.86872532186602e-225	0.5067502138548	5.51459784995169e-217	1.62539786880314e-91	0.55986667579124	1.13911913632438e-83
ENSG00000196371	FUT4	ENSG00000167912	AC090152.1	3.74197393520273e-226	0.508040042004695	2.62246813474367e-218	5.14612807596553e-71	0.501776913938429	3.60653417961292e-63
ENSG00000197057	DTHD1	ENSG00000167912	AC090152.1	5.36654877281594e-187	0.467300398703597	3.76101047039898e-179	2.04082768755398e-71	0.5030304056937	1.43026265596448e-63
ENSG00000197471	SPN	ENSG00000167912	AC090152.1	1.03338346721145e-199	0.481144470823794	7.24220761731769e-192	1.04108256623458e-90	0.557783704882537	7.29616481264835e-83
ENSG00000197540	GZMM	ENSG00000167912	AC090152.1	5.62336187523881e-251	0.531267476196901	3.94099146154186e-243	1.25421176762077e-91	0.560156281293578	8.78982711200473e-84
ENSG00000197629	MPEG1	ENSG00000167912	AC090152.1	3.1693305978223e-207	0.489034740493007	2.22114548235269e-199	1.71382110287274e-64	0.480657214384344	1.20108833165657e-56
ENSG00000197646	PDCD1LG2	ENSG00000167912	AC090152.1	1.92460853896759e-263	0.54228300400743	1.34881339440025e-255	5.75172073830629e-83	0.537002572589087	4.03094853607936e-75
ENSG00000197872	FAM49A	ENSG00000167912	AC090152.1	1.51205156040793e-251	0.531780562683452	1.05968323241258e-243	7.60674316426942e-104	0.5899847650311	5.33099425675048e-96
ENSG00000197943	PLCG2	ENSG00000167912	AC090152.1	7.586586883505e-234	0.515433305739197	5.31686823531502e-226	1.22105746670389e-109	0.603118065661165	8.55747354891257e-102
ENSG00000198178	CLEC4C	ENSG00000167912	AC090152.1	1.82657487312956e-145	0.417022753371166	1.28010897014605e-137	1.00937834440697e-52	0.438342169263107	7.07397376343342e-45
ENSG00000198286	CARD11	ENSG00000167912	AC090152.1	9.85724554796269e-157	0.431524430588086	6.90820213970184e-149	2.1479941636251e-77	0.521092813691221	1.50536758012373e-69
ENSG00000198624	CCDC69	ENSG00000167912	AC090152.1	2.50961510525253e-156	0.431014257805673	1.75880050421558e-148	2.79362327186937e-58	0.459066511284499	1.9578404707832e-50
ENSG00000198771	RCSD1	ENSG00000167912	AC090152.1	9.59898218817112e-217	0.498742651182647	6.72720477222858e-209	6.41082522584585e-103	0.587829369795524	4.49286530673838e-95
ENSG00000198821	CD247	ENSG00000167912	AC090152.1	6.07838271818282e-287	0.561995427155757	4.25988135279393e-279	2.29035424275574e-124	0.633962257068385	1.60513705410844e-116
ENSG00000198846	TOX	ENSG00000167912	AC090152.1	0	0.768619287912988	0	0	0.861249851811811	0
ENSG00000198851	CD3E	ENSG00000167912	AC090152.1	3.73823457494472e-292	0.566192832063023	2.61984749833872e-284	2.65700532750762e-122	0.629841060622682	1.86209522724946e-114
ENSG00000198885	ITPRIPL1	ENSG00000167912	AC090152.1	1.79562891229441e-213	0.495440876405342	1.25842127333295e-205	6.69220576189946e-100	0.580686285922864	4.69006376464204e-92
ENSG00000203710	CR1	ENSG00000167912	AC090152.1	6.83347138378675e-151	0.424096149668776	4.78906621584807e-143	8.44285900204877e-70	0.497953211712932	5.91696497153903e-62
ENSG00000204161	TMEM273	ENSG00000167912	AC090152.1	2.47854150060209e-188	0.468784779775261	1.73702335145116e-180	1.86467873583171e-78	0.52418939339228	1.30681310210351e-70
ENSG00000204397	CARD16	ENSG00000167912	AC090152.1	3.01856092214966e-159	0.43466518962926	2.11548235455335e-151	5.1564271939451e-63	0.475657472448554	3.61375205691114e-55
ENSG00000205045	SLFN12L	ENSG00000167912	AC090152.1	3.83591226880848e-205	0.486867989937419	2.68830244860525e-197	1.65712348070957e-92	0.562407544791175	1.16135323194359e-84
ENSG00000206432	TMEM200C	ENSG00000167912	AC090152.1	8.4672303695288e-152	0.425261818978805	5.93404503027895e-144	1.74276578483019e-84	0.541195081070338	1.22137348260046e-76
ENSG00000213203	GIMAP1	ENSG00000167912	AC090152.1	5.57135308115742e-201	0.482491015572525	3.90454240883153e-193	1.77028046151258e-69	0.496933095632148	1.24065645038346e-61
ENSG00000213402	PTPRCAP	ENSG00000167912	AC090152.1	4.48620760115858e-280	0.556369768983604	3.14404554484044e-272	9.10026801848406e-110	0.603400715069029	6.37769351400049e-102
ENSG00000213413	PVRIG	ENSG00000167912	AC090152.1	2.42807702457413e-218	0.500341070116506	1.70165659513176e-210	1.68815626433537e-58	0.459853674753554	1.18310177632158e-50
ENSG00000213626	LBH	ENSG00000167912	AC090152.1	9.76374527087287e-168	0.44503360784006	6.84267482671043e-160	3.03178286064064e-54	0.444162639250445	2.1247486169519e-46
ENSG00000213658	LAT	ENSG00000167912	AC090152.1	6.50635422890562e-267	0.54527877399832	4.55981440120194e-259	7.45992936611972e-97	0.573291837141385	5.22810350602498e-89
ENSG00000213809	KLRK1	ENSG00000167912	AC090152.1	4.18598443653385e-247	0.527761334264402	2.93364170553695e-239	9.91457598624944e-106	0.594323929840039	6.94838073264806e-98
ENSG00000221946	FXYD7	ENSG00000167912	AC090152.1	1.26055727402297e-157	0.432644132261263	8.83429799455693e-150	2.28200879227912e-68	0.493384003929783	1.59928835544725e-60
ENSG00000227507	LTB	ENSG00000167912	AC090152.1	2.17248659385667e-236	0.517837705141056	1.52253248264228e-228	2.87374929087911e-93	0.564342444652172	2.01399477203049e-85
ENSG00000237988	OR2I1P	ENSG00000167912	AC090152.1	7.82171525477161e-172	0.449910085932137	5.48165202908226e-164	6.3270150146697e-91	0.558343746953823	4.43412903225289e-83
ENSG00000239713	APOBEC3G	ENSG00000167912	AC090152.1	8.07300697456677e-166	0.442723349056742	5.65776349834936e-158	1.86951356338434e-65	0.483867445966031	1.31020146915612e-57
ENSG00000240505	TNFRSF13B	ENSG00000167912	AC090152.1	1.37721341957583e-201	0.483133292604202	9.6518531933155e-194	2.62697708434059e-86	0.546147869555976	1.84105068973758e-78
ENSG00000244509	APOBEC3C	ENSG00000167912	AC090152.1	1.41096005935074e-151	0.424977190535329	9.8883580140247e-144	3.05905869491412e-82	0.534977718396276	2.14386419805145e-74
ENSG00000248099	INSL3	ENSG00000167912	AC090152.1	7.04796124681374e-139	0.408203127016532	4.93938603120599e-131	2.57009056861897e-81	0.532378795790859	1.80118320873428e-73
ENSG00000254087	LYN	ENSG00000167912	AC090152.1	1.29321887399971e-133	0.400958458499893	9.06319858727069e-126	5.6300129845732e-73	0.507847592819596	3.94565272391091e-65
ENSG00000254709	IGLL5	ENSG00000167912	AC090152.1	1.03996356961051e-143	0.414697983364843	7.28832260679572e-136	1.70625646837833e-69	0.496983929769791	1.19578684819995e-61
ENSG00000255819	KLRC4-KLRK1	ENSG00000167912	AC090152.1	9.71515106029632e-140	0.409370730369832	6.80861879880196e-132	8.87595671805753e-56	0.449913518535339	6.22049059174132e-48
ENSG00000255833	TIFAB	ENSG00000167912	AC090152.1	1.83246773420325e-254	0.534390169214013	1.28423883332945e-246	7.50953874844076e-104	0.589997720909644	5.26287099146825e-96
ENSG00000260314	MRC1	ENSG00000167912	AC090152.1	4.58612534498998e-134	0.401585231978008	3.21407037767753e-126	1.15458973556285e-51	0.434227835052271	8.09165120507888e-44
ENSG00000263264	AC119396.1	ENSG00000167912	AC090152.1	1.55144057450336e-180	0.460013565144924	1.0872880303382e-172	9.56449321033844e-49	0.422580105100682	6.7030340412368e-41
ENSG00000267120	AD000671.2	ENSG00000167912	AC090152.1	1.85239606499317e-135	0.403516944230588	1.29820510176963e-127	2.81344545705654e-60	0.466176990180737	1.97173234975256e-52
ENSG00000267534	S1PR2	ENSG00000167912	AC090152.1	3.1880701914452e-161	0.437111104420036	2.23427865430555e-153	1.85832245132707e-67	0.490441025109825	1.3023584602868e-59
ENSG00000269404	SPIB	ENSG00000167912	AC090152.1	3.13366153915515e-225	0.507140683508982	2.1961477214461e-217	1.40939434773864e-109	0.602980057208984	9.87738511875065e-102
ENSG00000271503	CCL5	ENSG00000167912	AC090152.1	2.68623063751441e-247	0.527936772626517	1.88257704928991e-239	1.81059546523251e-111	0.607139905581989	1.26891020480248e-103
ENSG00000271601	LIX1L	ENSG00000167912	AC090152.1	1.37605363776425e-222	0.504550642582301	9.64372515475402e-215	2.2324401885103e-81	0.53255147844862	1.5645494486247e-73
ENSG00000275302	CCL4	ENSG00000167912	AC090152.1	3.28553711359904e-214	0.496188374048867	2.30258589053063e-206	8.17110327123418e-88	0.550183666803596	5.72651181584204e-80
ENSG00000276600	RAB7B	ENSG00000167912	AC090152.1	1.77669631477108e-177	0.456500993028477	1.24515283946018e-169	3.22934828372209e-76	0.517620996707023	2.26320736506988e-68
ENSG00000278195	SSTR3	ENSG00000167912	AC090152.1	1.95257064579908e-184	0.464433303632669	1.36840993232801e-176	4.63986130144298e-83	0.537261850637815	3.25172986861152e-75
ENSG00000283787	PRR33	ENSG00000167912	AC090152.1	1.62031176681789e-204	0.486214009431082	1.1355546699178e-196	3.55117988757852e-53	0.440088616198224	2.48875493447624e-45
ENSG00000008311	AASS	ENSG00000170919	TPT1-AS1	1.66280876920367e-158	0.433742831438725	1.16533762311541e-150	0	0.410901153758876	0
ENSG00000011021	CLCN6	ENSG00000170919	TPT1-AS1	7.59955015976902e-177	0.455771049419597	5.32595322081009e-169	0	0.449813277784256	0
ENSG00000019144	PHLDB1	ENSG00000170919	TPT1-AS1	1.38779066735771e-156	0.431337775552031	9.72598116892834e-149	0	0.401461853804657	0
ENSG00000046653	GPM6B	ENSG00000170919	TPT1-AS1	1.1324875992935e-186	0.466938792903828	7.93675395277345e-179	0	0.474925059685552	0
ENSG00000054598	FOXC1	ENSG00000170919	TPT1-AS1	4.34497550219984e-174	0.45256136243527	3.0450665873341e-166	0	0.410597467458598	0
ENSG00000070778	PTPN21	ENSG00000170919	TPT1-AS1	4.66764250224179e-145	0.416484762425138	3.2711996231051e-137	0	0.432132415771479	0
ENSG00000074657	ZNF532	ENSG00000170919	TPT1-AS1	2.35928364988793e-158	0.433553363594837	1.65344449207598e-150	0	0.40041029147231	0
ENSG00000074935	TUBE1	ENSG00000170919	TPT1-AS1	1.21114908322625e-137	0.406519215447589	8.48803314022223e-130	0	0.427066265806932	0
ENSG00000077264	PAK3	ENSG00000170919	TPT1-AS1	1.35004977643795e-169	0.447256851714673	9.46148364562171e-162	0	0.442610388502123	0
ENSG00000081377	CDC14B	ENSG00000170919	TPT1-AS1	3.00517346726697e-167	0.444447017135507	2.10610009416268e-159	0	0.409003580242321	0
ENSG00000088448	ANKRD10	ENSG00000170919	TPT1-AS1	2.97776043058789e-152	0.425843448705347	2.08688835821468e-144	0	0.493792651658715	0
ENSG00000088854	C20orf194	ENSG00000170919	TPT1-AS1	9.25326221483117e-143	0.413433084411175	6.48491564105661e-135	0	0.432147923234386	0
ENSG00000092964	DPYSL2	ENSG00000170919	TPT1-AS1	1.63409353420831e-153	0.42745300244511	1.14521327429283e-145	0	0.434527664313932	0
ENSG00000094755	GABRP	ENSG00000170919	TPT1-AS1	2.22215948998518e-172	0.450554726254032	1.55734448013697e-164	0	0.434520792308095	0
ENSG00000100034	PPM1F	ENSG00000170919	TPT1-AS1	8.15088761281879e-160	0.435370970412784	5.71234418107621e-152	0	0.483296044520708	0
ENSG00000100146	SOX10	ENSG00000170919	TPT1-AS1	4.21913853137345e-183	0.462928193499418	2.95687691742209e-175	3.75758972452762e-55	0.44757659307409	2.63341206717412e-47
ENSG00000102053	ZC3H12B	ENSG00000170919	TPT1-AS1	3.8574316251471e-172	0.450272374657507	2.70338374720739e-164	6.43925523489342e-59	0.461354158159274	4.51278976214313e-51
ENSG00000102452	NALCN	ENSG00000170919	TPT1-AS1	4.72524365174265e-168	0.445411670584043	3.31156793718381e-160	0	0.504080135296342	0
ENSG00000102606	ARHGEF7	ENSG00000170919	TPT1-AS1	1.7695155587696e-179	0.458804302519419	1.24012038757159e-171	0	0.48193538736497	0
ENSG00000104332	SFRP1	ENSG00000170919	TPT1-AS1	9.81380657423021e-203	0.484343473658613	6.87775902962357e-195	0	0.42997352423402	0
ENSG00000104728	ARHGEF10	ENSG00000170919	TPT1-AS1	8.298648754918e-182	0.461461890641741	5.81589885393566e-174	0	0.463409786761659	0
ENSG00000107611	CUBN	ENSG00000170919	TPT1-AS1	7.62692645731819e-147	0.418836632962562	5.34513920906473e-139	1.80663065720569e-62	0.473794875942455	1.26613156901005e-54
ENSG00000112320	SOBP	ENSG00000170919	TPT1-AS1	1.51202941415838e-185	0.465680551291697	1.05966771177166e-177	0	0.419898100152177	0
ENSG00000113971	NPHP3	ENSG00000170919	TPT1-AS1	1.44800187136786e-170	0.448409709146364	1.014795621901e-162	0	0.476064467341192	0
ENSG00000117425	PTCH2	ENSG00000170919	TPT1-AS1	1.93913484349319e-142	0.413003700905202	1.35899378886414e-134	0	0.459915126364734	0
ENSG00000118495	PLAGL1	ENSG00000170919	TPT1-AS1	6.69813691148724e-159	0.43423469610193	4.69422046136566e-151	0	0.425397722791793	0
ENSG00000119771	KLHL29	ENSG00000170919	TPT1-AS1	2.47420398458556e-161	0.4372467694542	1.73398351265638e-153	0	0.416144530572372	0
ENSG00000120162	MOB3B	ENSG00000170919	TPT1-AS1	1.45962397755631e-237	0.518939990994592	1.0229406821461e-229	1.24270601677429e-59	0.463898177452921	8.70919195664636e-52
ENSG00000120278	PLEKHG1	ENSG00000170919	TPT1-AS1	2.15366128285526e-133	0.400649597393972	1.50933923782478e-125	0	0.420430226106808	0
ENSG00000120458	MSANTD2	ENSG00000170919	TPT1-AS1	8.94208774919007e-164	0.440240212068554	6.26683685840858e-156	0	0.418990204555616	0
ENSG00000120693	SMAD9	ENSG00000170919	TPT1-AS1	4.21690135251071e-146	0.417861383137839	2.95530904699305e-138	0	0.423394387651013	0
ENSG00000122591	FAM126A	ENSG00000170919	TPT1-AS1	4.64722041233198e-138	0.407087456913098	3.25688731602848e-130	0	0.408561672089188	0
ENSG00000122863	CHST3	ENSG00000170919	TPT1-AS1	8.87092747129249e-191	0.471484835656121	6.21696597088307e-183	0	0.438198651654279	0
ENSG00000128346	C22orf23	ENSG00000170919	TPT1-AS1	8.29893852192647e-222	0.503781477611291	5.81610192984141e-214	0	0.541442058428266	0
ENSG00000132424	PNISR	ENSG00000170919	TPT1-AS1	2.89601318993329e-172	0.450419166791664	2.02959786463236e-164	0	0.474960474149496	0
ENSG00000133114	GPALPP1	ENSG00000170919	TPT1-AS1	7.48053140630007e-153	0.426610567744327	5.24254192671396e-145	0	0.501996508584717	0
ENSG00000134874	DZIP1	ENSG00000170919	TPT1-AS1	6.07336538375288e-197	0.478183343814969	4.25636508039554e-189	0	0.413797367890869	0
ENSG00000134884	ARGLU1	ENSG00000170919	TPT1-AS1	7.11304916572779e-167	0.443996685375036	4.98500125896134e-159	0	0.54745040947883	0
ENSG00000135299	ANKRD6	ENSG00000170919	TPT1-AS1	3.94427019268857e-154	0.4282380046257	2.76424236893693e-146	0	0.449862418079964	0
ENSG00000136141	LRCH1	ENSG00000170919	TPT1-AS1	1.0397267853382e-187	0.468093547993415	7.28666316389286e-180	0	0.446570890903199	0
ENSG00000136158	SPRY2	ENSG00000170919	TPT1-AS1	2.53432599546191e-178	0.45747631064207	1.77611850890439e-170	0	0.503280737400405	0
ENSG00000138131	LOXL4	ENSG00000170919	TPT1-AS1	7.30234628268478e-140	0.409538561472399	5.1176653730933e-132	0	0.425510065543301	0
ENSG00000138606	SHF	ENSG00000170919	TPT1-AS1	9.18255999161217e-226	0.507660473656342	6.4353657696096e-218	0	0.468522440935019	0
ENSG00000139675	HNRNPA1L2	ENSG00000170919	TPT1-AS1	1.43296072222225e-165	0.442421776157144	1.00425441155926e-157	4.71835873267809e-66	0.485845224566085	3.30674281515738e-58
ENSG00000140545	MFGE8	ENSG00000170919	TPT1-AS1	5.52032606655196e-189	0.469507064827299	3.86878141152606e-181	0	0.458238002432254	0
ENSG00000142279	WTIP	ENSG00000170919	TPT1-AS1	6.3446064833021e-144	0.414983199328627	4.4464575697389e-136	0	0.403626472013647	0
ENSG00000143127	ITGA10	ENSG00000170919	TPT1-AS1	4.71880330637401e-167	0.444211261979585	3.3070543834289e-159	0	0.477773787893613	0
ENSG00000143867	OSR1	ENSG00000170919	TPT1-AS1	6.39046059156473e-183	0.462724271220133	4.47859326599123e-175	0	0.448902373412653	0
ENSG00000144560	VGLL4	ENSG00000170919	TPT1-AS1	1.6007688005353e-146	0.418414202423174	1.12185847448139e-138	0	0.427931520425474	0
ENSG00000144681	STAC	ENSG00000170919	TPT1-AS1	9.36914598274971e-168	0.44505511085645	6.56612985953137e-160	4.54775889250578e-45	0.407219772629444	3.18718221628859e-37
ENSG00000144730	IL17RD	ENSG00000170919	TPT1-AS1	1.07200171474703e-148	0.42125493140825	7.51285387337244e-141	0	0.425300523905	0
ENSG00000144857	BOC	ENSG00000170919	TPT1-AS1	8.70919429979332e-207	0.488579353884788	6.1036193533138e-199	0	0.433366558936158	0
ENSG00000145936	KCNMB1	ENSG00000170919	TPT1-AS1	5.24570996125106e-135	0.40289176952331	3.67632363445178e-127	0	0.440252199705435	0
ENSG00000148468	FAM171A1	ENSG00000170919	TPT1-AS1	8.06912651038715e-160	0.43537639867387	5.65504397281677e-152	0	0.438403557415627	0
ENSG00000148737	TCF7L2	ENSG00000170919	TPT1-AS1	1.64980934237416e-194	0.475556312581976	1.1562273024075e-186	0	0.445433310328476	0
ENSG00000149970	CNKSR2	ENSG00000170919	TPT1-AS1	8.36287471044582e-153	0.42654872655924	5.86090999637325e-145	0	0.482610271059907	0
ENSG00000152104	PTPN14	ENSG00000170919	TPT1-AS1	4.44628828619263e-206	0.487843467350229	3.11606909891329e-198	0	0.437392218133318	0
ENSG00000152284	TCF7L1	ENSG00000170919	TPT1-AS1	1.32005010820844e-191	0.47239260208285	9.25123853075156e-184	0	0.431706696827864	0
ENSG00000153291	SLC25A27	ENSG00000170919	TPT1-AS1	1.78915245093996e-146	0.418350756805945	1.25388240859951e-138	0	0.468480527153386	0
ENSG00000154134	ROBO3	ENSG00000170919	TPT1-AS1	7.60990499378136e-165	0.441542488787234	5.33321014528582e-157	0	0.426734446096514	0
ENSG00000154493	C10orf90	ENSG00000170919	TPT1-AS1	1.06516487906524e-151	0.425133927355795	7.46493963337921e-144	1.4291098016833e-52	0.437758579435746	1.00155559094274e-44
ENSG00000154529	CNTNAP3B	ENSG00000170919	TPT1-AS1	3.61742748326286e-137	0.40586875632206	2.5351828924722e-129	0	0.424435641974604	0
ENSG00000154678	PDE1C	ENSG00000170919	TPT1-AS1	1.48797829833966e-134	0.402264247750487	1.04281209333823e-126	0	0.444600606838111	0
ENSG00000155760	FZD7	ENSG00000170919	TPT1-AS1	5.12926176850811e-226	0.507906759004037	3.59471385306234e-218	3.2463872235812e-67	0.489653315712153	2.27514867668885e-59
ENSG00000157404	KIT	ENSG00000170919	TPT1-AS1	3.24588036170177e-145	0.416693184704531	2.27479345531357e-137	0	0.423392324231271	0
ENSG00000157933	SKI	ENSG00000170919	TPT1-AS1	8.41975828160913e-179	0.458026785060036	5.90077541375706e-171	0	0.471187997463685	0
ENSG00000159433	STARD9	ENSG00000170919	TPT1-AS1	2.00841479910517e-175	0.45411990432592	1.40754689989992e-167	4.57700253304679e-55	0.44725570639015	3.20767688482201e-47
ENSG00000159899	NPR2	ENSG00000170919	TPT1-AS1	1.47028982105405e-194	0.4756105427681	1.03041556978224e-186	0	0.441965328948921	0
ENSG00000160613	PCSK7	ENSG00000170919	TPT1-AS1	1.43927626404737e-137	0.406416724463472	1.00868049989575e-129	0	0.406437876867254	0
ENSG00000160961	ZNF333	ENSG00000170919	TPT1-AS1	1.75424406250172e-147	0.419672230925762	1.22941774425396e-139	0	0.469421919233425	0
ENSG00000165028	NIPSNAP3B	ENSG00000170919	TPT1-AS1	4.65994169696555e-158	0.433184400649224	3.26580270778754e-150	0	0.447376497238272	0
ENSG00000165795	NDRG2	ENSG00000170919	TPT1-AS1	3.6318090009466e-166	0.443142664512333	2.5452618167266e-158	0	0.445757421757214	0
ENSG00000166265	CYYR1	ENSG00000170919	TPT1-AS1	5.03668473922507e-138	0.407039757411515	3.52983357503046e-130	4.42538106464194e-45	0.407270567648204	3.10141679955147e-37
ENSG00000166444	ST5	ENSG00000170919	TPT1-AS1	1.25557290865673e-164	0.441278294189789	8.7993663259477e-157	0	0.404748554215417	0
ENSG00000169062	UPF3A	ENSG00000170919	TPT1-AS1	8.36289027900004e-151	0.423983162333466	5.86092090720215e-143	0	0.435691433048465	0
ENSG00000170549	IRX1	ENSG00000170919	TPT1-AS1	1.08061069406034e-167	0.444980729765608	7.57318773542701e-160	2.21931312490568e-51	0.433114913611421	1.5553496768994e-43
ENSG00000170876	TMEM43	ENSG00000170919	TPT1-AS1	3.45768699102654e-217	0.499187348555377	2.42323279394878e-209	0	0.419379072822428	0
ENSG00000171150	SOCS5	ENSG00000170919	TPT1-AS1	2.44091355987061e-161	0.437254017363678	1.71065275741361e-153	0	0.413189677141894	0
ENSG00000172201	ID4	ENSG00000170919	TPT1-AS1	1.78918428813074e-197	0.478753175024141	1.25390472089237e-189	5.31450184231004e-50	0.427646051366458	3.72453469073657e-42
ENSG00000172766	NAA16	ENSG00000170919	TPT1-AS1	8.60328921929334e-143	0.413475319344225	6.02939844645341e-135	0	0.505676195011818	0
ENSG00000173040	EVC2	ENSG00000170919	TPT1-AS1	1.55262083880632e-201	0.483078252697095	1.08811518883227e-193	0	0.408089521656399	0
ENSG00000175414	ARL10	ENSG00000170919	TPT1-AS1	1.17487946525851e-133	0.401016537509841	8.23384666263904e-126	0	0.427569522065084	0
ENSG00000178187	ZNF454	ENSG00000170919	TPT1-AS1	3.56047820832546e-186	0.466383309142483	2.49527142825405e-178	0	0.47367280933089	0
ENSG00000178385	PLEKHM3	ENSG00000170919	TPT1-AS1	2.37176556464136e-189	0.46991260238434	1.66219212748667e-181	0	0.454351883131396	0
ENSG00000182175	RGMA	ENSG00000170919	TPT1-AS1	2.05950215521492e-228	0.510230312995189	1.44335018602807e-220	0	0.435250570240135	0
ENSG00000183853	KIRREL1	ENSG00000170919	TPT1-AS1	2.27743416524727e-156	0.431067297212753	1.59608234337258e-148	0	0.419946785950144	0
ENSG00000184206	GOLGA6L4	ENSG00000170919	TPT1-AS1	1.45110574044067e-151	0.424961544959877	1.01697089032319e-143	0	0.46906639292086	0
ENSG00000184384	MAML2	ENSG00000170919	TPT1-AS1	2.85130006875531e-169	0.446869786339186	1.99826180042542e-161	0	0.447265163471748	0
ENSG00000196199	MPHOSPH8	ENSG00000170919	TPT1-AS1	9.07172214715192e-170	0.447462474964416	6.35768785943332e-162	0	0.418522408211182	0
ENSG00000198795	ZNF521	ENSG00000170919	TPT1-AS1	8.7659156241052e-212	0.493722629732762	6.1433710640804e-204	0	0.5142560124688	0
ENSG00000198853	RUSC2	ENSG00000170919	TPT1-AS1	1.35031336897074e-139	0.409177063809505	9.46333096746247e-132	0	0.446726819988025	0
ENSG00000198947	DMD	ENSG00000170919	TPT1-AS1	3.79649187897587e-190	0.470790224609605	2.66067566178489e-182	0	0.454328294698662	0
ENSG00000203727	SAMD5	ENSG00000170919	TPT1-AS1	2.09186769157439e-149	0.422176283076011	1.46603275657408e-141	3.72681849753469e-45	0.40759027953954	2.61184682817105e-37
ENSG00000206432	TMEM200C	ENSG00000170919	TPT1-AS1	2.24184097761488e-155	0.429815363970043	1.57113775476875e-147	1.96092839141689e-47	0.417191585235196	1.37426724772907e-39
ENSG00000243335	KCTD7	ENSG00000170919	TPT1-AS1	6.55401428585592e-146	0.417609359535165	4.59321575108211e-138	0	0.446430769249788	0
ENSG00000244754	N4BP2L2	ENSG00000170919	TPT1-AS1	7.6457956727951e-136	0.404047360373579	5.35836322322749e-128	0	0.481403106881107	0
ENSG00000261857	MIA	ENSG00000170919	TPT1-AS1	1.58794278789224e-167	0.444779990047869	1.11286968673602e-159	3.80168909277081e-47	0.415997324964341	2.66431799810329e-39
ENSG00000271601	LIX1L	ENSG00000170919	TPT1-AS1	7.43213409798084e-146	0.41753746076833	5.2086238927906e-138	0	0.414615436553988	0
ENSG00000006283	CACNA1G	ENSG00000171889	MIR31HG	4.53044759443052e-179	0.458335945189825	3.17505002927725e-171	7.09232327325153e-46	0.410660046017511	4.97047603951185e-38
ENSG00000006468	ETV1	ENSG00000171889	MIR31HG	9.81866740535849e-160	0.43527071869915	6.88116562062688e-152	1.79419055865268e-51	0.433477531675096	1.25741323942965e-43
ENSG00000007237	GAS7	ENSG00000171889	MIR31HG	1.52393294433215e-181	0.461161852370773	1.06801000092499e-173	3.82602631381451e-47	0.415985789969567	2.68137412617379e-39
ENSG00000011028	MRC2	ENSG00000171889	MIR31HG	1.87088183267318e-251	0.531697439580808	1.31116038620682e-243	5.20299052168017e-57	0.45445511937771	3.6463847917584e-49
ENSG00000011465	DCN	ENSG00000171889	MIR31HG	1.51059947485418e-232	0.514197558674329	1.05866557484479e-224	2.28914850016085e-48	0.421033270415659	1.60429203979553e-40
ENSG00000013297	CLDN11	ENSG00000171889	MIR31HG	7.40183255394513e-146	0.417539797202581	5.18738781925209e-138	2.76513732952553e-59	0.462664050816599	1.93787681593727e-51
ENSG00000018236	CNTN1	ENSG00000171889	MIR31HG	1.28433251955705e-267	0.545883267549165	9.00092081152063e-260	4.81117803851008e-63	0.475760089693272	3.37179288660322e-55
ENSG00000018408	WWTR1	ENSG00000171889	MIR31HG	6.30346954911076e-222	0.503899330673948	4.41762778606164e-214	1.62482545915011e-51	0.433646466120735	1.13871797744379e-43
ENSG00000019549	SNAI2	ENSG00000171889	MIR31HG	3.83102761011285e-249	0.529612440683162	2.68487915865181e-241	5.85987062462022e-63	0.475468020158548	4.10674265852534e-55
ENSG00000026025	VIM	ENSG00000171889	MIR31HG	7.22679227536672e-154	0.427903842082457	5.06471525102542e-146	1.3583153251817e-43	0.400824793528964	9.51941066107403e-36
ENSG00000026103	FAS	ENSG00000171889	MIR31HG	9.40709286778126e-135	0.402540402823906	6.59272397764423e-127	3.14378111829051e-55	0.447866416007417	2.20323977346972e-47
ENSG00000026652	AGPAT4	ENSG00000171889	MIR31HG	8.32859869811136e-152	0.425271015812591	5.83688851688415e-144	4.95454645693561e-49	0.423740632259735	3.47226902977261e-41
ENSG00000035862	TIMP2	ENSG00000171889	MIR31HG	6.32809871990902e-225	0.506842670357434	4.43488851976049e-217	1.55233375271653e-56	0.452713151957815	1.08791399178081e-48
ENSG00000038295	TLL1	ENSG00000171889	MIR31HG	2.00709394132821e-171	0.449426436347143	1.40662121001255e-163	5.08223153305933e-47	0.415472104673804	3.56175389771e-39
ENSG00000038427	VCAN	ENSG00000171889	MIR31HG	8.57846434788602e-200	0.481230490860842	6.01200056091435e-192	6.66038860397139e-48	0.419129237769423	4.66776551130053e-40
ENSG00000050165	DKK3	ENSG00000171889	MIR31HG	2.50581956574594e-192	0.473182124392128	1.75614049599998e-184	3.68583544064331e-53	0.440026570549365	2.58312488552176e-45
ENSG00000052850	ALX4	ENSG00000171889	MIR31HG	5.35935469619454e-135	0.40287888292779	3.7559686830896e-127	1.2514136340359e-54	0.445614223037234	8.77021709790484e-47
ENSG00000061337	LZTS1	ENSG00000171889	MIR31HG	6.09843721156826e-153	0.426723830726235	4.27393603910989e-145	5.38944663657238e-45	0.406903372983556	3.77705786118651e-37
ENSG00000064666	CNN2	ENSG00000171889	MIR31HG	5.71448135272043e-204	0.485640749536818	4.00485025112402e-196	3.21007982282229e-48	0.420431798654754	2.24970354981347e-40
ENSG00000065534	MYLK	ENSG00000171889	MIR31HG	2.98175801840542e-248	0.528804612177217	2.08968996689738e-240	3.47153186898368e-79	0.526300872412589	2.43293562777411e-71
ENSG00000065618	COL17A1	ENSG00000171889	MIR31HG	1.41584662668744e-149	0.422395942899093	9.922604289789e-142	2.46861464875111e-64	0.480125172757384	1.73006636748807e-56
ENSG00000072110	ACTN1	ENSG00000171889	MIR31HG	3.46007922319506e-187	0.467512706311081	2.42490932957984e-179	2.25687685016906e-63	0.476878673181276	1.58167526714436e-55
ENSG00000072840	EVC	ENSG00000171889	MIR31HG	1.43143847943945e-187	0.467939201455531	1.00318758606545e-179	3.49514595893238e-47	0.416149250933694	2.44948496763959e-39
ENSG00000072952	MRVI1	ENSG00000171889	MIR31HG	4.16522986230602e-198	0.479431362493249	2.91909638520465e-190	3.02380911052805e-52	0.436496827230552	2.119160415124e-44
ENSG00000073712	FERMT2	ENSG00000171889	MIR31HG	4.29179828711537e-175	0.453735689357446	3.00779867620797e-167	5.78671117017222e-48	0.419380625652808	4.05547069849371e-40
ENSG00000074047	GLI2	ENSG00000171889	MIR31HG	4.7363639936848e-163	0.439355847066918	3.31936134860135e-155	7.80013318777225e-56	0.450121878095378	5.46652678129385e-48
ENSG00000077942	FBLN1	ENSG00000171889	MIR31HG	5.40591285856784e-257	0.53663566512788	3.78859779792324e-249	1.6733764880425e-56	0.452593127630722	1.17274374255709e-48
ENSG00000084636	COL16A1	ENSG00000171889	MIR31HG	7.52146552656692e-236	0.517329384877867	5.27122957336315e-228	6.35395790621032e-46	0.410862323916382	4.45301127882827e-38
ENSG00000086570	FAT2	ENSG00000171889	MIR31HG	1.0759982101101e-160	0.436459246861996	7.5408623040077e-153	9.07848619657596e-68	0.491449505161531	6.36242827301811e-60
ENSG00000087245	MMP2	ENSG00000171889	MIR31HG	1.93211614612279e-236	0.517885655105234	1.35407491168328e-228	3.05261986310453e-58	0.458927742866751	2.13935170503626e-50
ENSG00000088756	ARHGAP28	ENSG00000171889	MIR31HG	2.63256257046231e-214	0.496285754686807	1.84496513693173e-206	4.1742129447387e-45	0.407379342374621	2.92539195215391e-37
ENSG00000088882	CPXM1	ENSG00000171889	MIR31HG	2.23052808560154e-213	0.49534528870891	1.56320939948608e-205	7.63814357242751e-60	0.464646744065209	5.3530004415178e-52
ENSG00000089225	TBX5	ENSG00000171889	MIR31HG	9.28278910734468e-195	0.475826933850799	6.50560881959701e-187	9.59204548994408e-45	0.405826657990123	6.72234336208096e-37
ENSG00000089472	HEPH	ENSG00000171889	MIR31HG	7.07967781222402e-269	0.546959946541718	4.96161378681634e-261	6.8296640716152e-65	0.48199440338059	4.78639795705691e-57
ENSG00000091136	LAMB1	ENSG00000171889	MIR31HG	3.03579511514247e-185	0.465341243438895	2.1275605044107e-177	4.53287406205111e-48	0.419816711608588	3.17675055796215e-40
ENSG00000091986	CCDC80	ENSG00000171889	MIR31HG	9.70396871514439e-171	0.448615916126052	6.80078193399733e-163	3.27432582592259e-47	0.416267136041762	2.29472874208703e-39
ENSG00000099139	PCSK5	ENSG00000171889	MIR31HG	2.91023294776998e-133	0.400467128424481	2.03956342357431e-125	3.5783648685643e-44	0.403352793945121	2.5078068433386e-36
ENSG00000101230	ISM1	ENSG00000171889	MIR31HG	1.27501439561675e-157	0.432637935460723	8.93561708805231e-150	1.11908342737616e-63	0.477911570402254	7.8428141917421e-56
ENSG00000101311	FERMT1	ENSG00000171889	MIR31HG	8.09783157380975e-142	0.412172369210908	5.67516119314891e-134	2.48604594420305e-44	0.404039256434409	1.74228265163691e-36
ENSG00000101680	LAMA1	ENSG00000171889	MIR31HG	1.92622455316085e-202	0.484034978628403	1.34994593722404e-194	4.67136044677903e-72	0.505018037768509	3.27380525084182e-64
ENSG00000101825	MXRA5	ENSG00000171889	MIR31HG	8.05512192053672e-192	0.472627515934464	5.64522920893577e-184	1.46694384998965e-43	0.400678318602463	1.02807063028023e-35
ENSG00000101955	SRPX	ENSG00000171889	MIR31HG	5.77119881560079e-146	0.417682076778372	4.04459925570366e-138	7.68972544776574e-46	0.410511154465029	5.38915029898533e-38
ENSG00000102024	PLS3	ENSG00000171889	MIR31HG	2.78072002861602e-197	0.478547705705924	1.94879755791081e-189	6.0583357057368e-61	0.468514673449912	4.24583190930585e-53
ENSG00000102053	ZC3H12B	ENSG00000171889	MIR31HG	1.95853844080533e-160	0.436137754301859	1.37259231106971e-152	3.97052896679263e-44	0.403156493008089	2.78264516904665e-36
ENSG00000102452	NALCN	ENSG00000171889	MIR31HG	5.14299456176009e-182	0.461697873473418	3.6043381351466e-174	2.9990129233348e-47	0.416425707362405	2.10178263219352e-39
ENSG00000103196	CRISPLD2	ENSG00000171889	MIR31HG	1.8739813530952e-230	0.512195255408788	1.31333260698667e-222	8.41563389499946e-64	0.478330222233369	5.89788494133622e-56
ENSG00000103647	CORO2B	ENSG00000171889	MIR31HG	2.78807143146333e-141	0.411451391675471	1.953949603341e-133	7.91337808750361e-54	0.442580811748137	5.5458916154991e-46
ENSG00000103742	IGDCC4	ENSG00000171889	MIR31HG	1.84282139505753e-185	0.465584279811475	1.29149493562691e-177	5.45017526959983e-47	0.415345506663506	3.81961799328225e-39
ENSG00000104213	PDGFRL	ENSG00000171889	MIR31HG	4.99946335247236e-269	0.547088927759712	3.50374790410377e-261	2.62335138355681e-45	0.408242578827612	1.83850970871093e-37
ENSG00000104415	WISP1	ENSG00000171889	MIR31HG	7.31361282879061e-160	0.435429325655846	5.12556124801461e-152	7.31561220664963e-47	0.414811760113845	5.12696246160278e-39
ENSG00000104722	NEFM	ENSG00000171889	MIR31HG	1.28562552656681e-245	0.526403441412307	9.00998252531076e-238	4.99892550118733e-90	0.55601233418003	3.50337096458451e-82
ENSG00000105137	SYDE1	ENSG00000171889	MIR31HG	1.80736874965023e-190	0.471145023233722	1.26664884249987e-182	1.65149438632583e-48	0.421612921230269	1.15740822299793e-40
ENSG00000105894	PTN	ENSG00000171889	MIR31HG	1.02835799925384e-220	0.50270075129093	7.20698789155473e-213	4.32556923818459e-71	0.502012726958317	3.03146619623687e-63
ENSG00000105997	HOXA3	ENSG00000171889	MIR31HG	2.41125445672632e-200	0.48181623339341	1.68986692238433e-192	3.91050631077906e-60	0.465673370951999	2.74057980315047e-52
ENSG00000106809	OGN	ENSG00000171889	MIR31HG	6.20272721026277e-187	0.467230319154912	4.34702505658696e-179	1.07013499305957e-44	0.405621817505299	7.49977142483974e-37
ENSG00000106829	TLE4	ENSG00000171889	MIR31HG	2.69430943381876e-142	0.412812616878363	1.88823887009414e-134	2.9485099608663e-59	0.462564752739499	2.06638890362213e-51
ENSG00000107249	GLIS3	ENSG00000171889	MIR31HG	5.02755455361801e-192	0.472851523683504	3.52343491452843e-184	1.25364347188168e-51	0.43408787959852	8.78584435452784e-44
ENSG00000107736	CDH23	ENSG00000171889	MIR31HG	1.50761411802858e-152	0.426221657628762	1.05657336274456e-144	5.23984628171663e-47	0.415416794198968	3.6722142224148e-39
ENSG00000107796	ACTA2	ENSG00000171889	MIR31HG	2.3921925335766e-207	0.48916134663841	1.67650785390532e-199	2.48514935796979e-52	0.43682762620821	1.7416543017693e-44
ENSG00000107957	SH3PXD2A	ENSG00000171889	MIR31HG	9.60047859266834e-213	0.494701212945493	6.72825348961107e-205	1.06595188233199e-44	0.405629151048754	7.47045514744942e-37
ENSG00000110900	TSPAN11	ENSG00000171889	MIR31HG	6.65039474382014e-139	0.408237404308866	4.6607615662588e-131	1.78207945885104e-44	0.404665321128039	1.24892548033339e-36
ENSG00000111817	DSE	ENSG00000171889	MIR31HG	2.39114949175525e-140	0.410193947831038	1.67577686432947e-132	4.17528065901003e-52	0.435951964952187	2.92614023279457e-44
ENSG00000112182	BACH2	ENSG00000171889	MIR31HG	1.02134108044404e-195	0.476863265181885	7.1578115843398e-188	1.68692356223363e-70	0.500160167844468	1.18223786811767e-62
ENSG00000112320	SOBP	ENSG00000171889	MIR31HG	5.88286690028111e-184	0.463894000907165	4.12285901881613e-176	6.25486730021018e-44	0.402297091637223	4.38356612469634e-36
ENSG00000112837	TBX18	ENSG00000171889	MIR31HG	4.7403986782172e-240	0.521265597989138	3.32218895558183e-232	1.65093804484852e-61	0.470479812955998	1.15701832509335e-53
ENSG00000113319	RASGRF2	ENSG00000171889	MIR31HG	3.13066181893477e-191	0.471981456785465	2.1940454431226e-183	3.59989974777364e-46	0.411905537563962	2.52289902075351e-38
ENSG00000113578	FGF1	ENSG00000171889	MIR31HG	2.25294408601024e-220	0.502363211157935	1.57891908848931e-212	1.98237039691425e-75	0.515273914455917	1.38929433694335e-67
ENSG00000113657	DPYSL3	ENSG00000171889	MIR31HG	1.35796728893053e-228	0.510404967034967	9.51697153671282e-221	1.92336442281291e-58	0.459650028048333	1.34794148694497e-50
ENSG00000114698	PLSCR4	ENSG00000171889	MIR31HG	1.07137622856519e-135	0.403845252163261	7.5084703110895e-128	2.10109540809355e-44	0.404355800309759	1.47249976915808e-36
ENSG00000114948	ADAM23	ENSG00000171889	MIR31HG	1.69618357439602e-170	0.44832816483192	1.18872751428938e-162	5.92141182367092e-49	0.423426544933321	4.14987225704181e-41
ENSG00000115226	FNDC4	ENSG00000171889	MIR31HG	1.84023711324493e-193	0.474418702499601	1.28968380684246e-185	7.02841622131605e-65	0.481952800359863	4.92568839262058e-57
ENSG00000115363	EVA1A	ENSG00000171889	MIR31HG	2.52440157570741e-158	0.433516714664508	1.76916322941483e-150	1.89886905835522e-64	0.480507824046819	1.33077452804799e-56
ENSG00000116729	WLS	ENSG00000171889	MIR31HG	2.54006645845833e-146	0.418150821956113	1.78014156773576e-138	1.58588741290882e-53	0.441429391932296	1.11142922897434e-45
ENSG00000117020	AKT3	ENSG00000171889	MIR31HG	1.10984292063869e-192	0.473568326560442	7.77805442888023e-185	1.06742729456298e-53	0.442085653243137	7.48079520226643e-46
ENSG00000117114	ADGRL2	ENSG00000171889	MIR31HG	5.73069803211808e-134	0.401450641151153	4.01621530221955e-126	1.29522355581401e-45	0.409549436395931	9.07724789458641e-38
ENSG00000118762	PKD2	ENSG00000171889	MIR31HG	2.21009921111544e-205	0.487117882110601	1.54889233761013e-197	1.94193892041314e-48	0.42132544485878	1.36095895551076e-40
ENSG00000118971	CCND2	ENSG00000171889	MIR31HG	9.14467016586838e-176	0.45451746330924	6.40881164006067e-168	1.58366809587801e-54	0.445228635797065	1.10987387656009e-46
ENSG00000119681	LTBP2	ENSG00000171889	MIR31HG	5.64233804104519e-143	0.413719827859979	3.95429042914789e-135	3.84301643895851e-57	0.454936156300409	2.69328122722981e-49
ENSG00000120162	MOB3B	ENSG00000171889	MIR31HG	1.40697632326788e-172	0.450788504157092	9.86043900358945e-165	5.09757119361177e-56	0.450806830596266	3.57250431224873e-48
ENSG00000120332	TNN	ENSG00000171889	MIR31HG	1.03399509973183e-145	0.417348558817537	7.24649408970543e-138	7.76999984650592e-44	0.40188601493072	5.44540858842754e-36
ENSG00000120693	SMAD9	ENSG00000171889	MIR31HG	8.03161914752845e-167	0.443933149508306	5.6287578827428e-159	3.16364239207744e-45	0.407894834863439	2.2171590466992e-37
ENSG00000120820	GLT8D2	ENSG00000171889	MIR31HG	4.71771186356679e-287	0.562084700703012	3.30628947324182e-279	2.50210168796103e-70	0.499621403936755	1.75353491504495e-62
ENSG00000121297	TSHZ3	ENSG00000171889	MIR31HG	1.82162805259971e-218	0.500465629121617	1.27664211563758e-210	7.53349214402508e-53	0.438832307056986	5.27965812513795e-45
ENSG00000122591	FAM126A	ENSG00000171889	MIR31HG	4.89487413923436e-162	0.438112461763697	3.43044918965409e-154	8.76626343572867e-64	0.47827029673328	6.14361481909186e-56
ENSG00000122592	HOXA7	ENSG00000171889	MIR31HG	1.10631829756499e-141	0.411990576599244	7.75335299627327e-134	3.52539538074093e-60	0.465832038058568	2.47068451262869e-52
ENSG00000122707	RECK	ENSG00000171889	MIR31HG	3.12136002419737e-238	0.519567837727163	2.18752651468612e-230	9.09556232032296e-64	0.47821615031742	6.37439564402787e-56
ENSG00000122786	CALD1	ENSG00000171889	MIR31HG	5.83557774363898e-217	0.498959487838343	4.08971760507024e-209	2.58957513125964e-54	0.444421780764884	1.81483847345001e-46
ENSG00000122863	CHST3	ENSG00000171889	MIR31HG	1.81728052848367e-214	0.496448569444541	1.27359526291846e-206	6.75206723250579e-69	0.495079828264365	4.73201616780742e-61
ENSG00000122870	BICC1	ENSG00000171889	MIR31HG	9.39824211664891e-279	0.555275116027071	6.58652115175205e-271	5.26599963170512e-75	0.51400260715002	3.69054313868981e-67
ENSG00000123095	BHLHE41	ENSG00000171889	MIR31HG	1.91228963997393e-142	0.413011797369241	1.3401800044768e-134	2.02144504684967e-55	0.448582840002547	1.41667882066941e-47
ENSG00000123096	SSPN	ENSG00000171889	MIR31HG	2.49176492820295e-219	0.501326480938089	1.74629065745484e-211	1.69186969404117e-61	0.470442912568136	1.18570423995246e-53
ENSG00000123384	LRP1	ENSG00000171889	MIR31HG	8.69929523749682e-151	0.42396109482034	6.09668184495966e-143	1.05248934891211e-43	0.401309917317858	7.3761063745346e-36
ENSG00000128422	KRT17	ENSG00000171889	MIR31HG	1.45382805102063e-154	0.428787964735236	1.01887875309092e-146	9.32595372088946e-71	0.50096835475715	6.53585965125161e-63
ENSG00000128591	FLNC	ENSG00000171889	MIR31HG	5.49359864579483e-220	0.501979127982925	3.85005017221943e-212	4.55085792594969e-58	0.458301955164228	3.18935409578211e-50
ENSG00000130176	CNN1	ENSG00000171889	MIR31HG	2.02081266787292e-212	0.49437225131622	1.41623563379951e-204	1.31460635159856e-56	0.452978693352144	9.21308733437792e-49
ENSG00000130224	LRCH2	ENSG00000171889	MIR31HG	1.5955428533575e-210	0.492433950622917	1.1181960010957e-202	5.09382483485209e-63	0.475675561974753	3.56987877112025e-55
ENSG00000131016	AKAP12	ENSG00000171889	MIR31HG	1.21993513128246e-192	0.473523500833109	8.54960794394004e-185	9.5189311452612e-49	0.422588546503643	6.67110301609145e-41
ENSG00000131459	GFPT2	ENSG00000171889	MIR31HG	5.94835034238714e-169	0.446488596262947	4.1687514390334e-161	8.50784460718301e-49	0.422786992137102	5.96250849526011e-41
ENSG00000132000	PODNL1	ENSG00000171889	MIR31HG	7.31846385404381e-243	0.523871452265985	5.12896096681748e-235	1.88744270380431e-58	0.459679470817634	1.32276665540511e-50
ENSG00000132854	KANK4	ENSG00000171889	MIR31HG	7.84995960719182e-182	0.461489315258416	5.50144637171829e-174	9.32861787668417e-44	0.401539101111243	6.53772675770361e-36
ENSG00000134138	MEIS2	ENSG00000171889	MIR31HG	1.29924223156279e-187	0.467985987907595	9.10541177086544e-180	5.17372173452648e-64	0.479043517221568	3.62587249985518e-56
ENSG00000134363	FST	ENSG00000171889	MIR31HG	3.63216800270472e-225	0.507078108313139	2.54551341406193e-217	9.19177116485244e-62	0.471360833662668	6.44182118825348e-54
ENSG00000134757	DSG3	ENSG00000171889	MIR31HG	5.14948675988443e-179	0.458272081973973	3.60888802859865e-171	7.10255485702727e-64	0.478579131598465	4.97764658716516e-56
ENSG00000134762	DSC3	ENSG00000171889	MIR31HG	2.3536518264084e-167	0.444574617356973	1.6494975705123e-159	6.4989289249887e-70	0.49831293169139	4.55461056406942e-62
ENSG00000134775	FHOD3	ENSG00000171889	MIR31HG	1.9104606125395e-304	0.575859986913092	1.33889817669087e-296	1.66591002182334e-78	0.524331436223517	1.16751105786234e-70
ENSG00000134853	PDGFRA	ENSG00000171889	MIR31HG	2.14505797045305e-197	0.478668661991526	1.50330982313116e-189	8.76645268812057e-57	0.453625006610338	6.14374745186156e-49
ENSG00000134874	DZIP1	ENSG00000171889	MIR31HG	2.72742148195331e-239	0.520557300438952	1.91144461460563e-231	2.81804854101819e-66	0.486582298390277	1.97495830514936e-58
ENSG00000134901	KDELC1	ENSG00000171889	MIR31HG	1.01484578509056e-195	0.476866255721842	7.11229094366932e-188	1.37727938523921e-43	0.400798402225606	9.65231549704391e-36
ENSG00000135046	ANXA1	ENSG00000171889	MIR31HG	2.76241976487858e-154	0.428434373903033	1.93597227923708e-146	4.5547199401844e-72	0.505052009843761	3.19206069113574e-64
ENSG00000135643	KCNMB4	ENSG00000171889	MIR31HG	2.47808114855029e-157	0.432276601823324	1.73670072531653e-149	6.51387498998508e-47	0.415022347753792	4.5650851370813e-39
ENSG00000136002	ARHGEF4	ENSG00000171889	MIR31HG	1.95984011223624e-170	0.448253670165145	1.37350455468994e-162	5.38295869251179e-44	0.402581256552397	3.77251094908784e-36
ENSG00000136531	SCN2A	ENSG00000171889	MIR31HG	4.22376225814734e-137	0.405776518946732	2.96011733981366e-129	2.55949532498707e-59	0.462783518673072	1.793757799235e-51
ENSG00000137273	FOXF2	ENSG00000171889	MIR31HG	3.06864699057406e-183	0.46308448579949	2.15058391343967e-175	7.52375782291113e-52	0.434954983978446	5.27283607149013e-44
ENSG00000137726	FXYD6	ENSG00000171889	MIR31HG	7.42431554923478e-145	0.416218269412044	5.20314445992936e-137	2.31601763511728e-54	0.444605156079246	1.62312259592754e-46
ENSG00000137727	ARHGAP20	ENSG00000171889	MIR31HG	2.3020290977755e-142	0.412904050037448	1.61331908204269e-134	2.61907745023187e-52	0.436739156502035	1.83551443024326e-44
ENSG00000138944	SHISAL1	ENSG00000171889	MIR31HG	3.85643154373208e-219	0.501137694413208	2.70268286534973e-211	4.12060932089559e-63	0.475989388599202	2.88782520319479e-55
ENSG00000139174	PRICKLE1	ENSG00000171889	MIR31HG	8.15591021580453e-237	0.518238105933792	5.71586414580917e-229	5.92333769415528e-58	0.457888164523141	4.15122195483883e-50
ENSG00000139263	LRIG3	ENSG00000171889	MIR31HG	1.12848983529821e-187	0.46805400733952	7.90873663124902e-180	8.4993793489361e-68	0.491542130152421	5.95657583234227e-60
ENSG00000139971	ARMH4	ENSG00000171889	MIR31HG	8.11660352302367e-223	0.504776232754522	5.68831704070236e-215	3.79009751500096e-54	0.443795313438407	2.65619433293104e-46
ENSG00000140092	FBLN5	ENSG00000171889	MIR31HG	1.30672019073283e-145	0.417214566978426	9.15781916326298e-138	4.78523724165723e-48	0.41972001799644	3.35361293283698e-40
ENSG00000140545	MFGE8	ENSG00000171889	MIR31HG	1.80479665121106e-152	0.426121729796883	1.26484625212566e-144	5.64464644162201e-50	0.427541290107228	3.95590821352046e-42
ENSG00000140557	ST8SIA2	ENSG00000171889	MIR31HG	3.15731096399489e-170	0.448007671442544	2.21272182487953e-162	2.47062761645295e-67	0.490039147826164	1.73147710517512e-59
ENSG00000140682	TGFB1I1	ENSG00000171889	MIR31HG	2.67345667127973e-212	0.494248456924334	1.87362473695828e-204	2.34414659193796e-54	0.444585332953703	1.64283606646561e-46
ENSG00000140931	CMTM3	ENSG00000171889	MIR31HG	3.44787643031361e-170	0.447962232838185	2.41635730969925e-162	2.182387772082e-46	0.412821424347865	1.52947147389181e-38
ENSG00000140937	CDH11	ENSG00000171889	MIR31HG	4.08192788463741e-211	0.493040103971663	2.86071629336544e-203	1.47714025203874e-43	0.400665127512019	1.035216521707e-35
ENSG00000141404	GNAL	ENSG00000171889	MIR31HG	1.19959339442461e-151	0.425067676557922	8.40704800728952e-144	1.34884595578301e-53	0.441697934618987	9.45304697192437e-46
ENSG00000142156	COL6A1	ENSG00000171889	MIR31HG	1.91831991764624e-208	0.490294623980495	1.34440617262044e-200	1.41722956213007e-46	0.413609181490803	9.93229624433896e-39
ENSG00000142173	COL6A2	ENSG00000171889	MIR31HG	2.64266188699477e-216	0.49830093610563	1.85204298842073e-208	2.77226718253063e-45	0.408140097008766	1.9428735937436e-37
ENSG00000143341	HMCN1	ENSG00000171889	MIR31HG	1.16226783331826e-252	0.532780266852045	8.14546121831702e-245	1.68419065088196e-58	0.459857345283077	1.18032257606622e-50
ENSG00000143387	CTSK	ENSG00000171889	MIR31HG	1.95269885956514e-192	0.473300448789361	1.36849978771497e-184	3.08655119560217e-48	0.420501667646257	2.16313162434765e-40
ENSG00000144642	RBMS3	ENSG00000171889	MIR31HG	4.5924671070305e-191	0.47179884898613	3.21851484179123e-183	2.27384720600564e-56	0.452102471064266	1.59356851337946e-48
ENSG00000144681	STAC	ENSG00000171889	MIR31HG	7.52305377897679e-156	0.430413792850497	5.27234266004065e-148	1.15773015085313e-56	0.453181540131858	8.11366001425617e-49
ENSG00000144857	BOC	ENSG00000171889	MIR31HG	1.02915132304038e-157	0.432754324554796	7.21254770139513e-150	1.1613475048e-57	0.456828639900655	8.13901132781957e-50
ENSG00000144935	TRPC1	ENSG00000171889	MIR31HG	1.0009538459321e-160	0.436498028685486	7.01493278884594e-153	1.17617581412581e-47	0.418110381114571	8.24293179699556e-40
ENSG00000146411	SLC2A12	ENSG00000171889	MIR31HG	4.66697903187209e-188	0.468479899788846	3.27073464661595e-180	9.43830604188524e-67	0.488140627914675	6.61459894414301e-59
ENSG00000148680	HTR7	ENSG00000171889	MIR31HG	4.21453283074743e-154	0.428201449235169	2.953649128202e-146	3.30658137378893e-55	0.447784399957297	2.31733422996935e-47
ENSG00000148848	ADAM12	ENSG00000171889	MIR31HG	5.9854127263486e-218	0.499949667790406	4.19472567686071e-210	1.2987235320356e-46	0.41376826366972	9.1017765959414e-39
ENSG00000149131	SERPING1	ENSG00000171889	MIR31HG	6.44302600621657e-161	0.43673424084286	4.51543241220152e-153	1.4716451046593e-51	0.433815076718718	1.03136538614383e-43
ENSG00000149451	ADAM33	ENSG00000171889	MIR31HG	3.22777898839153e-163	0.439559507963642	2.2621075639837e-155	4.00903208999893e-46	0.411708177504337	2.80962911266708e-38
ENSG00000149557	FEZ1	ENSG00000171889	MIR31HG	1.10390244681721e-201	0.483234827658003	7.73642211510181e-194	3.52943338896915e-60	0.465830286544484	2.47351444893763e-52
ENSG00000149575	SCN2B	ENSG00000171889	MIR31HG	2.07467394701425e-235	0.516913443282952	1.45398295398147e-227	1.64252888057927e-60	0.466998351366606	1.15112497422619e-52
ENSG00000149591	TAGLN	ENSG00000171889	MIR31HG	2.12223222090504e-231	0.513101626861693	1.48731297176933e-223	4.08628058081232e-56	0.451162282022449	2.86376677079168e-48
ENSG00000150907	FOXO1	ENSG00000171889	MIR31HG	3.23345408406639e-163	0.439558575332026	2.26608481177501e-155	1.26584929102322e-47	0.417978484843683	8.87138576211488e-40
ENSG00000151692	RNF144A	ENSG00000171889	MIR31HG	9.93115560683402e-245	0.525589862231055	6.96000014192833e-237	9.57264829691311e-56	0.449791595559375	6.70874932815447e-48
ENSG00000151917	BEND6	ENSG00000171889	MIR31HG	1.23859715109816e-172	0.450853670221887	8.68039600698937e-165	1.20050705494766e-54	0.445682177597634	8.41345116682286e-47
ENSG00000152583	SPARCL1	ENSG00000171889	MIR31HG	3.03116815124706e-169	0.446838093591217	2.12431781336409e-161	2.18170696180949e-51	0.43314407349767	1.52899434516875e-43
ENSG00000153976	HS3ST3A1	ENSG00000171889	MIR31HG	1.3389481716046e-149	0.422427355623146	9.38368084575161e-142	1.17790238806897e-43	0.401095917866826	8.25503205537959e-36
ENSG00000153993	SEMA3D	ENSG00000171889	MIR31HG	1.06197889242058e-280	0.556886824671756	7.44261144884877e-273	1.1277473411258e-62	0.474496281057047	7.90353304795023e-55
ENSG00000154229	PRKCA	ENSG00000171889	MIR31HG	2.12558960294967e-158	0.433609866667067	1.48966590836928e-150	7.30726054309442e-48	0.418963409524542	5.12110940866204e-40
ENSG00000154736	ADAMTS5	ENSG00000171889	MIR31HG	5.06314459166056e-234	0.515599976133824	3.54837729582159e-226	3.34917971074437e-50	0.428447420410336	2.34718820094648e-42
ENSG00000155324	GRAMD2B	ENSG00000171889	MIR31HG	2.62007225469872e-184	0.464289609163558	1.83621161388478e-176	1.9281491593115e-53	0.441104923948253	1.35129474894465e-45
ENSG00000155760	FZD7	ENSG00000171889	MIR31HG	7.41928383140173e-160	0.435421603100719	5.19961810728535e-152	4.60779502885458e-50	0.427893934782123	3.22925702953801e-42
ENSG00000155966	AFF2	ENSG00000171889	MIR31HG	8.11539889306078e-150	0.422708861240233	5.68747280614954e-142	1.71448270179412e-44	0.404737955147468	1.20155199658832e-36
ENSG00000157168	NRG1	ENSG00000171889	MIR31HG	5.32431631602368e-245	0.525838175755851	3.73141291731403e-237	4.59409974320495e-58	0.458287118760149	3.21965903371166e-50
ENSG00000157227	MMP14	ENSG00000171889	MIR31HG	1.83106410636065e-177	0.456485872293966	1.28325513612738e-169	2.45542702093226e-44	0.404062585905152	1.72082415085945e-36
ENSG00000157399	ARSE	ENSG00000171889	MIR31HG	3.35936657174812e-220	0.502191120021754	2.35432740577206e-212	1.54812520544155e-46	0.413448156225949	1.08496453747853e-38
ENSG00000159403	C1R	ENSG00000171889	MIR31HG	1.79496902048144e-179	0.458797192843929	1.2579588047851e-171	2.03227067151075e-56	0.45228229317688	1.42426568690739e-48
ENSG00000160613	PCSK7	ENSG00000171889	MIR31HG	5.17501572354272e-142	0.412433042502354	3.62677935944868e-134	5.35944121243091e-46	0.411175247415668	3.75602931581365e-38
ENSG00000161681	SHANK1	ENSG00000171889	MIR31HG	1.90660956919233e-170	0.448267869266271	1.3361992700073e-162	1.84677148563653e-46	0.413126365686613	1.29426325706692e-38
ENSG00000162493	PDPN	ENSG00000171889	MIR31HG	1.2044760903402e-192	0.473529545493415	8.44126715117451e-185	1.73774446529862e-64	0.480637021016679	1.21785441734401e-56
ENSG00000162614	NEXN	ENSG00000171889	MIR31HG	1.70495186165487e-136	0.404944633174145	1.1948725474539e-128	4.49319676330921e-51	0.431908895730988	3.14894372300682e-43
[truncated: 338,080+ more rows]

## Sheet: lncRNA_clusters
lncRNA	Tot_significant_associations	cluster	lncRNA_symbol
ENSG00000260032	1976	1	NORAD
ENSG00000248008	1926	1	NRAV
ENSG00000281649	1820	1	EBLN3P
ENSG00000234456	1801	2	MAGI2-AS3
ENSG00000179523	1732	1	EIF3J-DT
ENSG00000259976	1716	1	AC093010.3
ENSG00000233006	1705	1	MIR3936HG
ENSG00000225733	1702	1	FGD5-AS1
ENSG00000273015	1606	1	AC008124.1
ENSG00000255248	1545	2	MIR100HG
ENSG00000266904	1532	1	LINC00663
ENSG00000271976	1489	1	AC012467.2
ENSG00000272323	1483	1	AC026801.2
ENSG00000257621	1478	1	PSMA3-AS1
ENSG00000230590	1453	1	FTX
ENSG00000250903	1421	1	GMDS-DT
ENSG00000273472	1420	1	AC096733.2
ENSG00000245849	1399	1	RAD51-AS1
ENSG00000278385	1392	1	AC121338.2
ENSG00000214106	1382	1	PAXIP1-AS2
ENSG00000268204	1376	1	AC008763.1
ENSG00000248360	1362	1	LINC00504
ENSG00000259366	1295	1	AC108449.2
ENSG00000255399	1245	2	TBX5-AS1
ENSG00000179406	1234	1	LINC00174
ENSG00000215256	1227	1	DHRS4-AS1
ENSG00000285282	1227	1	NA
ENSG00000230630	1216	2	DNM3OS
ENSG00000235531	1204	2	MSC-AS1
ENSG00000254810	1196	2	AP001189.3
ENSG00000226137	1190	1	BAIAP2-DT
ENSG00000236088	1175	1	COX10-AS1
ENSG00000241684	1162	2	ADAMTS9-AS2
ENSG00000274173	1161	1	AL035661.1
ENSG00000272335	1154	1	AC093297.2
ENSG00000261879	1140	1	AC087500.1
ENSG00000260966	1119	1	AP001486.2
ENSG00000203865	1114	1	ATP1A1-AS1
ENSG00000259969	1107	2	AL049838.1
ENSG00000260461	1101	1	AL133355.1
ENSG00000273388	1097	2	AC005291.2
ENSG00000268049	1093	1	AC012313.2
ENSG00000272654	1079	1	AL358472.2
ENSG00000249348	1077	1	UGDH-AS1
ENSG00000249669	1073	2	CARMN
ENSG00000249042	1063	1	AC008771.1
ENSG00000271147	1060	1	ARMCX5-GPRASP2
ENSG00000237080	1057	1	EHMT2-AS1
ENSG00000177640	1041	1	CASC2
ENSG00000253552	1040	2	HOXA-AS2
ENSG00000237125	1028	2	HAND2-AS1
ENSG00000196810	1026	1	CTBP1-DT
ENSG00000272933	1020	1	AL391121.1
ENSG00000270177	1019	1	AC104109.2
ENSG00000249673	1015	1	NOP14-AS1
ENSG00000243701	1010	1	DUBR
ENSG00000248866	1009	1	USP46-AS1
ENSG00000254231	1005	1	AC103760.1
ENSG00000272841	1005	2	AL139393.2
ENSG00000270696	1001	1	AC005034.3
ENSG00000267348	996	1	GEMIN7-AS1
ENSG00000180139	989	2	ACTA2-AS1
ENSG00000261269	981	2	AC093278.2
ENSG00000280241	980	2	AC079298.3
ENSG00000283917	980	2	NA
ENSG00000196295	976	1	AC005154.1
ENSG00000267272	974	2	LINC01140
ENSG00000259623	965	1	AC125257.1
ENSG00000261799	964	1	AC007406.5
ENSG00000259807	948	2	AC009093.1
ENSG00000238045	947	1	AC009133.1
ENSG00000270412	943	2	AL136084.3
ENSG00000231365	935	1	AL359915.2
ENSG00000245812	931	2	LINC02202
ENSG00000235652	929	1	AL356599.1
ENSG00000259793	927	1	AC013726.1
ENSG00000280928	927	1	NA
ENSG00000274292	917	1	AC084018.2
ENSG00000237248	911	2	LINC00987
ENSG00000260912	908	1	AL158206.1
ENSG00000255455	888	1	AP003486.1
ENSG00000272316	884	1	AL021368.2
ENSG00000259367	882	2	AC087286.2
ENSG00000264067	873	2	AC005291.1
ENSG00000245317	872	1	AC008393.1
ENSG00000282393	872	1	AC016588.2
ENSG00000284274	872	1	NA
ENSG00000214548	869	2	MEG3
ENSG00000254703	861	2	SENCR
ENSG00000272913	858	1	AC009237.14
ENSG00000248441	852	2	LINC01197
ENSG00000271816	850	1	AC022400.5
ENSG00000262879	849	1	AC068152.1
ENSG00000230479	844	2	AP000695.1
ENSG00000186594	840	2	MIR22HG
ENSG00000282800	840	2	NA
ENSG00000273033	839	1	LINC02035
ENSG00000223546	838	1	LINC00630
ENSG00000281103	834	3	TRG-AS1
ENSG00000277767	833	1	AL442128.2
ENSG00000253661	832	2	ZFHX4-AS1
ENSG00000260136	832	1	AC008915.2
ENSG00000203709	826	1	MIR29B2CHG
ENSG00000263873	822	2	AP003396.5
ENSG00000260219	818	1	AC106782.2
ENSG00000224238	811	1	WARS2-IT1
ENSG00000230393	811	1	AC092667.1
ENSG00000234390	808	1	USP27X-AS1
ENSG00000245573	808	1	BDNF-AS
ENSG00000267080	797	1	ASB16-AS1
ENSG00000260517	792	2	AC009093.2
ENSG00000248429	791	1	FAM198B-AS1
ENSG00000237187	787	2	NR2F1-AS1
ENSG00000229647	784	2	MYOSLID
ENSG00000237188	784	1	AC242426.2
ENSG00000278133	783	1	AC135050.6
ENSG00000242588	781	1	AC108010.1
ENSG00000263072	781	1	ZNF213-AS1
ENSG00000226200	779	1	SGMS1-AS1
ENSG00000251615	779	1	AC104825.1
ENSG00000270021	779	1	AC026691.1
ENSG00000268001	776	3	CARD8-AS1
ENSG00000244402	774	1	RN7SL314P
ENSG00000269867	767	1	AC010326.3
ENSG00000215386	755	2	MIR99AHG
ENSG00000247774	754	3	PCED1B-AS1
ENSG00000241158	751	2	ADAMTS9-AS1
ENSG00000229847	748	2	EMX2OS
ENSG00000223813	744	1	AC007255.1
ENSG00000251141	743	1	MRPS30-DT
ENSG00000265519	741	1	AC015922.3
ENSG00000279442	733	1	AP000542.2
ENSG00000230551	729	1	AC021078.1
ENSG00000260267	726	1	AC026471.1
ENSG00000257151	724	1	PWAR6
ENSG00000257181	722	1	AC025423.4
ENSG00000233178	721	1	AL161457.2
ENSG00000239407	721	1	Z68871.1
ENSG00000248690	721	2	HAS2-AS1
ENSG00000224914	718	1	LINC00863
ENSG00000274565	718	2	AC080038.1
ENSG00000225684	715	2	FAM225B
ENSG00000269054	715	1	AC012313.6
ENSG00000267364	710	3	AC022706.1
ENSG00000258708	709	1	SLC25A21-AS1
ENSG00000234883	706	3	MIR155HG
ENSG00000259834	701	3	AL365361.1
ENSG00000272849	697	1	AC084018.1
ENSG00000278600	689	1	AC015871.3
ENSG00000267002	685	1	AC060780.1
ENSG00000205913	684	1	SRRM2-AS1
ENSG00000266962	683	1	AC067852.2
ENSG00000255191	682	2	AP003555.3
ENSG00000261327	681	2	AC134312.5
ENSG00000257337	680	1	AC068888.1
ENSG00000260997	680	3	AC004847.1
ENSG00000267520	679	1	AC010733.2
ENSG00000243836	677	2	WDR86-AS1
ENSG00000245937	676	1	LINC01184
ENSG00000212694	675	1	LINC01089
ENSG00000233117	675	2	LINC00702
ENSG00000267107	675	2	PCAT19
ENSG00000272140	670	1	AC022400.6
ENSG00000281556	668	3	NA
ENSG00000247572	667	1	CKMT2-AS1
ENSG00000227039	662	3	ITGB2-AS1
ENSG00000255197	661	3	AC090559.1
ENSG00000197308	659	1	GATA3-AS1
ENSG00000232638	655	1	AL390294.1
ENSG00000245164	655	3	LINC00861
ENSG00000225791	654	1	TRAM2-AS1
ENSG00000251379	654	1	AC099550.1
ENSG00000267481	653	1	AC011477.2
ENSG00000196696	647	1	AC009022.1
ENSG00000267009	647	1	AC007780.1
ENSG00000268027	646	3	AC243960.1
ENSG00000272752	645	1	STAG3L5P-PVRIG2P-PILRB
ENSG00000256894	639	2	AC022509.3
ENSG00000259725	633	1	AC106738.2
ENSG00000276855	629	1	AC015922.4
ENSG00000274925	628	1	AC008741.2
ENSG00000224842	627	1	AL161908.1
ENSG00000258727	627	1	AL135999.1
ENSG00000266088	624	3	AC004585.1
ENSG00000263272	623	1	AC004148.2
ENSG00000268941	623	2	LINC01711
ENSG00000261664	621	1	TTC39A-AS1
ENSG00000188825	619	1	LINC00910
ENSG00000239665	613	1	AL157392.3
ENSG00000234949	612	1	AC104667.2
ENSG00000228203	610	2	RNF144A-AS1
ENSG00000272341	610	1	AL137003.2
ENSG00000228649	609	2	SNHG26
ENSG00000261126	609	1	RBFADN
ENSG00000261039	607	2	LINC02544
ENSG00000245571	604	1	FAM111A-DT
ENSG00000281852	602	2	LINC00891
ENSG00000235576	601	3	LINC01871
ENSG00000265494	601	1	AC005304.2
ENSG00000263011	600	1	AC108134.4
ENSG00000270504	600	2	AL391422.3
ENSG00000224137	599	3	LINC01857
ENSG00000276997	597	1	AL513314.2
ENSG00000229108	596	2	LINC02587
ENSG00000267074	596	3	AC015911.3
ENSG00000283674	596	1	AC068587.4
ENSG00000226197	594	2	AL583785.1
ENSG00000233895	593	2	AL121761.1
ENSG00000272780	593	2	AC233702.9
ENSG00000256262	592	3	USP30-AS1
ENSG00000237943	584	3	PRKCQ-AS1
ENSG00000269352	580	1	PTOV1-AS2
ENSG00000225938	579	2	AL109741.1
ENSG00000263164	575	1	AC087500.2
ENSG00000212766	574	1	EWSAT1
ENSG00000245954	571	3	LINC02273
ENSG00000241769	569	1	LINC00893
ENSG00000275367	568	1	AC092111.1
ENSG00000229152	567	1	ANKRD10-IT1
ENSG00000270179	567	1	AP002840.2
ENSG00000267414	566	1	AC120049.1
ENSG00000223652	563	2	AC106786.1
ENSG00000261742	561	2	LINC00922
ENSG00000270015	560	1	AC087481.3
ENSG00000260565	558	1	ERVK13-1
ENSG00000256039	556	3	LINC02446
ENSG00000253352	555	1	TUG1
ENSG00000233818	554	2	AP000695.2
ENSG00000224424	553	1	PRKAR2A-AS1
ENSG00000248996	552	3	AC145098.1
ENSG00000245060	551	1	LINC00847
ENSG00000230333	550	2	AC004160.1
ENSG00000272941	550	3	AC083862.2
ENSG00000254860	549	1	TMEM9B-AS1
ENSG00000254510	547	2	AP001107.5
ENSG00000186615	545	1	KTN1-AS1
ENSG00000233093	543	3	LINC00892
ENSG00000247708	543	1	STX18-AS1
ENSG00000255495	543	1	AC145124.1
ENSG00000228606	541	1	AL139011.1
ENSG00000261505	541	1	AL031714.1
ENSG00000250208	538	2	FZD10-DT
ENSG00000223745	536	1	CCDC18-AS1
ENSG00000254837	534	1	AP001372.2
ENSG00000278834	534	1	AC073508.3
ENSG00000234918	533	1	AL157387.1
ENSG00000237499	532	3	AL357060.1
ENSG00000233521	531	2	LINC01638
ENSG00000277631	530	2	PGM5P3-AS1
ENSG00000251169	529	1	LINC01843
ENSG00000197291	528	1	RAMP2-AS1
ENSG00000253200	528	1	AC037459.3
ENSG00000262580	528	1	AC087741.1
ENSG00000271858	528	1	CYB561D2
ENSG00000244265	527	1	SIAH2-AS1
ENSG00000260822	525	1	AC004656.1
ENSG00000235584	523	1	AC008268.1
ENSG00000225208	519	1	AL133387.1
ENSG00000225706	519	2	PTPRD-AS1
ENSG00000259459	518	1	LINC02568
ENSG00000230838	517	2	LINC01614
ENSG00000238121	517	3	LINC00426
ENSG00000259583	513	2	AC015712.2
ENSG00000237181	512	3	AC147651.4
ENSG00000261534	512	1	AL596244.1
ENSG00000280721	507	3	LINC01943
ENSG00000233237	506	1	LINC00472
ENSG00000263327	504	1	TAPT1-AS1
ENSG00000272686	504	1	AC006333.2
ENSG00000260710	502	1	AC120498.4
ENSG00000167912	501	3	AC090152.1
ENSG00000225361	501	1	PPP1R26-AS1
ENSG00000265206	497	3	AC004687.1
ENSG00000260793	495	1	AC003102.1
ENSG00000268575	493	1	AL031282.2
ENSG00000242258	492	3	LINC00996
ENSG00000247556	492	1	OIP5-AS1
ENSG00000238035	490	1	AC138035.1
ENSG00000234771	486	1	SLC25A25-AS1
ENSG00000263069	484	1	AC124319.2
ENSG00000230896	483	1	AL604028.1
ENSG00000272909	482	1	AL122035.2
ENSG00000253768	481	1	AC008663.1
ENSG00000270175	477	1	AC023509.4
ENSG00000258331	472	2	LINC02461
ENSG00000261416	472	3	AC012645.3
ENSG00000251301	471	3	LINC02384
ENSG00000225265	470	1	TAF1A-AS1
ENSG00000228495	468	2	LINC01013
ENSG00000265479	467	1	DTX2P1-UPK3BP1-PMS2P11
ENSG00000197301	465	2	AC090673.1
ENSG00000282907	465	1	Z98883.1
ENSG00000278784	464	1	AL136295.7
ENSG00000285309	464	1	NA
ENSG00000204261	462	3	PSMB8-AS1
ENSG00000206296	462	3	NA
ENSG00000231591	462	3	NA
ENSG00000231999	462	2	LRRC8C-DT
ENSG00000235540	462	3	NA
ENSG00000225855	460	1	RUSC1-AS1
ENSG00000241657	457	3	TRBV11-2
ENSG00000130600	455	2	H19
ENSG00000245213	455	1	AC105285.1
ENSG00000271918	455	1	AC034236.2
ENSG00000225670	454	2	CADM3-AS1
ENSG00000232352	454	1	SEMA3B-AS1
ENSG00000284624	451	1	AC092902.5
ENSG00000255733	450	3	IFNG-AS1
ENSG00000205890	449	1	AC108134.1
ENSG00000278390	449	1	AL354696.2
ENSG00000235703	448	1	LINC00894
ENSG00000237513	448	3	AC007384.1
ENSG00000224958	445	2	PGM5-AS1
ENSG00000235314	444	1	LINC00957
ENSG00000285410	444	1	GABPB1-IT1
ENSG00000260114	442	1	AC120114.2
ENSG00000245750	441	1	DRAIC
ENSG00000228427	438	3	AL590764.1
ENSG00000206337	436	3	HCP5
ENSG00000254605	435	2	AP003555.2
ENSG00000225914	434	1	AL662796.1
ENSG00000284693	429	2	AL928921.2
ENSG00000268970	428	1	AC022150.2
ENSG00000285094	428	1	LINC01488
ENSG00000224559	424	1	LINC01087
ENSG00000213062	422	1	AL021068.1
ENSG00000177822	420	2	AC098864.1
ENSG00000245556	417	1	SCAMP1-AS1
ENSG00000203993	416	1	ARRDC1-AS1
ENSG00000276980	416	3	AC008760.2
ENSG00000226777	413	3	FAM30A
ENSG00000277059	413	3	NA
ENSG00000235257	412	1	ITGA9-AS1
ENSG00000263400	412	2	TMEM220-AS1
ENSG00000285090	412	2	AC002074.1
ENSG00000253738	411	1	OTUD6B-AS1
ENSG00000258498	410	2	DIO3OS
ENSG00000274281	410	1	AC022929.2
ENSG00000275764	410	1	AC092747.4
ENSG00000213599	409	1	SLX1A-SULT1A3
ENSG00000228223	408	2	HCG11
ENSG00000225470	407	1	JPX
ENSG00000267328	407	2	AC002398.2
ENSG00000245694	406	1	CRNDE
ENSG00000233593	405	2	AL590094.1
ENSG00000227719	404	1	AC006042.1
ENSG00000230606	402	1	AC092683.1
ENSG00000253187	402	2	HOXA10-AS
ENSG00000206232	401	3	NA
ENSG00000233089	401	3	NA
ENSG00000234365	401	3	NA
ENSG00000261167	401	1	AC107027.3
ENSG00000234184	394	3	LINC01781
ENSG00000248932	394	1	AC097103.2
ENSG00000236333	393	2	TRHDE-AS1
ENSG00000225331	390	3	LINC01678
ENSG00000265415	390	3	AC099850.3
ENSG00000275601	390	1	AC011330.2
ENSG00000237523	388	2	LINC00857
ENSG00000261659	388	1	Z92544.2
ENSG00000223485	385	2	LINC01615
ENSG00000259847	385	2	LINC02126
ENSG00000263432	385	2	RN7SL689P
ENSG00000256128	384	3	LINC00944
ENSG00000258733	382	3	LINC02328
ENSG00000281794	381	1	NA
ENSG00000230155	379	3	FO393401.1
ENSG00000257894	379	2	AC027288.3
ENSG00000186056	378	1	MATN1-AS1
ENSG00000232063	376	1	AL691447.2
ENSG00000269937	376	1	AC093525.7
ENSG00000228536	375	2	AL513283.1
ENSG00000274653	375	1	AC106782.6
ENSG00000249456	374	1	AL731577.2
ENSG00000261474	374	1	AC026471.4
ENSG00000282953	372	1	NA
ENSG00000280512	371	1	NA
ENSG00000236914	370	2	LINC01852
ENSG00000224660	369	1	SH3BP5-AS1
ENSG00000242908	367	2	AADACL2-AS1
ENSG00000244586	367	2	WNT5A-AS1
ENSG00000251022	367	1	THAP9-AS1
ENSG00000261175	367	2	LINC02188
ENSG00000262003	367	2	AC087392.1
ENSG00000268030	364	1	AC005253.1
ENSG00000281915	364	1	NA
ENSG00000242086	363	1	MUC20-OT1
ENSG00000223552	362	3	AC098613.1
ENSG00000226751	362	3	AF127936.1
ENSG00000215769	359	1	ARHGAP27P1-BPTFP1-KPNA2P3
ENSG00000273847	359	1	NA
ENSG00000280623	357	1	PCAT14
ENSG00000260051	356	1	AL031600.1
ENSG00000238164	354	1	TNFRSF14-AS1
ENSG00000262766	354	1	AC135050.5
ENSG00000271643	354	1	AC112220.4
ENSG00000281197	354	1	NA
ENSG00000258824	353	1	AL122035.1
ENSG00000233682	351	2	AL356417.2
ENSG00000228639	350	2	ROCR
ENSG00000254815	350	1	AP006284.1
ENSG00000197536	349	3	C5orf56
ENSG00000231064	347	1	AC234582.1
ENSG00000238042	346	2	LINC02257
ENSG00000261408	346	1	TEN1-CDK3
ENSG00000261183	344	1	SPINT1-AS1
ENSG00000270055	343	1	AC127502.2
ENSG00000231826	342	2	LINC01819
ENSG00000231621	339	3	AC013264.1
ENSG00000231074	338	1	HCG18
ENSG00000255471	338	2	AP001528.2
ENSG00000281392	336	1	AC107204.1
ENSG00000213057	335	1	C1orf220
ENSG00000236017	335	1	ASMTL-AS1
ENSG00000272141	335	1	AL390719.2
ENSG00000221817	334	1	PPP3CB-AS1
ENSG00000229140	334	1	CCDC26
ENSG00000188185	333	1	LINC00265
ENSG00000261584	333	1	AL513548.1
ENSG00000266208	333	1	AC080112.1
ENSG00000237940	332	1	LINC01238
ENSG00000273729	332	1	AC007686.3
ENSG00000281060	332	1	NA
ENSG00000204850	331	2	AC011484.1
ENSG00000224078	329	1	SNHG14
ENSG00000254290	328	1	AC124067.4
ENSG00000228544	326	1	CCDC183-AS1
ENSG00000232527	326	2	AC245595.1
ENSG00000234779	326	2	BNC2-AS1
ENSG00000250320	326	2	AC113383.1
ENSG00000258441	326	1	LINC00641
ENSG00000261061	326	3	AC092718.4
ENSG00000260618	325	1	AC025917.1
ENSG00000272168	323	2	CASC15
ENSG00000157306	322	1	ZFHX2-AS1
ENSG00000245532	320	1	NEAT1
ENSG00000267288	319	1	AC138150.2
ENSG00000271367	319	1	AL034374.1
ENSG00000240990	318	2	HOXA11-AS
ENSG00000280733	318	1	NA
ENSG00000281213	318	1	NA
ENSG00000228971	317	2	AL356479.1
ENSG00000264247	314	1	LINC00909
ENSG00000246451	312	1	AL049840.1
ENSG00000260686	312	1	AC008669.1
ENSG00000275512	312	1	AC007998.4
ENSG00000247121	311	1	AC009126.1
ENSG00000253959	311	1	LINC01863
ENSG00000278884	311	2	CU634019.2
ENSG00000224220	310	3	AC104699.1
ENSG00000267565	310	1	AC011477.3
ENSG00000249096	309	3	LINC02362
ENSG00000277534	309	1	AC007996.1
ENSG00000180769	308	1	WDFY3-AS2
ENSG00000215067	308	1	ALOX12-AS1
ENSG00000259426	308	1	AC027237.3
ENSG00000231367	307	2	AC011247.1
ENSG00000255182	307	1	AC084125.2
ENSG00000237233	305	1	TMEM26-AS1
ENSG00000206417	304	1	H1FX-AS1
ENSG00000213742	304	1	ZNF337-AS1
ENSG00000233621	304	1	LINC01137
ENSG00000228401	302	2	AL590226.1
ENSG00000232931	302	1	LINC00342
ENSG00000272482	302	2	AC254633.1
ENSG00000273142	301	1	AC073335.2
ENSG00000268087	300	1	AC008764.2
ENSG00000256916	299	2	AP000851.1
ENSG00000281603	298	1	NA
ENSG00000187951	297	3	AC091057.1
ENSG00000236213	297	3	AC006369.1
ENSG00000254164	297	1	AC008663.3
ENSG00000228315	296	1	GUSBP11
ENSG00000246100	296	2	LINC00900
ENSG00000277801	295	2	AL138478.1
ENSG00000177133	294	2	LINC00982
ENSG00000267523	293	1	AC008735.2
ENSG00000234899	292	2	SOX9-AS1
ENSG00000260280	291	1	SLX1B-SULT1A4
ENSG00000244620	290	3	AC246787.2
ENSG00000254419	290	1	AL139349.1
ENSG00000256650	290	1	RERG-IT1
ENSG00000258376	290	2	AC004846.1
ENSG00000271774	290	2	AL109930.1
ENSG00000271895	290	1	AL109811.3
ENSG00000282135	290	3	NA
ENSG00000285331	289	1	AC010999.3
ENSG00000273247	286	1	AC097376.2
ENSG00000269194	285	1	AC006942.1
ENSG00000271020	285	1	AC112220.2
ENSG00000116883	284	1	AL591845.1
ENSG00000248727	284	1	LINC01948
ENSG00000261188	284	1	Z95115.1
ENSG00000249346	283	1	LINC01016
ENSG00000224870	281	1	AL391244.1
ENSG00000273137	281	1	AL022328.2
ENSG00000255774	280	1	AP000439.2
ENSG00000229124	278	2	VIM-AS1
ENSG00000232679	277	2	LINC01705
ENSG00000261801	277	1	LOXL1-AS1
ENSG00000249203	276	1	LINC02224
ENSG00000178977	275	1	LINC00324
ENSG00000226877	274	1	AL354733.1
ENSG00000230415	274	1	LINC01786
ENSG00000224397	273	3	SMIM25
ENSG00000224975	273	1	INE1
ENSG00000233078	273	1	AL355994.3
ENSG00000263345	273	1	AC006435.2
ENSG00000272153	273	1	AL365330.1
ENSG00000233429	272	2	HOTAIRM1
ENSG00000278621	272	1	AC037198.2
ENSG00000231437	270	1	LINC01750
ENSG00000232415	270	1	ELN-AS1
ENSG00000275888	268	1	AC132872.3
ENSG00000237491	267	1	AL669831.5
ENSG00000235706	266	1	DICER1-AS1
ENSG00000267013	264	2	LINC01929
ENSG00000260774	263	1	AC021087.3
ENSG00000251602	262	1	AL928654.1
ENSG00000225783	261	3	MIAT
ENSG00000239636	261	3	AC004865.2
ENSG00000260989	261	1	AL133297.2
ENSG00000251442	260	3	LINC01094
ENSG00000254929	260	1	AL591684.2
ENSG00000257167	259	3	TMPO-AS1
ENSG00000171889	258	2	MIR31HG
ENSG00000174365	258	1	SNHG11
ENSG00000236144	258	1	TMEM147-AS1
ENSG00000259972	258	1	AC009120.2
ENSG00000269609	257	1	RPARP-AS1
ENSG00000204685	256	1	STARD7-AS1
ENSG00000230454	256	1	U73166.1
ENSG00000233038	256	3	AC011899.2
ENSG00000254366	256	2	AC062004.1
ENSG00000267270	256	1	PARD6G-AS1
ENSG00000272518	256	1	AC036214.2
ENSG00000267121	253	3	AC008105.3
ENSG00000277701	253	1	AC159540.2
ENSG00000261888	252	2	AC144831.1
ENSG00000262468	252	1	LINC01569
ENSG00000282005	252	1	NA
ENSG00000282474	248	3	NA
ENSG00000284606	248	1	AC105233.5
ENSG00000235437	247	1	LINC01278
ENSG00000230314	246	1	ELOVL2-AS1
ENSG00000230390	246	2	LINC01048
ENSG00000261324	246	1	AC010168.2
ENSG00000273796	246	2	BX322562.1
ENSG00000274272	246	1	AC069281.2
ENSG00000227946	244	1	AC007383.2
ENSG00000283192	244	1	NA
ENSG00000236871	243	1	LINC00106
ENSG00000278730	243	1	AC005332.7
ENSG00000231943	242	2	PGM5P4-AS1
ENSG00000233860	242	2	AC107072.2
ENSG00000259772	242	3	AC012236.1
ENSG00000267653	242	2	AC002546.1
ENSG00000284968	242	1	AC093827.4
ENSG00000265148	241	3	TSPOAP1-AS1
ENSG00000241288	240	1	AC092902.2
ENSG00000245105	240	2	A2M-AS1
ENSG00000248399	240	1	AL645924.1
ENSG00000261971	240	1	MMP25-AS1
ENSG00000215374	239	1	FAM66B
ENSG00000245149	239	1	RNF139-AS1
ENSG00000272823	239	2	AL445423.1
ENSG00000246859	238	2	STARD4-AS1
ENSG00000261654	238	1	AL360270.2
ENSG00000254802	237	3	AC022182.2
ENSG00000244968	235	1	LIFR-AS1
ENSG00000267532	235	2	MIR497HG
ENSG00000227456	234	2	LINC00310
ENSG00000227925	234	2	LINC01655
ENSG00000232611	234	1	AL683813.1
ENSG00000269890	234	1	AL353593.1
ENSG00000153363	233	1	LINC00467
ENSG00000227591	231	2	AL031316.1
ENSG00000262227	231	1	AC004771.3
ENSG00000273179	231	2	AC092535.4
ENSG00000174680	230	1	GRIK1-AS1
ENSG00000248309	229	2	MEF2C-AS1
ENSG00000234703	227	2	AF015262.1
ENSG00000261523	227	1	AC009167.1
ENSG00000261695	227	1	AC136443.4
ENSG00000282427	227	1	NA
ENSG00000231028	226	1	LINC00271
ENSG00000256124	226	2	LINC01152
ENSG00000267904	226	1	AC024075.1
ENSG00000271936	226	3	AC012073.1
ENSG00000226445	224	2	BX322234.1
ENSG00000231528	224	2	FAM225A
ENSG00000272668	224	1	AL590560.2
ENSG00000246263	222	1	UBR5-AS1
ENSG00000261094	222	1	AC007066.2
ENSG00000261240	222	1	AC009065.6
ENSG00000215039	221	1	CD27-AS1
ENSG00000228043	221	1	AC114763.1
ENSG00000229228	221	3	LINC00582
ENSG00000233823	221	1	AL356311.1
ENSG00000237380	221	2	HOXD-AS2
ENSG00000267077	221	1	AC020663.2
ENSG00000267374	221	3	AC016205.1
ENSG00000261218	220	3	AC099524.1
ENSG00000179818	219	1	PCBP1-AS1
ENSG00000273272	219	3	U62317.5
ENSG00000231920	218	1	NEBL-AS1
ENSG00000265743	217	3	AC138207.5
ENSG00000269825	217	1	AC022150.4
ENSG00000233140	215	3	NA
ENSG00000269044	215	1	AC024075.2
ENSG00000197815	214	1	AC122129.1
ENSG00000231439	214	1	WASIR2
ENSG00000234912	214	1	SNHG20
ENSG00000267274	212	1	AC008770.3
ENSG00000260852	211	1	FBXL19-AS1
ENSG00000267767	211	1	LINC01801
ENSG00000272953	211	1	AC092171.4
ENSG00000232613	210	3	LINC02576
ENSG00000262903	210	1	AC027796.4
ENSG00000226194	209	2	LINC02519
ENSG00000234810	209	1	AL603840.1
ENSG00000268895	209	1	A1BG-AS1
ENSG00000251257	208	2	AC010457.1
ENSG00000228794	207	1	LINC01128
ENSG00000247809	207	2	NR2F2-AS1
ENSG00000261613	207	1	AC093525.6
ENSG00000268403	207	1	AC132192.2
ENSG00000272145	207	1	NFYC-AS1
ENSG00000255142	206	1	AP006621.2
ENSG00000283103	206	1	AC010642.2
ENSG00000229848	205	1	AC139149.1
ENSG00000235609	204	1	AF127577.4
ENSG00000247134	204	3	AC090204.1
ENSG00000275484	204	1	AP003419.3
ENSG00000204054	203	1	LINC00963
ENSG00000260244	201	2	AC104083.1
ENSG00000232160	200	1	RAP2C-AS1
ENSG00000250378	200	2	AC114296.1
ENSG00000257891	200	1	AL929601.1
ENSG00000260009	200	1	LINC02130
ENSG00000242147	199	2	AL365356.5
ENSG00000233098	198	2	CCDC144NL-AS1
ENSG00000224152	197	1	AC009506.1
ENSG00000233384	197	2	AC096537.1
ENSG00000259319	197	1	AF111167.2
ENSG00000274964	197	2	AC026356.1
ENSG00000223343	194	1	AC137630.1
ENSG00000234663	194	3	LINC01934
ENSG00000240731	194	1	AL139287.1
ENSG00000233508	193	1	AL021395.1
ENSG00000249307	192	2	LINC01088
ENSG00000265666	191	1	RARA-AS1
ENSG00000228434	190	1	AC004951.1
ENSG00000263105	190	1	AC009171.2
ENSG00000260917	189	1	AL158212.3
ENSG00000266274	188	3	RN7SL138P
ENSG00000240143	187	3	AL023653.1
ENSG00000242808	186	1	SOX2-OT
ENSG00000281655	186	2	AP000851.2
ENSG00000285347	186	2	AL359555.4
ENSG00000267858	185	1	MZF1-AS1
ENSG00000248779	184	1	AC093297.1
ENSG00000244879	183	1	GABPB1-AS1
ENSG00000247735	183	1	AC120114.1
ENSG00000235947	182	1	EGOT
ENSG00000262370	182	3	AC108134.3
ENSG00000232284	181	1	GNG12-AS1
ENSG00000256633	181	3	AP005019.1
ENSG00000258810	181	3	AL133371.2
ENSG00000262823	181	1	AC127521.1
ENSG00000265369	181	1	PCAT18
ENSG00000225032	180	1	AL162586.1
ENSG00000225880	179	1	LINC00115
ENSG00000226012	179	2	AP001434.1
ENSG00000244733	179	1	AL132656.2
ENSG00000269210	179	2	AC019171.1
ENSG00000225484	178	1	NUTM2B-AS1
ENSG00000231424	178	2	AL445673.1
ENSG00000248049	176	1	UBA6-AS1
ENSG00000272927	176	1	AC107464.3
ENSG00000231889	175	2	TRAF3IP2-AS1
ENSG00000248445	175	1	SEMA6A-AS1
ENSG00000251611	175	1	FAM160A1-DT
ENSG00000276724	175	1	AC123768.4
ENSG00000279066	175	1	HEXDC-IT1
ENSG00000214293	174	1	APTR
ENSG00000259363	174	2	AC090825.1
ENSG00000267454	174	1	ZNF582-AS1
ENSG00000226266	173	1	AC009961.1
ENSG00000275874	173	2	PICSAR
ENSG00000198496	172	1	NBR2
ENSG00000268416	172	1	AC010329.1
ENSG00000280030	172	1	NA
ENSG00000258232	171	3	AC125611.3
ENSG00000267519	171	1	AC020916.1
ENSG00000261501	170	1	AC079341.2
ENSG00000235245	169	1	AL360181.2
ENSG00000270074	169	1	AC087203.3
ENSG00000176912	168	3	TYMSOS
ENSG00000276900	168	1	AC023157.3
ENSG00000224132	167	2	AC112715.1
ENSG00000239677	167	1	PDZRN3-AS1
ENSG00000256462	167	2	AL732437.1
ENSG00000259380	167	1	AC087473.1
ENSG00000258875	166	3	AL135818.1
ENSG00000259891	166	1	AC107375.1
ENSG00000235423	165	1	AC068768.1
ENSG00000228651	164	2	AC074327.1
ENSG00000236901	164	1	MIR600HG
ENSG00000261060	164	1	AL160286.2
ENSG00000273341	164	3	AC004921.1
ENSG00000259604	162	2	AC015712.4
ENSG00000267745	162	2	AC060766.7
ENSG00000261889	161	1	AC108134.2
ENSG00000268471	161	1	MIR4453HG
ENSG00000277182	161	1	AC006449.5
ENSG00000282749	161	1	NA
ENSG00000224023	160	1	AL158835.1
ENSG00000273000	160	1	AP000347.2
ENSG00000259172	159	1	AC023024.1
ENSG00000279232	159	1	AC008522.1
ENSG00000213121	158	1	AL590867.1
ENSG00000182873	157	1	PRKCZ-AS1
ENSG00000258512	157	3	LINC00239
ENSG00000236120	156	3	AC110995.1
ENSG00000246228	156	2	CASC8
ENSG00000260121	156	1	AC138028.4
ENSG00000229807	155	1	XIST
ENSG00000258634	155	1	AL160006.1
ENSG00000281508	155	2	AL078639.1
ENSG00000272666	154	3	U62317.2
ENSG00000197989	153	1	SNHG12
ENSG00000254211	153	2	LINC01485
ENSG00000273084	153	1	AC092171.5
ENSG00000254615	152	2	AC027031.2
ENSG00000257219	152	2	LINC02407
ENSG00000266389	152	3	AC002091.2
ENSG00000273018	151	1	AC107983.2
ENSG00000282685	151	3	NA
ENSG00000196096	150	1	AC079610.1
ENSG00000236859	150	1	NIFK-AS1
ENSG00000176593	149	1	AC008969.1
ENSG00000228526	149	1	MIR34AHG
ENSG00000267152	149	1	AC093227.1
ENSG00000273901	149	1	AC012313.9
ENSG00000232480	148	2	TGFB2-AS1
ENSG00000234432	148	1	AC092171.3
ENSG00000269680	148	1	AC008760.1
ENSG00000272240	148	1	AC004908.1
ENSG00000277036	147	1	NA
ENSG00000237886	146	1	NALT1
ENSG00000230612	145	1	AC004039.1
ENSG00000265975	145	3	AC002091.1
ENSG00000188242	144	1	PP7080
ENSG00000270084	144	1	GAS5-AS1
ENSG00000272068	144	1	AL365181.2
ENSG00000182165	143	1	TP53TG1
ENSG00000250786	143	2	SNHG18
ENSG00000269934	143	1	AL353593.2
ENSG00000196741	141	1	LINC01560
ENSG00000261526	141	1	AC012615.1
ENSG00000261754	141	1	AC008555.1
ENSG00000280993	141	1	NA
ENSG00000228065	140	1	LINC01515
ENSG00000259345	140	1	AC013652.1
ENSG00000283079	140	1	NA
ENSG00000284959	140	1	AC007262.2
ENSG00000255367	139	1	AC127526.2
ENSG00000230163	138	1	AL122010.1
ENSG00000233968	138	2	AL157895.1
ENSG00000246430	138	2	LINC00968
ENSG00000223799	137	3	IL10RB-DT
ENSG00000247271	137	1	ZBED5-AS1
ENSG00000254461	136	1	AP001107.4
ENSG00000255717	136	1	SNHG1
ENSG00000265678	136	1	AC129510.1
ENSG00000268912	136	1	AC012313.5
ENSG00000277310	136	1	AC090246.1
ENSG00000278766	136	1	AC092683.2
ENSG00000245970	135	1	AP003352.1
ENSG00000272405	135	1	AL365181.3
ENSG00000275494	135	1	AC133552.5
ENSG00000224536	134	1	AC096677.1
ENSG00000260778	133	1	AC009065.4
ENSG00000265688	133	1	MAFG-DT
ENSG00000272783	133	2	AC147067.2
ENSG00000281650	133	1	NA
ENSG00000254340	132	2	AC022784.7
ENSG00000275234	132	1	AC010503.4
ENSG00000285002	132	2	NA
ENSG00000267199	131	1	AP001029.2
ENSG00000271270	131	1	TMCC1-AS1
ENSG00000280195	131	1	AC245140.2
ENSG00000281803	131	1	NA
ENSG00000253125	130	1	AC055854.1
ENSG00000276649	129	2	AL117335.1
ENSG00000223776	128	1	LGALS8-AS1
ENSG00000251417	128	1	AC145285.2
ENSG00000282436	128	3	NA
ENSG00000260884	127	1	AC009120.3
ENSG00000267583	127	2	AC007998.3
ENSG00000273218	126	1	AC005776.2
ENSG00000227543	125	1	SPAG5-AS1
ENSG00000230565	125	1	ZNF32-AS2
ENSG00000240291	125	1	AL450384.2
ENSG00000249087	125	1	ZNF436-AS1
ENSG00000283106	125	1	NA
ENSG00000259865	124	1	AL390728.6
ENSG00000262877	124	1	AC110285.2
ENSG00000271122	124	1	AC018647.2
ENSG00000282091	124	1	NA
ENSG00000179743	123	1	AL450998.2
ENSG00000224810	123	1	AL355482.1
ENSG00000227354	123	1	RBM26-AS1
ENSG00000253106	123	1	AC090198.1
ENSG00000257221	123	3	AC007569.1
ENSG00000204049	122	1	AL391421.1
ENSG00000225205	122	3	AC078883.1
ENSG00000275964	122	1	AL355001.2
ENSG00000282690	122	1	NA
ENSG00000229953	121	1	AL590666.2
ENSG00000259943	121	1	AL050341.2
ENSG00000260693	121	1	AC026150.1
ENSG00000260807	121	2	AC009041.2
ENSG00000281960	121	1	NA
ENSG00000170919	120	2	TPT1-AS1
ENSG00000206573	120	1	THUMPD3-AS1
ENSG00000214783	120	1	POLR2J4
ENSG00000228274	119	1	AL021707.2
ENSG00000272462	119	1	U91328.1
ENSG00000275180	119	1	AC048341.2
ENSG00000278921	119	1	EPB41L4A-DT
ENSG00000197180	118	1	AC244090.1
ENSG00000226891	117	1	LINC01359
ENSG00000229619	117	2	MBNL1-AS1
ENSG00000255224	117	3	AC109322.1
ENSG00000259225	117	3	LINC02345
ENSG00000270580	117	1	AC139256.2
ENSG00000245025	116	2	AC107959.1
ENSG00000284428	116	1	AC092329.4
ENSG00000188511	115	3	C22orf34
ENSG00000255422	115	3	AP002954.1
ENSG00000276850	115	2	AC245041.2
ENSG00000213904	114	1	LIPE-AS1
ENSG00000273448	114	1	AC006480.2
ENSG00000281332	114	1	LINC00997
ENSG00000117242	113	1	PINK1-AS
ENSG00000250522	113	1	AC004066.2
ENSG00000276509	113	1	AC239799.2
ENSG00000215424	112	1	MCM3AP-AS1
ENSG00000243368	112	1	MCCC1-AS1
ENSG00000255606	112	1	AP000439.1
ENSG00000258955	112	2	LINC00519
ENSG00000259495	112	1	AC016705.2
ENSG00000230490	111	1	AL139383.1
ENSG00000242282	111	2	AC108488.1
ENSG00000232774	110	1	AL355916.1
ENSG00000247828	110	1	TMEM161B-AS1
ENSG00000257379	110	1	AC023509.1
ENSG00000223949	109	1	ROR1-AS1
ENSG00000225313	109	1	AL513327.1
ENSG00000233532	109	2	LINC00460
ENSG00000248458	109	1	AL139147.1
ENSG00000254389	109	3	RHPN1-AS1
ENSG00000271880	109	1	AGAP11
ENSG00000272669	109	1	AL021707.6
ENSG00000226835	108	1	AC097059.1
ENSG00000246560	108	1	AC018797.2
ENSG00000268006	108	1	PTOV1-AS1
ENSG00000269982	108	1	AC018809.2
ENSG00000255390	107	2	AC091564.4
ENSG00000264112	107	1	AC015813.1
ENSG00000231329	106	1	AL031772.1
ENSG00000247679	106	1	AC139795.2
ENSG00000261716	106	1	AC239868.1
ENSG00000272720	106	1	AL022322.1
ENSG00000273038	106	2	AL365203.2
ENSG00000273760	106	2	AC245041.1
ENSG00000226791	104	3	AC109826.1
ENSG00000238260	104	1	AL513320.1
ENSG00000250742	104	2	LINC02381
ENSG00000258682	104	1	AL132989.1
ENSG00000233937	103	1	AC008443.1
ENSG00000238123	103	1	MID1IP1-AS1
ENSG00000249464	103	2	LINC01091
ENSG00000258765	103	1	AC107958.2
ENSG00000228201	102	1	AL022341.1
ENSG00000235475	102	1	LINC01372
ENSG00000239332	102	2	LINC01119
ENSG00000254864	102	1	AC107884.2
ENSG00000259248	102	1	USP3-AS1
ENSG00000261663	102	1	AC009065.8
ENSG00000262001	102	1	DLGAP1-AS2
ENSG00000275178	102	2	AC018529.1
ENSG00000230530	101	1	LIMD1-AS1
ENSG00000236778	101	1	INTS6-AS1
ENSG00000244055	101	1	AC007566.1
ENSG00000258940	101	1	AL132639.2
ENSG00000272690	101	1	LINC02018
ENSG00000279998	101	1	FP475955.3
ENSG00000230724	100	1	LINC01001
ENSG00000267277	100	1	AC024575.1
ENSG00000232098	99	1	AC012313.1
ENSG00000235919	99	1	ASH1L-AS1
ENSG00000254154	99	1	CRYZL2P-SEC16B
ENSG00000281691	99	1	RBM5-AS1
ENSG00000214719	98	1	AC005562.1
ENSG00000273784	98	1	AL137058.2
ENSG00000225986	97	1	UBXN10-AS1
ENSG00000270820	97	1	AC016727.1
ENSG00000205885	96	1	C1RL-AS1
ENSG00000271850	96	1	LINC02343
ENSG00000273344	96	1	PAXIP1-AS1
ENSG00000238039	95	1	AC244197.2
ENSG00000247796	95	1	AC008966.1
ENSG00000255153	95	1	TOLLIP-AS1
ENSG00000256357	95	1	AL132708.1
ENSG00000270959	95	1	LPP-AS2
ENSG00000273576	95	1	AC009283.1

## Sheet: mRNA_clusters
mRNA	Freq	cluster	mRNA_symbol
ENSG00000164331	336	mRNA_A	ANKRA2
ENSG00000135473	315	mRNA_A	PAN2
ENSG00000186409	304	mRNA_A	CCDC30
ENSG00000181666	304	mRNA_A	HKR1
ENSG00000167766	303	mRNA_A	ZNF83
ENSG00000099326	299	mRNA_A	MZF1
ENSG00000112983	295	mRNA_A	BRD8
ENSG00000186496	294	mRNA_A	ZNF396
ENSG00000131127	284	mRNA_A	ZNF141
ENSG00000163945	281	mRNA_A	UVSSA
ENSG00000157796	280	mRNA_A	WDR19
ENSG00000163617	280	mRNA_A	CCDC191
ENSG00000163482	276	mRNA_A	STK36
ENSG00000101751	271	mRNA_A	POLI
ENSG00000197162	271	mRNA_A	ZNF785
ENSG00000140463	270	mRNA_A	BBS4
ENSG00000174483	268	mRNA_A	BBS1
ENSG00000003756	264	mRNA_A	RBM5
ENSG00000152582	261	mRNA_A	SPEF2
ENSG00000178338	261	mRNA_A	ZNF354B
ENSG00000206530	261	mRNA_A	CFAP44
ENSG00000157259	259	mRNA_A	GATAD1
ENSG00000166432	256	mRNA_A	ZMAT1
ENSG00000114982	256	mRNA_A	KANSL3
ENSG00000174586	255	mRNA_A	ZNF497
ENSG00000172888	254	mRNA_A	ZNF621
ENSG00000147118	254	mRNA_A	ZNF182
ENSG00000228486	253	mRNA_A	C2orf92
ENSG00000165275	252	mRNA_A	TRMT10B
ENSG00000266714	252	mRNA_A	MYO15B
ENSG00000186812	250	mRNA_A	ZNF397
ENSG00000108799	249	mRNA_A	EZH1
ENSG00000183718	249	mRNA_A	TRIM52
ENSG00000214021	247	mRNA_A	TTLL3
ENSG00000113108	245	mRNA_A	APBB3
ENSG00000180376	244	mRNA_A	CCDC66
ENSG00000139631	242	mRNA_A	CSAD
ENSG00000096093	240	mRNA_A	EFHC1
ENSG00000131051	240	mRNA_A	RBM39
ENSG00000010322	239	mRNA_A	NISCH
ENSG00000161010	238	mRNA_A	MRNIP
ENSG00000100813	238	mRNA_A	ACIN1
ENSG00000165533	238	mRNA_A	TTC8
ENSG00000140104	237	mRNA_A	CLBA1
ENSG00000186814	236	mRNA_A	ZSCAN30
ENSG00000115257	234	mRNA_A	PCSK4
ENSG00000144134	233	mRNA_A	RABL2A
ENSG00000138036	232	mRNA_A	DYNC2LI1
ENSG00000163093	232	mRNA_A	BBS5
ENSG00000196689	231	mRNA_A	TRPV1
ENSG00000175309	230	mRNA_A	PHYKPL
ENSG00000142082	230	mRNA_A	SIRT3
ENSG00000198863	229	mRNA_A	RUNDC1
ENSG00000182405	228	mRNA_A	PGBD4
ENSG00000114857	226	mRNA_A	NKTR
ENSG00000100201	226	mRNA_A	DDX17
ENSG00000174456	225	mRNA_A	C12orf76
ENSG00000223547	224	mRNA_A	ZNF844
ENSG00000181513	223	mRNA_A	ACBD4
ENSG00000166887	222	mRNA_A	VPS39
ENSG00000089335	221	mRNA_A	ZNF302
ENSG00000164050	221	mRNA_A	PLXNB1
ENSG00000029725	220	mRNA_A	RABEP1
ENSG00000165943	220	mRNA_A	MOAP1
ENSG00000164066	219	mRNA_A	INTU
ENSG00000156042	219	mRNA_A	CFAP70
ENSG00000112874	219	mRNA_A	NUDT12
ENSG00000114670	218	mRNA_A	NEK11
ENSG00000221978	217	mRNA_A	CCNL2
ENSG00000197776	217	mRNA_A	KLHDC1
ENSG00000173531	216	mRNA_A	MST1
ENSG00000182224	215	mRNA_A	CYB5D1
ENSG00000141519	215	mRNA_A	CCDC40
ENSG00000185246	214	mRNA_A	PRPF39
ENSG00000136936	214	mRNA_A	XPA
ENSG00000142065	214	mRNA_A	ZFP14
ENSG00000178988	213	mRNA_A	MRFAP1L1
ENSG00000153832	213	mRNA_A	FBXO36
ENSG00000263956	212	mRNA_A	NBPF11
ENSG00000109618	211	mRNA_A	SEPSECS
ENSG00000187720	211	mRNA_A	THSD4
ENSG00000113971	211	mRNA_A	NPHP3
ENSG00000144362	210	mRNA_A	PHOSPHO2
ENSG00000011021	210	mRNA_A	CLCN6
ENSG00000165516	210	mRNA_A	KLHDC2
ENSG00000197748	210	mRNA_A	CFAP43
ENSG00000243716	210	mRNA_A	NPIPB5
ENSG00000159214	209	mRNA_A	CCDC24
ENSG00000198894	209	mRNA_A	CIPC
ENSG00000135164	209	mRNA_A	DMTF1
ENSG00000146830	209	mRNA_A	GIGYF1
ENSG00000109920	209	mRNA_A	FNBP4
ENSG00000184381	207	mRNA_A	PLA2G6
ENSG00000107485	207	mRNA_A	GATA3
ENSG00000012822	206	mRNA_A	CALCOCO1
ENSG00000116885	206	mRNA_A	OSCP1
ENSG00000189157	204	mRNA_A	FAM47E
ENSG00000171962	204	mRNA_A	DRC3
ENSG00000083838	204	mRNA_A	ZNF446
ENSG00000032742	204	mRNA_A	IFT88
ENSG00000140398	203	mRNA_A	NEIL1
ENSG00000188234	203	mRNA_A	AGAP4
ENSG00000174233	203	mRNA_A	ADCY6
ENSG00000130684	203	mRNA_A	ZNF337
ENSG00000051009	202	mRNA_A	FAM160A2
ENSG00000198089	201	mRNA_A	SFI1
ENSG00000267680	201	mRNA_A	ZNF224
ENSG00000139865	201	mRNA_A	TTC6
ENSG00000184465	201	mRNA_A	WDR27
ENSG00000185864	201	mRNA_A	NPIPB4
ENSG00000138688	200	mRNA_A	KIAA1109
ENSG00000140527	200	mRNA_A	WDR93
ENSG00000128833	199	mRNA_A	MYO5C
ENSG00000170871	199	mRNA_A	KIAA0232
ENSG00000166275	198	mRNA_A	BORCS7
ENSG00000233024	197	mRNA_A	AC126755.2
ENSG00000141337	196	mRNA_A	ARSG
ENSG00000004534	195	mRNA_A	RBM6
ENSG00000127663	195	mRNA_A	KDM4B
ENSG00000099622	195	mRNA_A	CIRBP
ENSG00000196268	195	mRNA_A	ZNF493
ENSG00000197857	195	mRNA_A	ZNF44
ENSG00000126775	195	mRNA_A	ATG14
ENSG00000143409	194	mRNA_A	MINDY1
ENSG00000104133	194	mRNA_A	SPG11
ENSG00000115459	194	mRNA_A	ELMOD3
ENSG00000115648	194	mRNA_A	MLPH
ENSG00000137497	194	mRNA_A	NUMA1
ENSG00000165118	193	mRNA_A	C9orf64
ENSG00000106479	193	mRNA_A	ZNF862
ENSG00000177034	192	mRNA_A	MTX3
ENSG00000109381	191	mRNA_A	ELF2
ENSG00000127415	191	mRNA_A	IDUA
ENSG00000171448	189	mRNA_A	ZBTB26
ENSG00000132716	189	mRNA_A	DCAF8
ENSG00000011243	189	mRNA_A	AKAP8L
ENSG00000165105	189	mRNA_A	RASEF
ENSG00000163728	188	mRNA_A	TTC14
ENSG00000129514	188	mRNA_A	FOXA1
ENSG00000246922	188	mRNA_A	UBAP1L
ENSG00000143971	187	mRNA_A	ETAA1
ENSG00000185219	187	mRNA_A	ZNF445
ENSG00000204149	187	mRNA_A	AGAP6
ENSG00000135945	187	mRNA_A	REV1
ENSG00000118307	187	mRNA_A	CASC1
ENSG00000232593	186	mRNA_A	KANTR
ENSG00000138380	186	mRNA_A	CARF
ENSG00000111731	186	mRNA_A	C2CD5
ENSG00000031003	186	mRNA_A	FAM13B
ENSG00000137494	186	mRNA_A	ANKRD42
ENSG00000197013	185	mRNA_A	ZNF429
ENSG00000083828	185	mRNA_A	ZNF586
ENSG00000100583	185	mRNA_A	SAMD15
ENSG00000147162	185	mRNA_A	OGT
ENSG00000148225	185	mRNA_A	WDR31
ENSG00000168993	184	mRNA_A	CPLX1
ENSG00000174373	184	mRNA_A	RALGAPA1
ENSG00000196981	183	mRNA_A	WDR5B
ENSG00000133858	183	mRNA_A	ZFC3H1
ENSG00000174796	183	mRNA_A	THAP6
ENSG00000198556	183	mRNA_A	ZNF789
ENSG00000171791	183	mRNA_A	BCL2
ENSG00000198718	183	mRNA_A	TOGARAM1
ENSG00000169519	183	mRNA_A	METTL15
ENSG00000109436	182	mRNA_A	TBC1D9
ENSG00000117480	182	mRNA_A	FAAH
ENSG00000075826	182	mRNA_A	SEC31B
ENSG00000140043	182	mRNA_A	PTGR2
ENSG00000166167	182	mRNA_A	BTRC
ENSG00000188938	182	mRNA_A	FAM120AOS
ENSG00000107829	182	mRNA_A	FBXW4
ENSG00000120262	181	mRNA_A	CCDC170
ENSG00000132424	181	mRNA_A	PNISR
ENSG00000172650	181	mRNA_A	AGAP5
ENSG00000157388	180	mRNA_A	CACNA1D
ENSG00000139651	180	mRNA_A	ZNF740
ENSG00000169762	180	mRNA_A	TAPT1
ENSG00000184154	180	mRNA_A	LRTOMT
ENSG00000168970	180	mRNA_A	JMJD7-PLA2G4B
ENSG00000047346	179	mRNA_A	FAM214A
ENSG00000088448	179	mRNA_A	ANKRD10
ENSG00000164180	178	mRNA_A	TMEM161B
ENSG00000138834	178	mRNA_A	MAPK8IP3
ENSG00000196757	177	mRNA_A	ZNF700
ENSG00000188554	177	mRNA_A	NBR1
ENSG00000168096	177	mRNA_A	ANKS3
ENSG00000174428	177	mRNA_A	GTF2IRD2B
ENSG00000038219	177	mRNA_A	BOD1L1
ENSG00000170949	177	mRNA_A	ZNF160
ENSG00000132793	177	mRNA_A	LPIN3
ENSG00000254413	176	mRNA_A	CHKB-CPT1B
ENSG00000050426	176	mRNA_A	LETMD1
ENSG00000175787	176	mRNA_A	ZNF169
ENSG00000116151	176	mRNA_A	MORN1
ENSG00000132912	176	mRNA_A	DCTN4
ENSG00000197044	175	mRNA_A	ZNF441
ENSG00000119636	175	mRNA_A	BBOF1
ENSG00000186260	175	mRNA_A	MKL2
ENSG00000139160	174	mRNA_A	ETFBKMT
ENSG00000205560	174	mRNA_A	CPT1B
ENSG00000139613	174	mRNA_A	SMARCC2
ENSG00000163818	174	mRNA_A	LZTFL1
ENSG00000168434	174	mRNA_A	COG7
ENSG00000204271	174	mRNA_A	SPIN3
ENSG00000166262	174	mRNA_A	FAM227B
ENSG00000161664	174	mRNA_A	ASB16
ENSG00000137449	174	mRNA_A	CPEB2
ENSG00000140326	173	mRNA_A	CDAN1
ENSG00000022976	173	mRNA_A	ZNF839
ENSG00000164118	173	mRNA_A	CEP44
ENSG00000124839	173	mRNA_A	RAB17
ENSG00000167740	173	mRNA_A	CYB5D2
ENSG00000204172	172	mRNA_A	AGAP9
ENSG00000185513	172	mRNA_A	L3MBTL1
ENSG00000132406	172	mRNA_A	TMEM128
ENSG00000101104	171	mRNA_A	PABPC1L
ENSG00000083896	171	mRNA_A	YTHDC1
ENSG00000186166	171	mRNA_A	CCDC84
ENSG00000138468	171	mRNA_A	SENP7
ENSG00000088543	171	mRNA_A	C3orf18
ENSG00000167186	171	mRNA_A	COQ7
ENSG00000187742	170	mRNA_A	SECISBP2
ENSG00000138660	170	mRNA_A	AP1AR
ENSG00000162543	170	mRNA_A	UBXN10
ENSG00000172361	170	mRNA_A	CFAP53
ENSG00000074621	170	mRNA_A	SLC24A1
ENSG00000251247	169	mRNA_A	ZNF345
ENSG00000103599	169	mRNA_A	IQCH
ENSG00000134884	169	mRNA_A	ARGLU1
ENSG00000163257	169	mRNA_A	DCAF16
ENSG00000172771	168	mRNA_A	EFCAB12
ENSG00000103199	168	mRNA_A	ZNF500
ENSG00000120733	168	mRNA_A	KDM3B
ENSG00000197054	167	mRNA_A	ZNF763
ENSG00000163660	167	mRNA_A	CCNL1
ENSG00000142687	167	mRNA_A	KIAA0319L
ENSG00000198408	167	mRNA_A	OGA
ENSG00000196659	167	mRNA_A	TTC30B
ENSG00000204130	167	mRNA_A	RUFY2
ENSG00000178467	167	mRNA_A	P4HTM
ENSG00000065029	166	mRNA_A	ZNF76
ENSG00000168010	166	mRNA_A	ATG16L2
ENSG00000134533	165	mRNA_A	RERG
ENSG00000107864	165	mRNA_A	CPEB3
ENSG00000095066	165	mRNA_A	HOOK2
ENSG00000091831	164	mRNA_A	ESR1
ENSG00000166783	164	mRNA_A	MARF1
ENSG00000134253	164	mRNA_A	TRIM45
ENSG00000148341	164	mRNA_A	SH3GLB2
ENSG00000094914	163	mRNA_A	AAAS
ENSG00000153914	163	mRNA_A	SREK1
ENSG00000140400	163	mRNA_A	MAN2C1
ENSG00000236287	163	mRNA_A	ZBED5
ENSG00000165494	163	mRNA_A	PCF11
ENSG00000124193	163	mRNA_A	SRSF6
ENSG00000186666	162	mRNA_A	BCDIN3D
ENSG00000172466	162	mRNA_A	ZNF24
ENSG00000173011	162	mRNA_A	TADA2B
ENSG00000026036	162	mRNA_A	RTEL1-TNFRSF6B
ENSG00000267221	162	mRNA_A	C17orf113
ENSG00000244754	161	mRNA_A	N4BP2L2
ENSG00000054392	161	mRNA_A	HHAT
ENSG00000285043	161	mRNA_A	AC093512.2
ENSG00000164296	161	mRNA_A	TIGD6
ENSG00000162572	161	mRNA_A	SCNN1D
ENSG00000103510	161	mRNA_A	KAT8
ENSG00000118513	161	mRNA_A	MYB
ENSG00000215041	161	mRNA_A	NEURL4
ENSG00000141699	161	mRNA_A	RETREG3
ENSG00000060642	160	mRNA_A	PIGV
ENSG00000061987	160	mRNA_A	MON2
ENSG00000173013	160	mRNA_A	CCDC96
ENSG00000174282	160	mRNA_A	ZBTB4
ENSG00000169045	159	mRNA_A	HNRNPH1
ENSG00000188283	159	mRNA_A	ZNF383
ENSG00000184619	159	mRNA_A	KRBA2
ENSG00000158423	159	mRNA_A	RIBC1
ENSG00000186976	159	mRNA_A	EFCAB6
ENSG00000100650	159	mRNA_A	SRSF5
ENSG00000178252	159	mRNA_A	WDR6
ENSG00000145241	158	mRNA_A	CENPC
ENSG00000168589	158	mRNA_A	DYNLRB2
ENSG00000214029	158	mRNA_A	ZNF891
ENSG00000103343	158	mRNA_A	ZNF174
ENSG00000090905	158	mRNA_A	TNRC6A
ENSG00000136944	158	mRNA_A	LMX1B
ENSG00000148814	158	mRNA_A	LRRC27
ENSG00000149927	158	mRNA_A	DOC2A
ENSG00000189079	157	mRNA_A	ARID2
ENSG00000126945	157	mRNA_A	HNRNPH2
ENSG00000213213	157	mRNA_A	CCDC183
ENSG00000220205	156	mRNA_A	VAMP2
ENSG00000198198	156	mRNA_A	SZT2
ENSG00000185278	156	mRNA_A	ZBTB37
ENSG00000160051	156	mRNA_A	IQCC
ENSG00000124593	156	mRNA_A	AL365205.1
ENSG00000157578	156	mRNA_A	LCA5L
ENSG00000172006	156	mRNA_A	ZNF554
ENSG00000139636	156	mRNA_A	LMBR1L
ENSG00000173230	155	mRNA_A	GOLGB1
ENSG00000214279	155	mRNA_A	SCART1
ENSG00000168778	155	mRNA_A	TCTN2
ENSG00000198589	155	mRNA_A	LRBA
ENSG00000197375	155	mRNA_A	SLC22A5
ENSG00000070610	155	mRNA_A	GBA2
ENSG00000197724	155	mRNA_A	PHF2
ENSG00000178498	154	mRNA_A	DTX3
ENSG00000150995	154	mRNA_A	ITPR1
ENSG00000149582	154	mRNA_A	TMEM25
ENSG00000219626	154	mRNA_A	FAM228B
ENSG00000144749	153	mRNA_A	LRIG1
ENSG00000214447	153	mRNA_A	FAM187A
ENSG00000206113	153	mRNA_A	CFAP99
ENSG00000126581	153	mRNA_A	BECN1
ENSG00000174628	153	mRNA_A	IQCK
ENSG00000134830	153	mRNA_A	C5AR2
ENSG00000187535	153	mRNA_A	IFT140
ENSG00000160961	153	mRNA_A	ZNF333
ENSG00000164053	153	mRNA_A	ATRIP
ENSG00000136044	152	mRNA_A	APPL2
ENSG00000283189	152	mRNA_A	AC104452.1
ENSG00000112981	152	mRNA_A	NME5
ENSG00000155729	152	mRNA_A	KCTD18
ENSG00000174132	152	mRNA_A	FAM174A
ENSG00000010361	152	mRNA_A	FUZ
ENSG00000132680	151	mRNA_A	KHDC4
ENSG00000144026	151	mRNA_A	ZNF514
ENSG00000128159	151	mRNA_A	TUBGCP6
ENSG00000198585	151	mRNA_A	NUDT16
ENSG00000125814	151	mRNA_A	NAPB
ENSG00000217128	151	mRNA_A	FNIP1
ENSG00000146063	151	mRNA_A	TRIM41
ENSG00000136828	151	mRNA_A	RALGPS1
ENSG00000147133	150	mRNA_A	TAF1
ENSG00000152443	150	mRNA_A	ZNF776
ENSG00000108733	150	mRNA_A	PEX12
ENSG00000164048	150	mRNA_A	ZNF589
ENSG00000117616	149	mRNA_A	RSRP1
ENSG00000186376	149	mRNA_A	ZNF75D
ENSG00000163879	149	mRNA_A	DNALI1
ENSG00000177082	149	mRNA_A	WDR73
ENSG00000145029	149	mRNA_A	NICN1
ENSG00000139625	148	mRNA_A	MAP3K12
ENSG00000165821	148	mRNA_A	SALL2
ENSG00000198466	148	mRNA_A	ZNF587
ENSG00000146067	148	mRNA_A	FAM193B
ENSG00000121671	148	mRNA_A	CRY2
ENSG00000103197	148	mRNA_A	TSC2
ENSG00000116138	148	mRNA_A	DNAJC16
ENSG00000170959	148	mRNA_A	DCDC1
ENSG00000178188	147	mRNA_A	SH2B1
ENSG00000196422	147	mRNA_A	PPP1R26
ENSG00000116580	147	mRNA_A	GON4L
ENSG00000141294	147	mRNA_A	LRRC46
ENSG00000004838	147	mRNA_A	ZMYND10
ENSG00000165424	147	mRNA_B	ZCCHC24
ENSG00000067369	146	mRNA_A	TP53BP1
ENSG00000152520	146	mRNA_A	PAN3
ENSG00000172046	146	mRNA_A	USP19
ENSG00000180626	146	mRNA_A	ZNF594
ENSG00000164406	146	mRNA_A	LEAP2
ENSG00000222014	146	mRNA_A	RAB6C
ENSG00000170500	146	mRNA_A	LONRF2
ENSG00000196872	146	mRNA_A	KIAA1211L
ENSG00000215252	146	mRNA_A	GOLGA8B
ENSG00000196678	146	mRNA_A	ERI2
ENSG00000168228	146	mRNA_A	ZCCHC4
ENSG00000157429	145	mRNA_A	ZNF19
ENSG00000184677	145	mRNA_A	ZBTB40
ENSG00000178971	145	mRNA_A	CTC1
ENSG00000183401	145	mRNA_A	CCDC159
ENSG00000105792	145	mRNA_A	CFAP69
ENSG00000089091	145	mRNA_A	DZANK1
ENSG00000214367	145	mRNA_A	HAUS3
ENSG00000254995	144	mRNA_A	STX16-NPEPL1
ENSG00000111540	144	mRNA_A	RAB5B
ENSG00000159433	144	mRNA_B	STARD9
ENSG00000114735	144	mRNA_A	HEMK1
ENSG00000137802	144	mRNA_A	MAPKBP1
ENSG00000165868	144	mRNA_A	HSPA12A
ENSG00000198453	144	mRNA_A	ZNF568
ENSG00000104957	143	mRNA_A	CCDC130
ENSG00000139531	143	mRNA_A	SUOX
ENSG00000169246	143	mRNA_A	NPIPB3
ENSG00000177873	143	mRNA_A	ZNF619
ENSG00000172465	143	mRNA_A	TCEAL1
ENSG00000115137	142	mRNA_A	DNAJC27
ENSG00000174788	142	mRNA_A	PCP2
ENSG00000134352	142	mRNA_A	IL6ST
ENSG00000243696	142	mRNA_A	AC006254.1
ENSG00000128694	142	mRNA_A	OSGEPL1
ENSG00000172992	142	mRNA_A	DCAKD
ENSG00000144642	141	mRNA_B	RBMS3
ENSG00000010310	141	mRNA_A	GIPR
ENSG00000154767	141	mRNA_A	XPC
ENSG00000196388	141	mRNA_A	INCA1
ENSG00000117305	141	mRNA_A	HMGCL
ENSG00000008869	141	mRNA_A	HEATR5B
ENSG00000004777	141	mRNA_A	ARHGAP33
ENSG00000196569	141	mRNA_B	LAMA2
ENSG00000186834	141	mRNA_A	HEXIM1
ENSG00000182606	140	mRNA_A	TRAK1
ENSG00000061936	140	mRNA_A	SFSWAP
ENSG00000019144	140	mRNA_B	PHLDB1
ENSG00000168906	140	mRNA_A	MAT2A
ENSG00000181555	140	mRNA_A	SETD2
ENSG00000010318	140	mRNA_A	PHF7
ENSG00000168806	139	mRNA_A	LCMT2
ENSG00000140632	139	mRNA_A	GLYR1
ENSG00000182903	139	mRNA_A	ZNF721
ENSG00000108239	139	mRNA_A	TBC1D12
ENSG00000183044	139	mRNA_A	ABAT
ENSG00000156313	139	mRNA_A	RPGR
ENSG00000121716	138	mRNA_A	PILRB
ENSG00000174749	138	mRNA_A	FAM241A
ENSG00000196405	138	mRNA_A	EVL
ENSG00000033030	138	mRNA_A	ZCCHC8
ENSG00000169375	138	mRNA_A	SIN3A
ENSG00000115365	138	mRNA_A	LANCL1
ENSG00000020181	138	mRNA_B	ADGRA2
ENSG00000204681	138	mRNA_A	GABBR1
ENSG00000163946	137	mRNA_A	FAM208A
ENSG00000136925	137	mRNA_A	TSTD2
ENSG00000165699	137	mRNA_A	TSC1
ENSG00000136636	137	mRNA_A	KCTD3
ENSG00000183722	137	mRNA_B	LHFPL6
ENSG00000161996	137	mRNA_A	WDR90
ENSG00000155256	137	mRNA_A	ZFYVE27
ENSG00000015479	137	mRNA_A	MATR3
ENSG00000166938	137	mRNA_A	DIS3L
ENSG00000152583	136	mRNA_B	SPARCL1
ENSG00000185070	136	mRNA_B	FLRT2
ENSG00000163138	136	mRNA_A	PACRGL
ENSG00000119865	136	mRNA_B	CNRIP1
ENSG00000105127	136	mRNA_A	AKAP8
ENSG00000197892	136	mRNA_A	KIF13B
ENSG00000169955	135	mRNA_A	ZNF747
ENSG00000123384	135	mRNA_B	LRP1
ENSG00000128915	134	mRNA_A	ICE2
ENSG00000174099	134	mRNA_B	MSRB3
ENSG00000125434	134	mRNA_A	SLC25A35
ENSG00000111077	134	mRNA_A	TNS2
ENSG00000198081	134	mRNA_A	ZBTB14
ENSG00000136883	134	mRNA_A	KIF12
ENSG00000204852	133	mRNA_A	TCTN1
ENSG00000111554	133	mRNA_A	MDM1
ENSG00000240038	133	mRNA_A	AMY2B
ENSG00000197768	133	mRNA_A	STPG3
ENSG00000138785	133	mRNA_A	INTS12
ENSG00000165633	133	mRNA_B	VSTM4
ENSG00000138078	133	mRNA_A	PREPL
ENSG00000196177	133	mRNA_A	ACADSB
ENSG00000178935	132	mRNA_A	ZNF552
ENSG00000225362	132	mRNA_A	CT62
ENSG00000245680	132	mRNA_A	ZNF585B
ENSG00000187486	132	mRNA_A	KCNJ11
ENSG00000119638	132	mRNA_A	NEK9
ENSG00000122299	132	mRNA_A	ZC3H7A
ENSG00000160323	132	mRNA_A	ADAMTS13
ENSG00000119844	131	mRNA_A	AFTPH
ENSG00000007237	131	mRNA_B	GAS7
ENSG00000166086	131	mRNA_B	JAM3
ENSG00000285458	131	mRNA_A	AC093827.5
ENSG00000243710	131	mRNA_A	CFAP57
ENSG00000137871	131	mRNA_A	ZNF280D
ENSG00000166987	131	mRNA_A	MBD6
ENSG00000156030	131	mRNA_A	ELMSAN1
ENSG00000165115	131	mRNA_A	KIF27
ENSG00000183853	131	mRNA_B	KIRREL1
ENSG00000122008	131	mRNA_A	POLK
ENSG00000137776	131	mRNA_A	SLTM
ENSG00000100564	131	mRNA_A	PIGH
ENSG00000075275	130	mRNA_A	CELSR1
ENSG00000114698	130	mRNA_B	PLSCR4
ENSG00000177469	130	mRNA_B	CAVIN1
ENSG00000104859	130	mRNA_A	CLASRP
ENSG00000144504	130	mRNA_A	ANKMY1
ENSG00000104365	130	mRNA_A	IKBKB
ENSG00000112624	130	mRNA_A	BICRAL
ENSG00000183889	130	mRNA_A	AC138969.1
ENSG00000213020	130	mRNA_A	ZNF611
ENSG00000164124	129	mRNA_A	TMEM144
ENSG00000113595	129	mRNA_A	TRIM23
ENSG00000111725	129	mRNA_A	PRKAB1
ENSG00000013441	129	mRNA_A	CLK1
ENSG00000103647	129	mRNA_B	CORO2B
ENSG00000164169	129	mRNA_A	PRMT9
ENSG00000145868	129	mRNA_A	FBXO38
ENSG00000005379	129	mRNA_A	TSPOAP1
ENSG00000006194	129	mRNA_A	ZNF263
ENSG00000283297	129	mRNA_A	TEX52
ENSG00000122870	129	mRNA_B	BICC1
ENSG00000149930	129	mRNA_A	TAOK2
ENSG00000174348	128	mRNA_B	PODN
ENSG00000144218	128	mRNA_A	AFF3
ENSG00000166912	128	mRNA_A	MTMR10
ENSG00000186310	128	mRNA_B	NAP1L3
ENSG00000132485	128	mRNA_A	ZRANB2
ENSG00000009724	128	mRNA_A	MASP2
ENSG00000166169	128	mRNA_A	POLL
ENSG00000187187	128	mRNA_A	ZNF546
ENSG00000122707	127	mRNA_B	RECK
ENSG00000168564	127	mRNA_A	CDKN2AIP
ENSG00000065361	127	mRNA_A	ERBB3
ENSG00000118564	127	mRNA_A	FBXL5
ENSG00000237441	127	mRNA_A	RGL2
ENSG00000114904	127	mRNA_A	NEK4
ENSG00000130751	127	mRNA_A	NPAS1
ENSG00000148218	127	mRNA_A	ALAD
ENSG00000110514	127	mRNA_A	MADD
ENSG00000163126	127	mRNA_A	ANKRD23
ENSG00000187955	127	mRNA_B	COL14A1
ENSG00000121310	126	mRNA_A	ECHDC2
ENSG00000093183	126	mRNA_A	SEC22C
ENSG00000144283	126	mRNA_A	PKP4
ENSG00000186329	126	mRNA_A	TMEM212
ENSG00000182636	126	mRNA_B	NDN
ENSG00000278129	126	mRNA_A	ZNF8
ENSG00000148516	126	mRNA_B	ZEB1
ENSG00000011465	125	mRNA_B	DCN
ENSG00000141424	125	mRNA_A	SLC39A6
ENSG00000095574	125	mRNA_A	IKZF5
ENSG00000112837	125	mRNA_B	TBX18
ENSG00000122678	125	mRNA_A	POLM
ENSG00000082258	125	mRNA_A	CCNT2
ENSG00000140443	125	mRNA_A	IGF1R
ENSG00000158286	125	mRNA_A	RNF207
ENSG00000166343	125	mRNA_A	MSS51
ENSG00000114388	125	mRNA_A	NPRL2
ENSG00000114841	125	mRNA_A	DNAH1
ENSG00000167371	124	mRNA_A	PRRT2
ENSG00000128591	124	mRNA_B	FLNC
ENSG00000091986	124	mRNA_B	CCDC80
ENSG00000185261	124	mRNA_A	KIAA0825
ENSG00000117625	124	mRNA_A	RCOR3
ENSG00000185946	124	mRNA_A	RNPC3
ENSG00000128928	124	mRNA_A	IVD
ENSG00000167280	124	mRNA_A	ENGASE
ENSG00000235106	124	mRNA_A	BRD3OS
ENSG00000125967	124	mRNA_A	NECAB3
ENSG00000197774	124	mRNA_A	EME2
ENSG00000168517	124	mRNA_A	HEXIM2
ENSG00000132840	123	mRNA_B	BHMT2
ENSG00000183323	123	mRNA_A	CCDC125
ENSG00000131016	123	mRNA_B	AKAP12
ENSG00000132122	123	mRNA_A	SPATA6
ENSG00000249709	123	mRNA_A	ZNF564
ENSG00000176055	123	mRNA_A	MBLAC2
ENSG00000203880	123	mRNA_A	PCMTD2
ENSG00000068745	123	mRNA_A	IP6K2
ENSG00000079102	123	mRNA_B	RUNX1T1
ENSG00000018189	123	mRNA_A	RUFY3
ENSG00000167524	123	mRNA_A	SGK494
ENSG00000115661	123	mRNA_A	STK16
ENSG00000151292	122	mRNA_A	CSNK1G3
ENSG00000100941	122	mRNA_A	PNN
ENSG00000106823	122	mRNA_B	ECM2
ENSG00000164463	122	mRNA_A	CREBRF
ENSG00000121417	122	mRNA_A	ZNF211
ENSG00000075407	122	mRNA_A	ZNF37A
ENSG00000047188	122	mRNA_A	YTHDC2
ENSG00000204946	122	mRNA_A	ZNF783
ENSG00000149451	122	mRNA_B	ADAM33
ENSG00000107938	121	mRNA_A	EDRF1
ENSG00000166246	121	mRNA_A	C16orf71
ENSG00000135392	121	mRNA_A	DNAJC14
ENSG00000122970	121	mRNA_A	IFT81
ENSG00000196670	121	mRNA_A	ZFP62
ENSG00000096717	121	mRNA_A	SIRT1
ENSG00000016864	121	mRNA_A	GLT8D1
ENSG00000166436	121	mRNA_A	TRIM66
ENSG00000120832	121	mRNA_A	MTERF2
ENSG00000047578	121	mRNA_A	KIAA0556
ENSG00000122257	121	mRNA_A	RBBP6
ENSG00000124171	121	mRNA_A	PARD6B
ENSG00000138175	121	mRNA_A	ARL3
ENSG00000120820	120	mRNA_B	GLT8D2
ENSG00000171174	120	mRNA_A	RBKS
ENSG00000196159	120	mRNA_B	FAT4
ENSG00000188785	120	mRNA_A	ZNF548
ENSG00000182916	120	mRNA_B	TCEAL7
ENSG00000143341	120	mRNA_B	HMCN1
ENSG00000108176	120	mRNA_A	DNAJC12
ENSG00000126773	120	mRNA_A	PCNX4
ENSG00000285269	120	mRNA_A	AL160269.1
ENSG00000198932	120	mRNA_B	GPRASP1
ENSG00000118965	120	mRNA_A	WDR35
ENSG00000145147	120	mRNA_B	SLIT2
ENSG00000148399	120	mRNA_A	DPH7
ENSG00000137727	119	mRNA_B	ARHGAP20
ENSG00000143443	119	mRNA_A	C1orf56
ENSG00000109686	119	mRNA_B	SH3D19
ENSG00000077254	119	mRNA_A	USP33
ENSG00000150477	119	mRNA_A	KIAA1328
ENSG00000177981	119	mRNA_A	ASB8
ENSG00000109180	119	mRNA_A	OCIAD1
ENSG00000148672	119	mRNA_A	GLUD1
ENSG00000123066	118	mRNA_A	MED13L
ENSG00000165819	118	mRNA_A	METTL3
ENSG00000092607	118	mRNA_B	TBX15
ENSG00000125746	118	mRNA_A	EML2
ENSG00000041880	118	mRNA_A	PARP3
ENSG00000180488	118	mRNA_A	MIGA1
ENSG00000140332	118	mRNA_A	TLE3
ENSG00000125386	118	mRNA_A	FAM193A
ENSG00000162733	118	mRNA_B	DDR2
ENSG00000183801	118	mRNA_B	OLFML1
ENSG00000175395	118	mRNA_A	ZNF25
ENSG00000149050	118	mRNA_A	ZNF214
ENSG00000179912	118	mRNA_A	R3HDM2
ENSG00000140987	118	mRNA_A	ZSCAN32
ENSG00000011523	118	mRNA_A	CEP68
ENSG00000066654	118	mRNA_A	THUMPD1
ENSG00000140682	118	mRNA_B	TGFB1I1
ENSG00000087245	118	mRNA_B	MMP2
ENSG00000002016	118	mRNA_A	RAD52
ENSG00000184500	117	mRNA_B	PROS1
ENSG00000158062	117	mRNA_A	UBXN11
ENSG00000271601	117	mRNA_B	LIX1L
ENSG00000100307	117	mRNA_A	CBX7
ENSG00000181785	117	mRNA_A	OR5AS1
ENSG00000273045	117	mRNA_A	C2orf15
ENSG00000177374	117	mRNA_B	HIC1
ENSG00000121297	117	mRNA_B	TSHZ3
ENSG00000168936	117	mRNA_A	TMEM129
ENSG00000160007	117	mRNA_A	ARHGAP35
ENSG00000173681	117	mRNA_A	BCLAF3
ENSG00000111145	116	mRNA_B	ELK3
ENSG00000168803	116	mRNA_A	ADAL
ENSG00000103540	116	mRNA_A	CCP110
ENSG00000283930	116	mRNA_A	AL117339.5
ENSG00000035862	116	mRNA_B	TIMP2
ENSG00000163516	116	mRNA_A	ANKZF1
ENSG00000102935	116	mRNA_B	ZNF423
ENSG00000123124	116	mRNA_A	WWP1
ENSG00000100722	116	mRNA_A	ZC3H14
ENSG00000144406	116	mRNA_A	UNC80
ENSG00000215375	116	mRNA_A	MYL5
ENSG00000059145	116	mRNA_A	UNKL
ENSG00000154889	116	mRNA_A	MPPE1
ENSG00000172146	116	mRNA_A	OR1A1
ENSG00000197380	116	mRNA_B	DACT3
ENSG00000105974	115	mRNA_B	CAV1
ENSG00000103196	115	mRNA_B	CRISPLD2
ENSG00000258890	115	mRNA_A	CEP95
ENSG00000189184	115	mRNA_B	PCDH18
ENSG00000196466	115	mRNA_A	ZNF799
ENSG00000102878	115	mRNA_A	HSF4
ENSG00000163430	115	mRNA_B	FSTL1
ENSG00000173040	115	mRNA_B	EVC2
ENSG00000074047	115	mRNA_B	GLI2
ENSG00000115446	115	mRNA_A	UNC50
ENSG00000162994	115	mRNA_A	CLHC1
ENSG00000168301	115	mRNA_A	KCTD6
ENSG00000141665	115	mRNA_A	FBXO15
ENSG00000164252	115	mRNA_A	AGGF1
ENSG00000138764	114	mRNA_A	CCNG2
ENSG00000173480	114	mRNA_A	ZNF417
ENSG00000150628	114	mRNA_A	SPATA4
ENSG00000134107	114	mRNA_A	BHLHE40
ENSG00000179941	114	mRNA_A	BBS10
ENSG00000163072	114	mRNA_A	NOSTRIN
ENSG00000069943	114	mRNA_A	PIGB
ENSG00000113391	114	mRNA_A	FAM172A
ENSG00000137145	114	mRNA_A	DENND4C
ENSG00000196476	114	mRNA_A	C20orf96
ENSG00000126785	114	mRNA_B	RHOJ
ENSG00000144061	114	mRNA_A	NPHP1
ENSG00000256087	114	mRNA_A	ZNF432
ENSG00000163513	113	mRNA_B	TGFBR2
ENSG00000128191	113	mRNA_A	DGCR8
ENSG00000113721	113	mRNA_B	PDGFRB
ENSG00000196628	113	mRNA_B	TCF4
ENSG00000180902	113	mRNA_A	D2HGDH
ENSG00000159086	113	mRNA_A	PAXBP1
ENSG00000102870	113	mRNA_A	ZNF629
ENSG00000156650	113	mRNA_A	KAT6B
ENSG00000096872	113	mRNA_A	IFT74
ENSG00000166482	113	mRNA_B	MFAP4
ENSG00000172935	113	mRNA_B	MRGPRF
ENSG00000135999	113	mRNA_A	EPC2
ENSG00000186448	113	mRNA_A	ZNF197
ENSG00000090565	113	mRNA_A	RAB11FIP3
ENSG00000147421	113	mRNA_A	HMBOX1
ENSG00000151743	112	mRNA_A	AMN1
ENSG00000154721	112	mRNA_B	JAM2
ENSG00000187609	112	mRNA_A	EXD3
ENSG00000116539	112	mRNA_A	ASH1L
ENSG00000106780	112	mRNA_A	MEGF9
ENSG00000196312	112	mRNA_A	MFSD14C
ENSG00000091136	112	mRNA_B	LAMB1
ENSG00000140092	112	mRNA_B	FBLN5
ENSG00000198315	112	mRNA_A	ZKSCAN8
ENSG00000100802	112	mRNA_A	C14orf93
ENSG00000167978	112	mRNA_A	SRRM2
ENSG00000173068	112	mRNA_B	BNC2
ENSG00000159239	112	mRNA_A	AC005041.1
ENSG00000178567	112	mRNA_A	EPM2AIP1
ENSG00000165792	112	mRNA_A	METTL17
ENSG00000166272	112	mRNA_A	WBP1L
ENSG00000145743	112	mRNA_A	FBXL17
ENSG00000166946	111	mRNA_A	CCNDBP1
ENSG00000162755	111	mRNA_A	KLHDC9
ENSG00000113318	111	mRNA_A	MSH3
ENSG00000143442	111	mRNA_A	POGZ
ENSG00000254585	111	mRNA_B	MAGEL2
ENSG00000170917	111	mRNA_A	NUDT6
ENSG00000024422	111	mRNA_B	EHD2
ENSG00000167220	111	mRNA_A	HDHD2
ENSG00000162383	111	mRNA_B	SLC1A7
ENSG00000177363	111	mRNA_B	LRRN4CL
ENSG00000284308	111	mRNA_A	C2orf81
ENSG00000100580	111	mRNA_A	TMED8
ENSG00000088854	111	mRNA_B	C20orf194
ENSG00000007392	111	mRNA_A	LUC7L
ENSG00000166033	111	mRNA_B	HTRA1
ENSG00000147121	110	mRNA_A	KRBOX4
ENSG00000163359	110	mRNA_B	COL6A3
ENSG00000170624	110	mRNA_B	SGCD
ENSG00000187066	110	mRNA_A	TMEM262
ENSG00000130940	110	mRNA_A	CASZ1
ENSG00000119723	110	mRNA_A	COQ6
ENSG00000129473	110	mRNA_A	BCL2L2
ENSG00000198521	110	mRNA_A	ZNF43
ENSG00000198105	110	mRNA_A	ZNF248
ENSG00000160445	110	mRNA_A	ZER1
ENSG00000149557	110	mRNA_B	FEZ1
ENSG00000142330	110	mRNA_A	CAPN10
ENSG00000169554	110	mRNA_B	ZEB2
ENSG00000113558	110	mRNA_A	SKP1
ENSG00000053900	110	mRNA_A	ANAPC4
ENSG00000115840	110	mRNA_A	SLC25A12
ENSG00000239305	110	mRNA_A	RNF103
ENSG00000197256	110	mRNA_B	KANK2
ENSG00000168779	109	mRNA_B	SHOX2
ENSG00000263002	109	mRNA_A	ZNF234
ENSG00000162241	109	mRNA_A	SLC25A45
ENSG00000259431	109	mRNA_A	THTPA
ENSG00000267281	109	mRNA_A	AC023509.3
ENSG00000183160	109	mRNA_B	TMEM119
ENSG00000204695	109	mRNA_A	OR14J1
ENSG00000112320	109	mRNA_B	SOBP
ENSG00000058600	109	mRNA_A	POLR3E
ENSG00000169946	109	mRNA_B	ZFPM2
ENSG00000174606	109	mRNA_A	ANGEL2
ENSG00000258461	109	mRNA_A	AC012651.1
ENSG00000238083	109	mRNA_A	LRRC37A2
ENSG00000136859	109	mRNA_B	ANGPTL2
ENSG00000074410	109	mRNA_A	CA12
ENSG00000198961	109	mRNA_A	PJA2
ENSG00000173258	109	mRNA_A	ZNF483
ENSG00000139908	109	mRNA_A	TSSK4
ENSG00000130224	109	mRNA_B	LRCH2
ENSG00000129518	109	mRNA_A	EAPP
ENSG00000143412	108	mRNA_A	ANXA9
ENSG00000142599	108	mRNA_A	RERE
ENSG00000174227	108	mRNA_A	PIGG
ENSG00000160188	108	mRNA_A	RSPH1
ENSG00000198625	108	mRNA_A	MDM4
ENSG00000172671	108	mRNA_A	ZFAND4
ENSG00000086589	108	mRNA_A	RBM22
ENSG00000104852	108	mRNA_A	SNRNP70
ENSG00000113522	108	mRNA_A	RAD50
ENSG00000165113	108	mRNA_A	GKAP1
ENSG00000167232	108	mRNA_A	ZNF91
ENSG00000079308	108	mRNA_B	TNS1
ENSG00000029364	108	mRNA_A	SLC39A9
ENSG00000112769	107	mRNA_B	LAMA4
ENSG00000112739	107	mRNA_A	PRPF4B
ENSG00000172986	107	mRNA_B	GXYLT2
ENSG00000066739	107	mRNA_A	ATG2B
ENSG00000073910	107	mRNA_A	FRY
ENSG00000116132	107	mRNA_B	PRRX1
ENSG00000164329	107	mRNA_A	TENT2
ENSG00000113240	107	mRNA_A	CLK4
ENSG00000107562	107	mRNA_B	CXCL12
ENSG00000171163	107	mRNA_A	ZNF692
ENSG00000081177	107	mRNA_A	EXD2
ENSG00000163539	107	mRNA_A	CLASP2
ENSG00000118096	107	mRNA_A	IFT46
ENSG00000149575	107	mRNA_B	SCN2B
ENSG00000171992	107	mRNA_B	SYNPO
ENSG00000121897	107	mRNA_A	LIAS
ENSG00000148090	107	mRNA_A	AUH
ENSG00000019549	107	mRNA_B	SNAI2
ENSG00000197557	107	mRNA_A	TTC30A
ENSG00000221909	107	mRNA_A	FAM200A
ENSG00000137504	106	mRNA_A	CREBZF
ENSG00000198551	106	mRNA_A	ZNF627
ENSG00000184304	106	mRNA_B	PRKD1
ENSG00000164117	106	mRNA_A	FBXO8
ENSG00000107957	106	mRNA_B	SH3PXD2A
ENSG00000183354	106	mRNA_A	KIAA2026
ENSG00000154262	106	mRNA_B	ABCA6
ENSG00000219545	106	mRNA_A	UMAD1
ENSG00000073712	106	mRNA_B	FERMT2
ENSG00000262655	106	mRNA_B	SPON1
ENSG00000182326	106	mRNA_B	C1S
ENSG00000132570	106	mRNA_A	PCBD2
ENSG00000114120	105	mRNA_A	SLC25A36
ENSG00000132622	105	mRNA_B	HSPA12B
ENSG00000164309	105	mRNA_A	CMYA5
ENSG00000187866	105	mRNA_A	FAM122A
ENSG00000166147	105	mRNA_B	FBN1
ENSG00000174599	105	mRNA_A	TRAM1L1
ENSG00000148343	105	mRNA_A	MIGA2
ENSG00000197283	105	mRNA_A	SYNGAP1
ENSG00000157106	105	mRNA_A	SMG1
ENSG00000188878	105	mRNA_A	FBF1
ENSG00000176248	105	mRNA_A	ANAPC2
ENSG00000108474	105	mRNA_A	PIGL
ENSG00000104883	105	mRNA_A	PEX11G
ENSG00000152217	105	mRNA_A	SETBP1
ENSG00000182700	105	mRNA_A	IGIP
ENSG00000156671	105	mRNA_A	SAMD8
ENSG00000140931	105	mRNA_B	CMTM3
ENSG00000105137	105	mRNA_B	SYDE1
ENSG00000038427	105	mRNA_B	VCAN
ENSG00000092439	105	mRNA_A	TRPM7
ENSG00000149292	105	mRNA_A	TTC12
ENSG00000179981	105	mRNA_A	TSHZ1
ENSG00000108312	105	mRNA_A	UBTF
ENSG00000184985	105	mRNA_B	SORCS2
ENSG00000122786	104	mRNA_B	CALD1
ENSG00000244486	104	mRNA_B	SCARF2
ENSG00000145423	104	mRNA_B	SFRP2
ENSG00000151148	104	mRNA_A	UBE3B
ENSG00000008311	104	mRNA_A	AASS
ENSG00000198939	104	mRNA_A	ZFP2
ENSG00000108515	104	mRNA_A	ENO3
ENSG00000163520	104	mRNA_B	FBLN2
ENSG00000174652	104	mRNA_A	ZNF266
ENSG00000127920	104	mRNA_B	GNG11
ENSG00000165757	104	mRNA_B	JCAD
ENSG00000134853	104	mRNA_B	PDGFRA
ENSG00000141258	104	mRNA_A	SGSM2
ENSG00000064607	104	mRNA_A	SUGP2
ENSG00000178229	104	mRNA_A	ZNF543
ENSG00000145741	104	mRNA_A	BTF3
ENSG00000143951	104	mRNA_A	WDPCP
ENSG00000160539	104	mRNA_B	PLPP7
ENSG00000104164	104	mRNA_A	BLOC1S6
ENSG00000136451	104	mRNA_A	VEZF1
ENSG00000187325	104	mRNA_A	TAF9B
ENSG00000164330	104	mRNA_B	EBF1
ENSG00000169744	104	mRNA_B	LDB2
ENSG00000062194	103	mRNA_A	GPBP1
ENSG00000009413	103	mRNA_A	REV3L
ENSG00000167925	103	mRNA_A	GHDC
ENSG00000178761	103	mRNA_A	FAM219B
ENSG00000187961	103	mRNA_A	KLHL17
ENSG00000163281	103	mRNA_A	GNPDA2
ENSG00000131503	103	mRNA_A	ANKHD1
ENSG00000113597	103	mRNA_A	TRAPPC13
ENSG00000127081	103	mRNA_A	ZNF484
ENSG00000132635	103	mRNA_A	PCED1A
ENSG00000198218	103	mRNA_A	QRICH1
ENSG00000148154	103	mRNA_A	UGCG
ENSG00000026025	103	mRNA_B	VIM
ENSG00000101955	103	mRNA_B	SRPX
ENSG00000135338	103	mRNA_A	LCA5
ENSG00000169515	103	mRNA_B	CCDC8
ENSG00000100219	103	mRNA_A	XBP1
ENSG00000182771	103	mRNA_B	GRID1
ENSG00000100938	103	mRNA_A	GMPR2
ENSG00000130517	103	mRNA_A	PGPEP1
ENSG00000113657	103	mRNA_B	DPYSL3
ENSG00000005483	102	mRNA_A	KMT2E
ENSG00000203965	102	mRNA_A	EFCAB7
ENSG00000142798	102	mRNA_B	HSPG2
ENSG00000168944	102	mRNA_A	CEP120
ENSG00000180787	102	mRNA_A	ZFP3
ENSG00000157426	102	mRNA_A	AASDH
ENSG00000160345	102	mRNA_A	C9orf116
ENSG00000152763	102	mRNA_A	WDR78
ENSG00000054118	102	mRNA_A	THRAP3
ENSG00000119711	102	mRNA_A	ALDH6A1
ENSG00000173875	102	mRNA_A	ZNF791
ENSG00000116962	102	mRNA_B	NID1
ENSG00000143303	102	mRNA_A	RRNAD1
ENSG00000167244	102	mRNA_B	IGF2
ENSG00000001631	102	mRNA_A	KRIT1
ENSG00000151338	102	mRNA_A	MIPOL1
ENSG00000196646	102	mRNA_A	ZNF136
ENSG00000175938	102	mRNA_A	ORAI3
ENSG00000186566	101	mRNA_A	GPATCH8
ENSG00000061938	101	mRNA_A	TNK2
ENSG00000188001	101	mRNA_A	TPRG1
ENSG00000163453	101	mRNA_B	IGFBP7
ENSG00000118762	101	mRNA_B	PKD2
ENSG00000186469	101	mRNA_B	GNG2
ENSG00000176971	101	mRNA_B	FIBIN
ENSG00000043143	101	mRNA_A	JADE2
ENSG00000177943	101	mRNA_A	MAMDC4
ENSG00000182107	101	mRNA_A	TMEM30B
ENSG00000177595	101	mRNA_A	PIDD1
ENSG00000178033	101	mRNA_B	CALHM5
ENSG00000167807	101	mRNA_A	AC011511.1
ENSG00000130052	101	mRNA_B	STARD8
ENSG00000253250	101	mRNA_B	C8orf88
ENSG00000204161	100	mRNA_C	TMEM273
ENSG00000104213	100	mRNA_B	PDGFRL
ENSG00000139971	100	mRNA_B	ARMH4
ENSG00000156345	100	mRNA_A	CDK20
ENSG00000161381	100	mRNA_B	PLXDC1
ENSG00000165801	100	mRNA_B	ARHGEF40
ENSG00000134759	100	mRNA_A	ELP2
ENSG00000197976	100	mRNA_A	AKAP17A
ENSG00000137273	100	mRNA_B	FOXF2
ENSG00000178568	100	mRNA_A	ERBB4
ENSG00000196118	100	mRNA_A	CCDC189
ENSG00000142173	100	mRNA_B	COL6A2
ENSG00000168763	100	mRNA_A	CNNM3
ENSG00000166025	100	mRNA_B	AMOTL1
ENSG00000119771	100	mRNA_B	KLHL29
ENSG00000078674	99	mRNA_A	PCM1
ENSG00000143387	99	mRNA_B	CTSK
ENSG00000148848	99	mRNA_B	ADAM12
ENSG00000119681	99	mRNA_B	LTBP2
ENSG00000077044	99	mRNA_A	DGKD
ENSG00000176834	99	mRNA_A	VSIG10
ENSG00000145348	99	mRNA_A	TBCK
ENSG00000117020	99	mRNA_B	AKT3
ENSG00000106809	99	mRNA_B	OGN
ENSG00000109771	99	mRNA_A	LRP2BP
ENSG00000180011	99	mRNA_A	ZADH2
ENSG00000091656	99	mRNA_B	ZFHX4
ENSG00000130635	99	mRNA_B	COL5A1
ENSG00000120458	99	mRNA_A	MSANTD2
ENSG00000078098	99	mRNA_B	FAP
ENSG00000007541	99	mRNA_A	PIGQ
ENSG00000100154	99	mRNA_B	TTC28
ENSG00000131386	99	mRNA_B	GALNT15
ENSG00000165617	99	mRNA_B	DACT1
ENSG00000113319	99	mRNA_B	RASGRF2
ENSG00000168542	99	mRNA_B	COL3A1
ENSG00000163864	98	mRNA_A	NMNAT3
ENSG00000167968	98	mRNA_A	DNASE1L2
ENSG00000155868	98	mRNA_A	MED7
ENSG00000139329	98	mRNA_B	LUM
ENSG00000123342	98	mRNA_B	MMP19
ENSG00000140259	98	mRNA_A	MFAP1
ENSG00000180447	98	mRNA_B	GAS1
ENSG00000164323	98	mRNA_A	CFAP97
ENSG00000172007	98	mRNA_A	RAB33B
ENSG00000067836	98	mRNA_A	ROGDI
ENSG00000268043	98	mRNA_A	NBPF12
ENSG00000128606	98	mRNA_B	LRRC17
ENSG00000115827	98	mRNA_A	DCAF17
ENSG00000184898	98	mRNA_A	RBM43
ENSG00000101966	98	mRNA_A	XIAP
ENSG00000172985	98	mRNA_B	SH3RF3
ENSG00000136114	98	mRNA_B	THSD1
ENSG00000198920	98	mRNA_A	KIAA0753
ENSG00000022267	98	mRNA_B	FHL1
ENSG00000176225	98	mRNA_A	RTTN
ENSG00000099139	98	mRNA_B	PCSK5
ENSG00000165124	98	mRNA_B	SVEP1
ENSG00000103742	98	mRNA_B	IGDCC4
ENSG00000007402	98	mRNA_A	CACNA2D2
ENSG00000117360	97	mRNA_A	PRPF3
ENSG00000137601	97	mRNA_A	NEK1
ENSG00000177352	97	mRNA_A	CCDC71
ENSG00000011028	97	mRNA_B	MRC2
ENSG00000175348	97	mRNA_A	TMEM9B
ENSG00000163431	97	mRNA_B	LMOD1
ENSG00000180881	97	mRNA_A	CAPS2
ENSG00000087116	97	mRNA_B	ADAMTS2
ENSG00000268350	97	mRNA_A	FAM156A
ENSG00000166704	97	mRNA_A	ZNF606
ENSG00000150760	97	mRNA_A	DOCK1
ENSG00000164692	97	mRNA_B	COL1A2
ENSG00000228198	97	mRNA_A	OR2M3
ENSG00000197841	97	mRNA_A	ZNF181
ENSG00000135093	97	mRNA_A	USP30
ENSG00000101825	97	mRNA_B	MXRA5
ENSG00000159403	97	mRNA_B	C1R
ENSG00000108001	97	mRNA_B	EBF3
ENSG00000074603	97	mRNA_A	DPP8
ENSG00000154258	97	mRNA_B	ABCA9
ENSG00000185591	96	mRNA_A	SP1
ENSG00000102316	96	mRNA_A	MAGED2
ENSG00000110934	96	mRNA_C	BIN2
ENSG00000167202	96	mRNA_B	TBC1D2B
ENSG00000163219	96	mRNA_C	ARHGAP25
ENSG00000111785	96	mRNA_A	RIC8B
ENSG00000000971	96	mRNA_B	CFH
ENSG00000069020	96	mRNA_A	MAST4
ENSG00000101222	96	mRNA_A	SPEF1
ENSG00000088882	96	mRNA_B	CPXM1
ENSG00000187097	96	mRNA_A	ENTPD5
ENSG00000149926	96	mRNA_A	FAM57B
ENSG00000108821	96	mRNA_B	COL1A1
ENSG00000160808	96	mRNA_B	MYL3
ENSG00000203697	96	mRNA_A	CAPN8
ENSG00000133114	96	mRNA_A	GPALPP1
ENSG00000149380	96	mRNA_B	P4HA3
ENSG00000067248	96	mRNA_A	DHX29
ENSG00000150457	96	mRNA_B	LATS2
ENSG00000155592	96	mRNA_A	ZKSCAN2
ENSG00000169660	96	mRNA_A	HEXDC
ENSG00000177842	96	mRNA_A	ZNF620
ENSG00000163697	96	mRNA_A	APBB2
ENSG00000164237	96	mRNA_A	CMBL
ENSG00000130005	96	mRNA_A	GAMT
ENSG00000164190	96	mRNA_A	NIPBL
ENSG00000198795	96	mRNA_B	ZNF521
ENSG00000198205	96	mRNA_A	ZXDA
ENSG00000167131	95	mRNA_A	CCDC103
ENSG00000177098	95	mRNA_B	SCN4B
ENSG00000175356	95	mRNA_A	SCUBE2
ENSG00000113140	95	mRNA_B	SPARC
ENSG00000177201	95	mRNA_A	OR2T12
ENSG00000173706	95	mRNA_B	HEG1
ENSG00000176444	95	mRNA_A	CLK2
ENSG00000164107	95	mRNA_B	HAND2
ENSG00000160801	95	mRNA_B	PTH1R
ENSG00000177683	95	mRNA_A	THAP5
ENSG00000072952	95	mRNA_B	MRVI1
ENSG00000116754	95	mRNA_A	SRSF11
ENSG00000134186	95	mRNA_A	PRPF38B
ENSG00000145362	95	mRNA_B	ANK2
ENSG00000175662	95	mRNA_A	TOM1L2
ENSG00000169914	95	mRNA_A	OTUD3
ENSG00000256525	95	mRNA_A	POLG2
ENSG00000112701	95	mRNA_A	SENP6
ENSG00000173041	95	mRNA_A	ZNF680
ENSG00000163517	95	mRNA_A	HDAC11
ENSG00000118997	95	mRNA_A	DNAH7
ENSG00000079134	95	mRNA_A	THOC1
ENSG00000151702	95	mRNA_C	FLI1
ENSG00000205838	95	mRNA_A	TTC23L
ENSG00000126460	94	mRNA_A	PRRG2
ENSG00000154743	94	mRNA_A	TSEN2
ENSG00000171817	94	mRNA_A	ZNF540
ENSG00000173467	94	mRNA_A	AGR3
ENSG00000078814	94	mRNA_A	MYH7B
ENSG00000222009	94	mRNA_B	BTBD19
ENSG00000151276	94	mRNA_A	MAGI1
ENSG00000186517	94	mRNA_C	ARHGAP30
ENSG00000137507	94	mRNA_B	LRRC32
ENSG00000088756	94	mRNA_B	ARHGAP28
ENSG00000072840	94	mRNA_B	EVC
ENSG00000151692	94	mRNA_B	RNF144A
ENSG00000184347	94	mRNA_B	SLIT3
ENSG00000257108	94	mRNA_A	NHLRC4
ENSG00000169570	94	mRNA_A	DTWD2
ENSG00000136932	94	mRNA_A	TRMO
ENSG00000145715	94	mRNA_A	RASA1
ENSG00000008256	94	mRNA_B	CYTH3
ENSG00000089847	94	mRNA_A	ANKRD24
ENSG00000150764	94	mRNA_A	DIXDC1
ENSG00000204262	94	mRNA_B	COL5A2
ENSG00000144857	94	mRNA_B	BOC
ENSG00000089225	93	mRNA_B	TBX5
ENSG00000142794	93	mRNA_A	NBPF3
ENSG00000111011	93	mRNA_A	RSRC2
ENSG00000117640	93	mRNA_A	MTFR1L
ENSG00000153896	93	mRNA_A	ZNF599
ENSG00000196914	93	mRNA_A	ARHGEF12
ENSG00000135775	93	mRNA_A	COG2
ENSG00000179144	93	mRNA_C	GIMAP7
ENSG00000205795	93	mRNA_B	CYS1
ENSG00000163001	93	mRNA_A	CFAP36
ENSG00000163694	93	mRNA_A	RBM47
ENSG00000142156	93	mRNA_B	COL6A1
ENSG00000137218	93	mRNA_A	FRS3
ENSG00000130653	93	mRNA_A	PNPLA7
ENSG00000153071	93	mRNA_B	DAB2
ENSG00000153558	93	mRNA_A	FBXL2
ENSG00000168026	93	mRNA_A	TTC21A
ENSG00000175265	93	mRNA_A	GOLGA8A
ENSG00000171295	92	mRNA_A	ZNF440
ENSG00000173421	92	mRNA_B	CCDC36
ENSG00000173064	92	mRNA_A	HECTD4
ENSG00000100060	92	mRNA_C	MFNG
ENSG00000172346	92	mRNA_B	CSDC2
ENSG00000106261	92	mRNA_A	ZKSCAN1
ENSG00000123636	92	mRNA_A	BAZ2B
ENSG00000160460	92	mRNA_A	SPTBN4
ENSG00000189266	92	mRNA_A	PNRC2
ENSG00000106948	92	mRNA_C	AKNA
ENSG00000180660	92	mRNA_B	MAB21L1
ENSG00000186340	92	mRNA_B	THBS2
ENSG00000204084	92	mRNA_A	INPP5B
ENSG00000186952	92	mRNA_A	TMEM232
ENSG00000187257	92	mRNA_A	RSBN1L
ENSG00000099769	92	mRNA_A	IGFALS
ENSG00000164049	92	mRNA_A	FBXW12
ENSG00000078699	92	mRNA_A	CBFA2T2
ENSG00000123096	92	mRNA_B	SSPN
ENSG00000150907	92	mRNA_B	FOXO1
ENSG00000131507	92	mRNA_A	NDFIP1
ENSG00000135637	92	mRNA_A	CCDC142
ENSG00000131459	92	mRNA_B	GFPT2
ENSG00000233608	92	mRNA_B	TWIST2
ENSG00000253797	92	mRNA_A	UTP14C
ENSG00000149131	92	mRNA_B	SERPING1
ENSG00000125637	92	mRNA_A	PSD4
ENSG00000134444	92	mRNA_A	KIAA1468
ENSG00000164144	91	mRNA_A	ARFIP1
ENSG00000188596	91	mRNA_A	CFAP54
ENSG00000171385	91	mRNA_A	KCND3
ENSG00000130045	91	mRNA_A	NXNL2
ENSG00000140265	91	mRNA_A	ZSCAN29
ENSG00000162745	91	mRNA_B	OLFML2B
ENSG00000198837	91	mRNA_A	DENND4B
ENSG00000171608	91	mRNA_C	PIK3CD
ENSG00000112851	91	mRNA_A	ERBIN
ENSG00000109270	91	mRNA_A	LAMTOR3
ENSG00000100368	91	mRNA_C	CSF2RB
ENSG00000264522	91	mRNA_A	OTUD7B
ENSG00000198270	91	mRNA_A	TMEM116
ENSG00000105971	91	mRNA_B	CAV2
ENSG00000265690	91	mRNA_A	AC074143.1
ENSG00000178695	91	mRNA_B	KCTD12
ENSG00000213203	91	mRNA_C	GIMAP1
ENSG00000085365	91	mRNA_A	SCAMP1
ENSG00000119699	91	mRNA_B	TGFB3
ENSG00000105856	91	mRNA_A	HBP1
ENSG00000110455	91	mRNA_A	ACCS
ENSG00000146414	91	mRNA_A	SHPRH
ENSG00000187123	91	mRNA_A	LYPD6
ENSG00000196507	91	mRNA_A	TCEAL3
ENSG00000164949	91	mRNA_B	GEM
ENSG00000118495	91	mRNA_B	PLAGL1
ENSG00000181751	91	mRNA_A	C5orf30
ENSG00000037042	91	mRNA_A	TUBG2
ENSG00000203780	90	mRNA_A	FANK1
ENSG00000113083	90	mRNA_B	LOX
ENSG00000171812	90	mRNA_B	COL8A2
ENSG00000163320	90	mRNA_A	CGGBP1
ENSG00000028137	90	mRNA_C	TNFRSF1B
ENSG00000117528	90	mRNA_A	ABCD3
ENSG00000174332	90	mRNA_B	GLIS1
ENSG00000079150	90	mRNA_B	FKBP7
ENSG00000166734	90	mRNA_A	CASC4
ENSG00000169291	90	mRNA_B	SHE
ENSG00000198771	90	mRNA_C	RCSD1
ENSG00000101972	90	mRNA_A	STAG2
ENSG00000070778	90	mRNA_B	PTPN21
ENSG00000139330	90	mRNA_B	KERA
ENSG00000058673	90	mRNA_A	ZC3H11A
ENSG00000079974	90	mRNA_A	RABL2B
ENSG00000185924	90	mRNA_A	RTN4RL1
ENSG00000188419	90	mRNA_A	CHM
ENSG00000182463	90	mRNA_B	TSHZ2
ENSG00000153339	90	mRNA_A	TRAPPC8
ENSG00000213139	90	mRNA_A	CRYGS
ENSG00000198108	90	mRNA_B	CHSY3
ENSG00000123444	90	mRNA_A	KBTBD4
ENSG00000172638	90	mRNA_B	EFEMP2
ENSG00000185716	90	mRNA_A	MOSMO
ENSG00000010295	90	mRNA_B	IFFO1
ENSG00000198954	90	mRNA_A	KIF1BP
ENSG00000157554	90	mRNA_B	ERG
ENSG00000084636	89	mRNA_B	COL16A1
ENSG00000134086	89	mRNA_A	VHL
ENSG00000176438	89	mRNA_B	SYNE3
ENSG00000128881	89	mRNA_A	TTBK2
ENSG00000049239	89	mRNA_B	H6PD
ENSG00000144935	89	mRNA_B	TRPC1
ENSG00000123329	89	mRNA_C	ARHGAP9
ENSG00000165555	89	mRNA_A	NOXRED1
ENSG00000140153	89	mRNA_A	WDR20
ENSG00000127083	89	mRNA_B	OMD
ENSG00000182685	89	mRNA_A	BRICD5
ENSG00000163749	89	mRNA_A	CCDC158
ENSG00000240303	89	mRNA_A	ACAD11
ENSG00000141338	89	mRNA_B	ABCA8
ENSG00000165406	89	mRNA_A	2008-03-01
ENSG00000126062	89	mRNA_A	TMEM115
ENSG00000105639	89	mRNA_C	JAK3
ENSG00000172348	89	mRNA_B	RCAN2
ENSG00000136935	89	mRNA_A	GOLGA1
ENSG00000081791	89	mRNA_A	DELE1
ENSG00000165923	89	mRNA_A	AGBL2
ENSG00000150773	89	mRNA_A	PIH1D2
ENSG00000049540	89	mRNA_B	ELN
ENSG00000132386	89	mRNA_B	SERPINF1
ENSG00000136141	89	mRNA_B	LRCH1
ENSG00000113739	89	mRNA_A	STC2
ENSG00000198455	89	mRNA_A	ZXDB
ENSG00000185862	89	mRNA_C	EVI2B
ENSG00000115252	89	mRNA_B	PDE1A
ENSG00000182492	89	mRNA_B	BGN
ENSG00000106624	89	mRNA_B	AEBP1
ENSG00000110324	89	mRNA_C	IL10RA
ENSG00000077942	88	mRNA_B	FBLN1
ENSG00000198146	88	mRNA_A	ZNF770
ENSG00000065243	88	mRNA_A	PKN2
ENSG00000236383	88	mRNA_A	LINC00854
ENSG00000161835	88	mRNA_B	GRASP
ENSG00000167302	88	mRNA_A	TEPSIN
ENSG00000139174	88	mRNA_B	PRICKLE1
ENSG00000157570	88	mRNA_B	TSPAN18
ENSG00000132326	88	mRNA_A	PER2
ENSG00000187244	88	mRNA_A	BCAM
ENSG00000017427	88	mRNA_B	IGF1
ENSG00000153246	88	mRNA_B	PLA2R1
ENSG00000185811	88	mRNA_C	IKZF1
ENSG00000146192	88	mRNA_C	FGD2
ENSG00000131781	88	mRNA_A	FMO5
ENSG00000196917	88	mRNA_A	HCAR1
ENSG00000157227	88	mRNA_B	MMP14
ENSG00000117479	88	mRNA_A	SLC19A2
ENSG00000131634	88	mRNA_B	TMEM204
ENSG00000166341	88	mRNA_B	DCHS1
ENSG00000133466	88	mRNA_B	C1QTNF6
ENSG00000135205	88	mRNA_A	CCDC146
ENSG00000162944	88	mRNA_B	RFTN2
ENSG00000140937	88	mRNA_B	CDH11
ENSG00000129038	88	mRNA_B	LOXL1
ENSG00000155962	88	mRNA_C	CLIC2
ENSG00000178917	88	mRNA_A	ZNF852
ENSG00000116191	88	mRNA_A	RALGPS2
ENSG00000126882	88	mRNA_C	FAM78A
ENSG00000175455	87	mRNA_A	CCDC14
ENSG00000168710	87	mRNA_A	AHCYL1
ENSG00000107669	87	mRNA_A	ATE1
ENSG00000132254	87	mRNA_A	ARFIP2
ENSG00000167208	87	mRNA_C	SNX20
ENSG00000015285	87	mRNA_C	WAS
ENSG00000144306	87	mRNA_A	SCRN3
ENSG00000159348	87	mRNA_A	CYB5R1
ENSG00000154330	87	mRNA_B	PGM5
ENSG00000081237	87	mRNA_C	PTPRC
ENSG00000122122	87	mRNA_C	SASH3
ENSG00000106819	87	mRNA_B	ASPN
ENSG00000185658	87	mRNA_A	BRWD1
ENSG00000141349	87	mRNA_A	G6PC3
ENSG00000162576	87	mRNA_B	MXRA8
ENSG00000115226	87	mRNA_B	FNDC4
ENSG00000121454	87	mRNA_A	LHX4
ENSG00000235194	87	mRNA_A	PPP1R3E
ENSG00000160593	87	mRNA_C	JAML
ENSG00000250067	87	mRNA_A	YJEFN3
ENSG00000167562	87	mRNA_A	ZNF701
ENSG00000187800	87	mRNA_B	PEAR1
ENSG00000170242	87	mRNA_A	USP47
ENSG00000249715	87	mRNA_A	FER1L5
ENSG00000172869	87	mRNA_A	DMXL1
ENSG00000172572	87	mRNA_B	PDE3A
ENSG00000105708	87	mRNA_A	ZNF14
ENSG00000075884	87	mRNA_C	ARHGAP15
ENSG00000127980	86	mRNA_A	PEX1
ENSG00000173517	86	mRNA_B	PEAK1
ENSG00000198040	86	mRNA_A	ZNF84
ENSG00000185905	86	mRNA_C	C16orf54
ENSG00000046889	86	mRNA_B	PREX2
ENSG00000130254	86	mRNA_A	SAFB2
ENSG00000106723	86	mRNA_A	SPIN1
ENSG00000188227	86	mRNA_A	ZNF793
ENSG00000169604	86	mRNA_B	ANTXR1
ENSG00000184785	86	mRNA_B	SMIM10
ENSG00000196782	86	mRNA_A	MAML3
ENSG00000145217	86	mRNA_A	SLC26A1
ENSG00000160796	86	mRNA_A	NBEAL2
ENSG00000235750	86	mRNA_A	KIAA0040
ENSG00000117091	86	mRNA_C	CD48
ENSG00000115145	86	mRNA_A	STAM2
ENSG00000154736	86	mRNA_B	ADAMTS5
ENSG00000221944	86	mRNA_A	TIGD1
ENSG00000162461	86	mRNA_A	SLC25A34
ENSG00000106333	86	mRNA_B	PCOLCE
ENSG00000166250	86	mRNA_B	CLMP
ENSG00000006757	86	mRNA_A	PNPLA4
ENSG00000197062	86	mRNA_A	ZSCAN26
ENSG00000167895	86	mRNA_C	TMC8
ENSG00000006283	86	mRNA_B	CACNA1G
ENSG00000188747	86	mRNA_A	NOXA1
ENSG00000164548	86	mRNA_A	TRA2A
ENSG00000147642	86	mRNA_A	SYBU
ENSG00000163297	85	mRNA_B	ANTXR2
ENSG00000172578	85	mRNA_C	KLHL6
ENSG00000269343	85	mRNA_A	ZNF587B
ENSG00000106483	85	mRNA_B	SFRP4
ENSG00000136010	85	mRNA_B	ALDH1L2
ENSG00000132000	85	mRNA_B	PODNL1
ENSG00000181804	85	mRNA_C	SLC9A9
ENSG00000162852	85	mRNA_A	CNST
ENSG00000198677	85	mRNA_A	TTC37
ENSG00000010810	85	mRNA_C	FYN
ENSG00000138604	85	mRNA_A	GLCE
ENSG00000198624	85	mRNA_C	CCDC69
ENSG00000197429	85	mRNA_A	IPP
ENSG00000048740	85	mRNA_C	CELF2
ENSG00000056558	85	mRNA_C	TRAF1
ENSG00000140983	85	mRNA_A	RHOT2
ENSG00000197563	85	mRNA_A	PIGN
ENSG00000133574	85	mRNA_C	GIMAP4
ENSG00000144455	85	mRNA_A	SUMF1
ENSG00000149929	85	mRNA_A	HIRIP3
ENSG00000137171	85	mRNA_A	KLC4
ENSG00000119661	85	mRNA_A	DNAL1
ENSG00000102053	85	mRNA_B	ZC3H12B
ENSG00000151413	85	mRNA_A	NUBPL
ENSG00000135299	85	mRNA_B	ANKRD6
ENSG00000167113	85	mRNA_A	COQ4
ENSG00000068831	85	mRNA_C	RASGRP2
ENSG00000186665	85	mRNA_A	C17orf58
ENSG00000163145	85	mRNA_B	C1QTNF7
ENSG00000059758	84	mRNA_A	CDK17
ENSG00000089101	84	mRNA_A	CFAP61
ENSG00000123360	84	mRNA_B	PDE1B
ENSG00000145439	84	mRNA_A	CBR4
ENSG00000179532	84	mRNA_A	DNHD1
ENSG00000180353	84	mRNA_C	HCLS1
ENSG00000130755	84	mRNA_C	GMFG
ENSG00000072163	84	mRNA_B	LIMS2
ENSG00000009790	84	mRNA_C	TRAF3IP3
ENSG00000162493	84	mRNA_B	PDPN
ENSG00000143119	84	mRNA_C	CD53
ENSG00000157500	84	mRNA_A	APPL1
ENSG00000125735	84	mRNA_C	TNFSF14
ENSG00000168918	84	mRNA_C	INPP5D
ENSG00000168350	84	mRNA_A	DEGS2
ENSG00000129116	84	mRNA_B	PALLD
ENSG00000260729	84	mRNA_A	AC009690.1
ENSG00000137831	84	mRNA_B	UACA
ENSG00000031081	84	mRNA_B	ARHGAP31
ENSG00000129009	84	mRNA_B	ISLR
ENSG00000186908	84	mRNA_A	ZDHHC17
ENSG00000250506	84	mRNA_A	CDK3
ENSG00000157181	84	mRNA_A	ODR4
ENSG00000213096	84	mRNA_A	ZNF254
ENSG00000181104	84	mRNA_B	F2R
ENSG00000136546	84	mRNA_B	SCN7A
ENSG00000125611	84	mRNA_A	CHCHD5
ENSG00000089472	84	mRNA_B	HEPH
ENSG00000148488	84	mRNA_A	ST8SIA6
ENSG00000152953	84	mRNA_A	STK32B
ENSG00000185324	84	mRNA_A	CDK10
ENSG00000132405	84	mRNA_A	TBC1D14
ENSG00000157303	84	mRNA_A	SUSD3
ENSG00000180828	84	mRNA_B	BHLHE22
ENSG00000178809	84	mRNA_A	TRIM73
ENSG00000177042	84	mRNA_A	TMEM80
ENSG00000127511	84	mRNA_A	SIN3B
ENSG00000146476	83	mRNA_A	ARMT1
ENSG00000048828	83	mRNA_A	FAM120A
ENSG00000185483	83	mRNA_B	ROR1
ENSG00000140511	83	mRNA_C	HAPLN3
ENSG00000101350	83	mRNA_A	KIF3B
ENSG00000138964	83	mRNA_C	PARVG
ENSG00000147113	83	mRNA_B	CXorf36
ENSG00000183495	83	mRNA_A	EP400
ENSG00000186532	83	mRNA_A	SMYD4
ENSG00000198542	83	mRNA_B	ITGBL1
ENSG00000143851	83	mRNA_C	PTPN7
ENSG00000198642	83	mRNA_A	KLHL9
ENSG00000115956	83	mRNA_C	PLEK
ENSG00000063854	83	mRNA_A	HAGH
ENSG00000130023	83	mRNA_A	ERMARD
ENSG00000232859	83	mRNA_A	LYRM9
ENSG00000149476	83	mRNA_A	TKFC
ENSG00000138613	83	mRNA_A	APH1B
ENSG00000144228	83	mRNA_A	SPOPL
ENSG00000011143	83	mRNA_A	MKS1
ENSG00000122591	83	mRNA_B	FAM126A
ENSG00000140688	83	mRNA_A	C16orf58
ENSG00000138378	83	mRNA_C	STAT4
ENSG00000174807	83	mRNA_B	CD248
ENSG00000032219	83	mRNA_A	ARID4A
ENSG00000184922	83	mRNA_C	FMNL1
ENSG00000124459	83	mRNA_A	ZNF45
ENSG00000211456	83	mRNA_A	SACM1L
ENSG00000187240	82	mRNA_A	DYNC2H1
ENSG00000132718	82	mRNA_B	SYT11
ENSG00000182866	82	mRNA_C	LCK
ENSG00000114853	82	mRNA_B	ZBTB47
ENSG00000198799	82	mRNA_A	LRIG2
ENSG00000163637	82	mRNA_B	PRICKLE2
ENSG00000120693	82	mRNA_B	SMAD9
ENSG00000100726	82	mRNA_A	TELO2
ENSG00000168487	82	mRNA_B	BMP1
ENSG00000100365	82	mRNA_C	NCF4
ENSG00000160791	82	mRNA_C	CCR5
ENSG00000163564	82	mRNA_C	PYHIN1
ENSG00000140285	82	mRNA_B	FGF7
ENSG00000136161	82	mRNA_B	RCBTB2
ENSG00000104415	82	mRNA_B	WISP1
ENSG00000256235	82	mRNA_B	SMIM3
ENSG00000162735	82	mRNA_A	PEX19
ENSG00000175463	82	mRNA_C	TBC1D10C
ENSG00000013725	82	mRNA_C	CD6
ENSG00000109680	82	mRNA_A	TBC1D19
ENSG00000179698	82	mRNA_A	WDR97
ENSG00000134874	82	mRNA_B	DZIP1
ENSG00000166501	82	mRNA_C	PRKCB
ENSG00000204116	82	mRNA_A	CHIC1
ENSG00000133110	82	mRNA_B	POSTN
ENSG00000158258	81	mRNA_A	CLSTN2
ENSG00000131018	81	mRNA_B	SYNE1
ENSG00000079337	81	mRNA_A	RAPGEF3
ENSG00000164691	81	mRNA_C	TAGAP
ENSG00000174799	81	mRNA_A	CEP135
ENSG00000120328	81	mRNA_B	PCDHB12
ENSG00000135046	81	mRNA_B	ANXA1
ENSG00000096996	81	mRNA_C	IL12RB1
ENSG00000074590	81	mRNA_B	NUAK1
ENSG00000204120	81	mRNA_A	GIGYF2
ENSG00000162676	81	mRNA_C	GFI1
ENSG00000113263	81	mRNA_C	ITK
ENSG00000142347	81	mRNA_C	MYO1F
ENSG00000148180	81	mRNA_B	GSN
ENSG00000182327	81	mRNA_A	GLTPD2
ENSG00000121067	81	mRNA_A	SPOP
ENSG00000140968	81	mRNA_C	IRF8
ENSG00000172349	81	mRNA_C	IL16
ENSG00000043462	81	mRNA_C	LCP2
ENSG00000139926	81	mRNA_B	FRMD6
ENSG00000115085	81	mRNA_C	ZAP70
ENSG00000165152	81	mRNA_B	TMEM246
ENSG00000112182	81	mRNA_B	BACH2
ENSG00000196329	81	mRNA_C	GIMAP5
ENSG00000092068	81	mRNA_A	SLC7A8
ENSG00000124813	81	mRNA_B	RUNX2
ENSG00000100485	81	mRNA_A	SOS2
ENSG00000007545	81	mRNA_A	CRAMP1
ENSG00000103710	81	mRNA_B	RASL12
ENSG00000101745	81	mRNA_A	ANKRD12
ENSG00000152359	81	mRNA_A	POC5
ENSG00000113593	81	mRNA_A	PPWD1
ENSG00000014919	81	mRNA_A	COX15
ENSG00000149591	81	mRNA_B	TAGLN
ENSG00000082074	81	mRNA_C	FYB1
ENSG00000186020	81	mRNA_A	ZNF529
ENSG00000171160	81	mRNA_A	MORN4
ENSG00000127995	81	mRNA_A	CASD1
ENSG00000197576	80	mRNA_B	HOXA4
ENSG00000106034	80	mRNA_B	CPED1
ENSG00000159658	80	mRNA_A	EFCAB14
ENSG00000124251	80	mRNA_A	TP53TG5
ENSG00000161791	80	mRNA_B	FMNL3
ENSG00000110665	80	mRNA_C	C11orf21
ENSG00000162739	80	mRNA_C	SLAMF6
ENSG00000073861	80	mRNA_C	TBX21
ENSG00000110900	80	mRNA_B	TSPAN11
ENSG00000170846	80	mRNA_A	AC093323.1
ENSG00000147138	80	mRNA_C	GPR174
ENSG00000145536	80	mRNA_B	ADAMTS16
ENSG00000010671	80	mRNA_C	BTK
ENSG00000166257	80	mRNA_B	SCN3B
ENSG00000065675	80	mRNA_C	PRKCQ
ENSG00000105122	80	mRNA_C	RASAL3
ENSG00000197969	80	mRNA_A	VPS13A
ENSG00000183688	80	mRNA_B	RFLNB
ENSG00000229809	80	mRNA_A	ZNF688
ENSG00000147168	80	mRNA_C	IL2RG
ENSG00000113578	80	mRNA_B	FGF1
ENSG00000087303	80	mRNA_B	NID2
ENSG00000170962	80	mRNA_B	PDGFD
ENSG00000137496	80	mRNA_C	IL18BP
ENSG00000166963	80	mRNA_B	MAP1A
ENSG00000124203	80	mRNA_C	ZNF831
ENSG00000115524	80	mRNA_A	SF3B1
ENSG00000134516	80	mRNA_C	DOCK2
ENSG00000189241	80	mRNA_A	TSPYL1
ENSG00000111817	80	mRNA_B	DSE
ENSG00000155886	80	mRNA_B	SLC24A2
ENSG00000008710	80	mRNA_A	PKD1
ENSG00000153993	80	mRNA_B	SEMA3D
ENSG00000101445	80	mRNA_C	PPP1R16B
ENSG00000061273	79	mRNA_A	HDAC7
ENSG00000169641	79	mRNA_B	LUZP1
ENSG00000256061	79	mRNA_A	DNAAF4
ENSG00000103591	79	mRNA_A	AAGAB
ENSG00000154175	79	mRNA_B	ABI3BP
ENSG00000255423	79	mRNA_A	EBLN2
ENSG00000101082	79	mRNA_C	SLA2
ENSG00000139567	79	mRNA_B	ACVRL1
ENSG00000104814	79	mRNA_C	MAP4K1
ENSG00000138802	79	mRNA_A	SEC24B
ENSG00000134775	79	mRNA_B	FHOD3
ENSG00000167384	79	mRNA_A	ZNF180
ENSG00000178700	79	mRNA_A	DHFR2
ENSG00000160185	79	mRNA_C	UBASH3A
ENSG00000183918	79	mRNA_C	SH2D1A
ENSG00000113712	79	mRNA_A	CSNK1A1
ENSG00000125633	79	mRNA_A	CCDC93
ENSG00000081386	79	mRNA_A	ZNF510
ENSG00000153283	79	mRNA_C	CD96
ENSG00000115935	79	mRNA_C	WIPF1
ENSG00000014824	79	mRNA_A	SLC30A9
ENSG00000118482	79	mRNA_A	PHF3
ENSG00000123610	79	mRNA_B	TNFAIP6
ENSG00000198919	79	mRNA_A	DZIP3
ENSG00000084444	79	mRNA_A	FAM234B
ENSG00000120616	79	mRNA_A	EPC1
ENSG00000213658	79	mRNA_C	LAT
ENSG00000121807	79	mRNA_C	CCR2
ENSG00000213809	79	mRNA_C	KLRK1
ENSG00000166444	79	mRNA_B	ST5
ENSG00000204381	79	mRNA_B	LAYN
ENSG00000107249	79	mRNA_B	GLIS3
ENSG00000015171	79	mRNA_A	ZMYND11
ENSG00000168685	79	mRNA_C	IL7R
ENSG00000179583	79	mRNA_C	CIITA
ENSG00000171428	79	mRNA_A	NAT1
ENSG00000115556	79	mRNA_A	PLCD4
ENSG00000125910	79	mRNA_C	S1PR4
ENSG00000182162	79	mRNA_C	P2RY8
ENSG00000145919	79	mRNA_A	BOD1
ENSG00000197943	79	mRNA_C	PLCG2
ENSG00000168386	78	mRNA_B	FILIP1L
ENSG00000138639	78	mRNA_B	ARHGAP24
ENSG00000180875	78	mRNA_B	GREM2
ENSG00000079263	78	mRNA_C	SP140
ENSG00000119596	78	mRNA_A	YLPM1
ENSG00000111364	78	mRNA_A	DDX55
ENSG00000110031	78	mRNA_C	LPXN
ENSG00000128815	78	mRNA_C	WDFY4
ENSG00000164056	78	mRNA_B	SPRY1
ENSG00000186810	78	mRNA_C	CXCR3
ENSG00000142784	78	mRNA_A	WDTC1
ENSG00000111707	78	mRNA_A	SUDS3
ENSG00000109625	78	mRNA_B	CPZ
ENSG00000163508	78	mRNA_C	EOMES
ENSG00000166578	78	mRNA_A	IQCD
ENSG00000146833	78	mRNA_A	TRIM4
ENSG00000081923	78	mRNA_A	ATP8B1
ENSG00000175087	78	mRNA_A	PDIK1L
ENSG00000144057	78	mRNA_B	ST6GAL2
ENSG00000161929	78	mRNA_C	SCIMP
ENSG00000123338	78	mRNA_C	NCKAP1L
ENSG00000198821	78	mRNA_C	CD247
ENSG00000116824	78	mRNA_C	CD2
ENSG00000168101	78	mRNA_A	NUDT16L1
ENSG00000162614	78	mRNA_B	NEXN
ENSG00000185133	78	mRNA_A	INPP5J
ENSG00000138780	78	mRNA_A	GSTCD
ENSG00000167967	78	mRNA_A	E4F1
ENSG00000111913	78	mRNA_C	RIPOR2
ENSG00000011114	78	mRNA_A	BTBD7
ENSG00000110448	78	mRNA_C	CD5
ENSG00000197471	78	mRNA_C	SPN
ENSG00000189320	78	mRNA_B	FAM180A
ENSG00000134138	78	mRNA_B	MEIS2
ENSG00000122224	78	mRNA_C	LY9
ENSG00000172830	78	mRNA_A	SSH3
ENSG00000102125	78	mRNA_A	TAZ
ENSG00000189129	78	mRNA_B	PLAC9
ENSG00000140992	78	mRNA_A	PDPK1
ENSG00000107742	78	mRNA_C	SPOCK2
ENSG00000176723	78	mRNA_A	ZNF843
ENSG00000145723	78	mRNA_A	GIN1
ENSG00000137078	78	mRNA_C	SIT1
ENSG00000053702	78	mRNA_B	NRIP2
ENSG00000138080	78	mRNA_B	EMILIN1
ENSG00000160654	78	mRNA_C	CD3G
ENSG00000136250	78	mRNA_C	AOAH
ENSG00000136144	78	mRNA_A	RCBTB1
ENSG00000198851	78	mRNA_C	CD3E
ENSG00000113088	78	mRNA_C	GZMK
ENSG00000145649	78	mRNA_C	GZMA
ENSG00000167286	78	mRNA_C	CD3D
ENSG00000185046	77	mRNA_A	ANKS1B
ENSG00000144810	77	mRNA_B	COL8A1
ENSG00000211584	77	mRNA_A	SLC48A1
ENSG00000109572	77	mRNA_A	CLCN3
ENSG00000169902	77	mRNA_B	TPST1
ENSG00000145414	77	mRNA_A	NAF1
ENSG00000128340	77	mRNA_C	RAC2
ENSG00000173200	77	mRNA_C	PARP15
ENSG00000117569	77	mRNA_A	PTBP2
ENSG00000143196	77	mRNA_B	DPT
ENSG00000163491	77	mRNA_A	NEK10
ENSG00000117090	77	mRNA_C	SLAMF1
ENSG00000243477	77	mRNA_A	NAA80
ENSG00000163519	77	mRNA_C	TRAT1
ENSG00000179954	77	mRNA_B	SSC5D
ENSG00000155957	77	mRNA_A	TMBIM4
ENSG00000197769	77	mRNA_B	MAP1LC3C
ENSG00000099250	77	mRNA_B	NRP1
ENSG00000180644	77	mRNA_C	PRF1
ENSG00000223953	77	mRNA_B	C1QTNF5
ENSG00000271503	77	mRNA_C	CCL5
ENSG00000005243	77	mRNA_B	COPZ2
ENSG00000105204	77	mRNA_A	DYRK1B
ENSG00000167601	77	mRNA_B	AXL
ENSG00000102245	77	mRNA_C	CD40LG
ENSG00000184949	77	mRNA_A	FAM227A
ENSG00000173208	77	mRNA_C	ABCD2
ENSG00000118308	77	mRNA_C	LRMP
ENSG00000164483	77	mRNA_C	SAMD3
ENSG00000225614	77	mRNA_B	ZNF469
ENSG00000104047	77	mRNA_A	DTWD1
ENSG00000167984	77	mRNA_C	NLRC3
ENSG00000133247	77	mRNA_A	KMT5C
ENSG00000241058	77	mRNA_A	NSUN6
ENSG00000126264	77	mRNA_C	HCST
ENSG00000278311	77	mRNA_A	GGNBP2
ENSG00000102879	77	mRNA_C	CORO1A
ENSG00000159496	77	mRNA_C	RGL4
ENSG00000221818	77	mRNA_B	EBF2
ENSG00000100105	76	mRNA_A	PATZ1
ENSG00000140368	76	mRNA_C	PSTPIP1
ENSG00000042317	76	mRNA_A	SPATA7
ENSG00000172061	76	mRNA_B	LRRC15
ENSG00000001617	76	mRNA_A	SEMA3F
ENSG00000169442	76	mRNA_C	CD52
ENSG00000120949	76	mRNA_C	TNFRSF8
ENSG00000016391	76	mRNA_A	CHDH
ENSG00000186910	76	mRNA_A	SERPINA11
ENSG00000204514	76	mRNA_A	ZNF814
ENSG00000145331	76	mRNA_A	TRMT10A
ENSG00000141968	76	mRNA_C	VAV1
ENSG00000183876	76	mRNA_B	ARSI
ENSG00000038295	76	mRNA_B	TLL1
ENSG00000146285	76	mRNA_C	SCML4
ENSG00000164035	76	mRNA_B	EMCN
ENSG00000147251	76	mRNA_C	DOCK11
ENSG00000215421	76	mRNA_A	ZNF407
ENSG00000172215	76	mRNA_C	CXCR6
ENSG00000020633	76	mRNA_C	RUNX3
ENSG00000160161	76	mRNA_B	CILP2
ENSG00000102359	76	mRNA_B	SRPX2
ENSG00000010610	76	mRNA_C	CD4
ENSG00000077984	76	mRNA_C	CST7
ENSG00000189339	76	mRNA_A	SLC35E2B
ENSG00000006837	76	mRNA_A	CDKL3
ENSG00000164932	76	mRNA_B	CTHRC1
ENSG00000164484	76	mRNA_B	TMEM200A
ENSG00000158517	76	mRNA_C	NCF1
ENSG00000213079	76	mRNA_A	SCAF8
ENSG00000171451	76	mRNA_B	DSEL
ENSG00000184384	76	mRNA_B	MAML2
ENSG00000173918	76	mRNA_B	C1QTNF1
ENSG00000089012	76	mRNA_C	SIRPG
ENSG00000275302	76	mRNA_C	CCL4
ENSG00000159788	76	mRNA_A	RGS12
ENSG00000198774	75	mRNA_B	RASSF9
ENSG00000204842	75	mRNA_A	ATXN2
ENSG00000132357	75	mRNA_B	CARD6
ENSG00000124222	75	mRNA_A	STX16
ENSG00000255833	75	mRNA_C	TIFAB
ENSG00000151617	75	mRNA_B	EDNRA
ENSG00000160219	75	mRNA_C	GAB3
ENSG00000140488	75	mRNA_A	CELF6
ENSG00000134901	75	mRNA_B	KDELC1
ENSG00000144567	75	mRNA_A	RETREG2
ENSG00000110844	75	mRNA_A	PRPF40B
ENSG00000127580	75	mRNA_A	WDR24
ENSG00000172292	75	mRNA_A	CERS6
ENSG00000135835	75	mRNA_B	KIAA1614
ENSG00000181847	75	mRNA_C	TIGIT
ENSG00000107796	75	mRNA_B	ACTA2
ENSG00000177707	75	mRNA_B	NECTIN3
ENSG00000100767	75	mRNA_B	PAPLN
ENSG00000140853	75	mRNA_C	NLRC5
ENSG00000149781	75	mRNA_C	FERMT3
ENSG00000196597	75	mRNA_A	ZNF782
ENSG00000205045	75	mRNA_C	SLFN12L
ENSG00000171206	75	mRNA_A	TRIM8
ENSG00000173575	75	mRNA_A	CHD2
ENSG00000188542	75	mRNA_A	DUSP28
ENSG00000147443	75	mRNA_C	DOK2
ENSG00000163611	75	mRNA_A	SPICE1
ENSG00000122642	75	mRNA_B	FKBP9
ENSG00000197646	75	mRNA_C	PDCD1LG2
ENSG00000153944	75	mRNA_A	MSI2
ENSG00000136169	75	mRNA_A	SETDB2
ENSG00000150556	75	mRNA_A	LYPD6B
ENSG00000153563	75	mRNA_C	CD8A
ENSG00000116194	75	mRNA_B	ANGPTL1
ENSG00000131437	75	mRNA_A	KIF3A
ENSG00000124942	75	mRNA_A	AHNAK
ENSG00000089289	75	mRNA_A	IGBP1
ENSG00000175899	75	mRNA_B	A2M
ENSG00000122986	74	mRNA_C	HVCN1
ENSG00000136444	74	mRNA_A	RSAD1
ENSG00000106258	74	mRNA_A	CYP3A5
ENSG00000164946	74	mRNA_B	FREM1
ENSG00000185989	74	mRNA_B	RASA3
ENSG00000164241	74	mRNA_A	C5orf63
ENSG00000152580	74	mRNA_B	IGSF10
ENSG00000095015	74	mRNA_A	MAP3K1
ENSG00000188404	74	mRNA_C	SELL
ENSG00000077157	74	mRNA_B	PPP1R12B
ENSG00000168490	74	mRNA_B	PHYHIP
ENSG00000101265	74	mRNA_C	RASSF2
ENSG00000204291	74	mRNA_B	COL15A1
ENSG00000163867	74	mRNA_A	ZMYM6
ENSG00000171150	74	mRNA_B	SOCS5
ENSG00000105374	74	mRNA_C	NKG7
ENSG00000157350	74	mRNA_B	ST3GAL2
ENSG00000026751	74	mRNA_C	SLAMF7
ENSG00000116001	74	mRNA_A	TIA1
ENSG00000053254	74	mRNA_B	FOXN3
ENSG00000131381	74	mRNA_A	RBSN
ENSG00000237190	74	mRNA_A	CDKN2AIPNL
ENSG00000124785	74	mRNA_B	NRN1
ENSG00000091947	74	mRNA_A	TMEM101
ENSG00000162104	74	mRNA_A	ADCY9
ENSG00000197629	74	mRNA_C	MPEG1
ENSG00000213402	74	mRNA_C	PTPRCAP
ENSG00000109943	74	mRNA_C	CRTAM
ENSG00000131845	74	mRNA_A	ZNF304
ENSG00000139990	74	mRNA_A	DCAF5
ENSG00000198846	74	mRNA_C	TOX
ENSG00000172673	74	mRNA_C	THEMIS
ENSG00000135968	74	mRNA_A	GCC2
ENSG00000169851	74	mRNA_B	PCDH7
ENSG00000164694	74	mRNA_B	FNDC1
ENSG00000102024	74	mRNA_B	PLS3
ENSG00000168591	74	mRNA_A	TMUB2
ENSG00000061337	74	mRNA_B	LZTS1
ENSG00000065534	73	mRNA_B	MYLK
ENSG00000130363	73	mRNA_A	RSPH3
ENSG00000135315	73	mRNA_A	CEP162
ENSG00000188389	73	mRNA_C	PDCD1
ENSG00000177272	73	mRNA_C	KCNA3
ENSG00000055147	73	mRNA_A	FAM114A2
ENSG00000213865	73	mRNA_A	C8orf44
ENSG00000105392	73	mRNA_A	CRX
ENSG00000118257	73	mRNA_B	NRP2
ENSG00000171115	73	mRNA_C	GIMAP8
ENSG00000131471	73	mRNA_B	AOC3
ENSG00000198286	73	mRNA_C	CARD11
ENSG00000179859	73	mRNA_A	RNF227
ENSG00000205403	73	mRNA_B	CFI
ENSG00000109452	73	mRNA_A	INPP4B
ENSG00000166793	73	mRNA_B	YPEL4
ENSG00000243244	73	mRNA_B	STON1
ENSG00000276644	73	mRNA_A	DACH1
ENSG00000111796	73	mRNA_C	KLRB1
ENSG00000163820	73	mRNA_A	FYCO1
ENSG00000065308	73	mRNA_B	TRAM2
ENSG00000163565	73	mRNA_C	IFI16
ENSG00000013297	73	mRNA_B	CLDN11
ENSG00000118523	73	mRNA_B	CTGF
ENSG00000121753	73	mRNA_A	ADGRB2
ENSG00000018236	73	mRNA_B	CNTN1
ENSG00000151388	73	mRNA_B	ADAMTS12
ENSG00000161999	73	mRNA_A	JMJD8
ENSG00000101463	73	mRNA_B	SYNDIG1
ENSG00000152377	73	mRNA_B	SPOCK1
ENSG00000091592	73	mRNA_B	NLRP1
ENSG00000136490	73	mRNA_C	LIMD2
ENSG00000196460	73	mRNA_B	RFX8
ENSG00000154096	73	mRNA_B	THY1
ENSG00000152926	73	mRNA_A	ZNF117
ENSG00000176532	73	mRNA_A	PRR15
ENSG00000126353	73	mRNA_C	CCR7
ENSG00000071967	73	mRNA_A	CYBRD1
ENSG00000205758	72	mRNA_A	CRYZL1
ENSG00000182218	72	mRNA_B	HHIPL1
ENSG00000198752	72	mRNA_A	CDC42BPB
ENSG00000131844	72	mRNA_A	MCCC2
ENSG00000120784	72	mRNA_A	ZFP30
ENSG00000168538	72	mRNA_A	TRAPPC11
ENSG00000138738	72	mRNA_B	PRDM5
ENSG00000161405	72	mRNA_C	IKZF3
ENSG00000187045	72	mRNA_A	TMPRSS6
ENSG00000186026	72	mRNA_A	ZNF284
ENSG00000179627	72	mRNA_A	ZBTB42
ENSG00000136732	72	mRNA_B	GYPC
ENSG00000110848	72	mRNA_C	CD69
ENSG00000122188	72	mRNA_C	LAX1
ENSG00000181036	72	mRNA_C	FCRL6
ENSG00000145388	72	mRNA_A	METTL14
ENSG00000139193	72	mRNA_C	CD27
ENSG00000116678	72	mRNA_B	LEPR
ENSG00000163875	72	mRNA_A	MEAF6
ENSG00000127329	72	mRNA_B	PTPRB
ENSG00000120156	72	mRNA_B	TEK
ENSG00000170370	72	mRNA_B	EMX2
ENSG00000173581	72	mRNA_A	CCDC106
ENSG00000197540	72	mRNA_C	GZMM
ENSG00000174292	72	mRNA_A	TNK1
ENSG00000107551	72	mRNA_C	RASSF4
ENSG00000178075	72	mRNA_A	GRAMD1C
ENSG00000067113	72	mRNA_B	PLPP1
ENSG00000148541	72	mRNA_B	FAM13C
ENSG00000168818	72	mRNA_A	STX18
ENSG00000170275	72	mRNA_B	CRTAP
ENSG00000134954	72	mRNA_C	ETS1
ENSG00000129933	72	mRNA_A	MAU2
ENSG00000007312	72	mRNA_C	CD79B
ENSG00000219607	72	mRNA_B	PPP1R3G
[truncated: 3,256 more rows]

## Sheet: Fig2b
GeneSetName	GenesInGeneset	GenesInOverlap	p,value	FDR,q,value	- log(FDR,q,value)
[truncated: 9 more rows]

[truncated: 2 more sheets: Fig2c, Fig2d]
