# Supplementary material for: Subtype and cell type specific expression of lncRNAs provide insight into breast cancer
Source: Commun Biol. 2022 Aug 18;5:834. doi: 10.1038/s42003-022-03559-7 (PMC9388662; doi:10.1038/s42003-022-03559-7)
Supplement: Supplementary file 6 — Supplementary Data 4 [file 42003_2022_3559_MOESM6_ESM.xlsx]

## Sheet: Supplementary_Data_4
type	coefESR1.TCGA	downESR1.TCGA	upESR1.TCGA	p_valESR1	coefLymp.TCGA	downLymp.TCGA	upLymp.TCGA	p_valLymp	coefFibro.TCGA	downFibro.TCGA	upFibro.TCGA	p_valFibro	coefESR1.SCANB	downESR1.SCANB	upESR1.SCANB	p_valESR1.SCANB	coefLymp.SCANB	downLymp.SCANB	upLymp.SCANB	p_valLymp.SCANB	coefFibro.SCANB	downFibro.SCANB	upFibro.SCANB	p_valFibro.SCANB	cluster	lncRNA
ENSG00000267107	0.0145271884446391	-0.0011208797560599	0.0301752566453382	0.069221896819427	0.144838692955247	0.0988180453365634	0.19085934057393	1.12539481852955e-09	2.29553836378838	1.4385255252993	3.15255120227746	1.98285939426635e-07	1.1430210804047e-05	-0.00849082601528612	0.00851368643689415	0.997897789313242	0.147783962742929	0.120040878320396	0.175527047165463	3.82225174171963e-25	2.57749449344917	2.38467706804794	2.77031191885039	3.77423113577166e-138	cluster2	PCAT19
ENSG00000251141	0.619357751652773	0.559255617787043	0.679459885518503	8.30365204986333e-73	-0.221443486914436	-0.39820262985082	-0.0446843439780522	0.0142965581772303	3.21531829551428	-0.0763532183674208	6.50698980939598	0.0559353704790488	0.693547667405068	0.660733455844111	0.726361878966027	7.92061067081999e-305	-0.150412496878864	-0.2574861273819	-0.043338866375822	0.00593112771203894	-1.53118452807117	-2.27535779473183	-0.787011261410563	5.63199628388779e-05	cluster1	MRPS30-DT
ENSG00000197308	0.497792351361151	0.463291641589146	0.532293061133156	2.08660836645645e-120	-0.195378828191358	-0.296844707982255	-0.0939129484004605	0.000173275242920504	0.993907345262617	-0.895626291245493	2.88344098177072	0.302893764145304	0.537659129555108	0.517552524617634	0.557765734492586	0	-0.208711948211478	-0.274320325964102	-0.143103570458853	5.06452440043994e-10	-1.04629282065923	-1.50227811379908	-0.59030752751939	7.10921441880987e-06	cluster1	GATA3-AS1
ENSG00000253768	0.482149538236473	0.432248065484719	0.532051010988226	1.08000078390241e-65	-0.126720915843406	-0.273480123670681	0.0200382919838703	0.0909928646401818	1.08597667610987	-1.64702539540816	3.8189787476279	0.436339694437299	0.52807376783659	0.499933113104333	0.556214422568845	3.67387619327243e-250	-0.250544287084097	-0.342367979429031	-0.158720594739163	9.48015041416646e-08	3.23062795523996	2.59244340160019	3.86881250887972	6.76188005061009e-23	cluster1	AC008663.1
ENSG00000248779	0.418432528243887	0.35857423842781	0.478290818059964	2.64575572786634e-38	-0.0241630272037877	-0.20020502979166	0.151878975384084	0.787988766227633	1.25037792544371	-2.02793874626442	4.52869459715184	0.454967147895628	0.501375299798797	0.466788580824225	0.535962018773367	9.5660089431167e-160	-0.00229412934332771	-0.115151497892811	0.11056323920615	0.968221766349603	-2.30089087924668	-3.08526174839175	-1.51652001010156	9.73457427675243e-09	cluster1	AC093297.1
ENSG00000273472	0.36584184084144	0.339159034652068	0.392524647030811	5.07767828927336e-112	0.0215117092945683	-0.0569618764138457	0.0999852950029835	0.59123414752279	-0.652322772881717	-2.11368574611989	0.809040200356453	0.381914103823232	0.486569361994185	0.471713718215066	0.501425005773301	0	-0.0702619184069321	-0.118736272573116	-0.0217875642407481	0.004525001610999	0.454431612549156	0.117529629122998	0.791333595975315	0.00823750090869487	cluster1	AC096733.2
ENSG00000233078	0.498844345138381	0.450063350312356	0.547625339964405	6.30452826943376e-72	0.0247878860219187	-0.118676019208055	0.168251791251893	0.734971553954705	2.92447135523609	0.252835578603655	5.59610713186852	0.0322365418824533	0.443235412903773	0.417070108560742	0.469400717246801	5.21058258168639e-210	-0.115147020011562	-0.200525092375749	-0.0297689476473743	0.00824616850028973	2.67251633586421	2.0791295354546	3.26590313627388	1.67162161126447e-18	cluster1	AL355994.3
ENSG00000235584	0.450101396857449	0.406714598343014	0.493488195371883	1.40225202680243e-73	-0.137208860120765	-0.264808544639418	-0.00960917560211018	0.0353992153012296	-0.781025145332774	-3.15723177166558	1.59518148100006	0.51963431928262	0.443020271304161	0.419262428140537	0.466778114467785	1.66524484616955e-247	-0.246585652781753	-0.324108116355969	-0.169063189207537	5.08651176728014e-10	1.22732543328692	0.688535960224576	1.76611490634926	8.27612254898694e-06	cluster1	AC008268.1
ENSG00000278621	0.513246558375723	0.464742776456566	0.561750340294877	6.58206224038809e-76	-0.121970692036047	-0.26461931979287	0.020677935720776	0.0941826243923185	0.485555453024318	-2.17089793705826	3.1420088431069	0.72025768114316	0.395412175481717	0.371460735622277	0.419363615341158	7.82567276395367e-201	-0.178120148675288	-0.256274323331026	-0.0999659740195509	8.18952865308321e-06	0.0814953637847515	-0.461684569346166	0.624675296915673	0.768729055484303	cluster1	AC037198.2
ENSG00000234918	0.635243843640333	0.565890536844414	0.704597150436253	3.02316565513579e-60	-0.119239828703525	-0.323206481475576	0.0847268240685293	0.252240822499662	8.92910771427026	5.13076829285087	12.7274471356897	4.78677361901633e-06	0.392042787420447	0.364609155624666	0.419476419216228	9.94014375045632e-156	-0.0993360734858386	-0.188852731498513	-0.00981941547317099	0.029700819385419	2.69190661975559	2.06975620325375	3.31405703625747	3.28299531871788e-17	cluster1	AL157387.1
ENSG00000259459	0.444861533619946	0.408025965336414	0.481697101903477	5.32966018389706e-93	0.0953122073733986	-0.0130204434093085	0.203644858156107	0.0850471423909632	3.50549729630892	1.48808821250797	5.5229063801099	0.000695036541580363	0.391206869226487	0.371981696712015	0.410432041740963	2.09543408724927e-286	0.0268342433546915	-0.0358979973498566	0.0895664840592396	0.40186916655443	2.23187938895342	1.79588355813381	2.66787521977304	2.27193540407159e-23	cluster1	LINC02568
ENSG00000260710	0.409160297581274	0.371612563499164	0.446708031663383	1.7929782822717e-79	-0.149495869506529	-0.259922985295528	-0.0390687537175293	0.00813693293501596	-0.63028362687205	-2.68669658161005	1.42612932786595	0.548205940315204	0.379796001627347	0.359407884356062	0.400184118898631	4.45049657612786e-247	-0.142102287206673	-0.208629247066818	-0.0755753273465278	2.90357584945109e-05	-2.77624557991899	-3.23861511766171	-2.31387604217627	2.24218975974017e-31	cluster1	AC120498.4
ENSG00000249203	0.365366610588182	0.316767417437555	0.413965803738809	2.3272494689089e-43	-0.125034535185714	-0.267963765417303	0.0178946950458757	0.0868348054072997	0.619356410219446	-2.04232245876945	3.28103527920835	0.648470137014723	0.379082092343449	0.353114644026061	0.405049540660837	9.3595525531678e-162	-0.135589617615404	-0.220322080593452	-0.0508571546373549	0.00172503883520872	-2.97088014901828	-3.55977989464506	-2.3819804033915	9.42506140558518e-23	cluster1	LINC02224
ENSG00000232638	0.396248452057267	0.363377180981298	0.429119723133237	9.67819788867225e-93	-0.16097426548408	-0.257647999491566	-0.0643005314765911	0.00114981469818872	0.470741272517727	-1.32955132387458	2.27103386891003	0.608457057621285	0.37360874740925	0.355921208316371	0.39129628650213	1.59297861182492e-304	-0.153353521072002	-0.211068423708647	-0.0956386184353577	2.02279927554579e-07	-1.31609759559072	-1.71722238633827	-0.914972804843166	1.44499898213354e-10	cluster1	AL390294.1
ENSG00000272335	0.345936506120544	0.312969907432596	0.378903104808491	6.42900940050857e-75	-0.18939546458593	-0.286349555144969	-0.092441374026891	0.000139545084852211	-0.509924219637655	-2.31543771526687	1.29558927599156	0.580054760936484	0.354723678735113	0.337393042179673	0.372054315290554	3.49585065843556e-289	-0.136753780417405	-0.193304100740432	-0.0802034600943772	2.22661090612967e-06	-1.61376319190707	-2.00679401011864	-1.22073237369551	1.15128993873159e-15	cluster1	AC093297.2
ENSG00000255774	0.365771780410915	0.323173288998556	0.408370271823273	3.53850515002239e-54	0.00762414727399833	-0.117657142226521	0.132905436774519	0.905088533875476	-2.36155794756953	-4.69459059878378	-0.0285252963552698	0.0476270643379045	0.347339740258014	0.324857277651683	0.369822202864347	8.06516464036543e-179	-0.100497666790045	-0.173858530251198	-0.0271368033288974	0.007288294672743	-0.696891033047193	-1.20675693700921	-0.187025129085146	0.00742141679201176	cluster1	AP000439.2
ENSG00000245750	0.357525639037613	0.323101836874301	0.391949441200922	1.03324099527019e-73	0.0268387444492293	-0.0744009516419595	0.128078440540418	0.603503377050577	-3.01904750493981	-4.90436906829081	-1.13372594158881	0.00176401220544099	0.322198655931993	0.303786233038721	0.340611078825267	4.26113168794565e-222	-0.0694032035251471	-0.129483420960131	-0.00932298609016362	0.0236296112309267	-2.24041873987216	-2.65798272327518	-1.82285475646913	1.76155018291872e-25	cluster1	DRAIC
ENSG00000233823	0.491158156345002	0.461082516538039	0.521233796151965	1.60246985831596e-142	-0.0550068145054444	-0.143458654292341	0.0334450252814534	0.223275396663423	-3.1328143851929	-4.77999594842183	-1.48563282196398	0.000207733715555828	0.312828899488281	0.300014373381373	0.325643425595188	0	0.0737887537848662	0.031974619963805	0.115602887605927	0.000549322003365765	-2.44083939757356	-2.73145213211908	-2.15022666302805	1.12896189088232e-58	cluster1	AL356311.1
ENSG00000237940	0.300482058699639	0.258925160113319	0.342038957285958	1.40052531028288e-40	-0.0115087223137389	-0.133726708677122	0.110709264049646	0.853623089738037	1.18816128429269	-1.08782544834906	3.46414801693445	0.306549861656066	0.312472939704476	0.288022308468252	0.336923570940699	2.30960708579766e-127	-0.0299640326361371	-0.109747081809512	0.0498190165372377	0.461718939742051	-0.91534551673297	-1.46984630323438	-0.360844730231563	0.00122609638439777	cluster1	LINC01238
ENSG00000212766	0.259683635570231	0.226401005914391	0.292966265226071	3.61563228670838e-46	-0.160677252357806	-0.258560783511263	-0.0627937212043493	0.00134942623593366	0.364036847346544	-1.45878502100766	2.18685871570075	0.695593570500557	0.304009926209002	0.287241450639075	0.320778401778929	5.80575441814774e-236	-0.232243304973207	-0.286959279298487	-0.177527330647931	1.2604683574881e-16	0.470989344150416	0.0907074282308459	0.85127126006999	0.0152554669098116	cluster1	EWSAT1
ENSG00000259725	0.307708146076995	0.28062512473668	0.334791167417309	9.1125493986087e-85	-0.113600750076283	-0.193251360334755	-0.0339501398178105	0.0053160973763556	-0.277244401810089	-1.76052634409396	1.20603754047376	0.714212649824688	0.302826088401475	0.287660807154914	0.317991369648036	1.35867387836274e-277	-0.230268567754197	-0.279753277074502	-0.180783858433895	1.24093920452925e-19	-0.569379016750139	-0.913303077339438	-0.225454956160863	0.00118657658346933	cluster1	AC106738.2
ENSG00000253125	0.401858621449636	0.360280323309412	0.443436919589858	9.99467921023418e-66	0.0824117321168267	-0.0398691898956595	0.204692654129312	0.186927909952592	2.21488623276964	-0.0622725098734544	4.49204497541276	0.0569837050795854	0.291478154979943	0.270107669538535	0.312848640421349	3.02454885920566e-143	0.0144969889810713	-0.0552354639097471	0.0842294418718897	0.683691322562178	-0.349245203108681	-0.833893262731036	0.135402856513674	0.157927789573378	cluster1	AC055854.1
ENSG00000254164	0.291155397610454	0.252429003521399	0.329881791699509	2.31099249082734e-43	-0.164554092361686	-0.278447623055464	-0.0506605616679076	0.00475284240616719	0.0787673053347525	-2.04219845842802	2.19973306909753	0.941994090651943	0.286471510865035	0.266565672547338	0.306377349182733	1.08056997487768e-157	-0.179339795136059	-0.244293066157758	-0.114386524114361	6.6731387583429e-08	1.1973106865931	0.745878455805531	1.64874291738066	2.12788656770387e-07	cluster1	AC008663.3
ENSG00000274173	0.259968935544202	0.234263825898608	0.285674045189795	1.13186372296451e-70	-0.182093608958482	-0.257691809185305	-0.106495408731657	2.79976371583203e-06	-0.583139881431973	-1.9909564053949	0.824676642530952	0.417135700249235	0.283657846424449	0.270878697546361	0.296436995302536	0	-0.250154104169633	-0.291852801167848	-0.208455407171421	2.52381967989594e-31	-1.51682984023763	-1.80664027642874	-1.2270194040465	2.42252223717235e-24	cluster1	AL035661.1
ENSG00000248429	0.37439967782139	0.346444657306242	0.402354698336538	2.62087069477113e-108	0.0384040018173882	-0.0438111401285802	0.120619143763357	0.360206740070038	0.694147947422668	-0.836891614421575	2.22518750926691	0.374494082356486	0.268063094571417	0.255368940864958	0.280757248277877	2.16523310545769e-304	-0.113233594879376	-0.154654950409715	-0.0718122393490371	8.96834958091922e-08	1.7230946767786	1.43521179366622	2.01097755989097	3.42413723995449e-31	cluster1	FAM198B-AS1
ENSG00000224842	0.268667535662382	0.240898610863876	0.296436460460887	7.76576628110977e-66	-0.145220851552697	-0.226888689813053	-0.0635530132923402	0.000520298528897845	-1.67671981060653	-3.19756728891016	-0.155872332302885	0.0310226685242603	0.264387625072388	0.250236920663499	0.278538329481276	2.53836821655988e-248	-0.178391339118888	-0.224565457683959	-0.132217220553817	4.68167277051378e-14	-1.56650917710548	-1.88742427530763	-1.24559407890332	2.01783954654413e-21	cluster1	AL161908.1
ENSG00000244402	0.413270935896484	0.364103544051727	0.462438327741239	2.69763591151033e-52	-0.0729257815784483	-0.217526072515072	0.0716745093581759	0.323244324208494	6.06104877368774	3.3682508189794	8.75384672839608	1.1761880734024e-05	0.261664619146859	0.241693950929319	0.281635287364399	3.03565107526645e-133	-0.212884827433265	-0.278049640113627	-0.147720014752903	1.72988426393575e-10	3.21452807239595	2.76162560429203	3.66743054049986	7.6247718836918e-43	cluster1	RN7SL314P
ENSG00000244265	0.191452712556897	0.171125970139593	0.2117794549742	4.82978840738056e-63	-0.0147499520328227	-0.0745304845576408	0.0450305804919955	0.628816380898437	0.02912289131172	-1.08413140901857	1.14237719164201	0.959121648456347	0.259231364218065	0.246366110863599	0.272096617572532	8.68776626446339e-282	-0.0797288647324884	-0.121708522888989	-0.0377492065759881	0.000200475031520091	-0.199377509701095	-0.491140656209262	0.0923856368070722	0.180545217460661	cluster1	SIAH2-AS1
ENSG00000261664	0.262457939717671	0.240333887347437	0.284581992087904	1.57746923445434e-90	-0.0199758454090835	-0.0850422296406081	0.045090538822441	0.547539919669705	0.129429844068783	-1.08225946335943	1.34111915149699	0.834224845238909	0.249765712383822	0.238009139829855	0.261522284937789	2.10723007735497e-307	-0.170163176239511	-0.208525179949007	-0.131801172530014	5.32504561579868e-18	0.409715373031898	0.143095314647561	0.676335431416221	0.00261519088957413	cluster1	TTC39A-AS1
ENSG00000257891	0.320681730098744	0.289644003598225	0.351719456599264	4.15417309358451e-73	0.0979304007287101	0.00664908370955068	0.18921171774787	0.0358210916790521	0.672029126065976	-1.0278439667206	2.37190221885255	0.438669704522617	0.245973270113546	0.230044389995796	0.261902150231297	1.14115503226328e-178	0.0474541065710914	-0.00452224583606007	0.0994304589782429	0.0736323367162231	-0.275147808971862	-0.636389057430665	0.0860934394869416	0.135567289707949	cluster1	AL929601.1
ENSG00000245532	0.23383122993669	0.202299727500724	0.265362732372655	2.30097727482884e-42	0.0234640931841067	-0.0692694087333	0.116197595101512	0.620092872932627	0.828124317968063	-0.898791877557269	2.55504051349342	0.347580957676878	0.240421363203072	0.221311020568096	0.259531705838047	8.72930989065473e-124	0.19562562979588	0.133268081991241	0.257983177600513	8.70343503309195e-10	-0.985789963594016	-1.41918163839488	-0.552398288793154	8.53120406371069e-06	cluster1	NEAT1
ENSG00000257337	0.230680995171319	0.206110859343354	0.255251130999284	1.02331866504836e-62	-0.137127788881901	-0.209388054390677	-0.064867523373124	0.000214545574124567	-1.45594522187934	-2.80160154046861	-0.110288903290073	0.0342821310571475	0.234400451971861	0.222425165739752	0.246375738203971	1.62405953451365e-268	-0.0788518450256871	-0.117927517186909	-0.0397761728644626	7.80510589470717e-05	-1.04853170028157	-1.3201118312864	-0.77695156927674	4.86533973012804e-14	cluster1	AC068888.1
ENSG00000249346	0.281828487431466	0.241749052711078	0.321907922151854	1.08099717916282e-38	-0.105415978817334	-0.223288774255469	0.0124568166208019	0.0800378668551368	3.47424259347555	1.27917354890027	5.66931163805083	0.00199317443074926	0.232698539865854	0.211127592654826	0.25426948707688	2.09523843250708e-93	-0.161577575476954	-0.231964140364652	-0.0911910105892567	7.04447933358117e-06	1.73585492638148	1.24666071791563	2.22504913484732	4.20715981764773e-12	cluster1	LINC01016
ENSG00000248360	0.264616319428148	0.243355396839934	0.285877242016361	2.8057653292734e-97	-0.0144569466271879	-0.0769848838735601	0.0480709906191844	0.6505650076837	-0.259238240433945	-1.42365568688955	0.905179206021664	0.662705525707769	0.230128586867847	0.218822494946347	0.241434678789348	1.5435335370332e-286	-0.110976168625101	-0.14786824224958	-0.0740840950006213	4.08694576488804e-09	-0.248497179121726	-0.504901065064811	0.00790670682136269	0.0575788166128755	cluster1	LINC00504
ENSG00000232352	0.279501729117143	0.252044815478467	0.306958642755818	2.08098511250649e-71	-0.176308760495411	-0.257058980334409	-0.0955585406564118	2.11653562041136e-05	-1.61653355687813	-3.12029281916069	-0.112774294595558	0.0354524154422156	0.229688768508165	0.213890747445084	0.245486789571247	1.37404122529867e-160	-0.23321469319973	-0.284764049089179	-0.181665337310277	1.18036627169006e-18	-1.69542321344281	-2.05369679010477	-1.33714963678087	3.04822900460704e-20	cluster1	SEMA3B-AS1
ENSG00000271858	0.172347742682659	0.148740955946857	0.19595452941846	2.97358901836359e-41	-0.0529100459278468	-0.122337121515949	0.0165170296602559	0.135678913643041	0.288898482259533	-1.0039971677704	1.58179413228946	0.661544386600921	0.219628772397439	0.207265011027983	0.231992533766895	6.84275573285095e-228	-0.0293702576682057	-0.0697135343622581	0.0109730190258467	0.153707577671643	0.0360776869675533	-0.244312432094998	0.316467806030104	0.800910925973137	cluster1	CYB561D2
ENSG00000271367	0.205297636028653	0.175892188930845	0.234703083126461	3.19714605167114e-38	-0.0979346968434474	-0.18441551361913	-0.0114538800677647	0.0267469317509058	2.77065421216897	1.16017773921962	4.38113068511832	0.000784650862618285	0.216276662542576	0.2010430092461	0.231510315839051	6.43096668036315e-154	-0.117806703927913	-0.167514513035199	-0.0680988948206261	3.52629848040766e-06	1.19209024000755	0.846615611864986	1.53756486815012	1.58071866357235e-11	cluster1	AL034374.1
ENSG00000263011	0.188402932091042	0.168108773063024	0.20869709111906	1.39865219139225e-61	-0.138925176243721	-0.198609881688971	-0.0792404707984703	5.9121077710668e-06	1.39041345263004	0.278943678196602	2.50188322706347	0.0144386509242509	0.211637170153602	0.199031387488707	0.224242952818497	8.80927999073235e-207	-0.181173301880526	-0.222306300391102	-0.140040303369951	8.99601751567487e-18	-0.224717630342991	-0.510596401104323	0.0611611404183406	0.123494242403749	cluster1	AC108134.4
ENSG00000225208	0.250192993752301	0.219749326526691	0.280636660977911	2.2719309173394e-50	0.0453961208758088	-0.0441380800006703	0.134930321752289	0.3206634258657	-0.019477440064627	-1.68681511577027	1.64786023564102	0.98173943998893	0.207996095155932	0.192574694112171	0.223417496199693	2.165529662887e-140	0.020375093701048	-0.0299453412157364	0.0706955286178323	0.427481127112229	-0.235432792171701	-0.5851652356863	0.11429965134292	0.187120267455067	cluster1	AL133387.1
ENSG00000229953	0.191836205947271	0.160051119804051	0.223621292090491	9.91766169130458e-30	-0.0847500631169053	-0.178229349516057	0.00872922328224728	0.0759822958432349	0.078325809744538	-1.66247864917289	1.81913026866195	0.92975178209086	0.204336832711411	0.186783754658054	0.221889910764768	1.93732523761055e-107	-0.241552115287593	-0.298828268035764	-0.184275962539425	1.95630986982688e-16	-0.4493682748982	-0.847443706655861	-0.0512928431405391	0.0269967222149128	cluster1	AL590666.2
ENSG00000268204	0.213665729303338	0.194372267851328	0.232959190755348	1.72757373864832e-81	-0.0870548150400157	-0.143796489439666	-0.0303131406403656	0.00272596806996759	-0.493011240519205	-1.54967484596846	0.563652364930061	0.36076448664424	0.203397910944063	0.193109551422678	0.213686270465448	5.14121436993511e-273	-0.0926880536671364	-0.126259239853608	-0.0591168674806668	6.68169422892636e-08	-1.01583465957319	-1.24915802007464	-0.782511299071762	2.10042967741055e-17	cluster1	AC008763.1
ENSG00000272405	0.215777838236527	0.180846201598872	0.250709474874182	5.96019515115103e-31	-0.12031609885529	-0.223049325719267	-0.0175828719913111	0.021983860959084	-0.192892323986123	-2.10602694763052	1.72024229965828	0.843400555647233	0.20298778980026	0.185419157275629	0.220556422324892	5.69778130817999e-106	-0.24029033816949	-0.297617245564218	-0.182963430774763	2.95846465036839e-16	-0.712054981440949	-1.11048316345982	-0.31362679942208	0.000466291148451872	cluster1	AL365181.3
ENSG00000269867	0.242484913264136	0.219525454301232	0.265444372227039	1.10916716286813e-75	-0.00193823652897546	-0.0694615344144101	0.0655850613564614	0.955149474057083	-2.5137082155354	-3.77115104129538	-1.25626538977543	9.73831375079964e-05	0.202830476084452	0.191006465934764	0.21465448623414	1.28138759805955e-214	-0.0667899854475126	-0.105372039795519	-0.0282079310995061	0.00069929926281073	-1.76457728236217	-2.03272671638944	-1.49642784833491	3.31235140798531e-37	cluster1	AC010326.3
ENSG00000197291	0.204280336816883	0.179254056696891	0.229306616936874	8.40136001502857e-50	-0.0395843022800722	-0.113186078795662	0.0340174742355173	0.292174609869518	-0.0636682673113273	-1.43430668014097	1.30697014551832	0.927482391855895	0.20260338150466	0.19043504601315	0.214771716996169	7.97019941855346e-204	-0.0461727732304711	-0.0858783701738732	-0.00646717628706897	0.0227160126322784	0.406550315728907	0.130592139628366	0.682508491829448	0.00390754964638482	cluster1	RAMP2-AS1
ENSG00000254231	0.271958561541663	0.250998039000948	0.292919084082376	1.98126137017366e-103	-0.0504335628666863	-0.112078029734907	0.0112109040015354	0.109240394438229	-0.656255038168563	-1.80422018558714	0.491710109250029	0.262880233140166	0.20072082460372	0.191068457907847	0.210373191299592	7.99361910364231e-297	-0.0542435577706676	-0.0857394827345729	-0.0227476328067623	0.000744880508768638	-0.938359114885923	-1.15725918632996	-0.719459043441887	6.34239663630604e-17	cluster1	AC103760.1
ENSG00000231439	0.172012345183234	0.148559422166167	0.195465268200301	1.41150689223846e-41	-0.103920069313267	-0.172894634860492	-0.0349455037660422	0.00324542929891356	-2.17912121795683	-3.4635900653526	-0.894652370561027	0.00092670054554309	0.200132103344042	0.187789266617671	0.212474940070414	1.23666268960046e-194	-0.128870993573893	-0.169145992610325	-0.0885959945374613	4.02037579221038e-10	-1.42702383498117	-1.70693941696794	-1.14710825299439	3.40343946713986e-23	cluster1	WASIR2
ENSG00000225986	0.156258937852557	0.128008973478753	0.18450890222636	1.5187399877287e-25	-0.0689850253851078	-0.152067591169749	0.0140975403995334	0.104072089149042	0.584776131677904	-0.96241690484826	2.13196916820407	0.459053968795677	0.199551606669484	0.18441760805046	0.214685605288508	8.9067900794562e-135	-0.142666377652569	-0.192049010941095	-0.0932837443640421	1.61534918956797e-08	0.281312393510604	-0.0619022276615426	0.624527014682751	0.108263341659942	cluster1	UBXN10-AS1
ENSG00000281803	0.207230799060906	0.175453008420056	0.239008589701755	5.4181691428205e-34	-0.0368054033826378	-0.130263233858957	0.0566524270936812	0.440434108206372	2.01722938883582	0.276824489730813	3.75763428794082	0.0233856698410687	0.199018429027259	0.180833418160834	0.217203439893685	6.43085269090395e-96	-0.0770471845613805	-0.13638535060533	-0.0177090185174311	0.0109740799624982	1.5177873600058	1.10538071370904	1.93019400630256	6.68146219245623e-13	cluster1	AC136352.9
ENSG00000280733	0.207807778804589	0.175021476095686	0.240594081513493	2.31513656287187e-32	-0.0185021697853645	-0.114926013568109	0.0779216739973799	0.706959585277482	0.742767057770905	-1.05287199413868	2.53840610968049	0.417771410876048	0.198130875001133	0.180275006149633	0.215986743852633	2.19185323803465e-98	-0.00547361826089238	-0.0637377853021904	0.0527905487804056	0.853923454077945	-0.868330217156676	-1.27327245468689	-0.463387979626468	2.70301307339155e-05	cluster1	LINC01238
ENSG00000281213	0.207807778804589	0.175021476095686	0.240594081513493	2.31513656287187e-32	-0.0185021697853645	-0.114926013568109	0.0779216739973799	0.706959585277482	0.742767057770905	-1.05287199413868	2.53840610968049	0.417771410876048	0.198130875001133	0.180275006149633	0.215986743852633	2.19185323803465e-98	-0.00547361826089238	-0.0637377853021904	0.0527905487804056	0.853923454077945	-0.868330217156676	-1.27327245468689	-0.463387979626468	2.70301307339155e-05	cluster1	LINC01238
ENSG00000265369	0.185224193654014	0.151914566450595	0.218533820857433	8.80190076289374e-26	-0.0729674482766707	-0.170930378663806	0.0249954821104647	0.144742220525266	1.1432794975255	-0.681020971547073	2.96757996659806	0.219718986723224	0.197527433258836	0.18048381853709	0.21457104798058	1.43705739327153e-106	-0.159833172390697	-0.215446932963981	-0.104219411817412	1.91379330737326e-08	-0.869469810837701	-1.25599143789627	-0.482948183779127	1.07071317946221e-05	cluster1	PCAT18
ENSG00000249042	0.216713528963182	0.198660339457583	0.23476671846878	3.70012839665037e-92	-0.07390277629433	-0.126996836338964	-0.0208087162496945	0.00651835709467859	-0.689654443889631	-1.67839087982127	0.299081992041993	0.172003648895407	0.194900378783911	0.184954762195868	0.204845995371955	4.84442934061935e-269	-0.200641710914111	-0.233094517945444	-0.168188903882779	3.97355185554586e-33	-0.762218651593866	-0.987769156488049	-0.536668146699683	4.05483189448259e-11	cluster1	AC008771.1
ENSG00000260219	0.188688750826952	0.166324058363676	0.211053443290229	1.27281073030965e-52	-0.168675684301847	-0.234449786111212	-0.102901582492482	6.25565470995955e-07	-0.260558258852108	-1.48542693427313	0.964310416568898	0.676848413872411	0.194125848609374	0.1828073087145	0.205444388504249	1.4858600971149e-214	-0.16694883843486	-0.203881530122008	-0.130016146747712	1.25901154693363e-18	-0.447862810228187	-0.704548996082461	-0.191176624373911	0.000634127713683041	cluster1	AC106782.2
ENSG00000276855	0.19570317580968	0.17260695748064	0.21879939413872	5.3265416182023e-53	-0.0855402834529698	-0.153465787829122	-0.0176147790768164	0.0137996714886718	3.93589832495674	2.6709654671328	5.20083118278068	1.71132144803958e-09	0.178727226380389	0.165695188846936	0.191759263913843	1.14604804570953e-144	-0.0998318331176497	-0.142355712412039	-0.05730795382326	4.34886559801389e-06	1.94069077347714	1.64514523143362	2.23623631552066	4.66230408481269e-37	cluster1	AC015922.4
ENSG00000248399	0.218985128141177	0.195143461299174	0.24282679498318	1.61181071642031e-60	-0.012262452505481	-0.0823803056682663	0.0578554006573042	0.731870838922109	-1.11656674562279	-2.42232630089257	0.189192809646991	0.0941572228854065	0.172617896818779	0.159711537079858	0.1855242565577	2.78326886181132e-138	-0.0382691565847101	-0.0803829459487293	0.00384463277930899	0.0749945288147967	-1.36520495355788	-1.65790032640779	-1.07250958070798	1.0229985004605e-19	cluster1	AL645924.1
ENSG00000272933	0.130097806227146	0.114250254854689	0.145945357599602	2.80157325688989e-50	-0.00771572800885514	-0.0543230515440508	0.0388915955263405	0.745674563550657	0.900404199764776	0.0324660740731009	1.76834232545645	0.0423750955022226	0.171386888048004	0.16112919559265	0.181644580503359	4.63688425048818e-205	-0.134460058897797	-0.167931177645786	-0.100988940149808	4.57875211589734e-15	0.973667797563135	0.741039916539059	1.20629567858721	3.26008103783136e-16	cluster1	AL391121.1
ENSG00000213904	0.124503067817584	0.0995037467549421	0.149502388880226	2.84197301256001e-21	-0.113048858929729	-0.186571349410616	-0.0395263684488419	0.00266787615770607	-0.6450400871723	-2.01420200731512	0.724121832970495	0.356105916045196	0.169623481049618	0.155985839571422	0.183261122527816	3.04309281360193e-121	-0.188985849987952	-0.233485830792204	-0.144485869183701	1.21334296045797e-16	-0.311937644041455	-0.621217304456961	-0.00265798362592421	0.0481428053393507	cluster1	LIPE-AS1
ENSG00000258765	0.191892158663238	0.177190833345586	0.20659348398089	2.44686673691537e-104	-0.00303086060914356	-0.0462671568275522	0.0402054356092651	0.890756699727356	-1.41439494456044	-2.21955660275601	-0.609233286364864	0.000607156253633788	0.166938511170435	0.157468154487042	0.176408867853828	6.67476103211134e-225	0.0227305545880693	-0.00817146694506753	0.0536325761212062	0.149481194537967	-1.18975905469931	-1.40453143332038	-0.974986676078234	5.00080035065026e-27	cluster1	AC107958.2
ENSG00000235314	0.16275549090699	0.142200991766103	0.183309990047877	2.50316980076399e-47	-0.0619968170701623	-0.122447177447493	-0.00154645669283279	0.0447768131649311	0.375338953955359	-0.750389118450792	1.50106702636152	0.513640881976857	0.166428725214441	0.155852699814861	0.17700475061402	1.0558556732902e-184	-0.00448043201792802	-0.0389902794881814	0.0300294154523255	0.799152910373322	-0.738001811385615	-0.977848968928011	-0.498154653843219	1.80431632641447e-09	cluster1	LINC00957
ENSG00000248008	0.164479895589942	0.148306764841731	0.180653026338153	2.66836216994538e-71	-0.0918561041931548	-0.139420949994443	-0.0442912583918662	0.00016592220920936	-1.02004233795181	-1.90581178322812	-0.134272892675501	0.0242896980888078	0.165869502322805	0.157949571249552	0.17378943339606	2.64770866954755e-300	-0.206064727612425	-0.231907669831891	-0.180221785392959	3.00195066004695e-53	-0.688770591439333	-0.868381823833623	-0.509159359045043	7.15406861402214e-14	cluster1	NRAV
ENSG00000238123	0.171207649282362	0.146648985874135	0.195766312690588	3.98803760602484e-38	0.0483814673232731	-0.023845058034365	0.120607992680911	0.189618416509584	0.322409664629483	-1.02261833288662	1.66743766214561	0.638624992508306	0.165214502198851	0.152366457633687	0.178062546764015	8.44007784042064e-129	-0.0631221294021375	-0.105045634829087	-0.0211986239751861	0.00318858472868352	-0.268248570234872	-0.559621449223525	0.0231243087537802	0.0712534532186046	cluster1	MID1IP1-AS1
ENSG00000232415	0.178628976604227	0.15208511925685	0.205172833951604	6.94917187288899e-36	-0.129650800688525	-0.207715740702631	-0.0515858606744183	0.00118417194972738	-0.430921934447544	-1.88467496248638	1.02283109359129	0.561432624752249	0.164893667578416	0.150034359388769	0.179752975768063	2.12103233100149e-98	-0.283666727927306	-0.332153039160885	-0.235180416693732	6.70386081167555e-30	-0.692299719916458	-1.02928480624907	-0.355314633583838	5.78219909602875e-05	cluster1	ELN-AS1
ENSG00000229807	0.157477861395896	0.11475355945604	0.200202163335752	1.23804170744917e-12	0.103869120500051	-0.0217821751813226	0.229520416181423	0.105609398776821	1.11802701481794	-1.221896022858	3.4579500524939	0.34932640470318	0.164240783023222	0.143243496261669	0.185238069784775	2.26249678362256e-51	0.295133413598359	0.22661871776005	0.363648109436667	4.50278356042677e-17	0.315739984860372	-0.160444532062336	0.791924501783113	0.193832392561743	cluster1	XIST
ENSG00000254860	0.203182439754748	0.176492679432957	0.229872200076538	2.73484137829434e-44	-0.0186265004370431	-0.0971205381062632	0.059867537232177	0.641997291383118	0.84500912412764	-0.616734712785621	2.3067529610409	0.257566255578279	0.163859652860981	0.151653142024725	0.176066163697236	3.34516709944703e-139	-0.143722182187876	-0.183552346279573	-0.10389201809618	1.83672614862225e-12	0.441956469165268	0.1651325379649	0.718780400365633	0.0017678629448775	cluster1	TMEM9B-AS1
ENSG00000233237	0.127735914888881	0.102844162806068	0.152627666971694	2.05518265183869e-22	-0.0579572527607448	-0.131163385078317	0.0152488795568276	0.121154187214583	1.81826282802252	0.454992241912389	3.18153341413262	0.00912521611666003	0.163429458045125	0.151464155159443	0.175394760930806	1.30501419517325e-143	-0.0907320978640081	-0.129775194104747	-0.0516890016232691	5.42610733134819e-06	1.00519781378588	0.733844088937721	1.27655153863404	4.74417295271061e-13	cluster1	LINC00472
ENSG00000278133	0.144785379157346	0.124050852756618	0.165519905558074	3.11561979857056e-38	-0.0852633835265436	-0.146243200382501	-0.0242835666705859	0.0062807331615905	0.919101314753012	-0.216486484169058	2.05468911367508	0.113087145985134	0.163085429961131	0.152606081593159	0.173564778329103	3.92838324422008e-181	-0.0410474941744567	-0.0752418819622128	-0.00685310638670056	0.0186898826731088	0.152228652286417	-0.085426026479264	0.3898833310521	0.209401806823641	cluster1	AC135050.6
ENSG00000245694	0.155850924048765	0.133544677067606	0.178157171029924	2.85427127220913e-38	-0.136326000636014	-0.201928215481254	-0.0707237857907736	5.1348871434189e-05	-1.87851368164965	-3.10018141700036	-0.656845946298951	0.00266695495346236	0.162449816849916	0.150668673338737	0.174230960361095	4.41510808136279e-146	-0.262588573250859	-0.301030752636335	-0.224146393865386	6.91298759338271e-40	-2.28842550427777	-2.55560279224719	-2.02124821630835	7.35685034358039e-61	cluster1	CRNDE
ENSG00000265519	0.209234056504275	0.183929006716366	0.234539106292185	6.94276057365187e-51	0.0159221099572802	-0.0584995224337769	0.0903437423483373	0.675099255902719	3.57075182914675	2.18484576913386	4.95665788915964	5.55449028429068e-07	0.158555792965338	0.147513978948782	0.169597606981895	4.50338651819714e-157	-0.148975438355103	-0.185005166264177	-0.112945710446029	7.30585558752461e-16	2.64759345377019	2.39718296344663	2.89800394409372	5.26628626275341e-90	cluster1	AC015922.3
ENSG00000254815	0.161803467087902	0.13514322387825	0.188463710297554	5.1047021456862e-30	-0.100265093215333	-0.178672321663186	-0.0218578647674812	0.0124085096574807	-1.28191628825689	-2.7420435330303	0.178210956516511	0.0857080660039926	0.157275917224275	0.143079968248337	0.171471866200212	4.179451052675e-98	-0.00874904335146114	-0.05507079612208	0.0375727094191578	0.711264284427988	-1.33678683908438	-1.65872801091921	-1.01484566724955	5.53818846325354e-16	cluster1	AP006284.1
ENSG00000267270	0.146017494900712	0.121846607712455	0.17018838208897	8.87648629494203e-30	-0.113851047815918	-0.184937131264356	-0.0427649643674806	0.00176109781580333	0.861251546769669	-0.462538736626613	2.18504183016595	0.202652410518497	0.157180657667848	0.145785258696206	0.168576056639491	3.64541098303783e-146	-0.159251076362601	-0.196434561227315	-0.122067591497886	6.75525635852118e-17	-0.0776670885152413	-0.336096313970665	0.180762136940182	0.555874175457636	cluster1	PARD6G-AS1
ENSG00000261183	0.109812556710183	0.0897667394883877	0.129858373931978	4.05765829662305e-25	-0.186051352191634	-0.245005689478555	-0.127097014904712	1.01670522596929e-09	-0.948479093114398	-2.04634769240364	0.149389506174828	0.0908187736422452	0.157163495467408	0.146247673567862	0.168079317366954	8.08804691793804e-158	-0.260781029916723	-0.296399642252957	-0.225162417580489	2.11002545280564e-45	-1.6196788933308	-1.86723208613509	-1.37212570052653	8.27200469188762e-37	cluster1	SPINT1-AS1
ENSG00000204049	0.165752440024923	0.137940241382091	0.193564638667755	4.37459608420636e-29	-0.0152160326962104	-0.097011138445136	0.0665790730527153	0.715509046190773	-0.161670063085736	-1.68488756174481	1.36154743557334	0.835265679938106	0.156581773030171	0.141456028263461	0.171707517796882	1.47328325219875e-86	-0.105033485672086	-0.154389186424654	-0.0556777849195189	3.10752349856823e-05	-1.53462099269962	-1.8776484298455	-1.19159355555374	2.79401859592229e-18	cluster1	AL391421.1
ENSG00000282690	0.165752440024923	0.137940241382091	0.193564638667755	4.37459608420636e-29	-0.0152160326962104	-0.097011138445136	0.0665790730527153	0.715509046190773	-0.161670063085736	-1.68488756174481	1.36154743557334	0.835265679938106	0.156581773030171	0.141456028263461	0.171707517796882	1.47328325219875e-86	-0.105033485672086	-0.154389186424654	-0.0556777849195189	3.10752349856823e-05	-1.53462099269962	-1.8776484298455	-1.19159355555374	2.79401859592229e-18	cluster1	AL391421.2
ENSG00000267009	0.183278498826869	0.167282904160293	0.199274093493444	7.16773659654347e-86	-0.0670448978773662	-0.114087613704031	-0.0200021820507012	0.00534956792331643	-0.885994855098182	-1.76204101061725	-0.00994869957911884	0.0478179942972478	0.156083811931701	0.147382453891059	0.164785169972344	1.01857446881084e-231	-0.0551717324187841	-0.0835644912692481	-0.02677897356832	0.000142229090077796	-0.704298428081732	-0.901631160744212	-0.506965695419252	3.16545040826864e-12	cluster1	AC007780.1
ENSG00000233006	0.20075193809859	0.183983888547222	0.217519987649957	8.64066494143205e-92	-0.0319153073967216	-0.0812297971956371	0.017399182402193	0.205030627716017	-0.891430072182415	-1.80978200915192	0.0269218647871042	0.0574866660807884	0.155887300466355	0.147560689094471	0.164213911838239	3.57643516470084e-249	-0.0845055839570771	-0.111675534626752	-0.057335633287402	1.20753590666181e-09	-0.810595103715858	-0.999429187793043	-0.621761019638662	5.75560316415055e-17	cluster1	MIR3936HG
ENSG00000273847	0.207515895143574	0.17997770890693	0.235054081380217	1.56509766081078e-43	-0.0802031850122554	-0.161192425894884	0.00078605587037469	0.0526387388089556	1.99915865543283	0.490948258417029	3.50736905244861	0.00956131069825811	0.151931170439084	0.138594981879161	0.165267358999008	2.87558118764951e-103	-0.0401424200663604	-0.0836587521144857	0.00337391198176489	0.0706929181643924	-0.301724730373932	-0.60416792596935	0.000718465221485769	0.0506273249379447	cluster1	AC139494.2
ENSG00000223813	0.219135995591804	0.198457637463227	0.239814353720381	4.37210473880551e-76	-0.0890914032692584	-0.149906030388895	-0.0282767761496215	0.00420302809636849	-1.1784902416799	-2.31100181868552	-0.0459786646742714	0.0417455790560971	0.151777094052004	0.142921689433662	0.160632498670346	2.65040320763728e-214	-0.108035759014499	-0.136931175876729	-0.0791403421522706	2.89435160590597e-13	-1.42530473335018	-1.62613099334401	-1.22447847335636	7.70704488194332e-43	cluster1	AC007255.1
ENSG00000251379	0.177584822438412	0.161470275524018	0.193699369352805	7.17577098190385e-81	0.018912651721115	-0.0284799002265376	0.0663052036687676	0.434372233784456	-1.13532376447081	-2.01788469243589	-0.252762836505723	0.0118981045841337	0.150292051460197	0.140997833122133	0.159586269798262	1.02824221599641e-193	0.0272334713119225	-0.00309380619391557	0.0575607488177605	0.0784929525280818	-1.20478470599266	-1.41556255170886	-0.994006860276464	1.22319622572334e-28	cluster1	AC099550.1
ENSG00000260912	0.203989203595319	0.181885118042154	0.226093289148484	5.47732694671766e-61	-0.0710668718841234	-0.136074534116193	-0.00605920965205422	0.0324618054912358	1.34887232300727	0.138276557500759	2.55946808851379	0.029282684068437	0.149946161692198	0.140034745980054	0.159857577404342	2.54366045057701e-172	-0.0240735081420671	-0.0564147168208943	0.00826770053676	0.14467836783595	0.356089681448256	0.131314797126081	0.580864565770429	0.00191831091935957	cluster1	AL158206.1
ENSG00000230314	0.186997347854259	0.164949063400881	0.209045632307635	4.41207348942262e-53	-0.0249586559258974	-0.0898022082680344	0.0398848964162396	0.450844399307495	-0.339553068109693	-1.54709272098258	0.867986584763191	0.581708006381536	0.148359867041272	0.137345080974285	0.159374653108259	4.77644223425663e-140	-0.0655445465232812	-0.101486081526055	-0.0296030115205079	0.00035600723267142	0.564673223296282	0.314875683172223	0.814470763420341	9.69154332298786e-06	cluster1	ELOVL2-AS1
ENSG00000226137	0.139539516948444	0.121541107136048	0.15753792676084	1.12437899640136e-45	-0.124990414943792	-0.177923369034311	-0.0720574608532742	4.34669203309754e-06	0.206966408749821	-0.778769854907415	1.19270267240708	0.680811123597673	0.147236161687184	0.138765588986629	0.155706734387738	1.48860433728517e-219	-0.130855672950173	-0.158495373200275	-0.103215972700071	2.93368050867167e-20	0.348121518940125	0.156022624674506	0.540220413205742	0.000387654048252311	cluster1	BAIAP2-DT
ENSG00000272323	0.152432398357283	0.136321104069269	0.168543692645296	1.67166447163392e-63	-0.081885924313771	-0.129268910353955	-0.0345029382735875	0.000742944644331967	-0.0975697494551254	-0.979952537695168	0.784813038784917	0.828482516697097	0.145709648606597	0.138317014655312	0.153102282557882	1.20491789573097e-271	-0.15518780284891	-0.179310160769156	-0.131065444928663	1.13654594252026e-35	-0.736462698331329	-0.904115684493569	-0.568809712169099	1.09617215330731e-17	cluster1	AC026801.2
ENSG00000237233	0.0968306483789328	0.0819016869859128	0.111759609771952	1.12045747448661e-33	-0.0490009748411953	-0.0929067440881868	-0.0050952055942027	0.0290194593665698	-0.00872223652224111	-0.826351059136534	0.808906586092052	0.983324312200826	0.145476183454708	0.13443505857859	0.156517308330827	1.35083529589877e-134	-0.118472947457847	-0.154500426683646	-0.0824454682320476	1.31505230181586e-10	0.790455991852137	0.540061130119582	1.04085085358469	6.8382816651685e-10	cluster1	TMEM26-AS1
ENSG00000234949	0.147857466170505	0.132114192806103	0.163600739534906	9.46873487012899e-63	-0.120359598988589	-0.166660243040956	-0.074058954936222	4.4150517764454e-07	-0.736687703930606	-1.5989147354138	0.125539327552601	0.0944294370490685	0.145206329256514	0.137095473860654	0.153317184652375	6.06505946655016e-231	-0.167852900140128	-0.194318833417441	-0.141386966862816	9.78258134391595e-35	-0.9840006958795	-1.16794178323845	-0.800059608520546	2.42606185941842e-25	cluster1	AC104667.2
ENSG00000266208	0.16003002297878	0.138331385763431	0.181728660194129	5.70229025766092e-42	-0.0378749148541075	-0.101690161840864	0.0259403321326492	0.245094628032283	-2.26372258995037	-3.45211277542006	-1.07533240448068	0.000203120137681293	0.144211290278036	0.133366390478247	0.155056190077824	7.53624004740954e-137	-0.0428992799510308	-0.0782864716209539	-0.00751208828110739	0.0175542993187206	-1.16770811188141	-1.41365290612471	-0.921763317638116	2.30139268257225e-20	cluster1	AC080112.1
ENSG00000260136	0.127727563682733	0.1134180191005	0.142037108264966	9.39466560949868e-58	-0.119775798199433	-0.161859875310841	-0.0776917210880254	3.39016804760017e-08	-0.504833795575725	-1.2885384204928	0.278870829341349	0.207147006044499	0.143336517165473	0.135527622973125	0.151145411357821	5.5940786713495e-241	-0.13774121929521	-0.163221845268366	-0.112260593322055	7.80314900767913e-26	-0.389700682249536	-0.566793777700924	-0.212607586798148	1.6557724281393e-05	cluster1	AC008915.2
ENSG00000270179	0.131520182839431	0.111340009840818	0.151700355838044	5.8797128625401e-34	0.011916590054319	-0.0474328848164354	0.0712660649250727	0.69403603087087	1.73521396076492	0.629986969105365	2.84044095242447	0.00216568301581373	0.143170860825588	0.132515393191744	0.153826328459432	1.96034048701548e-139	-0.0929476527009649	-0.127716722259251	-0.0581785831426791	1.70623582974059e-07	1.00266459892463	0.761015819945332	1.24431337790393	5.80891300152181e-16	cluster1	AP002840.2
ENSG00000243701	0.172685777562069	0.152297770046994	0.193073785077144	5.77988310952101e-53	0.00133981623845556	-0.0586208956822921	0.0613005281592032	0.965079276613965	1.88922387411922	0.772614209109546	3.00583353912887	0.000956583314927432	0.142617967698543	0.13244189461892	0.152794040778167	2.1105194240374e-150	-0.0933769378933398	-0.126581730483752	-0.0601721453029277	3.81416545758444e-08	1.85078139010568	1.62000450456714	2.08155827564422	7.97096257562654e-54	cluster1	DUBR
ENSG00000179523	0.155143232027416	0.138176272673408	0.172110191381425	4.45381004549611e-60	-0.0170345290703137	-0.0669340085189309	0.0328649503783045	0.50364571138391	0.730187040513416	-0.199058781399497	1.65943286242631	0.123954329748024	0.142033285878791	0.133729216308399	0.150337355449182	1.53822899005579e-213	-0.0826880711891949	-0.109784467371071	-0.0555916750073191	2.44286784616143e-09	0.587994257442674	0.399671384979459	0.776317129905889	1.04367147722509e-09	cluster1	EIF3J-DT
ENSG00000259495	0.138029519671385	0.113167447473065	0.162891591869706	1.03796607531054e-25	-0.0992651210068992	-0.172383965392945	-0.0261462766208535	0.00796129295870918	-1.37199744550937	-2.73364252476911	-0.0103523662496298	0.0486488228314071	0.141892187325463	0.131711245962803	0.152073128688124	6.60776355769646e-149	-0.0724003247444843	-0.105621002669763	-0.0391796468192053	1.99402857967339e-05	-1.50133544156296	-1.7322227318901	-1.27044815123583	2.18148062488583e-36	cluster1	AC016705.2
ENSG00000251615	0.177086207737902	0.15482965058484	0.199342764890964	1.02988247156226e-47	-0.0303296809093875	-0.09578575898939	0.0351263971706149	0.364080677689946	1.78262148650296	0.563675161876882	3.00156781112904	0.00426892264213707	0.141402094105219	0.131109408069696	0.151694780140743	4.07972232162426e-145	-0.077480925071603	-0.11106622878686	-0.0438956213563456	6.34325358308567e-06	1.60552718345296	1.37210570460563	1.8389486623003	2.09287379521486e-40	cluster1	AC104825.1
ENSG00000253959	0.137416674785357	0.120547367300964	0.15428598226975	1.24260376281542e-49	-0.048979926895649	-0.098592214198677	0.000632360407380128	0.0533671553634213	-0.782354477573839	-1.70625210539087	0.141543150243187	0.0973931130713897	0.139350173030845	0.129398273850633	0.149302072211057	3.69437985629761e-150	-0.081765356796431	-0.114238664090316	-0.0492920495025459	8.39248140532239e-07	-0.96413711457816	-1.18983009850551	-0.738444130650814	8.07727458604636e-17	cluster1	LINC01863
ENSG00000263164	0.168582616610879	0.146105820279793	0.191059412941964	3.46255618380476e-43	0.0173134655442182	-0.0487903314409956	0.0834172625294321	0.607863801495785	-0.071015871713382	-1.30202424774946	1.1599925043227	0.910006244398745	0.1384733753483	0.128425356413747	0.148521394282853	6.21346777888757e-146	0.0132754021255614	-0.0195115464405264	0.0460623506916492	0.427490216609665	0.0433076898100979	-0.184565134746525	0.271180514366721	0.709547127762945	cluster1	AC087500.2
ENSG00000238045	0.14304907357485	0.124767775591351	0.16133037155835	2.15565822426456e-46	-0.0620191471353222	-0.115784069534701	-0.00825422473594217	0.0240525654679404	-2.01563476969355	-3.01686424256892	-1.01440529681819	8.7010630685827e-05	0.137885958262391	0.129334098881865	0.146437817642918	9.86300575395611e-193	-0.048090913919008	-0.0759958547317225	-0.0201859731062935	0.00073885912655309	-1.31076200795897	-1.50470435270819	-1.11681966320977	4.19497019689455e-39	cluster1	AC009133.1
ENSG00000272068	0.152857380961203	0.126686974883499	0.179027787038908	4.38057856349166e-28	-0.112468306777909	-0.189434934267816	-0.0355016792880021	0.00429954337527938	-0.464174527798923	-1.89747439008244	0.969125334484589	0.525794426411097	0.137867155862859	0.125098194001412	0.150636117724307	1.47937279315747e-93	-0.152542999748896	-0.194208456245396	-0.110877543252395	8.76482649237996e-13	-0.804083797822395	-1.09366320894573	-0.514504386699063	5.62675510223459e-08	cluster1	AL365181.2
ENSG00000263105	0.118701295484975	0.101471313054561	0.135931277915389	2.33071194340585e-37	-0.0681443883706361	-0.11881741329206	-0.0174713634492116	0.00856861837079725	-1.18918866341409	-2.13283972375048	-0.245537603077695	0.0137342643690599	0.137843590902191	0.126579435193582	0.149107746610799	1.04400539081009e-117	-0.125005325354022	-0.161760560019091	-0.088250090688953	3.05097524123034e-11	-1.04424936431329	-1.29970220474729	-0.788796523879284	1.52939989906521e-15	cluster1	AC009171.2
ENSG00000182165	0.173955107364702	0.149259641363062	0.198650573366343	8.28569092716874e-39	-0.0781492504865202	-0.150778109465413	-0.00552039150762919	0.0352800405175673	2.04203402410601	0.689513627055925	3.3945544211561	0.00318173729998498	0.136806807494372	0.125723771087667	0.147889843901076	1.40348097899192e-119	-0.173669972069942	-0.209834209716143	-0.137505734423743	8.60094447850967e-21	0.955047469975534	0.703702122488682	1.20639281746237	1.19662185375343e-13	cluster1	TP53TG1
ENSG00000231920	0.0745178787406946	0.0596462095121094	0.0893895479692794	1.68306071526839e-21	-0.0652242824361708	-0.108961556602687	-0.0214870082696545	0.00357257634587809	-0.252341533058578	-1.06683258046409	0.562149514346932	0.543884096333198	0.136215405032353	0.126726892856231	0.145703917208475	5.33073402701531e-157	-0.170132360909782	-0.201093624290507	-0.139171097529057	1.25787610018765e-26	-0.914528798959288	-1.12971291480301	-0.699344683115563	1.15368170161348e-16	cluster1	NEBL-AS1
ENSG00000251169	0.178172864731662	0.160330250894466	0.196015478568857	2.95010407839252e-69	0.0102953476380047	-0.042179413685001	0.0627701089610104	0.700688867328971	-0.0270454594905982	-1.0042490947608	0.950158175779602	0.956754608050768	0.134922242069672	0.126623655854236	0.143220828285108	1.47673812009138e-195	-0.023029756812167	-0.0501082606634195	0.00404874703908556	0.0956225654873881	-0.348077510483199	-0.536276029321104	-0.159878991645294	0.000293134597415401	cluster1	LINC01843
ENSG00000235947	0.14008185870498	0.11568080180494	0.164482915605021	2.97122236560607e-27	0.0625555328745856	-0.0092074749751638	0.134318540724335	0.0879575720743811	1.23281526878528	-0.103580941138106	2.56921147870869	0.0709978354358013	0.134792703522655	0.123994996215834	0.145590410829475	4.72398540858206e-122	0.0555288233716667	0.0202956220405082	0.0907620247028252	0.00202446295112057	0.517369305315679	0.272494760515633	0.762243850115724	3.54076131698895e-05	cluster1	EGOT
ENSG00000226835	0.131194485723903	0.11003362488978	0.152355346558025	3.78242009722817e-31	-0.0138668106690826	-0.0761004683490535	0.048366847010889	0.662442508049794	1.40361114770522	0.244673879812079	2.56254841559835	0.0178587253938352	0.133804436423538	0.122237206630367	0.145371666216709	3.3704875898101e-106	-0.0403108228456999	-0.078054996174895	-0.00256664951650271	0.0364002142606921	-0.312301854056456	-0.574627924741026	-0.0499757833719006	0.0196865665923005	cluster1	AC097059.1
ENSG00000224559	0.333787421199271	0.302488961694159	0.365085880704382	7.6246455434266e-77	0.106409968797654	0.0143618413599166	0.198458096235392	0.0237491082885159	0.564441290517891	-1.14971161812119	2.27859419915697	0.518876081382742	0.13373383365272	0.124533995716878	0.142933671588563	1.54163626390191e-160	0.0496365718376603	0.0196172600525728	0.079655883622748	0.00120336744014381	-0.376509507425443	-0.585146958206367	-0.167872056644519	0.00041006797831176	cluster1	LINC01087
ENSG00000213062	0.1694781259343	0.145638923162356	0.193317328706244	2.00512215069413e-39	-0.0202393907947906	-0.0903499971780717	0.0498712155884905	0.571699539080711	-2.50379816243847	-3.80942276560756	-1.19817355926941	0.000184086967082159	0.132631144416504	0.121648360523942	0.143613928309066	6.74808598596093e-115	-0.11757662644099	-0.15341373751167	-0.0817395153703095	1.44786588488445e-10	-0.890288250571839	-1.13936003311862	-0.641216468025053	2.94091744657272e-12	cluster1	AL021068.1
ENSG00000238164	0.130650280464856	0.115452260811506	0.145848300118206	2.77959847865028e-54	0.0798583755671435	0.0351613114952094	0.124555439639077	0.000489427016694934	-1.17084529940722	-2.00320989518196	-0.338480703632493	0.00597517867645165	0.132229925897348	0.124643103548042	0.139816748246655	1.42988746456991e-220	0.167304108457179	0.142548108715641	0.192060108198718	4.23582297141876e-39	-0.439718967724016	-0.611775832804232	-0.267662102643801	5.74576316373223e-07	cluster1	TNFRSF14-AS1
ENSG00000281197	0.130650280464856	0.115452260811506	0.145848300118206	2.77959847865028e-54	0.0798583755671435	0.0351613114952094	0.124555439639077	0.000489427016694934	-1.17084529940722	-2.00320989518196	-0.338480703632493	0.00597517867645165	0.132229925897348	0.124643103548042	0.139816748246655	1.42988746456991e-220	0.167304108457179	0.142548108715641	0.192060108198718	4.23582297141876e-39	-0.439718967724016	-0.611775832804232	-0.267662102643801	5.74576316373223e-07	cluster1	TNFRSF14-AS1
ENSG00000256650	0.270418103204573	0.246617035473607	0.294219170935538	9.1286456443724e-85	-0.0333516603433255	-0.103350112353282	0.0366467916666312	0.350681031323814	-0.705451034505692	-2.00898705911699	0.598084990105584	0.289167514536548	0.132211911297899	0.122550971419721	0.141872851176077	4.10139010729169e-144	-0.0202706102444492	-0.0517945097264291	0.0112532892375307	0.207645277965616	0.0168642447946572	-0.202230252563594	0.235958742152908	0.880092391954566	cluster1	RERG-IT1
ENSG00000174680	0.108404721081351	0.0839207083588184	0.132888733803883	2.4776197941849e-17	0.00452983451890723	-0.0674771447032739	0.0765368137410882	0.901904114155772	2.98086906881178	1.63992953737476	4.32180860024881	1.50210272031743e-05	0.131969356107358	0.116138482864618	0.147800229350098	7.38219392511704e-58	-0.145618636062897	-0.197275189473749	-0.0939620826520464	3.53703549398525e-08	2.62613046446654	2.26711185348284	2.98514907545024	2.52497867265211e-45	cluster1	GRIK1-AS1
ENSG00000263072	0.113628748424855	0.096276386961798	0.130981109887912	3.09120149239608e-34	-0.0813562703469854	-0.132389209493281	-0.0303233312006907	0.00184911923639994	-0.339638983702885	-1.28999249451378	0.610714527108009	0.483859649610636	0.131731506613322	0.122741955455583	0.14072105777106	7.52209039191226e-163	-0.0702821245527288	-0.0996152650813012	-0.0409489840241563	2.75548065179649e-06	-0.707027575672882	-0.910896062302217	-0.503159089043547	1.25105464794035e-11	cluster1	ZNF213-AS1
ENSG00000233508	0.139059097868473	0.110818681880654	0.167299513856292	7.4146236831114e-21	-0.158265357745538	-0.241319841922849	-0.075210873568228	0.000202042537209291	2.06367424434982	0.517004153485069	3.61034433521456	0.00909834849873339	0.131629962426427	0.117945383210761	0.145314541642093	1.54493141187585e-75	-0.14730569450765	-0.191958834376813	-0.102652554638488	1.15006825613992e-10	0.453223527941749	0.142879395525824	0.763567660357675	0.00423095801261939	cluster1	AL021395.1
ENSG00000285094	0.167836681526475	0.140177911131349	0.195495451921601	5.20388416808392e-30	-0.0438536080741465	-0.125197484493557	0.0374902683452642	0.291013564656518	-2.2411565620994	-3.75597110798602	-0.726342016212769	0.00384342984799688	0.131424070782701	0.119195603547291	0.143652538018111	9.16870528796193e-93	-0.0325285794536658	-0.0724303878500217	0.00737322894269024	0.110180525476134	-1.52698637356405	-1.80430824039978	-1.24966450672831	9.98930541690923e-27	cluster1	LINC01488
ENSG00000235652	0.109517728220307	0.0938720691125316	0.125163387328083	2.15499147229005e-38	-0.0301312206213106	-0.0761447831471195	0.0158823419044983	0.199729818529141	0.508462066747499	-0.348418830626682	1.36534296412168	0.24519138524813	0.131061500984367	0.121818497416897	0.140304504551836	1.41947329115024e-153	-0.0733993440692082	-0.103559506439192	-0.0432391816992249	1.91976455649392e-06	0.465521293838034	0.255904916318748	0.67513767135732	1.38348633432543e-05	cluster1	AL356599.1
ENSG00000274653	0.132440496704018	0.11138304043347	0.153497952974566	6.22452609435138e-32	-0.144957804808273	-0.206887351787715	-0.0830282578288304	5.25020105758674e-06	-0.117303148639702	-1.27057715910034	1.03597086182095	0.842039622769836	0.130471769749383	0.1194180731352	0.141525466363566	3.37222949566785e-110	-0.100836039374926	-0.136904540510816	-0.0647675382390371	4.57259337765899e-08	-0.379681617989401	-0.630361586416227	-0.129001649562574	0.0030124203745415	cluster1	AC106782.6
ENSG00000257181	0.173152605883506	0.151891004488878	0.194414207278133	1.30371686525222e-49	0.0434264314230448	-0.0191035021790684	0.105956365025158	0.173865823073452	-0.556054881727862	-1.72050950502884	0.608399741573112	0.349609894121589	0.130002762420614	0.120236512054873	0.139769012786354	4.17430197390991e-137	0.0184741775657723	-0.0133933527912786	0.0503417079228207	0.255940807159698	-0.791307248301601	-1.01279001725974	-0.569824479343465	3.00878867626963e-12	cluster1	AC025423.4
ENSG00000278385	0.127735991091789	0.115398697082153	0.140073285101425	2.37870952964856e-73	-0.0706847018934162	-0.106968430523905	-0.0344009732629277	0.00014548586154527	-0.282029580762809	-0.957718056992734	0.393658895467116	0.413570145403076	0.127912274884359	0.122090189114905	0.133734360653814	0	-0.0585131637546395	-0.0775107818835269	-0.0395155456257521	1.73923656360131e-09	-0.585280304430519	-0.717315796972666	-0.453244811888365	5.59907231744084e-18	cluster1	AC121338.2
ENSG00000275234	0.109081750320954	0.090910473431904	0.127253027210003	1.87598532373411e-29	-0.205293841391108	-0.258735194008368	-0.15185248877385	1.46453201282446e-13	-1.88118059543296	-2.87638443694992	-0.885976753915971	0.00022704628212384	0.127527386982707	0.117808658289108	0.137246115676307	1.3367190648412e-133	-0.241093005633078	-0.272805471531111	-0.209380539735041	1.03576669310179e-48	-2.45325466242816	-2.6736597166916	-2.23284960816472	5.97827189013759e-99	cluster1	AC010503.4
ENSG00000281649	0.156355880744951	0.136578919291127	0.176132842198775	3.32524661075801e-47	0.0572525248360242	-0.000911113151828351	0.115416162823878	0.0540743189495011	-0.78049907513856	-1.86364299136161	0.30264484108449	0.158268289679857	0.126722974838526	0.118806970149317	0.134638979527735	2.46588873874938e-190	-0.0145911221707719	-0.0404212524964135	0.0112390081548696	0.268302142890474	-0.950407801431675	-1.12992998978371	-0.77088561307964	7.35262599125638e-25	cluster1	EBLN3P
ENSG00000282907	0.0812420095273845	0.0686701718099996	0.0938138472447695	1.83258254033543e-33	-0.0240430408249147	-0.0610165576891365	0.012930476039307	0.202872805870483	0.101552617787762	-0.586981339823615	0.790086575399138	0.772601967951339	0.126556583296301	0.116988114267188	0.136125052325415	1.57180627667436e-135	-0.0737711937676737	-0.104993358450796	-0.0425490290845514	3.77384498254411e-06	0.295658286747275	0.0786608787459099	0.51265569474864	0.00761061254357956	cluster1	Z98883.1
ENSG00000282005	0.112716389132064	0.0917714715100121	0.133661306754116	2.36979956218387e-24	-0.0544073296915426	-0.116005902814053	0.00719124343096809	0.0838350672062101	-0.875841014661575	-2.02295151245406	0.271269483130907	0.134950692723635	0.126221887118421	0.113785841915843	0.138657932320999	1.87773687070799e-83	0.0332735275609139	-0.00730561317103188	0.0738526682928597	0.108122950834916	-0.886491484731209	-1.16852088426592	-0.604462085196498	8.07778530836206e-10	cluster1	AC138374.1
ENSG00000267520	0.142884711422998	0.12672955398572	0.159039868860275	6.86676461059866e-57	0.0977433341454221	0.050231347482936	0.145255320807908	6.09158224241397e-05	-1.19578475269091	-2.08056983631806	-0.310999669063755	0.00824519756209083	0.123189217102221	0.115091714811849	0.131286719392592	4.99940846177503e-174	0.159850493291849	0.133428131546966	0.186272855036731	8.10033582240618e-32	-0.892128829680012	-1.07576709019477	-0.708490569165254	3.09980459817003e-21	cluster1	AC010733.2
ENSG00000214293	0.104215679207023	0.0847445073133703	0.123686851100676	4.02799619042838e-24	-0.0787746077952419	-0.136038924958723	-0.0215102906317615	0.00717065298062699	-1.53586423753111	-2.60226068208026	-0.469467792981937	0.00488617345809478	0.122960177336924	0.112453999662711	0.133466355011138	1.69032956278032e-108	-0.17128153379368	-0.205563466309361	-0.136999601278001	2.36437388116109e-22	-1.10047918682591	-1.33874231088154	-0.862216062770283	2.2802633367089e-19	cluster1	APTR
ENSG00000262823	0.136458486107309	0.110309523273396	0.162607448941222	4.43599310865424e-23	0.0717878639539068	-0.00511569939583552	0.148691427303648	0.067707749129475	1.02010233592394	-0.412023123552011	2.45222779539989	0.163101946810453	0.122630264197889	0.107558810125584	0.137701718270193	2.67999050977139e-55	-0.0713514415917887	-0.120529990388662	-0.022172892794915	0.00448632978466047	1.1108436309545	0.769047418984641	1.45263984292433	2.14125933718511e-10	cluster1	AC127521.1
ENSG00000214106	0.151800881992304	0.135684754777361	0.167917009207247	4.77809901166181e-63	0.136121195548818	0.0887239959696628	0.183518395127974	2.56133020564963e-08	1.0914788251316	0.208831347322646	1.97412630294055	0.0155988753681097	0.121549946391064	0.114532619037267	0.128567273744862	3.08670738930753e-218	0.122395095316431	0.0994973726390602	0.145292817993802	2.64210943213309e-25	1.6375638733312	1.47842223403258	1.79670551262984	1.33479249556991e-85	cluster1	PAXIP1-AS2
ENSG00000261801	0.154408503195121	0.135469869074603	0.173347137315638	1.05096866744861e-49	-0.108848021204508	-0.164546155700149	-0.0531498867088672	0.0001386825268748	1.16114843545957	0.123918000586737	2.19837887033239	0.0285319389145402	0.120912611772143	0.111816752845321	0.130008470698965	9.12055586330858e-137	-0.117158789479837	-0.146838815039161	-0.0874787639205129	1.32951725537593e-14	1.06127758229091	0.85499820732915	1.26755695725267	1.37901873683414e-23	cluster1	LOXL1-AS1
ENSG00000267348	0.141361232890802	0.127635390315925	0.155087075465679	9.73356858005985e-73	-0.0397496780025332	-0.0801170994826952	0.000617743477628871	0.0539862743757909	-0.214992864933377	-0.96672931922773	0.536743589360976	0.575278194852151	0.120185183963263	0.113063645333258	0.127306722593268	1.19497952806325e-208	-0.0358616489970005	-0.0590994157940393	-0.0126238821999616	0.00250703730175242	-0.341529552586634	-0.503034535148699	-0.180024570024568	3.48471873747873e-05	cluster1	GEMIN7-AS1
ENSG00000203865	0.11090347237151	0.0941349804959541	0.127671964247066	7.90515371574658e-35	-0.0434747536588105	-0.0927905443240902	0.00584103700646926	0.0844305299956377	0.313437229224417	-0.604938932940378	1.23181339138923	0.503747986165187	0.119966913661895	0.11184926713927	0.12808456018452	2.55139639725319e-165	-0.0829867298525794	-0.10947482275413	-0.0564986369510288	9.15907379472446e-10	0.234453063068911	0.0503579639343231	0.4185481622035	0.0126030776060611	cluster1	ATP1A1-AS1
ENSG00000230393	0.160656530297216	0.143738680694025	0.177574379900407	6.9509590269701e-64	-0.111402170132184	-0.161157218810942	-0.0616471214534249	1.30523904503295e-05	-1.41356385446651	-2.3401200353064	-0.487007673626619	0.00287946842800327	0.119714113489771	0.112847858199988	0.126580368779555	1.04589635962674e-220	-0.0542967250508689	-0.0767014956324211	-0.0318919544693166	2.11842932086807e-06	-1.04891496378553	-1.20463053291422	-0.893199394656837	7.3159145572586e-39	cluster1	AC092667.1
ENSG00000266904	0.12915741238004	0.112555650001562	0.145759174758517	6.07748562033076e-46	-0.0442229572116824	-0.0930483998458654	0.00460248542249954	0.0762676670058723	0.760257183030314	-0.148987544012997	1.66950191007365	0.101671718009214	0.119403296632431	0.111185198763978	0.127621394500885	2.13854470245759e-160	-0.124333370466426	-0.151149238736489	-0.0975175021963619	1.66778087385858e-19	0.918816161899262	0.732442988643424	1.1051893351551	8.19250120767663e-22	cluster1	LINC00663
ENSG00000269194	0.0848774465959817	0.0721122266945602	0.0976426664974029	3.77574173037976e-35	-0.0760991148336647	-0.113641364734651	-0.0385568649326786	7.78340705519076e-05	-0.0567754384346497	-0.755900544571749	0.642349667702461	0.873579849618957	0.118581676775063	0.109907114704984	0.127256238845143	7.93461963735846e-144	-0.0745309622950339	-0.102836285192765	-0.0462256393973032	2.59782817535157e-07	-0.0112431658816965	-0.207968209253514	0.185481877490122	0.910817848509132	cluster1	AC006942.1
ENSG00000250903	0.127517094752548	0.112288280929485	0.142745908575611	5.77282870798976e-52	0.0409921233336261	-0.00379550575980926	0.0857797524270614	0.0732359075876669	0.406779443483419	-0.42727168627466	1.2408305732415	0.339427775423468	0.117643135320012	0.110306988272215	0.124979282367809	6.55744586360203e-191	-0.0197835240755535	-0.0437215637524362	0.00415451560132925	0.105365197076831	0.696130983597487	0.52975902908258	0.862502938112395	3.33027098089159e-16	cluster1	GMDS-DT
ENSG00000260032	0.147577161006049	0.129046129026514	0.166108192985584	8.71492294854923e-48	0.00849688693801342	-0.0460024980213796	0.0629962718974056	0.760013622211741	0.395776500622599	-0.619130394798753	1.41068339604395	0.444919818465126	0.117160685210294	0.109347399060701	0.124973971359886	1.22531775906737e-169	-0.0989431593502389	-0.124438116394746	-0.073448202305732	3.61167753707339e-14	1.13473858911689	0.95754589117578	1.311931287058	2.28176738218958e-35	cluster1	NORAD
ENSG00000215256	0.133181459099191	0.115177297136683	0.151185621061697	3.48075817108442e-42	-0.0859739080580719	-0.138923779104085	-0.0330240370120599	0.0015208577853345	0.532465094440074	-0.453586202768331	1.5185163916485	0.2902241884644	0.116650052988317	0.108971905049492	0.12432820092714	1.31298643352886e-173	-0.166573009370683	-0.191627006899225	-0.141519011842141	6.31733939147495e-38	-0.0810305584158856	-0.255158540218027	0.0930974233862554	0.361795372200554	cluster1	DHRS4-AS1
ENSG00000285282	0.133181459099191	0.115177297136683	0.151185621061697	3.48075817108442e-42	-0.0859739080580719	-0.138923779104085	-0.0330240370120599	0.0015208577853345	0.532465094440074	-0.453586202768331	1.5185163916485	0.2902241884644	0.116650052988317	0.108971905049492	0.12432820092714	1.31298643352886e-173	-0.166573009370683	-0.191627006899225	-0.141519011842141	6.31733939147495e-38	-0.0810305584158856	-0.255158540218027	0.0930974233862554	0.361795372200554	cluster1	DHRS4-AS1
ENSG00000245213	0.121138306395224	0.105574222427128	0.13670239036332	5.61472277351934e-46	-0.042528599809661	-0.0883022515228685	0.00324505190354697	0.0690017617474563	-0.654663494422934	-1.50707668747024	0.197749698624377	0.132673100398261	0.116565686048878	0.108224194813163	0.124907177284593	1.28243052371637e-149	-0.0605453026684379	-0.0877638067229415	-0.0333267986139343	1.33995464084974e-05	-0.663559311468542	-0.85273084680077	-0.474387776136313	7.32705872646445e-12	cluster1	AC105285.1
ENSG00000178977	0.108699793782833	0.0921318684502926	0.125267719115372	2.38230187313429e-34	0.096055485183775	0.0473295566076576	0.144781413759892	0.000121286166350028	1.46430640508674	0.556914864162806	2.37169794601068	0.00162485139674195	0.115585499206838	0.107053490260154	0.124117508153523	1.63560163183784e-141	0.129567663241132	0.101727494913185	0.157407831569078	1.22666529120837e-19	0.54148267712197	0.347990508119616	0.734974846124325	4.43447341470791e-08	cluster1	LINC00324
ENSG00000153363	0.107808751310689	0.0883300476200995	0.127287455001278	1.42594667516568e-25	-0.0722131626949204	-0.129499630718705	-0.0149266946711356	0.0137072175476751	-1.75929733494556	-2.82610628067944	-0.692488389211686	0.00128187642647584	0.114976887158233	0.105147374588584	0.124806399727882	2.17891214420886e-108	-0.11789572198442	-0.149969678567299	-0.085821765401541	7.1288283488274e-13	-1.9593352454802	-2.18225269894541	-1.73641779201501	7.24833575112421e-64	cluster1	LINC00467
ENSG00000225265	0.103568798167625	0.0868311118695973	0.120306484465652	4.82005670022713e-31	-0.0919649777347809	-0.141190169828407	-0.0427397856411535	0.000268092297260841	-0.190806320376561	-1.10749532377516	0.725882683022043	0.683418307389567	0.114359563154606	0.105757977050075	0.122961149259138	8.36545407316066e-137	-0.114558726249755	-0.142625926663386	-0.0864915258361252	1.68640543436798e-15	-0.974924766826054	-1.16999483328129	-0.779854700370831	2.29597428185146e-22	cluster1	TAF1A-AS1
ENSG00000254290	0.14445680221068	0.128856918004286	0.160056686417074	2.50540432194623e-61	-0.0537669709898001	-0.0996459104695407	-0.00788803151005961	0.0218959423283847	0.31220427872091	-0.542169620494682	1.1665781779365	0.474085471766368	0.113534406589493	0.10549348195379	0.121575331225196	2.04731340581355e-152	-0.0637453729312427	-0.0899831203092849	-0.0375076255532005	1.99775339098962e-06	-0.358588982614302	-0.540944153391656	-0.176233811836938	0.000118253558746097	cluster1	AC124067.4
ENSG00000212694	0.119428173294873	0.0981469660966831	0.140709380493063	3.3839485022937e-26	-0.0168614917076323	-0.0794490855758851	0.0457261021606213	0.597636622876957	-0.0978916066558621	-1.26341999990381	1.06763678659207	0.869290878210572	0.112550306215703	0.100837034078082	0.124263578353324	2.16646594127531e-75	0.0426658482399513	0.00444513492141552	0.0808865615584872	0.0287429179022034	-0.687744953022033	-0.953383027968479	-0.422106878075587	4.09234392485813e-07	cluster1	LINC01089
ENSG00000198496	0.102735333843952	0.0820254631256909	0.123445204562213	3.97332694882643e-21	-0.0600717336213702	-0.120979038620909	0.000835571378169565	0.0536019692891517	0.418666920683405	-0.715570536704841	1.55290437807165	0.469624099773052	0.112182162219023	0.103059579869763	0.121304744568284	9.29275567029132e-119	-0.0893639486076154	-0.119131173393246	-0.0595967238219846	4.3872326375611e-09	0.031087355191865	-0.175798063786391	0.237972774170121	0.768384933141746	cluster1	NBR2
ENSG00000267077	0.0668916313834755	0.0552025055754794	0.0785807571914715	4.20345796403538e-27	-0.0820268960655851	-0.116404375309714	-0.0476494168214566	3.4574789877362e-06	-0.370137318991086	-1.01032694237981	0.270052304397639	0.25749605771312	0.111916057881672	0.101818387571204	0.122013728192141	3.53998750987793e-98	-0.0548908967271887	-0.0878398590314068	-0.0219419344229705	0.00110464295531208	-1.42502921933043	-1.65402805682023	-1.19603038184063	1.57263519908325e-33	cluster1	AC020663.2
ENSG00000245849	0.136826658529125	0.117939740579116	0.155713576479133	1.03089184914691e-40	0.0429459477000053	-0.0126000905989257	0.0984919859989353	0.130100250509803	0.280917974749386	-0.753480070750176	1.31531602024895	0.594689494064222	0.111889763785732	0.102448981492175	0.121330546079289	5.0327862073904e-111	0.0712998500902153	0.0404943305645611	0.102105369615866	5.91799896200028e-06	-0.0668102660124435	-0.280911945285671	0.147291413260805	0.54083923800095	cluster1	RAD51-AS1
ENSG00000279998	0.145819313113623	0.121238228932215	0.17040039729503	7.48002000735002e-29	0.0064631308848829	-0.0658293335068044	0.0787555952765702	0.860949393531767	0.982423514972141	-0.363832422646136	2.32867945259042	0.153053781790727	0.11186095363634	0.10098665265658	0.1227352546161	1.49783129853491e-85	-0.0446011907563671	-0.0800843192454562	-0.00911806226727807	0.0138028613931465	0.511374381231934	0.2647628157605	0.757985946703368	4.92744739219466e-05	cluster1	FP475955.3
ENSG00000174365	0.111372793318409	0.0919258386940621	0.130819747942755	3.86276425256717e-27	-0.0496775178792314	-0.106870612550405	0.00751557679194264	0.0890916442479496	-0.789823237911514	-1.85489335192309	0.275246876100064	0.146516303509301	0.111637746399911	0.101496272694232	0.12177922010559	5.93640623873183e-97	-0.117969534178589	-0.151061428106953	-0.0848776402502242	3.35325341149322e-12	-0.69906144246798	-0.929053670143113	-0.469069214792846	2.82167837060159e-09	cluster1	SNHG11
ENSG00000179406	0.14146445264449	0.121669375506102	0.161259529782878	8.889927293383e-40	0.00446730980744121	-0.0537496060371425	0.0626842256520247	0.880490155437012	-0.437233072676007	-1.52136914806212	0.646903002710106	0.429511133493463	0.111604292761603	0.101738613288096	0.121469972235111	6.12059137743106e-102	-0.138147060881801	-0.170339031017831	-0.105955090745771	5.87751721005043e-17	0.252595547450542	0.0288578870777449	0.476333207823337	0.0269792818438607	cluster1	LINC00174
ENSG00000275601	0.142356200312782	0.124795568338128	0.159916832287435	3.12865956775729e-49	-0.133499429655366	-0.185144888104402	-0.0818539712063297	5.10733926250944e-07	0.035913736132992	-0.925846326593931	0.997673798859933	0.94167570117386	0.111506116446452	0.103020603480719	0.119991629412186	5.98838060809368e-134	-0.0945215511663545	-0.122210001892463	-0.0668331004402458	2.57896312304304e-11	-0.111745683529566	-0.304183398855147	0.0806920317960049	0.255148727067373	cluster1	AC011330.2
ENSG00000259623	0.120591307101652	0.103926280964102	0.137256333239201	1.23869417200325e-40	-0.08527774581795	-0.134289245869953	-0.0362662457659473	0.000683675260686993	-1.07584307114891	-1.98855262548213	-0.163133516815688	0.0211425490865959	0.110674786011781	0.102795649049493	0.11855392297407	5.22589472359898e-151	-0.0463143429945791	-0.0720241729630889	-0.0206045130260693	0.000419834545452785	-0.904711877443175	-1.0833979653536	-0.726025789532742	6.64415889085163e-23	cluster1	AC125257.1
ENSG00000261474	0.108238611195443	0.0897145642433551	0.126762658147531	4.1914748617038e-28	-0.117085012893243	-0.171563855030184	-0.0626061707563027	2.83417084785101e-05	0.0587088651589938	-0.955815474529429	1.07323320484742	0.909727925780679	0.110248625697713	0.100652910213782	0.119844341181643	6.92119541980623e-105	-0.0829987404666436	-0.114309811044402	-0.0516876698888878	2.16084012263713e-07	-0.0626154983663315	-0.280230811912934	0.154999815180271	0.572824913818051	cluster1	AC026471.4
ENSG00000270175	0.125905959923447	0.10958329199926	0.142228627847633	2.76133081811297e-45	-0.146938975208856	-0.194943606777514	-0.098934343640199	3.07815698717876e-09	0.795424203361473	-0.0985350886102374	1.68938349533318	0.0815798381080405	0.110214633804293	0.10255014807766	0.117879119530926	1.80579861779845e-157	-0.165274183072716	-0.190283600445576	-0.140264765699856	1.68108424650487e-37	-0.332026139030123	-0.505844283947812	-0.158207994112435	0.000184134046344291	cluster1	AC023509.4
ENSG00000259172	0.140606995163361	0.118539226805129	0.162674763521593	1.17382483253999e-32	-0.0973465909556333	-0.162247445062311	-0.0324457368489551	0.00338486107758406	0.602981857387373	-0.605624889288426	1.81158860406317	0.328468454236867	0.110107076806438	0.101270897711459	0.118943255901418	1.18677902518121e-121	-0.0708251098622101	-0.0996577933389084	-0.0419924263855133	1.53913043160844e-06	0.0149960354077718	-0.185394220798555	0.215386291614098	0.883399291939173	cluster1	AC023024.1
ENSG00000259366	0.128307547263056	0.104864124896365	0.151750969629747	4.44906853095381e-25	0.0909963841764576	0.0220497598471213	0.159943008505794	0.00987447548948886	1.4344677907847	0.15051927466829	2.7184163069011	0.0288501018016998	0.109591050414987	0.0991515362849889	0.120030564544984	7.98323994664715e-89	-0.0150348867748349	-0.049099294402308	0.019029520852638	0.387064695229157	1.87382402771843	1.63707272506902	2.11057533036784	1.62551151297419e-52	cluster1	AC108449.2
ENSG00000245937	0.115410856410408	0.0973343536529811	0.133487359167835	9.00618307699634e-33	-0.0385327596161616	-0.091695383456243	0.0146298642239206	0.155847574946301	1.03463416934374	0.044620914071349	2.02464742461611	0.0408771795172591	0.109409020759832	0.102017889888876	0.116800151630787	8.42923556909796e-166	-0.0662753260568978	-0.0903927793867188	-0.0421578727270783	7.68507967977243e-08	0.31513898536905	0.147520086638632	0.482757884099467	0.000232294220509437	cluster1	LINC01184
ENSG00000256357	0.119427554275268	0.100282912622727	0.138572195927809	1.75267197018726e-31	-0.00489630666245647	-0.0612003050843317	0.0514076917594179	0.864708129350056	-0.812397621542667	-1.86091066954737	0.236115426462037	0.129283938373106	0.108718042481771	0.0979988657089322	0.11943721925461	2.42479127633601e-83	-0.0768012761816018	-0.111778230326595	-0.041824322036609	1.72690543871547e-05	-0.433722328647987	-0.676815927899576	-0.190628729396398	0.000476589540735954	cluster1	AL132708.1
ENSG00000250742	0.173637673780804	0.150723325404407	0.196552022157202	6.04859368279764e-44	0.0300882580683706	-0.0373023705074179	0.0974788866441584	0.381812112106592	4.60331256337022	3.34834035259558	5.85828477414486	1.5741725128947e-12	0.108653619801193	0.0981452216589424	0.119162017943443	2.28351234779644e-86	0.0712357841762831	0.0369466062153286	0.105524962137235	4.76930268600424e-05	3.79753887911289	3.55922539843207	4.03585235979371	8.25424439878508e-189	cluster2	LINC02381
ENSG00000260267	0.108512156596645	0.0924039207499596	0.124620392443331	6.01177963168945e-36	-0.0542804655546329	-0.101654456781604	-0.00690647432766277	0.02501290185383	-0.51474750877542	-1.39696279241041	0.367467774859579	0.253160437555537	0.108073026672546	0.100745526611988	0.115400526733105	9.85402754196659e-165	-0.078131020853686	-0.102040845185067	-0.0542211965223052	1.71090070582347e-10	-0.00754124239546712	-0.173717097219596	0.158634612428662	0.929130532471515	cluster1	AC026471.1
ENSG00000272927	0.0954494530663206	0.0749183612182747	0.115980544914366	7.21747361267008e-19	-0.0357386273968769	-0.0961201474060696	0.0246428926123158	0.246390951374462	1.0729811016638	-0.0514650009667793	2.19742720429437	0.0618362718688181	0.107845591622145	0.0986638231870232	0.117027360057268	3.26473381860058e-109	-0.0170056903265529	-0.0469660408582248	0.012954660205119	0.266005730101221	0.471013990878665	0.262786327160668	0.679241654596662	9.56178840318446e-06	cluster1	AC107464.3
ENSG00000251611	0.105135891986063	0.086156792125699	0.124114991846427	1.30298366935046e-25	-0.0603046934039824	-0.116121836810514	-0.00448754999745094	0.0345416680755665	-1.52607281518713	-2.56551947624985	-0.486626154124421	0.00412147823245656	0.107557646309179	0.0983011726180041	0.116814120000354	4.44763002583356e-107	-0.0855192882244047	-0.115723403960319	-0.0553151724884909	3.08261679808269e-08	-0.991220163861745	-1.20114202200919	-0.781298305714298	3.66938951278377e-20	cluster1	FAM160A1-DT
ENSG00000241769	0.140010598278324	0.119696567929059	0.16032462862759	2.18186545080549e-37	0.0474498925251221	-0.0122932540683343	0.107193039118578	0.119970711547682	-0.955104214049675	-2.06766230029314	0.157453872193793	0.0928712114132722	0.107425340978486	0.0958580245413565	0.118992657415615	9.18360740049866e-71	0.0860259047743824	0.0482814487236849	0.12377036082508	8.18357869643663e-06	-0.770701010390629	-1.03302904602009	-0.508372974761173	9.24338535076722e-09	cluster1	LINC00893
ENSG00000275494	0.0602135285448903	0.0383060185862738	0.0821210385035066	9.58896151131859e-08	-0.160278211033735	-0.224707748474225	-0.0958486735932457	1.32334353120213e-06	-0.661180272574717	-1.861009992963	0.538649447813584	0.280461200992245	0.107248144879892	0.0958125118106881	0.118683777949096	4.58345375378161e-72	-0.171829275965884	-0.20914404574317	-0.134514506188599	2.90855723945864e-19	-0.81284340817326	-1.07218507791391	-0.553501738432608	9.01767615080324e-10	cluster1	AC133552.5
ENSG00000196810	0.119773633957104	0.102446055951312	0.137101211962895	1.42095610004617e-37	0.00777795605508311	-0.0431820954517304	0.0587380075618966	0.764911030362673	-0.230762861276719	-1.17975903258817	0.718233310034733	0.633788945316675	0.10723367566136	0.0998830216602328	0.114584329662488	1.47600252936298e-161	-0.0794575956808371	-0.103442971925831	-0.0554722194358433	9.62628507958292e-11	0.623927416241506	0.457226467478826	0.790628365004187	2.73466144592781e-13	cluster1	CTBP1-DT
ENSG00000259793	0.0977221989637839	0.0850313201855274	0.11041307774204	3.74638041361073e-45	-0.0232678432800207	-0.060591457462599	0.0140557709025577	0.222144421323901	0.502859263571017	-0.192194330596503	1.19791285773854	0.156604982610282	0.105171064044051	0.0980732791282545	0.112268848959848	4.29956314085047e-166	-0.0502233573490342	-0.0733836151553896	-0.0270630995426788	2.19221157274011e-05	0.245399148682843	0.0844328619557981	0.406365435409889	0.00282752041197265	cluster1	AC013726.1
ENSG00000280928	0.0977221989637839	0.0850313201855274	0.11041307774204	3.74638041361073e-45	-0.0232678432800207	-0.060591457462599	0.0140557709025577	0.222144421323901	0.502859263571017	-0.192194330596503	1.19791285773854	0.156604982610282	0.105171064044051	0.0980732791282545	0.112268848959848	4.29956314085047e-166	-0.0502233573490342	-0.0733836151553896	-0.0270630995426788	2.19221157274011e-05	0.245399148682843	0.0844328619557981	0.406365435409889	0.00282752041197265	cluster1	AC013726.2
ENSG00000255495	0.0954223853158125	0.0770547652260627	0.113790005405562	6.7131715079484e-23	-0.0419727682801227	-0.0959915622234195	0.0120460256631734	0.128204609154875	3.33324669116283	2.32728953226561	4.33920385006007	1.51515350559106e-10	0.105037831439397	0.0955458822938041	0.114529780584989	6.78977141753896e-98	-0.14126004370704	-0.172232522009033	-0.110287565405046	6.26098506168921e-19	2.10265781041667	1.88739574966199	2.31791987117136	1.00193648591796e-77	cluster1	AC145124.1
ENSG00000236088	0.0980446463395883	0.0812839952051848	0.114805297473992	3.69452337526274e-28	0.0330987360074129	-0.0161939951989611	0.0823914672137858	0.188553983543859	1.00752898814045	0.0895822474061167	1.92547572887479	0.0317754364094513	0.104921331996215	0.0957587458118732	0.114083918180556	3.02485497750328e-104	-0.028875022049747	-0.0587727803954537	0.0010227362959599	0.0584523798314607	0.319974173806415	0.112181532523711	0.527766815089119	0.00256228323183351	cluster1	COX10-AS1
ENSG00000272913	0.0966949005270658	0.078520018169065	0.114869782885066	7.18578017723349e-24	-0.0851033898218317	-0.138555346049323	-0.0316514335943408	0.00187412733941432	-0.339910549816716	-1.335311855528	0.655490755894564	0.503515740020651	0.104608676952245	0.0964130735674175	0.112804280337072	4.44643635976768e-127	-0.175889745262647	-0.202632213444346	-0.149147277080949	3.59750341325429e-37	-0.592253274843147	-0.778116309577709	-0.406390240108586	4.74112786998363e-10	cluster1	AC009237.14
ENSG00000235257	0.09193248622392	0.0735725844348494	0.11029238801299	1.78719508767959e-21	-0.0844299956692048	-0.138426090248514	-0.0304339010898954	0.00225705111537559	1.61074147924041	0.605207035958213	2.61627592252261	0.0017578229555928	0.104442934710008	0.0950068552180027	0.113879014202014	6.18801975077268e-98	-0.168496877565714	-0.199287051726912	-0.137706703404515	2.00103082896148e-26	1.39567868862063	1.18168366128345	1.6096737159578	1.36348645300499e-36	cluster1	ITGA9-AS1
ENSG00000257621	0.129422155912081	0.113746451472612	0.145097860351549	9.27144106150404e-51	0.0288827982207808	-0.0172191270092729	0.0749847234508346	0.219863085691033	0.621747453826902	-0.236778965196801	1.4802738728506	0.156193336814133	0.104012639945591	0.0961557326301315	0.111869547261051	9.44706332918629e-136	0.0705438633011278	0.0449065692515852	0.0961811573506688	7.39262153349667e-08	0.0357627416062978	-0.142419213853264	0.213944697065862	0.694061200525958	cluster1	PSMA3-AS1
ENSG00000248727	0.12011704574274	0.0992600465323332	0.140974044953147	2.0983599839235e-27	-0.0148662513159288	-0.0762062581930976	0.04647375556124	0.634915441853213	0.833176546035131	-0.309118839338811	1.97547193140907	0.153254555262418	0.103520588332651	0.0927776159316941	0.114263560733607	8.64551736820259e-76	-0.109213440880345	-0.144268040782205	-0.0741588409784854	1.13281338168365e-09	0.693744928505706	0.450111682879389	0.937378174132023	2.57596122438507e-08	cluster1	LINC01948
ENSG00000231437	0.0568560409413601	0.0467624159068334	0.0669496659758866	2.28453138669253e-26	-0.029319047698171	-0.0590041918930506	0.000366096496708865	0.0532676206611321	-0.489668841421535	-1.04247613562144	0.0631384527783727	0.0829542702873591	0.103152309338413	0.0951987299145499	0.111105888762276	8.33947194379791e-131	-0.0744711402692062	-0.100423877936702	-0.0485184026017101	2.01313293114558e-08	-0.348685686088694	-0.529060008674672	-0.168311363502716	0.000153927943569764	cluster1	LINC01750
ENSG00000273015	0.12144166693585	0.108568080644997	0.134315253226702	3.35070767052948e-63	-0.0344196012919928	-0.0722805545215797	0.00344135193759403	0.0751830099419171	0.763990135214389	0.0589300225440547	1.46905024788472	0.0340143074329971	0.103141782247357	0.0969256225215619	0.109357941973153	1.32611696234819e-202	-0.0396929183733194	-0.0599764101278369	-0.0194094266188018	0.000127564963948687	0.150896662008275	0.00992420924536163	0.291869114771181	0.035982813899372	cluster1	AC008124.1
ENSG00000261879	0.113420216991457	0.0985395503780292	0.128300883604885	2.21815188102612e-44	-0.00976126946815195	-0.0535250047589442	0.0340024658226408	0.662121120932077	0.0951035846927851	-0.719880231163394	0.910087400548964	0.819152067299628	0.103040560931585	0.0950943424783682	0.110986779384802	9.08942859573112e-131	0.0144566021229485	-0.0114721165048207	0.0403853207507177	0.274566100165787	0.0659261238714066	-0.114281263800983	0.246133511543797	0.473408475497845	cluster1	AC087500.1
ENSG00000272654	0.0924399424323136	0.0799081947092396	0.104971690155387	5.53434896753528e-42	-0.0398532946980044	-0.0767089077112482	-0.0029976816847612	0.0343855167592529	-0.514169160673614	-1.20050747091313	0.1721691495659	0.142439909898766	0.102878508925129	0.096286466582156	0.109470551268103	4.94827932879721e-182	-0.0432461063038306	-0.0647561128685384	-0.0217360997391228	8.29122633400965e-05	-0.499383817208523	-0.648880680030373	-0.349886954386671	6.73442915642237e-11	cluster1	AL358472.2
ENSG00000224023	0.0898600005064473	0.0712314179332224	0.108488583079672	4.0319811021708e-20	-0.0833089214059099	-0.138095200660471	-0.0285226421513483	0.00297197486892597	0.477136510910654	-0.543113031930324	1.49738605375163	0.35964118001847	0.102714334414003	0.0938046494134032	0.111624019414603	1.53381462219806e-105	-0.166373784985641	-0.195446320154755	-0.137301249816526	1.0574537803699e-28	-0.196921009415438	-0.398978260722442	0.00513624189156578	0.0561977118893402	cluster1	AL158835.1
ENSG00000272518	0.105073880483139	0.0897873520276721	0.120360408938606	3.25468609465843e-37	-0.0588062378113816	-0.103763604454926	-0.013848871167837	0.0105489722193878	-0.455804350197121	-1.2930163928746	0.381407692480351	0.286284689960944	0.102700473674583	0.0951643324972985	0.110236614851868	4.99803373062538e-143	-0.050211460671912	-0.0748020864236936	-0.0256208349201304	6.4118289311774e-05	-0.724634048212346	-0.895541546248595	-0.553726550176097	1.35810584682395e-16	cluster1	AC036214.2
ENSG00000231064	0.105402765439064	0.0822205477609636	0.128584983117164	3.76004487883956e-18	-0.0124898373535265	-0.0806682640513199	0.055688589344267	0.719656637533713	1.85092222944504	0.581279362353469	3.12056509653663	0.0043907046367782	0.102542331003247	0.0906656021828088	0.114419059823684	8.97339213019964e-62	-0.0325531583616909	-0.071307235111088	0.00620091838770591	0.0997814817531402	0.489361346576684	0.220016338328391	0.758706354824974	0.000374469705857854	cluster1	AC234582.1
ENSG00000249673	0.108387803901069	0.093137121965615	0.123638485836523	2.10096210962253e-39	-0.00158998028176578	-0.046441923045205	0.0432619624816724	0.944626180760202	0.0765113606865393	-0.758737441067367	0.911760162440466	0.857563071414091	0.101951984722123	0.0951046996132762	0.10879926983097	1.58582164298436e-167	-0.0613519370484304	-0.0836948074334673	-0.0390090666633952	7.86095221726575e-08	0.771941829366458	0.616656473271852	0.927227185461063	3.79526286786963e-22	cluster1	NOP14-AS1
ENSG00000186615	0.107412212881491	0.0918475247295977	0.122976901033384	1.8104011352871e-37	-0.0598840775879224	-0.105659506193286	-0.0141086489825591	0.0105389448271782	1.06904151660199	0.216595233638116	1.92148779956586	0.0141972146769602	0.101631432629286	0.0939047982967905	0.109358066961781	3.5051180522489e-134	-0.101024721136258	-0.126236931035399	-0.0758125112371163	5.35804532374751e-15	0.729463362802819	0.554235787981349	0.904690937624288	4.67345623858323e-16	cluster1	KTN1-AS1
ENSG00000267080	0.094185504220953	0.0766897285347483	0.111681279907158	2.29498601470225e-24	-0.00866868512487208	-0.0601234025598572	0.0427860323101131	0.74134135706595	-1.37714151913254	-2.33534953497775	-0.418933503287327	0.00497653178345859	0.101498535476851	0.0936726257013411	0.109324445252361	8.24987508048563e-131	-0.00202434499931349	-0.0275604932653313	0.0235118032667043	0.87653588226535	-0.833141238855933	-1.01062022022393	-0.655662257487937	6.00001520055577e-20	cluster1	ASB16-AS1
ENSG00000278834	0.136159092324559	0.115803061362085	0.156515123287032	1.63834569755746e-35	-0.0904005843025111	-0.150267253837932	-0.0305339147670902	0.00317708222797262	-0.851527731357119	-1.96638610567973	0.263330642965491	0.134808012304008	0.100753527962766	0.091555334249192	0.109951721676342	4.51197763474374e-96	-0.0860952412623155	-0.116109187907145	-0.0560812946174864	2.03551136126046e-08	-0.150585787768449	-0.359185950246591	0.0580143747096926	0.157195982084562	cluster1	AC073508.3
ENSG00000265666	0.0739984821182561	0.0590401977468104	0.0889567664897015	5.02158509815429e-21	-0.0546056511659766	-0.0985976586910711	-0.0106136436408819	0.0152134497153822	0.160881820169296	-0.658352962276669	0.98011660261526	0.700421146501877	0.100512292250905	0.0922148379093607	0.108809746592449	1.51309135102998e-115	-0.042859469866511	-0.0699342803836546	-0.0157846593493687	0.00193363034015426	0.373051566052479	0.18487871628451	0.561224415820447	0.000103986710112643	cluster1	RARA-AS1
ENSG00000260989	0.102081524667653	0.0864794740860977	0.117683575249209	3.46414834520138e-34	-0.0390482870806694	-0.0849335978253248	0.00683702366398609	0.0957470160442731	1.15020050204214	0.295707954869339	2.00469304921495	0.00850624633214547	0.100384027696771	0.0914111700771311	0.109356885316412	6.99862077842881e-100	-0.0576216931212413	-0.0869003621984177	-0.0283430240440649	0.000116742642972534	0.634904612964538	0.431414708790423	0.838394517138653	1.07181463506379e-09	cluster1	AL133297.2
ENSG00000245556	0.102638101016074	0.0888728956174253	0.116403306414722	9.28684284198235e-43	0.0774355343959516	0.0369523476584555	0.117918721133448	0.000191172587371274	-0.874555412760916	-1.62844768877705	-0.120663136744783	0.023267344981197	0.100358782050796	0.0933889153921069	0.107328648709484	7.6688687251188e-158	0.0744306595579067	0.0516878023699025	0.0971735167459108	1.60626619231137e-10	-0.6298849811655	-0.787950288629908	-0.471819673701092	7.50670149933387e-15	cluster1	SCAMP1-AS1
ENSG00000233621	0.115801508277663	0.0990486215736125	0.132554394981714	1.42037345176064e-37	-0.0178778918767329	-0.0671477880526948	0.0313920042992308	0.477189967731431	0.825645581114472	-0.091875917576518	1.74316707980546	0.0781879866260473	0.100124149560172	0.0922690046317885	0.107979294488554	9.27134075013667e-127	-0.0785506625124414	-0.10418220584686	-0.0529191191780225	2.09223221129789e-09	0.255432685461985	0.0772906980920258	0.433574672831944	0.00497687464034008	cluster1	LINC01137
ENSG00000230490	0.114842977349404	0.0953792830545711	0.134306671644237	1.38730717807953e-28	-0.0968276970100072	-0.154070022708732	-0.0395853713112834	0.00095915442100131	-0.481522620277022	-1.54750953196195	0.584464291407903	0.376253178748174	0.100026449277239	0.0903343699617491	0.109718528592731	4.52928477944834e-86	-0.113046004712068	-0.144671512992381	-0.0814204964317569	2.93704709545334e-12	-0.491996621413386	-0.711797310866013	-0.27219593196076	1.18287340615882e-05	cluster1	AL139383.1
ENSG00000231365	0.0771167081271008	0.0595503278855576	0.0946830883686441	4.45228089393474e-17	0.0111752120096463	-0.0404871519744104	0.062837575993703	0.671712881784988	-0.652312861020423	-1.6143877446224	0.309762022581558	0.184281150568034	0.0999458490664118	0.0917405609492303	0.108151137183593	1.02568357937689e-116	-0.0295095890427534	-0.0562836587594058	-0.00273551932610095	0.0308247081193886	0.269769156523135	0.0836864877163165	0.455851825329954	0.00451774718293968	cluster1	AL359915.2
ENSG00000245571	0.132840599391752	0.115440462822954	0.15024073596055	1.67145079108016e-44	0.0476506667792982	-0.00352277797306106	0.0988241115316575	0.0683915302768643	0.398960769398359	-0.554009286691835	1.35193082548853	0.412169138678234	0.0998639168935336	0.0918756830860562	0.107852150701011	2.26763211964235e-122	0.0296852338789114	0.00361941805137439	0.0557510497064467	0.0256710725684385	0.140856105040764	-0.0403041229389983	0.322016333020527	0.127621430521697	cluster1	FAM111A-DT
ENSG00000267565	0.116812235230972	0.0976318487710499	0.135992621690894	3.36279470219659e-30	0.00119678690167849	-0.0552123362655381	0.0576059100688951	0.966842182292543	-0.52505638981065	-1.57552710814514	0.525414328523837	0.327574919754163	0.0994505963092103	0.0894648501649531	0.109436342453467	1.41935066985753e-80	-0.0421523161061814	-0.0747360669289334	-0.00956856528342924	0.011271563177066	-0.227766243503248	-0.454226821853912	-0.00130566515258471	0.0487734370628727	cluster1	AC011477.3
ENSG00000284606	0.113067358586338	0.0909825783706522	0.135152138802024	2.53453916706358e-22	-0.0901453941956158	-0.155096279826134	-0.025194508565098	0.00667418769140218	-0.154484767319384	-1.36402321879462	1.05505368415585	0.80240000802428	0.0990420635882818	0.0889921279643663	0.109091999212197	5.12508115108357e-79	-0.0790500446373391	-0.111843247410943	-0.0462568418637351	2.39748317166421e-06	-0.745175407929845	-0.973091699902449	-0.517259115957238	1.67274065545133e-10	cluster1	AC105233.5
ENSG00000268049	0.119470991942236	0.103441917844061	0.135500066040411	9.92158090952995e-43	-0.0506677907059773	-0.0978089688542748	-0.00352661255767933	0.0354840168892557	0.579921962363698	-0.297957793465525	1.45780171819291	0.195807280518093	0.0989929123257294	0.0918805349576554	0.106105289693804	1.50223286029971e-148	-0.0998400332015964	-0.123047906561366	-0.076632159841827	4.93681717433026e-17	0.554862573044823	0.393565353092095	0.716159792997551	1.82042429199388e-11	cluster1	AC012313.2
ENSG00000262879	0.116863737283827	0.0993332137354645	0.134394260832189	2.6331896393214e-35	0.0220580573604603	-0.0294988528244124	0.0736149675453311	0.40198887180028	-0.64901193814194	-1.60912302365664	0.311099147372777	0.185610613671025	0.0975295960393725	0.0900683602206587	0.104990831858086	1.12322536407346e-132	-0.0688085909271618	-0.0931547985349511	-0.0444623833193724	3.26303539335531e-08	0.580725273800834	0.411516508195634	0.749934039406033	2.02475429365604e-11	cluster1	AC068152.1
ENSG00000271850	0.10913115580216	0.0870515701786839	0.131210741425635	5.40965502917675e-21	-0.0552848457993086	-0.120220454240682	0.00965076264206509	0.095598424953949	2.37415289586632	1.16489894163112	3.58340685010152	0.000129176581274252	0.0970743964259619	0.0846551428559455	0.109493649995978	2.64692128586583e-51	-0.105557166783396	-0.146081515979146	-0.0650328175876484	3.48165170916728e-07	1.21827220259647	0.936623610140829	1.49992079505212	3.35270965326335e-17	cluster1	LINC02343
ENSG00000269609	0.07788777067624	0.0609068303789119	0.0948687109735678	1.97677158340559e-18	-0.0463274600654446	-0.0962680571815999	0.00361313705070963	0.0694369245633442	-1.23726348630819	-2.16727501602381	-0.307251956592555	0.00930183986610129	0.0964238800576087	0.0875629265595814	0.105284833555636	6.46297935901766e-95	-0.0760776556084083	-0.104991178610167	-0.0471641326066496	2.64944035874414e-07	-1.50775582532608	-1.70870792494014	-1.30680372571202	1.57895933314031e-47	cluster1	RPARP-AS1
ENSG00000277036	0.200415702472992	0.172208825710896	0.228622579235086	2.18851977456e-39	-0.0840825714092174	-0.167038417411601	-0.00112672540683399	0.047330975232746	2.06740349864729	0.52257028289517	3.61223671439941	0.00889348999126339	0.09639857726673	0.0849815083646396	0.10781564616882	2.96490192113876e-59	-0.0282991228222411	-0.065553317236732	0.00895507159224979	0.136622812372805	-0.106086751822115	-0.365007416265776	0.152833912621546	0.422001198723701	cluster1	AC139494.6
ENSG00000247271	0.09861315456367	0.0781865546460283	0.119039754481312	3.77621312864349e-20	-0.0210618281779864	-0.0811360395631089	0.0390123832071359	0.492195550360201	-1.13424079168949	-2.25296408402003	-0.0155174993589394	0.0472681604070363	0.0955443642289596	0.0861370870528074	0.104951641405112	1.48183878885239e-83	-0.0710558721301963	-0.101752063581507	-0.0403596806788854	5.90188538235016e-06	-0.813958926941768	-1.0273007643208	-0.600617089562733	9.53095371358295e-14	cluster1	ZBED5-AS1
ENSG00000255153	0.0468490075954218	0.0306192928180316	0.0630787223728117	2.1814360474643e-08	-0.0803977584940478	-0.12812901676455	-0.0326665002235458	0.00100768985710114	0.129536065445386	-0.75933237191341	1.01840450280417	0.775241445195122	0.0947160816958166	0.0848976898159567	0.104534473575677	6.03494237503084e-76	-0.168382197677989	-0.20041986715925	-0.136344528196729	1.57294209894528e-24	-0.339424745055184	-0.562089999255067	-0.1167594908553	0.00283051054370701	cluster1	TOLLIP-AS1
ENSG00000224078	0.144621522870535	0.116934430049042	0.172308615692027	4.06444127460852e-23	-0.038664920780657	-0.120092092875086	0.0427622513137716	0.352322793484359	2.58112638423017	1.06476067671121	4.09749209174912	0.000890996366541133	0.0943874413881482	0.0835054546845347	0.105269428091762	2.63100785819966e-62	0.0205935316265217	-0.0149146755805043	0.0561017388335477	0.255737918730829	0.929547242890274	0.682761377627537	1.17633310815301	1.93811664439859e-13	cluster1	SNHG14
ENSG00000273344	0.0560031371502329	0.036928973203283	0.0750773010971833	1.26425779698642e-08	-0.0909655368644651	-0.147062261799774	-0.0348688119291551	0.00154233366291818	-2.23528589008734	-3.2799390176377	-1.19063276253699	3.06995742600946e-05	0.0934639522787025	0.0836554819426298	0.103272422614776	3.13548159869582e-74	-0.117309306180895	-0.149314601405306	-0.085304010956484	8.26338828827295e-13	-1.40784181313344	-1.63028206276064	-1.18540156350623	1.33142587209283e-34	cluster1	PAXIP1-AS1
ENSG00000267414	0.101161393681428	0.0828094363794552	0.1195133509834	2.15880433852395e-25	-0.044562013243088	-0.0985347432487939	0.00941071676261796	0.106033757304956	1.22528828952924	0.220188949631721	2.23038762942674	0.0171242772534506	0.0934433708808256	0.084882497179158	0.102004244582494	1.88273025834528e-95	-0.0665590601141549	-0.0944934148925035	-0.0386247053358064	3.12684685530869e-06	1.20590985023478	1.01176307525575	1.40005662521379	2.05165822906142e-33	cluster1	AC120049.1
ENSG00000177640	0.1291887395103	0.111631493637191	0.14674598538341	8.32075619594368e-42	-0.0513590864267176	-0.102994586420567	0.000276413567132464	0.0516104622236336	1.16622437548262	0.204649762643685	2.12779898832154	0.0176986420837295	0.0933321157675764	0.0858656113822562	0.100798620152897	2.38853026214316e-122	-0.0980077065580925	-0.122371105636506	-0.0736443074796795	4.2036965951313e-15	1.03006827195484	0.860740023776832	1.19939652013285	3.81124158587192e-32	cluster1	CASC2
ENSG00000258708	0.114514638916772	0.0993721412844112	0.129657136549132	8.53053265228672e-44	-0.0647910603701102	-0.109324835317134	-0.0202572854230868	0.0044705894894789	1.50737250104344	0.678048733324711	2.33669626876218	0.000390616087314005	0.0930205535285656	0.0863055427744915	0.0997355642826397	2.70905966523566e-147	-0.110904725625618	-0.132815981331701	-0.0889934699195345	6.84953438896255e-23	0.664784066717161	0.512498479137597	0.817069654296725	1.73173941977131e-17	cluster1	SLC25A21-AS1
ENSG00000241288	0.126704847598231	0.107295983452425	0.146113711744036	4.6919249308461e-34	-0.0634908655160409	-0.120571936871104	-0.00640979416097747	0.0295628878791813	0.337105466136249	-0.725878509911508	1.40008944218401	0.534415737368081	0.0922259082933982	0.0825250497686221	0.101926766818174	6.50667622475781e-74	-0.0147442794753251	-0.0463984345451356	0.0169098755944853	0.361339326424937	-0.202029492372226	-0.422029280097874	0.0179702953534217	0.0719688260841028	cluster1	AC092902.2
ENSG00000259345	0.142163934394512	0.121998595098714	0.16232927369031	7.2889171173535e-39	-0.0182147647456943	-0.077520614000726	0.0410910845093374	0.547376216217127	-1.14564060556982	-2.25005518552515	-0.0412260256144956	0.0423904911725453	0.092071808823818	0.0813270026860768	0.102816614961559	6.55801384465839e-61	-0.00672721967692735	-0.0417878031098725	0.028333363756018	0.706890630324913	-0.924036672833715	-1.16771150464566	-0.680361841021769	1.33810098697586e-13	cluster1	AC013652.1
ENSG00000179818	0.0691199972808346	0.0463741806286201	0.0918658139330489	3.96872851269694e-09	-0.0125188621467438	-0.0794138423784871	0.0543761180849996	0.713877632699158	0.764354779292006	-0.481387292051701	2.01009685063571	0.229516361440139	0.0920162774237095	0.0839954620869247	0.100037092760494	1.34156482454737e-104	-0.00121921482957849	-0.0273913450393382	0.0249529153801828	0.927256430570329	0.595808074942527	0.413908950553432	0.777707199331634	1.55044273890422e-10	cluster1	PCBP1-AS1
ENSG00000273084	0.0757107619701433	0.0609351169420093	0.0904864069982769	2.34946105678257e-22	-0.0829522082030405	-0.126407077165595	-0.0394973392404862	0.000196904060479631	0.299211096146269	-0.510020901289826	1.10844309358237	0.468867163631777	0.0917848784009839	0.0837462053093087	0.0998235514926591	1.08089847019737e-103	-0.132048304166672	-0.158278704697668	-0.105817903635677	1.15358870880241e-22	-0.205742098612583	-0.388046208011522	-0.0234379892136417	0.0270355703502173	cluster1	AC092171.5
ENSG00000257379	0.137504537687267	0.121968168592121	0.153040906782412	5.93773161893319e-57	0.0663804410926581	0.0206882982523319	0.112072583932984	0.00452813964403028	-0.482913552046571	-1.33380885792529	0.367981753832145	0.266343272689442	0.0915064816031853	0.081737124318774	0.101275838887597	6.74246595324473e-72	0.0416744778158634	0.009796809501937	0.0735521461297898	0.0104399207067179	-0.134120757712477	-0.355673986563024	0.0874324711380706	0.235508449300151	cluster1	AC023509.1
ENSG00000260793	0.116092950328709	0.100204550652236	0.131981350005182	2.60326148096493e-41	-0.00332224824765079	-0.0500497058071141	0.043405209311813	0.889210626102995	-1.45554004352191	-2.32571534766423	-0.585364739379592	0.00109187032197925	0.091352214342573	0.0842717086194094	0.0984327200657362	1.40758548392784e-129	-0.040850077647472	-0.0639539529963663	-0.0177462022985759	0.000535854067963631	-0.977552456676696	-1.13812687925052	-0.816978034102877	3.43608122733107e-32	cluster1	AC003102.1
ENSG00000262468	0.0971807177233899	0.0790177088431862	0.115343726603594	4.16373992737244e-24	-0.0794970708606409	-0.13291410743347	-0.0260800342878113	0.00364074659730595	-1.18684774733622	-2.18159876684102	-0.192096727831452	0.0196248843647076	0.091186808745595	0.0831264671077002	0.0992471503834896	5.97250267384194e-102	-0.0260388064837243	-0.0523399120477244	0.0002622990802757	0.0524103319109554	-0.877244130402405	-1.06003964739753	-0.69444861340728	9.11795200926562e-21	cluster1	LINC01569
ENSG00000276900	0.0729842124402607	0.056061653361327	0.089906771519194	1.46654601048214e-16	-0.0561691372620618	-0.105938036412383	-0.00640023811174097	0.0272655803673736	-0.311948003752109	-1.23876211299071	0.614866105486487	0.509656942747741	0.0911495124136921	0.0832607134874223	0.0990383113399619	5.63064356090954e-106	-0.0263371359297607	-0.052078493139427	-0.000595778720094369	0.0450060466089964	-0.368840762475133	-0.547745968107923	-0.189935556842343	5.44375589148028e-05	cluster1	AC023157.3
ENSG00000262580	0.116736317531426	0.0966993526408515	0.136773282422	5.82324262287313e-28	0.00708445532358293	-0.0518438474387887	0.0660127580859545	0.813783929688911	-2.04607781693177	-3.1434615920619	-0.94869404180163	0.000275740064997214	0.0909907063612084	0.0811257375111132	0.100855675211304	7.22409345510209e-70	0.0993851753087401	0.0671955239554886	0.131574826661992	1.58994288466586e-09	-1.44928839620508	-1.67300994078778	-1.22556685162239	3.91151430118334e-36	cluster1	AC087741.1
ENSG00000227719	0.174515054436093	0.152032565860159	0.196997543012026	9.06999774934856e-46	-0.0188036067359128	-0.0849241444964707	0.0473169310246451	0.57743238334455	0.245996555064527	-0.985323573633426	1.47731668376248	0.695489067901472	0.0909481712561139	0.0818407676853358	0.100055574826892	5.59405075324473e-81	0.0203024833774344	-0.00941521265704203	0.0500201794119109	0.180657314948802	0.222802511203683	0.016261322381507	0.429343700025858	0.0345633096916353	cluster1	AC006042.1
ENSG00000204054	0.12179708335114	0.101717185562262	0.141876981140018	5.46681641252422e-30	-0.00507741605111137	-0.0641319835867913	0.0539771514845705	0.866223827881049	-0.0156422051934601	-1.11537732775947	1.08409291737253	0.977767037748885	0.0908076209030658	0.0823724695070105	0.0992427722991207	4.73807426382317e-93	-0.0766405572126942	-0.104164676819852	-0.0491164376055359	5.16950037445906e-08	0.617166652992185	0.42587105664613	0.808462249338238	2.88812901848701e-10	cluster1	LINC00963
ENSG00000224536	0.0740544708939165	0.0560891647095114	0.0920197770783216	2.59469565046169e-15	-0.114226861844095	-0.167062458843687	-0.0613912648445042	2.54313669240048e-05	-0.223240183136452	-1.20716342848213	0.760683062209229	0.656670364284195	0.0906595731661211	0.0830216290520511	0.098297517280191	2.48479199124694e-111	-0.098064415035198	-0.12298722643213	-0.073141603638266	1.61031829288782e-14	-0.546594071861505	-0.719810295916738	-0.373377847806271	6.94658603861722e-10	cluster1	AC096677.1
ENSG00000226266	0.0845390509371201	0.0687351781867508	0.100342923687489	4.25610760053997e-24	0.00372398533647238	-0.0427548802670625	0.0502028509400073	0.87525825475776	0.32678269048781	-0.538763245994553	1.19232862697017	0.459546145703825	0.0903424377252495	0.0820717983233172	0.0986130771271818	1.39372852760343e-95	-0.0496920260826216	-0.0766793387505269	-0.0227047134147162	0.000311860544868698	-0.114062838862875	-0.301627569152812	0.0735018914270631	0.23338104735451	cluster1	AC009961.1
ENSG00000249348	0.112532384826701	0.0966242009029541	0.128440568750448	4.33116805275664e-39	-0.0219505571541497	-0.0687361997790496	0.0248350854707508	0.358096532072556	-0.584512329380379	-1.45577117646848	0.286746517707699	0.188942472425502	0.0903143284144494	0.0831214893547441	0.0975071674741548	2.39588162396571e-123	-0.0538392614675833	-0.0773096834314327	-0.030368839503734	7.15207449140126e-06	-0.695738256475859	-0.858860217510377	-0.532616295441339	9.017145013665e-17	cluster1	UGDH-AS1
ENSG00000248932	0.0927428830169497	0.0769153322669908	0.108570433766909	3.05289142281508e-28	-0.114284558143043	-0.160833060257709	-0.0677360560283765	1.80578786014705e-06	-1.18489476388491	-2.05173749620034	-0.318052031569477	0.00754357043358557	0.0892770449138296	0.0813218037106487	0.0972322861170101	1.86835156609526e-100	-0.124805521590319	-0.15076368168719	-0.0988473614934498	7.75474485934949e-21	-1.30399761452798	-1.48440962358225	-1.12358560547372	2.52484545722708e-44	cluster1	AC097103.2
ENSG00000274281	0.114996914311126	0.100208333070293	0.129785495551958	6.61234532950307e-46	-0.0397525242486658	-0.0832454383474305	0.00374038985009953	0.0736300000161489	-1.38874807371838	-2.19868856118801	-0.578807586248758	0.000816956014761325	0.0888881744447419	0.0814064758072667	0.0963698730822177	1.6016542662726e-111	-0.0176521238532773	-0.0420651021738443	0.00676085446728797	0.156521268249785	-1.33215283666307	-1.50182566591504	-1.16248000741109	9.87384600053485e-52	cluster1	AC022929.2
ENSG00000260565	0.117254377054298	0.0989463425179098	0.135562411590685	5.98908358212892e-33	0.00847641620108002	-0.0453671378519459	0.0623199702541051	0.757748722721281	-0.77067580648101	-1.77336958592686	0.232017972964843	0.132374495358654	0.0887736742261861	0.0801669294688241	0.0973804189835486	5.60547795267534e-86	0.0588539472032853	0.0307699139705548	0.0869379804360158	4.09470371126455e-05	-0.682379569869329	-0.87756662623063	-0.487192513508019	8.58305304738532e-12	cluster1	ERVK13-1
ENSG00000277534	0.0964279540751102	0.0776612360905218	0.115194672059698	1.83080582093417e-22	-0.0953729532173935	-0.150565485883461	-0.0401804205513264	0.000743817095580042	-1.63469046264852	-2.66250540074914	-0.606875524547893	0.0018951035413033	0.0886015274693964	0.0796151168273966	0.0975879381113963	4.39183926150989e-79	-0.117520830397426	-0.146843723341009	-0.0881979374538426	5.28915817610786e-15	-0.671972073134536	-0.87576933794426	-0.468174808324812	1.1743260126527e-10	cluster1	AC007996.1
ENSG00000261613	0.0975167005043841	0.0797857876803148	0.115247613328454	2.71850601679259e-25	-0.109280279832082	-0.161426530766599	-0.057134028897565	4.44041051840303e-05	0.175468100052397	-0.795617898133593	1.14655409823837	0.72332493964429	0.0883111504203319	0.0795450222310922	0.0970772786095716	2.63487884523196e-82	-0.0607180724361407	-0.0893221779753908	-0.0321139668968906	3.25399414214588e-05	0.809484886393295	0.610683271476118	1.00828650131047	1.96408023922767e-15	cluster1	AC093525.6
ENSG00000188825	0.10066955359341	0.0867418250440057	0.114597282142815	1.48382340411917e-40	-0.0208673023983448	-0.0618284663886813	0.0200938615919919	0.31836477895116	-0.739836544729943	-1.50262988284289	0.0229567933830043	0.0576870189601932	0.0881843021825424	0.0811866105821401	0.0951819937829442	3.64314062274637e-124	-0.0770745257220153	-0.0999081764225296	-0.054240875021501	4.26670452763321e-11	0.0547490618172588	-0.103947270339959	0.213445393974477	0.498976067131281	cluster1	LINC00910
ENSG00000213742	0.104198893471732	0.0869678053095444	0.121429981633919	7.87166640029542e-30	-0.0243783901031505	-0.0750546669590408	0.0262978867527388	0.346053985388964	-0.985169531912471	-1.92888115092701	-0.0414579128979351	0.0410971360237684	0.0881153809871472	0.0799797984957897	0.0962509634785047	4.25755542359027e-94	-0.0748421071918466	-0.101388725628446	-0.0482954887552472	3.52555314164493e-08	-1.1306814164605	-1.31518327436843	-0.946179558552575	1.37283610872583e-32	cluster1	ZNF337-AS1
ENSG00000225361	0.125434643777158	0.108988383772942	0.141880903781373	1.98232848916052e-44	0.00147338156664895	-0.0468947317743592	0.0498414949076571	0.952407166352801	-0.896084518629575	-1.79681269721154	0.00464365995239231	0.0515641542860441	0.0877570827980075	0.0800489756759391	0.0954651899200753	3.81234121978637e-103	-0.0369295749739693	-0.0620813301009508	-0.0117778198469878	0.00402973850028799	-0.593278257456447	-0.768085665098825	-0.418470849814069	3.35096896329097e-11	cluster1	PPP1R26-AS1
ENSG00000260461	0.113643505609798	0.101118896991799	0.126168114227798	2.5152412690518e-59	0.00530228057632122	-0.0315323364753313	0.0421368976279737	0.777918784469079	1.85583455037017	1.16988723438152	2.54178186635882	1.50159866902041e-07	0.0874911482885832	0.0818603281025399	0.0931219684746264	1.25491123220992e-180	-0.0317157106996411	-0.0500892242277486	-0.0133421971715337	0.000724395471832938	1.16312344536406	1.03542554702992	1.29082134369821	2.9851527167463e-68	cluster1	AL133355.1
ENSG00000197180	0.108113129799039	0.0878637555972715	0.128362504000807	5.11565557502381e-24	-0.0682105922040634	-0.127763586393901	-0.00865759801422609	0.0250646789006798	-1.09619976756249	-2.20521676823669	0.0128172331117085	0.0530813532643906	0.0874670938049072	0.0783370689513737	0.0965971186584407	5.65618515741665e-75	-0.10017006645699	-0.129961576328704	-0.0703785565852757	5.06357923077771e-11	-0.916586412351397	-1.12364061529408	-0.709532209408714	6.190752191834e-18	cluster1	AC244090.1
ENSG00000259248	0.107033951201849	0.0921013821424992	0.121966520261198	5.56687906391983e-40	-0.0638055205606635	-0.107721899880333	-0.0198891412409942	0.00452508482272599	-1.3786003593321	-2.19642676648665	-0.560773952177545	0.000998676683347018	0.0873770501101485	0.0795492689535027	0.0952048312667938	1.80537387442103e-99	-0.0878691743443605	-0.113411428975965	-0.0623269197127557	1.81682385107479e-11	-0.856182446397535	-1.03370386766418	-0.67866102513089	5.89594536182934e-21	cluster1	USP3-AS1
ENSG00000226200	0.0941940248681491	0.0829938027564445	0.105394246979854	2.41613860723387e-52	0.0107986767267804	-0.0221409467745224	0.0437383002280834	0.520718630641207	0.945444458447203	0.332031095177782	1.55885782171662	0.00260597313024835	0.0872993585017126	0.0815762336755689	0.0930224833278562	7.56632364215196e-175	-0.0398673260571038	-0.0585420320398727	-0.021192620074335	2.93314879581014e-05	0.532409670160956	0.402618451820512	0.6622008885014	1.2239973483955e-15	cluster1	SGMS1-AS1
ENSG00000205913	0.123534217483829	0.110022590199721	0.137045844767937	4.56918446012039e-60	-0.0548300909658017	-0.0945675096696093	-0.015092672261994	0.00699796609932339	-1.10753686935867	-1.84754118828428	-0.367532550433056	0.00345460624826834	0.0870021910306134	0.0809776482447643	0.0930267338164622	1.13906826855215e-158	-0.0568083031619043	-0.0764665438300791	-0.0371500624937295	1.6008409414592e-08	-0.748589548902391	-0.885216439259136	-0.611962658545654	1.74548141031419e-26	cluster1	SRRM2-AS1
ENSG00000245573	0.103730155289701	0.0862165261452493	0.121243784434153	8.97171171832841e-29	-0.0631761882066753	-0.114683412296171	-0.0116689641171793	0.0164580036585761	0.355591203434783	-0.603594609971972	1.31477701684152	0.467696150501232	0.0866879009046959	0.0789748784787785	0.0944009233306134	9.90409197571986e-101	-0.0983012848454326	-0.123469078737422	-0.073133490953443	2.48726427840621e-14	0.637576360695542	0.462657481908559	0.812495239482526	1.10048451184667e-12	cluster1	BDNF-AS
ENSG00000255606	0.0856247084425014	0.0708314083176346	0.100418008567368	1.20609417189208e-27	-0.0599995460838214	-0.103506338323741	-0.0164927538439009	0.00702767892096099	0.411125829888263	-0.399073101253057	1.22132476102958	0.320269995995997	0.0865055647183048	0.0783719948688213	0.0946391345677877	5.4305426136077e-91	-0.0847600047702494	-0.111300055903778	-0.0582199536367213	4.33792764076337e-10	-0.0190118747141556	-0.203468089158264	0.165444339729953	0.839918313762776	cluster1	AP000439.1
ENSG00000203709	0.139533247547913	0.124455471808009	0.154611023287817	2.89939882554518e-61	-0.0531482873462986	-0.0974917165351265	-0.0088048581574702	0.0190748957679244	-0.0263905949851825	-0.852169676417083	0.799388486446708	0.950071929066823	0.0864047218991883	0.0809028676248286	0.0919065761735481	4.75943259954969e-184	0.00617501635150741	-0.0117776780339723	0.0241277107369872	0.500261081132435	0.088804464568937	-0.035968695390585	0.213577624528459	0.163117709443447	cluster1	MIR29B2CHG
ENSG00000270177	0.0911478915001135	0.0800308164718826	0.102264966528344	3.58064325029124e-50	-0.0450044487836339	-0.077699538417881	-0.0123093591493867	0.0071348889760364	-0.76411617856217	-1.37297574534336	-0.155256611780984	0.0141275037589118	0.0857740876952289	0.0805702075573892	0.0909779678330689	2.80092392927581e-200	-0.0691028855162762	-0.0860832825014695	-0.0521224885310829	2.03432216805365e-15	-0.725178152426516	-0.843193740711879	-0.607162564141154	9.43310259915e-33	cluster1	AC104109.2
ENSG00000223745	0.105500488269785	0.0866900545734954	0.124310921966074	3.59904265544165e-26	0.0477518168014902	-0.00756928287603205	0.103072916479012	0.0910997641269148	0.498097911936194	-0.532111246696383	1.52830707056879	0.34362380846831	0.0855802882445897	0.0762290902859657	0.0949314862032128	7.38163968770703e-69	0.06678617799017	0.0362729744922758	0.0972993814880616	1.83658562832045e-05	0.509053446115026	0.296983394724884	0.721123497505151	2.64211682447749e-06	cluster1	CCDC18-AS1
ENSG00000225470	0.0824320224135929	0.0677452692174783	0.0971187756097071	3.33548029375977e-26	-0.0449503939316293	-0.0881438338394871	-0.00175695402377211	0.0417303860008737	0.100338182347381	-0.704025390417982	0.904701755112765	0.806917679352038	0.0853103382776311	0.0777642956635742	0.0928563808916881	8.01283145682422e-102	-0.0438746515629348	-0.0684975859618537	-0.019251717164016	0.000484738223454615	-0.24831144036129	-0.419443486975641	-0.0771793937469388	0.00448280474930713	cluster1	JPX
ENSG00000225791	0.110353648444377	0.094209134395368	0.126498162493387	7.36689628448811e-37	-0.00677560804209009	-0.0542562927179874	0.0407050766338073	0.779791049482864	1.03926530764006	0.155063140720172	1.92346747455993	0.0215122430887147	0.0851058394482758	0.077739531203433	0.092472147693119	5.83127196872041e-106	-0.111917244987101	-0.135953701438738	-0.0878807885354637	1.18067658448033e-19	0.40160626979059	0.234550308089047	0.568662231492134	2.5523208517504e-06	cluster1	TRAM2-AS1
ENSG00000268895	0.120683305348047	0.104902670201615	0.136463940494478	1.2413655449363e-44	-0.0166430668689359	-0.0630535911559199	0.0297674574180497	0.482364407206161	0.824127043229077	-0.0401462169935392	1.68840030345167	0.0620221971389289	0.0848346652358094	0.077513423448734	0.0921559070228848	1.55649615551227e-106	-0.0102704590663227	-0.0341598624876564	0.013618944355011	0.399498440488815	0.379352047337548	0.213318120038119	0.545385974636978	7.77491405676279e-06	cluster1	A1BG-AS1
ENSG00000284624	0.11943877676484	0.105424741062365	0.133452812467314	1.63261094260929e-53	-0.0149312262861986	-0.0561462178434573	0.0262837652710601	0.477893836365211	-1.09559832493361	-1.86311853011321	-0.328078119754011	0.00527750893348966	0.0844728084883793	0.0779134858632324	0.0910321311135262	3.7876877907643e-129	-0.019041486170206	-0.0404447274399375	0.00236175509952549	0.0813021290357347	-0.822096000231589	-0.970850832751904	-0.673341167711273	6.56238950018569e-27	cluster1	AC092902.5
ENSG00000260618	0.246910640749457	0.22367490841399	0.270146373084922	2.06210244865486e-76	0.0551588870449397	-0.0131769251625214	0.123494699252399	0.114062762249008	1.25588640361287	-0.0166873523156734	2.52846015954145	0.0534556568396637	0.084465695607147	0.0768480200418783	0.0920833711724162	2.96016836200097e-98	0.037673172395103	0.0128164978029847	0.0625298469872211	0.00299314196422266	-0.0213480058169917	-0.194104571954086	0.151408560320102	0.808641011857863	cluster1	AC025917.1
ENSG00000275484	0.108567463803084	0.0931194297836988	0.124015497822469	1.17464922963983e-38	-0.0854840489363042	-0.130916400130671	-0.0400516977419378	0.000242479756407909	-0.107289875032918	-0.953347248647747	0.738767498581911	0.803779738048758	0.0844481711942981	0.0771299016875045	0.0917664407010918	1.00350025018407e-105	-0.0343523225548462	-0.0582320273478876	-0.0104726177618049	0.00483697957244171	-0.415701530659305	-0.581668051447304	-0.249735009871307	9.56954513287038e-07	cluster1	AP003419.3
ENSG00000230530	0.0942477478429427	0.0768885466980863	0.111606948987799	9.9337456439789e-25	0.0244380797826901	-0.0266149747274881	0.0754911342928673	0.348445071162364	-1.82708075283324	-2.77780885909183	-0.876352646574644	0.000178413855730645	0.0842129470748761	0.0759629079059373	0.0924629862438145	2.45397913197389e-84	0.014111334616734	-0.0128087589521607	0.0410314281856289	0.304304095199256	-0.569394981204242	-0.756492531514781	-0.382297430893694	2.6970329603536e-09	cluster1	LIMD1-AS1
ENSG00000261188	0.0844777252996165	0.0671881320280154	0.101767318571217	1.41407656996687e-20	-0.0850967161715011	-0.135945055354171	-0.0342483769888317	0.00108559192158341	-0.849048780896043	-1.79596460564649	0.09786704385442	0.0792573991289917	0.0833933425560837	0.0750743974962097	0.0917122876159578	1.48110283146119e-81	-0.0965359893420878	-0.12368092463518	-0.0693910540489961	3.77381041925818e-12	-0.889491222344576	-1.07815144685969	-0.700830997829464	4.16442026015598e-20	cluster1	Z95115.1
ENSG00000248866	0.100485566338423	0.0852246671706628	0.115746465506183	1.45629347823806e-34	0.0485348442697043	0.00365285283561985	0.0934168357037889	0.0343768631771674	0.396079563184358	-0.439728815582399	1.2318879419511	0.353289001984902	0.0833261168068229	0.0764650837241746	0.0901871498894719	4.32825584909569e-116	-0.051633939923562	-0.0740216703066601	-0.0292462095404653	6.38067839412713e-06	0.896710190597877	0.741113052684122	1.05230732851162	4.45471482036595e-29	cluster1	USP46-AS1
ENSG00000230551	0.16131347154573	0.14360388923353	0.179023053857929	1.0566811933868e-59	0.0244410318018239	-0.0276424865347959	0.0765245501384436	0.358001095314018	0.121347805970817	-0.848569963505408	1.09126557544704	0.806357707147523	0.0831926678332351	0.0748683594954758	0.0915169761709944	4.27532047883839e-81	-0.00697696244916155	-0.0341393982582572	0.0201854733599341	0.614688679394684	-0.012122549083148	-0.200904404069756	0.17665930590346	0.899851438960689	cluster1	AC021078.1
ENSG00000116883	0.0985461950740043	0.0769789907016154	0.120113399446393	2.61970294801108e-18	-0.0299743730391813	-0.0934030787306282	0.0334543326522656	0.354630806533342	0.916248566174539	-0.264943310061616	2.09744044241069	0.128845675979265	0.0831430223813518	0.0728678972097982	0.0934181475529054	9.92679976796893e-55	-0.0561488499076156	-0.0896768520644737	-0.0226208477507576	0.00103980977542563	0.333438398081525	0.100415171237959	0.56646162492509	0.00506674632411942	cluster1	AL591845.1
ENSG00000206417	0.0616256197488681	0.0438848340628983	0.079366405434838	2.02099160259521e-11	-0.0614907620542131	-0.113666048873076	-0.00931547523535074	0.0211636586423733	-0.620014640207428	-1.59164135494019	0.351612074525332	0.21143564040449	0.0824962865024716	0.0736723201605725	0.0913202528443717	1.20078107450923e-71	0.00631293799452624	-0.0224798949494761	0.0351057709385285	0.667419215526588	-0.837576554129212	-1.03768984484035	-0.63746326341807	3.26031414308547e-16	cluster1	H1FX-AS1
ENSG00000231028	0.0898306215045637	0.0763296943695782	0.103331548639549	3.43257346752464e-35	-0.0535387024567958	-0.0932446522415055	-0.0138327526720853	0.00839405177907728	0.84755491808636	0.108136624544465	1.58697321162824	0.0249549818446941	0.0823835414338061	0.0749548622365904	0.0898122206310218	2.76547421701899e-98	-0.095870871431916	-0.120110845932314	-0.0716308969315183	1.18342982790196e-14	0.196221912305733	0.0277514782410207	0.364692346370444	0.0225014563631881	cluster1	LINC00271
ENSG00000229848	0.0861887245385693	0.0726121158207155	0.0997653332564229	1.88612436080536e-32	-0.0529212021390144	-0.0928497299066257	-0.0129926743714038	0.00956773746668046	-0.634502431073415	-1.37806565083389	0.109060788687055	0.0948437266927698	0.0823760661509226	0.0748602799903569	0.0898918523114888	3.50531382447279e-96	-0.103795602465979	-0.128319809265869	-0.0792713956660894	1.53446524500927e-16	-0.25266602316079	-0.423111902326312	-0.0822201439952667	0.00369097071000152	cluster1	AC139149.1
ENSG00000263327	0.109510836349115	0.095577253524381	0.123444419173848	9.71956356940794e-47	-0.0093413745310295	-0.0503197558250309	0.031637006762972	0.655154862832897	1.30882423008187	0.545710265227482	2.07193819493626	0.000814219372366159	0.0823009561106063	0.0753153871592873	0.0892865250619252	7.9694109610307e-110	-0.0776420624133512	-0.100436156592867	-0.0548479682338357	2.84822053617866e-11	0.275832529701913	0.117411119626923	0.434253939776905	0.000650976648550681	cluster1	TAPT1-AS1
ENSG00000266962	0.0929022287328303	0.0766309935276072	0.109173463938053	5.37391581270084e-27	-0.0653533349367936	-0.113206703933922	-0.0174999659396653	0.00759659964683921	0.512699393681544	-0.378443032980979	1.40384182034407	0.259838986120228	0.0819435471017419	0.0746734173787878	0.0892136768246966	2.92707307488964e-101	-0.0754043606406093	-0.0991269840599976	-0.0516817372212211	5.22974456256884e-10	0.717009141272422	0.552134352953135	0.88188392959171	2.28030969368239e-17	cluster1	AC067852.2
ENSG00000245060	0.107769758393196	0.0923609563637502	0.123178560422641	2.4449611615989e-38	0.0584360569898738	0.0131190862732277	0.103753027706519	0.0116960069375472	0.0812640124190004	-0.762644704976616	0.925172729814635	0.850351973720522	0.0817888869900809	0.0756602661123501	0.0879175078678117	9.75101737237495e-138	0.0735520969391596	0.0535542467352523	0.0935499471430658	6.90467690142199e-13	0.314774185254635	0.17578697203962	0.453761398469651	9.32626448512251e-06	cluster1	LINC00847
ENSG00000246263	0.103761317855791	0.0863045378102309	0.121218097901351	5.95370317183958e-29	-0.0416065300346188	-0.092946562090312	0.00973350202107453	0.112621557290962	0.0191885604507534	-0.936883743544978	0.975260864446482	0.968632255716417	0.0816324921961475	0.0737453557484867	0.0895196286438083	1.57778439791214e-86	0.0119081218623488	-0.0138278106361379	0.0376440543608355	0.364531777151642	-0.827903544870713	-1.00677104817642	-0.649036041565006	1.9188550375129e-19	cluster1	UBR5-AS1
ENSG00000224152	0.07043892521429	0.0548423985835879	0.0860354518449918	6.10479897600358e-18	-0.0753176109388953	-0.121186675857393	-0.0294485460203979	0.00134490008535041	1.34635054863849	0.492160537008097	2.20054056026889	0.00208056797576347	0.0815205838704273	0.0737667099519264	0.0892744577889286	4.51601827490358e-89	-0.104521396054147	-0.129822489434814	-0.0792203026734806	7.74480697012348e-16	0.560723817666438	0.384878493073263	0.736569142259612	4.61181987470329e-10	cluster1	AC009506.1
ENSG00000228544	0.104445126621207	0.0883423211896104	0.120547932052803	1.11928746148094e-33	0.024230609954446	-0.0231274105331307	0.0715886304420222	0.316274840084081	-1.11145671142834	-1.9933745822843	-0.229538840572364	0.0137288338458558	0.0814331454721898	0.0743180602213657	0.0885482307230139	3.79829795654061e-104	-0.0123059059908648	-0.0355226152428642	0.0109108032611346	0.298938185171444	-0.806867650026999	-0.968226280382585	-0.645509019671413	2.184234434452e-22	cluster1	CCDC183-AS1
ENSG00000272849	0.134063064343944	0.113496201297619	0.154629927390268	5.74687371351557e-34	0.0442395918510766	-0.0162471305185466	0.104726314220699	0.152129259250674	-0.21679364290553	-1.34319886124163	0.909611575430574	0.706113146468305	0.0808160308809488	0.0705485032101473	0.0910835585517511	5.64152366834303e-52	0.115740913634536	0.0822377023213268	0.149244124947744	1.49774846213774e-11	-0.285346106634301	-0.518197034443874	-0.0524951788247279	0.0163658835278052	cluster1	AC084018.1
ENSG00000230896	0.0777721449439108	0.0626948607305115	0.0928494291573096	1.28815627325688e-22	-0.0414105610990879	-0.0857525447185465	0.00293142252037068	0.0675869887440235	-0.710318134817506	-1.53607029634339	0.115434026708374	0.0922153217164562	0.0806003342836821	0.0729347431735838	0.0882659253937804	4.35103104856489e-89	-0.0791290679675621	-0.104142092235577	-0.0541160436995465	6.29894953896561e-10	-0.282864408362874	-0.456707621590453	-0.109021195135296	0.0014399198832484	cluster1	AL604028.1
ENSG00000261889	0.0915262505502678	0.0775669150769803	0.105485586023555	2.60082514771721e-34	-0.0278442939474333	-0.068898413252616	0.01320982535775	0.184147546207817	0.0192141497429693	-0.745310235244612	0.783738534730561	0.960726666028794	0.0796300900976759	0.0720998770148196	0.0871603031805322	4.94607176201195e-90	-0.00984549722108424	-0.0344167794457106	0.0147257850035422	0.43230794214754	-0.144100343249794	-0.314873401688506	0.0266727151889181	0.0982507740846897	cluster1	AC108134.2
ENSG00000260822	0.060758936488956	0.0383842317827748	0.0831336411951368	1.35351639974435e-07	-0.134943124138749	-0.200746671749134	-0.0691395765283656	6.42514178424263e-05	0.660953955662214	-0.564463069919419	1.88637098124383	0.290783973677106	0.0795800651425323	0.0702522601849592	0.0889078701001061	2.05492527908755e-60	-0.128369753578804	-0.158806625102482	-0.0979328820551261	1.9484618102904e-16	0.485597388765258	0.274057852818911	0.697136924711624	7.04670503627759e-06	cluster1	AC004656.1
ENSG00000271147	0.0770824614389975	0.0613992564748827	0.0927656664031119	8.66183646249321e-21	-0.0427417408285895	-0.0888657249477828	0.0033822432906038	0.069731450932757	0.116421704990728	-0.742515502498004	0.975358912479469	0.790576492436866	0.0792203406739822	0.0726020192493739	0.0858386620985906	4.69110002110634e-113	-0.0653145957303216	-0.0869103516256727	-0.0437188398349705	3.37330253537955e-09	-0.25015757580657	-0.400250405713864	-0.100064745899277	0.0010989514915208	cluster1	ARMCX5-GPRASP2
ENSG00000261324	0.159289094246719	0.137709828319464	0.180868360173973	4.93761886082016e-42	-0.0272617316633388	-0.0907259101402492	0.0362024468135724	0.400098182178992	-3.1294779362828	-4.31133039932362	-1.94762547324197	2.70996296601213e-07	0.0782504450907725	0.0706058534057823	0.0858950367757626	8.99183561282421e-85	0.00988436367494253	-0.0150601389197539	0.034828866269639	0.437422096364957	-1.08194651536814	-1.25531349558455	-0.908579535151726	1.03955533331116e-33	cluster1	AC010168.2
ENSG00000285410	0.079061497782825	0.0648934269551317	0.0932295686105177	6.11269157969105e-26	-0.00688933016192616	-0.0485573358630182	0.0347786755391653	0.745984443835059	1.16916173953028	0.39320534413234	1.94511813492821	0.00324353455071816	0.0777372682581512	0.07041753219576	0.0850570043205422	9.50250264735833e-91	-0.0126710594116062	-0.0365555496139162	0.0112134307907037	0.29851097917077	0.915852783523911	0.749853003625981	1.08185256342184	7.95847904633775e-27	cluster1	GABPB1-IT1
ENSG00000267481	0.0991454680894836	0.0829734016544261	0.115317534524541	1.50609169609529e-30	0.0101209267444432	-0.0374407889336913	0.0576826424225782	0.676744899906251	0.948703152652596	0.0629919976409228	1.83441430766426	0.0361181842587707	0.0775664368903888	0.0695583697509858	0.0855745040297913	1.60679463414828e-76	-0.0110696774269367	-0.0372002099352402	0.0150608550813668	0.406426883670303	1.04043058786134	0.85882057197855	1.22204060374414	9.25858030849477e-29	cluster1	AC011477.2
ENSG00000228201	0.0501447943102679	0.0348442979663624	0.0654452906541731	2.36160129290389e-10	-0.0576779405666495	-0.102676386483594	-0.0126794946497047	0.0122051989275487	-0.389165996474783	-1.22714303196574	0.448811039016176	0.362993193956336	0.0773161734182223	0.0672357550705892	0.0873965917658553	1.60158981484872e-49	-0.0998574285040285	-0.132750097202328	-0.0669647598057286	2.94628393884692e-09	-1.15953564044753	-1.38814323131189	-0.930928049583179	5.59083480967552e-23	cluster1	AL022341.1
ENSG00000235703	0.112739559296495	0.09194161377104	0.133537504821951	1.16159206825942e-24	0.0159481921564372	-0.0452181390445463	0.0771145233574207	0.609479450176537	-0.596501256400868	-1.73556239167349	0.542559878871743	0.305037814690593	0.0767322198743395	0.0667338499957201	0.086730589752959	1.41196112610568e-49	0.0698936515074264	0.0372687091093054	0.102518593905547	2.74982007583888e-05	-0.99359485555401	-1.22034171979091	-0.766847991317109	1.31360159051145e-17	cluster1	LINC00894
ENSG00000277310	0.12278228529338	0.107837525910952	0.137727044675807	2.40896983501073e-50	-0.0988959781379438	-0.142848208947749	-0.0549437473281381	1.18408205796474e-05	-0.26798547932468	-1.08647952565675	0.550508567007399	0.521252225125551	0.0766937824712994	0.0699927733830522	0.0833947915595467	3.80273376946733e-104	-0.0811603634531588	-0.103025931357468	-0.05929479554885	4.26783168586659e-13	-0.488128277747274	-0.64009633018272	-0.336160225311829	3.45001155270219e-10	cluster1	AC090246.1
ENSG00000281650	0.115464084637099	0.0995792711034025	0.131348898170796	6.02719716699235e-41	-0.0451311152380137	-0.091848026025128	0.00158579554910053	0.0586838817259944	0.974702118016653	0.104723219613408	1.8446810164199	0.0284042634373206	0.0766634849311627	0.0687993298375696	0.0845276400247553	1.93899868790223e-77	0.00298117149381171	-0.0226797722453265	0.0286421152329499	0.819893207615328	0.225824948472988	0.0474786251230275	0.404171271822948	0.0131216059712433	cluster1	AC243922.3
ENSG00000276997	0.124394638426455	0.100673369542249	0.14811590731066	2.81744364980065e-23	0.102405002150905	0.0326412369125043	0.172168767389304	0.0041284837404789	-0.104109685455891	-1.4032752896873	1.19505591877552	0.875237121770877	0.07637343787467	0.065612773580247	0.0871341021690938	7.65483068646988e-43	0.00101437388095149	-0.0340979551319821	0.0361267028938828	0.95484945144851	-0.21340519082495	-0.457439659992168	0.0306292783422838	0.086624990154307	cluster1	AL513314.2
ENSG00000225733	0.101529265177017	0.0831746532331928	0.119883877120842	1.51191912252213e-25	0.0291596054192186	-0.0248209318337241	0.0831401426721602	0.290054598244443	0.471333863711773	-0.533910865515544	1.47657859293911	0.35840194972513	0.0760514670091388	0.0691014860609247	0.0830014479573528	6.77558761617943e-96	-0.0289185448438629	-0.0515965144385253	-0.00624057524919871	0.0124896012595224	0.914199957200435	0.756585625499851	1.07181428890101	1.99590975135308e-29	cluster1	FGD5-AS1
ENSG00000255455	0.112590246396391	0.0987654497378806	0.126415043054901	1.29858992545925e-49	0.0110853235606614	-0.0295731198498052	0.0517437669711279	0.593240407630988	0.722551905426639	-0.0346040625742421	1.47970787342752	0.0618181538782698	0.0757469353204348	0.0700510065460172	0.0814428640948525	7.27649999084825e-137	-0.0214091446328707	-0.0399951091876081	-0.00282318007813318	0.0240278822772237	1.20531575486604	1.07614129901022	1.33449021072187	2.18149235247569e-71	cluster1	AP003486.1
ENSG00000230415	0.0849509047485588	0.0658445758177423	0.104057233679375	1.84930869525367e-17	-0.0118206467722189	-0.068011968265339	0.0443706747209013	0.680232360685775	-0.503707218164376	-1.55012195639855	0.542707520069794	0.345749863224135	0.0756249101182253	0.0635639664549864	0.0876858537814643	5.25361439101909e-34	0.0279626992927489	-0.0113924753064213	0.067317873891919	0.163831516257553	0.0867672278281096	-0.186755475230257	0.360289930886476	0.53415238515129	cluster1	LINC01786
ENSG00000267274	0.104379851905384	0.090368362519806	0.118391341290961	1.08039733629628e-42	0.0275842367139144	-0.0136232661775788	0.0687917396054069	0.189921578908248	0.268257984542892	-0.499122764044138	1.03563873312993	0.493456238301338	0.0754830167936434	0.0678469141924683	0.0831191193948186	1.8301974443761e-79	-0.044380389132487	-0.0692971916246827	-0.0194635866402913	0.000487290125699628	0.322827249670244	0.149652788150245	0.496001711190242	0.000262319327944435	cluster1	AC008770.3
ENSG00000259426	0.0985913208839267	0.0831282738847348	0.114054367883118	1.07454460269009e-32	-0.0786014142709245	-0.124077918330969	-0.0331249102108804	0.000741771026574574	2.87670353434205	2.02982393038715	3.72358313829695	5.36647683808286e-11	0.0753882635590084	0.0674787353539336	0.0832977917640832	2.89237429620717e-74	-0.142101230409885	-0.167910227798418	-0.116292233021351	1.00531166591e-26	0.655954097016428	0.476578784853876	0.83532940917898	9.30749149075138e-13	cluster1	AC027237.3
ENSG00000272153	0.0741151133390437	0.0584703287864415	0.0897598978916458	1.69602869871645e-19	-0.0257768420897794	-0.0717878325667607	0.0202341483872019	0.272540612510907	0.201188597821414	-0.655644401946356	1.05802159758918	0.645499123748603	0.0753036527581611	0.0670336442555834	0.0835736612607387	3.26271965139454e-68	0.0130898293732686	-0.0138954246535428	0.0400750834000815	0.341809846497962	0.168527110065131	-0.0190233124474333	0.356077532577708	0.0782991846399294	cluster1	AL365330.1
ENSG00000213121	0.0899752273456844	0.0719371132225403	0.108013341468828	2.48569147318377e-21	-0.0259107809660024	-0.0789605046200509	0.0271389426880461	0.338726389216333	-1.98240565753319	-2.97031644545874	-0.994494869607642	9.16528219187629e-05	0.0750701275161026	0.0645816371724331	0.0855586178597721	1.60764207112361e-43	0.00993213355810697	-0.024292084735437	0.0441563518516505	0.569531094697615	-1.60513029342665	-1.84299229742109	-1.36726828943221	5.42498051791986e-39	cluster1	AL590867.1
ENSG00000260852	0.0801146847174795	0.0633768260878658	0.0968525433470928	7.51932498513364e-20	-0.0610089389582467	-0.110234637875533	-0.0117832400409599	0.0153686359304025	-0.905970697455516	-1.82266913910425	0.0107277441932232	0.0531162167689198	0.0747379565333024	0.0669923083583278	0.0824836047082769	5.5995521925816e-76	-0.0646956812882173	-0.089969933852631	-0.0394214287238035	5.51311247197739e-07	-0.861879773946182	-1.03753855197493	-0.686220995917433	1.2663354547072e-21	cluster1	FBXL19-AS1
ENSG00000230454	0.0973285097353814	0.0827311338844878	0.111925885586275	2.56584269302564e-35	-0.0332152265455488	-0.0761458095143414	0.00971535642324391	0.129834279746377	-1.68045736634791	-2.47992592387294	-0.880988808822894	4.21337165935599e-05	0.0747200821768435	0.0674029132329373	0.0820372511207498	2.12922158711233e-84	-0.0290880296337956	-0.0529641432613525	-0.0052119160062387	0.0170028454574396	-0.533051845942615	-0.698993407743633	-0.367110284141597	3.43963193334207e-10	cluster1	U73166.1
ENSG00000254837	0.063551941640373	0.0461838808333914	0.0809200024473547	1.77458729806635e-12	-0.0343282651903563	-0.0854073757851231	0.0167508454044105	0.188167825222589	0.187927139750603	-0.763286192165808	1.13914047166701	0.698701661545325	0.0742568997739997	0.0653876701171677	0.0831261294308316	2.50074969489924e-58	-0.0260694476266876	-0.0550099759510712	0.00287108069769605	0.077564267489531	0.0135714600099714	-0.187568329505523	0.214711249525466	0.894798842101659	cluster1	AP001372.2
ENSG00000228606	0.111742071576641	0.0973053924025251	0.126178750750756	1.50441849124836e-45	0.0311362972962616	-0.0113216800421976	0.0735942746347208	0.151040887156275	-0.495908138909385	-1.28657566659897	0.294759388780202	0.219346451034081	0.0741002159240046	0.067230402891479	0.0809700289565308	2.19290041706365e-93	-0.00570634716815189	-0.028122726757317	0.0167100324210132	0.6178595359292	-0.415360984473446	-0.571157237455643	-0.25956473149125	1.84117431146049e-07	cluster1	AL139011.1
ENSG00000260966	0.108718103464289	0.0951686052527256	0.122267601675852	2.16121646267182e-48	-0.0563078599314117	-0.0961566562560895	-0.0164590636067337	0.0057525467308676	1.03799288638854	0.295914453865108	1.78007131891196	0.00626068677557586	0.0740919541584006	0.0689746636473423	0.0792092446694588	2.10235505187023e-159	-0.0486342761120804	-0.0653321288805337	-0.031936423343627	1.23528531436395e-08	0.326108239706547	0.21005636416502	0.442160115248075	3.90494227824729e-08	cluster1	AP001486.2
ENSG00000255191	0.0484747079150616	0.034179214282036	0.062770201548087	5.78127725543823e-11	0.0292488325543393	-0.0127939210036493	0.0712915861123283	0.17312281035048	3.45699049233097	2.6740554092966	4.23992557536534	2.99612242842965e-17	0.0740019186440845	0.0623018990896767	0.0857019381984922	1.46692855247406e-34	-0.059138294292873	-0.0973157640857935	-0.0209608244999525	0.00241485170263541	4.10710231759907	3.84176478981411	4.37243984538402	2.02540069369301e-179	cluster2	AP003555.3
ENSG00000197536	0.10610635065528	0.0892398814467712	0.122972819863788	6.04069546215054e-32	0.424698186385688	0.375094246393819	0.474302126377557	6.40785025237872e-54	0.0724350967309738	-0.851307084494104	0.996177277956052	0.877895193830976	0.0735798488387875	0.0664751522900175	0.0806845453875574	1.25489754289839e-86	0.563229988977669	0.540047178332166	0.586412799623173	0	-0.0280633002899426	-0.18918633167861	0.133059731098725	0.732843557215861	cluster3	C5orf56
ENSG00000261659	0.0890367042403103	0.0764263919290107	0.10164701655161	5.77601203712926e-39	-0.0645941094603031	-0.101680779316071	-0.0275074396045356	0.000675242534589902	-0.128597057679869	-0.819238190472084	0.562044075112344	0.715255533177694	0.0733379951314576	0.0675527482819607	0.0791232419809538	1.65928572774547e-125	-0.0786987474431933	-0.0975761592128202	-0.0598213356735665	4.2482317147504e-16	0.0803773904843142	-0.0508226549115723	0.211577435880201	0.229935523254743	cluster1	Z92544.2
ENSG00000223776	0.0738967308489053	0.0625431147972632	0.0852503469005472	7.03125426773173e-34	-0.0321347790391909	-0.0655255309715664	0.00125597289318496	0.059647565763615	-0.837895460374999	-1.45970989745025	-0.21608102329975	0.00843645585500352	0.0732219384295814	0.0660761305178045	0.0803677463413582	6.14365975635974e-85	-0.0512154789960939	-0.074532437094262	-0.0278985208979259	1.71595318513591e-05	-1.28248297867413	-1.44453834931005	-1.12042760803822	1.66681171225828e-52	cluster1	LGALS8-AS1
ENSG00000258824	0.121178727233736	0.105495277133861	0.13686217733361	2.05354801813748e-45	0.0592551642739644	0.0131304592155295	0.105379869332399	0.0120118700158934	2.97164757615058	2.11269694307533	3.83059820922583	2.41922504585278e-11	0.0730701973094927	0.0655412080402091	0.0805991865787762	8.41156527188537e-77	-0.0093468884144849	-0.0339141773034175	0.0152204004744477	0.455905905604274	2.34071677904784	2.16997147472239	2.51146208337329	1.46498739437823e-144	cluster1	AL122035.1
ENSG00000261754	0.0974428382828234	0.0808102440792134	0.114075432486433	3.11464524940901e-28	0.0115322430847114	-0.0373838753147908	0.0604483614842127	0.644163155357314	0.772719784717988	-0.138213538619387	1.68365310805534	0.0968124973071125	0.0729678034646511	0.0663656106410321	0.0795699962882701	1.14457594814684e-97	0.0321396324065795	0.0105965045580628	0.0536827602550961	0.00347792623429052	0.318392871338617	0.168665812026257	0.468119930650978	3.15045717975706e-05	cluster1	AC008555.1
ENSG00000271976	0.0930607117573015	0.0809189356089931	0.10520248790561	8.44442002183064e-45	-0.0762239784742393	-0.111932693084856	-0.0405152638636216	3.20590500310596e-05	-0.925182573239233	-1.5901629342461	-0.260202212232375	0.00654250309941511	0.0729341738974789	0.0676931811758649	0.0781751666190929	1.66242719367976e-148	-0.0579160527596339	-0.0750175490762751	-0.0408145564429925	3.68775032670302e-11	-0.227864343414093	-0.346721585098622	-0.109007101729563	0.000174457731641759	cluster1	AC012467.2
ENSG00000272752	0.0748765451296234	0.0519752841314628	0.0977778061277843	2.59712384279629e-10	0.0622257251905766	-0.00512641367425483	0.129577864055408	0.0705732288992887	-1.57456119766904	-2.8288166393814	-0.320305755956685	0.0140984966472568	0.0729296676996863	0.058459381322425	0.0873999540769465	1.03337176557747e-22	0.0855603959541125	0.038343473068314	0.132777318839907	0.000388025131683014	-1.69111822065184	-2.01928092122066	-1.362955520083	1.17084061785049e-23	cluster1	STAG3L5P-PVRIG2P-PILRB
ENSG00000251602	0.0664139658001907	0.0520262855386255	0.0808016460617557	1.23274962142253e-18	-0.0855789444021998	-0.127892816943871	-0.0432650718605283	8.07366955977664e-05	-0.751243604258997	-1.53922756126183	0.0367403527438372	0.0620699848442954	0.0728331110942023	0.0662880056754505	0.0793782165129542	6.6404016263791e-99	-0.120582256756992	-0.141939106910438	-0.0992254066035457	5.38806531730515e-28	-0.544134907929868	-0.692567317194449	-0.395702498665284	8.19739130645254e-13	cluster1	AL928654.1
ENSG00000224424	0.0932582825089655	0.0821377709976445	0.104378794020286	4.26395158931336e-52	-0.0226381310004723	-0.0553433272610012	0.0100670652600567	0.175295513083831	-1.29717326715409	-1.90622104311801	-0.688125491190166	3.33718722678992e-05	0.0725450079183073	0.0673506817270514	0.0777393341095632	1.82567672713812e-149	-0.0709930213047417	-0.0879422435123695	-0.0540437990971139	3.10453598008301e-16	-0.308567403823242	-0.426366324046175	-0.190768483600309	2.99315283207432e-07	cluster1	PRKAR2A-AS1
ENSG00000278921	0.0526370561804821	0.0408427554439039	0.0644313569170603	1.42184087358249e-17	-0.012238975366617	-0.046925771918449	0.022447821185215	0.489428038146976	1.29048137376207	0.644531533653556	1.93643121387059	9.83646530487634e-05	0.0723919030382138	0.0640849804845301	0.0806988255918975	7.42757122331288e-63	-0.0795613463895956	-0.106667051930568	-0.0524556408486238	9.53508431912509e-09	1.34517219693387	1.15678462342207	1.53355977044567	2.5015643838426e-43	cluster1	EPB41L4A-DT
ENSG00000247121	0.0732051738472525	0.0604829687462024	0.0859273789483025	2.30594838244629e-27	0.0243499272438193	-0.0130658170115568	0.0617656714991948	0.20251487154869	0.498526204570332	-0.198243068521416	1.19529547766208	0.16123240760967	0.0721936755039717	0.0662301565350961	0.0781571944728471	2.06355585709641e-115	0.0236296339208199	0.00417051556336478	0.043088752278275	0.0173653693892603	-0.251913438504239	-0.38715640735073	-0.116670469657747	0.000265329749423673	cluster1	AC009126.1
ENSG00000250378	0.101743394860782	0.0767291936255091	0.126757596096055	5.79673043463875e-15	0.081544463670119	0.00797821090673379	0.155110716433504	0.0301280537276062	3.96443943980903	2.5944625629048	5.33441631671327	2.01631275262733e-08	0.0716515753685771	0.0596175244762327	0.0836856262609223	6.86840041733786e-31	0.0496896130745665	0.010422190290141	0.0889570358589896	0.0131793606198591	3.48034325325589	3.20743043476319	3.75325607174857	7.14612771207115e-127	cluster2	AC114296.1
ENSG00000281392	0.0895152723005195	0.0741213456016829	0.104909198999356	7.20330844951222e-28	0.0260617988761195	-0.0192114237983155	0.0713350215505539	0.259567895301121	-0.484209902607074	-1.32730392842895	0.358884123214805	0.260670212172389	0.0712393642201471	0.063596102796594	0.0788826256437001	3.0638964542642e-71	0.00100555737991883	-0.0239346045369185	0.0259457192967562	0.937018596945462	-0.251605014401855	-0.424941826439542	-0.0782682023641695	0.00446783417515173	cluster1	AC107204.1
ENSG00000224914	0.102189705719036	0.0838295885865529	0.120549822851518	7.99435757759394e-26	0.0504212290724823	-0.00357549882738605	0.10441795697235	0.0676185266886952	1.34188632150114	0.336340084298665	2.34743255870362	0.00908719286116619	0.0711674693991558	0.0636695332637966	0.0786654055345145	1.0850097618026e-73	-0.0739086690215618	-0.098374630722375	-0.0494427073207487	3.51729688791635e-09	0.637951255803984	0.467910186351571	0.807992325256385	2.40328172021335e-13	cluster1	LINC00863
ENSG00000267767	0.0892961055881736	0.0733883896793731	0.105203821496974	3.29175155977637e-26	0.0175391538377612	-0.0292451123647794	0.0643234200403017	0.462702988474224	0.808824786773663	-0.0624084280885856	1.68005800163591	0.0692224159227916	0.0711184054025166	0.0643946269028297	0.0778421839022034	4.53389376499458e-90	0.0205342998687736	-0.00140556522054388	0.0424741649580911	0.0666806874051557	0.571315259347438	0.418830833472408	0.723799685222467	2.58447885677037e-13	cluster1	LINC01801
ENSG00000276509	0.0509881669858624	0.0324578117697193	0.0695185222020055	9.28493113689874e-08	-0.0275757645857083	-0.0820731591978462	0.0269216300264296	0.321641048426337	-0.100059256887982	-1.11492908735614	0.914810573580175	0.846823891918663	0.070831898597942	0.0621960548685382	0.0794677423273459	3.92704032271872e-56	-0.0888542567233914	-0.117033240662909	-0.0606752727838739	7.14996231698905e-10	-0.456785856237025	-0.65263283023921	-0.26093888223484	5.01604651292091e-06	cluster1	AC239799.2
ENSG00000221817	0.0860382926385288	0.0714125587029169	0.100664026574141	1.954640023082e-28	0.0889015796369658	0.0458875961226723	0.131915563151259	5.63279702766209e-05	0.479251675644706	-0.321769996448007	1.28027334773741	0.241308539093688	0.0708053791762487	0.0643162611326345	0.0772944972198629	2.16493421290953e-95	0.138282448154967	0.117108286270815	0.159456610039119	1.10572344189843e-36	0.167715947715569	0.0205532416029427	0.314878653828195	0.0255667070434936	cluster1	PPP3CB-AS1
ENSG00000267288	0.081613715939896	0.0697937039259061	0.0934337279538857	1.67277914209235e-37	-0.0209594386795549	-0.0557218515708866	0.0138029742117774	0.23768687835537	-0.451549403912728	-1.0989073983412	0.195808590515729	0.17199402691768	0.070792790479221	0.0643151255458671	0.0772704554125749	1.13712832874334e-95	-0.0259992012815786	-0.0471359913674219	-0.00486241119573529	0.0159676100728918	-0.486068215708423	-0.632971183796869	-0.339165247619976	1.0131570938112e-10	cluster1	AC138150.2
ENSG00000247708	0.0787740380688985	0.0661142006120473	0.0914338755257494	2.40865771249809e-31	0.0358497857189773	-0.00138253657404047	0.0730821080119945	0.0595203212795882	0.262328519959671	-0.431025004229433	0.955682044148775	0.458593164051821	0.0707210274221122	0.0644702145676475	0.0769718402765769	5.77711335873615e-102	-0.00875206592510971	-0.0291486317447475	0.0116444998945281	0.400400100926909	0.393787344970943	0.252029015274374	0.535545674667513	5.55668688632986e-08	cluster1	STX18-AS1
ENSG00000261971	0.0556611951573298	0.0364879102816163	0.0748344800330433	1.82124977548155e-08	0.0564357572650116	4.75197112913663e-05	0.112823994818732	0.0501757855663545	-0.593810822383797	-1.64389260140881	0.456270956641221	0.26806927931509	0.070604760514884	0.0602228996576098	0.0809866213721581	1.46347165548347e-39	0.125253197913165	0.0913769144223762	0.159129481403953	5.24296843953944e-13	-0.392798896783152	-0.628242716416655	-0.157355077149649	0.00108651772044454	cluster1	MMP25-AS1
ENSG00000270820	0.0674686376800948	0.0525651719179324	0.0823721034422571	5.14669106031362e-18	-0.0441316697216943	-0.0879624568412794	-0.000300882602109742	0.0488136409361236	-0.278652651075772	-1.09488512989286	0.537579827741321	0.503630791522982	0.0704832128064098	0.0620649860390451	0.0789014395737745	2.48039267898407e-58	-0.0564259988016311	-0.083894892902748	-0.0289571047005144	5.79250352035468e-05	-0.306207182813425	-0.497118955943251	-0.115295409683588	0.00168285486580128	cluster1	AC016727.1
ENSG00000260778	0.0516318046626429	0.0376102487734034	0.0656533605518825	1.29945843562186e-12	-0.0488572819086204	-0.0900943901809076	-0.0076201736363326	0.0204913447061051	-1.21962649120471	-1.9875585617036	-0.451694420705842	0.00192335829330935	0.0703670345786877	0.0608831536655574	0.0798509154918179	1.51584440893737e-46	0.00086728051862397	-0.0300788709298395	0.0318134319670873	0.956198273910237	-0.603406566331032	-0.818485652617585	-0.388327480044478	4.10406065437507e-08	cluster1	AC009065.4
ENSG00000258727	0.0920861560983884	0.0760407285060075	0.108131583690769	3.07008457479587e-27	0.0431348932066952	-0.00405438023263356	0.0903241666460234	0.0736040277588481	-1.04483262390524	-1.92360802731911	-0.166057220491352	0.0200525075560069	0.0701870002707447	0.0621165788221595	0.0782574217193299	1.28958042398054e-62	0.098914903187014	0.0725809069371166	0.125248899436911	2.25458972051015e-13	-0.895670185656867	-1.07869429646218	-0.712646074851558	1.60612671795892e-21	cluster1	AL135999.1
ENSG00000261799	0.0995010219725339	0.0845109755424638	0.114491068402603	4.78520653666457e-35	0.0384119143611275	-0.00567350472690574	0.0824973334491602	0.0880992872772452	0.555031708610239	-0.265942617124308	1.3760060343448	0.185552943303944	0.0694687615852351	0.064091525574199	0.0748459975962709	6.87202226105355e-130	0.08231772464693	0.0647716629137769	0.0998637863800832	6.30526668349346e-20	0.352431343536329	0.230484324315577	0.47437836275708	1.5964844385403e-08	cluster1	AC007406.5
ENSG00000260009	0.112121768178328	0.0982659314881518	0.125977604868503	4.39522011949403e-49	-0.0718518674909542	-0.112601598997882	-0.0311021359840263	0.000579238096298222	-0.133941813504269	-0.892797780847118	0.624914153838579	0.729482093017257	0.0692298270730948	0.0630904636775343	0.075369190468655	2.40916858922692e-101	-0.0640585776632785	-0.0840914809838085	-0.0440256743427485	4.1272497672638e-10	-0.516449272061402	-0.655680108213095	-0.37721843590971	4.42223205764196e-13	cluster1	LINC02130
ENSG00000237080	0.0701924734713227	0.0613499802586519	0.0790349666839935	1.58121926833392e-47	-0.00351200595853353	-0.0295175971274638	0.0224935852103967	0.791321248142435	-0.378841979215054	-0.863127330628133	0.105443372198026	0.125641904303741	0.069066568117132	0.064049968009347	0.0740831682249174	1.12435321831976e-145	-0.00771794439584245	-0.0240872417450924	0.00865135295340622	0.355498055075001	-0.198949776311137	-0.312718156295076	-0.0851813963271984	0.000616427429666256	cluster1	EHMT2-AS1
ENSG00000262766	0.111374624633118	0.0951806530493708	0.127568596216864	2.99354593430134e-37	0.0123044173203506	-0.0353217209507798	0.0599305555914809	0.612748780654017	-0.233261635407797	-1.12017249081793	0.653649220002339	0.606369462228455	0.0688877416082055	0.0621139936755708	0.0756614895408401	9.26433434795674e-84	0.00976153705805885	-0.0123413795978021	0.0318644537139198	0.38677031084805	-0.142948044132909	-0.296565695960385	0.0106696076945675	0.0682636957133732	cluster1	AC135050.5
ENSG00000196295	0.0970504010057989	0.0814525291331448	0.112648272878453	2.42464971668812e-31	0.00831185210735349	-0.0375611691401325	0.0541848733548395	0.72259105136107	-0.00194187767528845	-0.856205565468708	0.852321810118133	0.996446369597317	0.0685989497804677	0.0607476028406755	0.0764502967202599	3.68880034537573e-63	0.0275462852803356	0.00192713488201574	0.0531654356786555	0.0351551194401713	-0.19544386049674	-0.373499715625764	-0.0173880053677167	0.0315166934485789	cluster1	AC005154.1
ENSG00000224870	0.0586862374584366	0.0423936426301372	0.074978832286736	3.79604260537551e-12	-0.0130945563511436	-0.0610107435616293	0.034821630859342	0.592379707384454	-1.13938853363094	-2.03170078336471	-0.247076283897175	0.0125372714772936	0.0678669486146715	0.0606199522290847	0.0751139450002583	7.16423892967568e-72	-0.0396454150360122	-0.0632925537705722	-0.0159982763014522	0.00102651227867731	-0.229689203025393	-0.394039364653426	-0.0653390413973606	0.00619115494129307	cluster1	AL391244.1
ENSG00000228043	0.0833283824368491	0.0723730973811967	0.0942836674925011	3.17039293187805e-44	-0.00617611985647544	-0.0383953884998643	0.0260431487869135	0.707241433504202	0.645217448122621	0.0452187887620994	1.24521610748314	0.0353894084636423	0.0678086469685113	0.062058931491664	0.0735583624453583	5.00817376158829e-110	-0.0735673293981113	-0.092328801369542	-0.0548058574266807	1.97480862806896e-14	0.0771744867157029	-0.0532197645929342	0.20756873802434	0.246123172940015	cluster1	AC114763.1
ENSG00000269352	0.0712983342869199	0.0526559772495921	0.0899406913242474	1.85444780363304e-13	0.0326563182401903	-0.0221704714307678	0.0874831079111476	0.243415849436005	-0.914101591271897	-1.93510553346925	0.106902350925475	0.0797093835107803	0.0677849676255217	0.0569676602388301	0.0786022750122134	5.74996830857803e-34	0.179338857714572	0.144041700810199	0.214636014618944	4.73628493341717e-23	-1.17599039001948	-1.42130943294307	-0.930671347095885	1.00444482346404e-20	cluster1	PTOV1-AS2
ENSG00000247572	0.087484356169562	0.0747530171031633	0.10021569523596	3.40059027798259e-37	0.0148779559818725	-0.022564651078246	0.0523205630419903	0.436343229243489	1.47812859996895	0.7808590781903	2.17539812174759	3.62815123600277e-05	0.0676697097067862	0.060701347189017	0.0746380722245553	6.9096627238835e-77	-0.0222452067967843	-0.0449831559336323	0.000492742340063755	0.0552580931568983	1.23773483097045	1.07970363499031	1.3957660269506	1.69492818349108e-51	cluster1	CKMT2-AS1
ENSG00000265688	0.0592734631465153	0.0380820529960521	0.0804648732969785	5.74045071572803e-08	-0.207631818021152	-0.269955320613879	-0.145308315428425	1.21291193436282e-10	-1.02514593122753	-2.18575632298332	0.135464460528259	0.0838261923620399	0.0674439132986494	0.057505657023853	0.0773821695734458	2.10106971565546e-39	-0.229631804252539	-0.262060594389256	-0.197203014115825	1.16968536459006e-42	-1.12776259860624	-1.35314618349557	-0.902379013716906	2.05280683333099e-22	cluster1	MAFG-DT
ENSG00000233178	0.0904172381914962	0.0726489711166211	0.108185505266371	4.35692082529406e-22	0.0653947715802661	0.0131386625603067	0.117650880600225	0.0144028123306283	1.0198148957426	0.0466830812870334	1.99294671019817	0.0403221146394284	0.0670435100241288	0.0593576433844631	0.0747293766637945	5.74098193053156e-63	0.0793429537799538	0.0542637699287019	0.104422137631207	6.28476919485507e-10	0.838881351457926	0.664578321999705	1.01318438091615	7.10222262470489e-21	cluster1	AL161457.2
ENSG00000255367	0.0887687174341958	0.0769414313941305	0.100596003474261	3.08587153769496e-43	-0.0168836016279529	-0.0516674072807738	0.017900204024868	0.341737094698883	-0.699272523200704	-1.34702890122861	-0.0515161451728034	0.0346865011887952	0.0667305197357839	0.0611420560547785	0.0723189834167892	1.48856928856925e-112	-0.029250370138887	-0.0474856732833197	-0.0110150669944544	0.00168137311804882	-0.334363571007575	-0.461100892286264	-0.207626249728885	2.46278785593066e-07	cluster1	AC127526.2
ENSG00000259380	0.116812842334667	0.0955557137412683	0.138069970928066	2.95825896251818e-25	0.0221196534988265	-0.0403971256866161	0.0846364326842683	0.488226638220497	-1.68554128501065	-2.84975094209421	-0.521331627927079	0.00466731045668108	0.0665791067423091	0.0552383433591988	0.0779198701254193	4.29987406048354e-30	0.0414025916711799	0.00439738416071541	0.0784077991816444	0.028383309252764	-0.559342985456004	-0.816533164094201	-0.302152806817807	2.07493492325514e-05	cluster1	AC087473.1
ENSG00000283674	0.0768265540657809	0.0629056182546576	0.0907474898769039	1.91489515530469e-25	0.000650064869719347	-0.040291121816659	0.0415912515560979	0.975181824360898	-0.205312854889921	-0.967734168556094	0.557108458776252	0.597794004971994	0.0664370962252847	0.0597931042552979	0.0730810881952715	3.51747698612034e-81	0.0352563187247885	0.0135767991685139	0.056935838281063	0.00144844750436959	-0.0736213032792406	-0.224296299653516	0.0770536930950347	0.338302367944969	cluster1	AC068587.4
ENSG00000254864	0.0757371977349454	0.0619133262814017	0.0895610691884889	4.00961507616048e-25	-0.0488934187348408	-0.0895491411364777	-0.00823769633320385	0.0186739968974093	-0.0847635850070989	-0.841868881415526	0.672341711401329	0.826372634302071	0.0662520167172304	0.0597571055916207	0.0727469278428402	3.13747428423447e-84	-0.0372360999252005	-0.0584291647874089	-0.016043035062992	0.000580760506994355	-0.500507513649485	-0.647801597495952	-0.353213429803017	3.17419779144091e-11	cluster1	AC107884.2
ENSG00000188242	0.0663200565973796	0.0488592871186512	0.0837808260761079	2.67053223158677e-13	-0.0629153100272043	-0.114267074924017	-0.0115635451303892	0.016578068107146	-1.30574086958056	-2.26203166670913	-0.349450072452013	0.00760881491484359	0.0660622414150329	0.0576619198034526	0.0744625630266133	6.83906624057698e-52	-0.127817370623872	-0.155227839733397	-0.100406901514348	1.04432745940479e-19	-1.30103062081623	-1.49153633396058	-1.11052490767189	7.15801674836277e-40	cluster1	PP7080
ENSG00000248445	0.0975681528585719	0.080872626720507	0.114263678996636	4.12506828823607e-28	0.0601819012848172	0.011080701356888	0.109283101212745	0.0165351486463836	0.585639543840138	-0.328740433428389	1.50001952110866	0.209755352734943	0.0660355196680439	0.0581752694238692	0.0738957699122181	1.05499962683773e-58	0.0767757857790054	0.0511275836656403	0.10242398789237	4.8564938978951e-09	0.110077644550222	-0.0681801231279937	0.288335412228451	0.226240570872593	cluster1	SEMA6A-AS1
ENSG00000262877	0.0669575187434	0.0480062525979684	0.0859087848888317	9.37153867641691e-12	-0.0790203800365888	-0.134755665058405	-0.0232850950147722	0.00559215849373899	-0.533577508315909	-1.57149977347658	0.504344756844767	0.313978845685515	0.0659714024198808	0.056726678221179	0.0752161266185826	2.80115613226995e-43	0.00203188542143465	-0.0281338914132593	0.0321976622561286	0.894977836521605	-0.1057648023108	-0.315420200964652	0.103890596343051	0.322858459933706	cluster1	AC110285.2
ENSG00000263069	0.0769162739233753	0.0651218225566271	0.088710725290123	5.40153278857708e-34	-0.0426053453738282	-0.0772925849258998	-0.00791810582175672	0.016307906595941	-0.0123810872321549	-0.658339177048408	0.633577002584098	0.970043164230508	0.0657516900410312	0.0595506761631972	0.0719527039188654	1.75204728966733e-90	-0.088779769148912	-0.109013839605427	-0.0685456986923973	1.19464133258199e-17	0.465197769025784	0.324568799607972	0.605826738443602	1.02349978385315e-10	cluster1	AC124319.2
ENSG00000276724	0.102930459016777	0.0857441306526355	0.120116787380919	2.46279340044647e-29	0.0115194099000155	-0.0390252293078967	0.0620640491079278	0.655229743692875	2.95686430425709	2.01560408825801	3.89812452025617	1.2059497840774e-09	0.0656515427529559	0.0578678073169645	0.0734352781889479	3.87982144217025e-59	0.00950325090499085	-0.0158952813882051	0.0349017831981868	0.463394418713188	1.37672027810674	1.20019774257473	1.55324281363874	4.31483027205676e-51	cluster1	AC123768.4
ENSG00000232160	0.0701611302296643	0.0572310704545344	0.0830911900047941	1.05061061839335e-24	0.028189410785361	-0.00983762980314976	0.0662164513738712	0.146663236342442	0.543261654896071	-0.164891395537489	1.25141470532963	0.133106279657862	0.0653780517458928	0.0595180958684786	0.0712380076233069	2.23689882592403e-99	-0.00330131353718007	-0.0224225028187437	0.0158198757443835	0.735088460105599	0.445709095004528	0.312814769639383	0.578603420369666	5.65687159972254e-11	cluster1	RAP2C-AS1
ENSG00000230163	0.0654347186757836	0.0512848635770215	0.0795845737745454	1.07633586503044e-18	-0.0256145344634218	-0.0672289680793522	0.0159998991525094	0.228043496195142	0.444534394604845	-0.330424362403724	1.21949315161341	0.261252582560309	0.0653706406574011	0.0580553732110053	0.0726859081037975	7.23122588807284e-66	-0.0342974370065411	-0.0581673459979939	-0.0104275280150883	0.00488758277110899	0.594354934199124	0.428456495287433	0.760253373110815	2.62517083590248e-12	cluster1	AL122010.1
ENSG00000261584	0.10714613003418	0.0871961915595644	0.127096068508795	2.88378817757281e-24	-0.0383186347870794	-0.096990994645126	0.0203537250709674	0.200924734731101	0.174457173688029	-0.918160341811337	1.26707468918739	0.754408807596414	0.0652190108467491	0.0580076967193362	0.0724303249741627	2.3508142975846e-67	-0.00889587130868366	-0.032426577901636	0.0146348352842684	0.458761021179382	-0.11297100730478	-0.276511953005813	0.0505699383962649	0.175854950025784	cluster1	AL513548.1
ENSG00000235706	0.056798438764866	0.0401073890505056	0.0734894884792261	4.96946600933452e-11	-0.11503535734037	-0.164123392198	-0.0659473224827391	5.1194487008289e-06	0.0335184769073262	-0.880616335748158	0.947653289562807	0.942727835043355	0.0650432956544825	0.056663102450409	0.073423488858556	1.24098608353869e-50	-0.073522224323297	-0.100867013912715	-0.0461774347338792	1.44967358619718e-07	-0.800068732026835	-0.990117965431012	-0.610019498622658	2.20833350898449e-16	cluster1	DICER1-AS1
ENSG00000234432	0.0519337841045254	0.0393903463395649	0.0644772218694858	1.98057653044797e-15	-0.0549514152271672	-0.0918414084138238	-0.0180614220405105	0.00360993005410535	0.00576024274268901	-0.68121830729198	0.692738792777358	0.986892441444688	0.0650013424459946	0.0574909110829723	0.072511773809018	4.71458102293454e-62	-0.124636622209363	-0.149143356164828	-0.100129888253899	4.30497479235525e-23	-0.227511934052099	-0.397836375066581	-0.0571874930376162	0.00888243818526498	cluster1	AC092171.3
ENSG00000255182	0.0747400527623481	0.0549966189062861	0.0944834866184101	3.18091399405539e-13	-0.0143216202227365	-0.0723866542332614	0.0437434137877884	0.628937525088581	-2.45729509217828	-3.53860277012852	-1.37598741422803	9.70564108180681e-06	0.0646736343289652	0.0548977713707388	0.0744494972871916	1.41175617650745e-37	0.0264580998341249	-0.00544079666360087	0.0583569963318506	0.104112226805293	-1.73626987497129	-1.95797064198608	-1.5145691079565	1.72523641907232e-51	cluster1	AC084125.2
ENSG00000278600	0.0797285154959627	0.0642897626510476	0.0951672683408779	1.15999311964146e-22	0.00958516627906606	-0.0358198891715511	0.0549902217296832	0.679171321302638	-0.0437816154438294	-0.889330678027857	0.801767447140199	0.919192664175687	0.0646723545922594	0.0579404211879199	0.071404287996599	2.31547394493598e-75	0.0145888279598313	-0.00737764679664071	0.0365553027163033	0.19310868930969	-0.112966390888561	-0.26563575681688	0.0397029750397576	0.147077302339223	cluster1	AC015871.3
ENSG00000273901	0.0951289419154733	0.0827642108491347	0.107493672981812	4.35667776437964e-45	-0.0560971999677662	-0.0924616204192516	-0.0197327795162809	0.00258347899524602	-1.19042271327733	-1.86761386124557	-0.513231565309097	0.000601879317090356	0.0643922480404895	0.0585845844107439	0.0701999116702358	3.03416617253172e-98	-0.061807954463556	-0.0807585127733958	-0.0428573961537162	1.85086465237935e-10	-0.572912511503446	-0.704620933233631	-0.441204089773261	2.24114541985381e-17	cluster1	AC012313.9
ENSG00000223343	0.0654688855435725	0.0553693341374272	0.0755684369497176	1.21028775828432e-33	-0.0356884079003764	-0.0653909814326298	-0.00598583436812256	0.0187813860187962	-0.947936254021729	-1.50106812353008	-0.394804384513381	0.000821926335041773	0.0643541212507921	0.0590121104995162	0.0696961320020676	2.19091591851126e-114	-0.0405064470257048	-0.0579375678150241	-0.0230753262363856	5.43091574383741e-06	-0.314970896644637	-0.43611906392356	-0.193822729365714	3.66157080335556e-07	cluster1	AC137630.1
ENSG00000230590	0.104805813339253	0.0884883500644142	0.121123276614091	4.10886095077365e-33	0.058628829310967	0.0106395045092901	0.106618154112644	0.0168869592705224	1.89530961178927	1.00163536786657	2.78898385571197	3.60014686191107e-05	0.0643465973512855	0.0573013204513411	0.0713918742512299	1.34016848713035e-68	0.0434635506483785	0.0204746278709753	0.0664524734257817	0.000214226596840695	1.80134987938987	1.64157438957136	1.96112536920837	2.6122583073979e-101	cluster1	FTX
ENSG00000247828	0.0640100076066704	0.0448190158756363	0.0832009993377045	1.15566845700491e-10	0.0113890485817254	-0.0450512644703042	0.0678293616337558	0.692586336773288	-0.487315372911743	-1.53836692035446	0.563736174530971	0.363784549297423	0.0642764260763103	0.0543841669407919	0.0741686852118288	2.44842848967619e-36	0.0170538574986374	-0.0152248427696644	0.0493325577669392	0.300502925378015	-0.749647387322598	-0.973987831457812	-0.525306943187383	6.63640359771604e-11	cluster1	TMEM161B-AS1
ENSG00000253738	0.0666129125464166	0.0464809300633733	0.0867448950294593	1.60540835234053e-10	0.0569516436156847	-0.00225610393722034	0.116159391168589	0.059777363723975	-1.11957407452451	-2.22216176975414	-0.0169863792948508	0.0469350731823644	0.0640585383564207	0.0549539726355637	0.0731631040772776	3.76199626309107e-42	0.0294069350576545	-0.000301500998311825	0.0591153711136208	0.0524521886110013	-1.01909554658781	-1.22557237756179	-0.812618715613822	7.3720380191644e-22	cluster1	OTUD6B-AS1
ENSG00000188185	0.120039078694746	0.102738009277151	0.137340148112341	8.14001857393207e-38	0.0718582091826706	0.0209761188900215	0.12274029947532	0.00577960942726597	-0.424968505697967	-1.37251285560098	0.522575844205047	0.379664051513967	0.0637364679660463	0.0561904804661382	0.071282455465954	2.7058006376148e-59	0.0512522103923877	0.0266294558323777	0.075874964952396	4.61213072498534e-05	0.111645502907575	-0.059485293806975	0.282776299622135	0.201096493317296	cluster1	LINC00265
ENSG00000278390	0.0772172695149219	0.0637717499728229	0.0906627890570208	2.85144420809493e-27	0.00587141690434797	-0.0336715802861559	0.0454144140948518	0.771116992023467	-0.253930270177113	-0.990314002657257	0.482453462303032	0.499335707339986	0.0636774128756501	0.0567901059640595	0.0705647197872407	3.53414863480745e-70	-0.052688368011822	-0.0751618305858879	-0.0302149054377559	4.48070405337366e-06	0.237196574771714	0.0810035888951074	0.393389560648321	0.00293655667110429	cluster1	AL354696.2
ENSG00000228065	0.0431481068310971	0.0242683247433529	0.0620278889188414	8.65132492671193e-06	-0.00822589498317223	-0.0637509468575498	0.0472991568912044	0.771618085405719	0.297458320498791	-0.736548908352008	1.33146554934958	0.57303576209468	0.0634984565730737	0.0550733807602202	0.0719235323859271	6.27847667875684e-48	-0.0342456453640765	-0.0617368880797439	-0.00675440264840904	0.0146757564530632	-0.0833285245057055	-0.274395622914196	0.107738573902785	0.392730628487286	cluster1	LINC01515
ENSG00000283079	0.0431481068310971	0.0242683247433529	0.0620278889188414	8.65132492671193e-06	-0.00822589498317223	-0.0637509468575498	0.0472991568912044	0.771618085405719	0.297458320498791	-0.736548908352008	1.33146554934958	0.57303576209468	0.0634984565730737	0.0550733807602202	0.0719235323859271	6.27847667875684e-48	-0.0342456453640765	-0.0617368880797439	-0.00675440264840904	0.0146757564530632	-0.0833285245057055	-0.274395622914196	0.107738573902785	0.392730628487286	cluster1	LINC01515
ENSG00000246560	0.0843134040424347	0.0730291231948116	0.0955976848900576	6.57303215093645e-43	-0.0805582030688562	-0.113745041588356	-0.0473713645493567	2.34861676959639e-06	0.77000880004205	0.151991710935976	1.38802588914813	0.0148360489104719	0.0633593612403535	0.0573600849128371	0.0693586375678703	8.08507584495031e-90	-0.0939142384460799	-0.113490033999932	-0.0743384428922291	9.38333298788341e-21	0.627518079572715	0.491464191642044	0.763571967503387	2.55450362775131e-19	cluster1	AC018797.2
ENSG00000259976	0.0788167113540144	0.059088983029516	0.0985444396785128	1.65385481899657e-14	0.0453448640413616	-0.0126739803229723	0.103363708405696	0.125987949153891	5.04618404181269	3.96573652385233	6.12663155977303	5.08881853477771e-19	0.0633076898050731	0.0555092419567447	0.0711061376534019	4.61365303239958e-55	-0.0175578801834127	-0.0430044194628345	0.00788865909600905	0.176349654745565	4.02884811488992	3.85199192563203	4.20570430414782	0	cluster1	AC093010.3
ENSG00000203993	0.0500751613666501	0.0361664035799636	0.0639839191533366	3.88532156150205e-12	-0.0345317098931714	-0.0754370812594667	0.00637366147312395	0.0984285007536894	-0.895041268697893	-1.6567956167581	-0.133286920637682	0.0215562392843154	0.0632911757268183	0.0568600668880858	0.0697222845655511	8.16009953038274e-79	0.00789671187729144	-0.0130881644542364	0.0288815882088194	0.460841703527122	-0.691574141878776	-0.837421293009598	-0.545726990747955	2.56695873869209e-20	cluster1	ARRDC1-AS1
ENSG00000186056	0.0587248940698249	0.0438648490127526	0.073584939126897	3.0812251637542e-14	0.0224424645663071	-0.0212606231502158	0.0661455522828288	0.314506944082555	-0.660746093245473	-1.47460050844211	0.153108321951167	0.11197559881988	0.0630029032605269	0.0560217797471552	0.0699840267738993	4.34309886809998e-67	0.0793039220226281	0.0565243334233944	0.102083510621862	1.04619978593248e-11	-0.386365676544439	-0.544686271273838	-0.22804508181504	1.79838862950677e-06	cluster1	MATN1-AS1
ENSG00000272686	0.0669951960603636	0.0523095728968059	0.0816808192239213	2.94536908176669e-18	-0.0978123048247379	-0.141002421330024	-0.0546221883194511	1.04048686859387e-05	0.224476276852719	-0.579825406330091	1.02877796003551	0.58453042708823	0.0626569348484766	0.0558461949905928	0.0694676747063605	1.56785404581727e-69	-0.119912859765183	-0.14213648204057	-0.0976892374897957	9.55364973611318e-26	-0.109605031956773	-0.264061600843147	0.0448515369296005	0.164368449467489	cluster1	AC006333.2
ENSG00000272140	0.0857838784604252	0.070999105084866	0.100568651835984	9.20668765003391e-28	0.0643926976816902	0.0209109824365906	0.10787441292679	0.00380977606043737	-0.0480430657063974	-0.857775004147183	0.761688872734389	0.907454784315375	0.0625600293142371	0.0552665588775538	0.0698534997509204	5.04589498212966e-61	0.0578144610615067	0.0340156762827978	0.0816132458402155	2.00211726740346e-06	-0.310976177031355	-0.476380295002516	-0.145572059060195	0.000232281478872428	cluster1	AC022400.6
ENSG00000264247	0.0730854459300804	0.0553735717473046	0.0907973201128563	2.43584499006186e-15	0.0252043961978625	-0.026885862483114	0.0772946548788389	0.343256817025883	0.340915694098068	-0.629127596463782	1.3109589846599	0.491150777530638	0.0623684422682207	0.0541828825382792	0.0705540019981622	6.50559723988177e-49	0.101370447946311	0.0746607524731737	0.128080143419449	1.27744317304926e-13	-0.0389199561359438	-0.224555217015526	0.146715304743648	0.68115485009289	cluster1	LINC00909
ENSG00000275512	0.085162945845744	0.0727982106188978	0.0975276810725902	2.41514436629619e-37	-0.0104805791230235	-0.0468450118104778	0.0258838535644302	0.572323536822346	-0.643216721093992	-1.32040809692478	0.0339746547367921	0.0630448149746139	0.0623087658791236	0.0557591008969122	0.0688584308613349	5.27733814217606e-74	0.00527067453068188	-0.0161010535975777	0.0266424026589415	0.628867695651574	-0.659108268246573	-0.80764408103886	-0.510572455454287	5.17888456029018e-18	cluster1	AC007998.4
ENSG00000239407	0.073053025812277	0.0608309491446102	0.0852751024799433	3.11180799849118e-29	0.0422873100875666	0.00634243329657195	0.0782321868785612	0.0213931686887806	-0.386677901669463	-1.05605615864307	0.28270035530414	0.257908295781665	0.0620890631970491	0.0561354309660587	0.0680426954280395	9.49498453642341e-88	-0.0283114663914572	-0.0477383240646279	-0.00888460871828638	0.00431135831796156	-0.348124757370229	-0.483143510985614	-0.213106003754843	4.56414399191348e-07	cluster1	Z68871.1
ENSG00000271020	0.064678487896635	0.046638332762177	0.0827186430310926	4.73658708534729e-12	-0.0266283011781544	-0.0796840274046134	0.0264274250483055	0.325583185488069	0.779477054969851	-0.2085455149902	1.76749962492992	0.12246074347219	0.0617527430220753	0.0522124054993671	0.0712930805447834	4.43847515872425e-36	-0.0683632862516106	-0.0994936570936185	-0.0372329154096027	1.7228982516308e-05	-0.203109610586324	-0.419469041503317	0.0132498203306689	0.0658634534771513	cluster1	AC112220.2
ENSG00000259319	0.0569121209129774	0.045947195639516	0.0678770461864388	7.30351256335189e-23	0.0166034396905442	-0.0156441806356898	0.0488510600167782	0.313235350900977	0.789846631406653	0.1893199969426	1.39037326587071	0.0101307773733553	0.0617381101226104	0.0563130213805246	0.0671631988646962	4.60373378634168e-103	0.00220713261703446	-0.015495073829011	0.0199093390630799	0.806958265703154	0.235341705155522	0.11230946335925	0.358373946951793	0.000180373279720652	cluster1	AF111167.2
ENSG00000215039	0.0436735997577184	0.0233858067388252	0.0639613927766118	2.75077509912531e-05	-0.04759182852133	-0.107257811664319	0.0120741546216609	0.118393143370331	-2.09483997984326	-3.20596110091712	-0.983718858769415	0.000235656003517251	0.0616903043756502	0.0526431154701445	0.0707374932811559	9.34201471197958e-40	-0.0643756662555843	-0.0938968802625017	-0.0348544522486668	1.97178542797166e-05	-1.46853771840648	-1.67371333597081	-1.26336210084215	1.60405446058221e-43	cluster1	CD27-AS1
ENSG00000226877	0.0973669426073571	0.0803183195814223	0.114415565633292	5.22000437375907e-27	-0.00928558991228281	-0.059425240545021	0.0408540607204545	0.716725826016581	0.333579542104245	-0.600138832866388	1.26729791707489	0.484009426648941	0.0616423740038349	0.0534099568383755	0.0698747911692943	2.39472082250695e-47	-0.0206577338230845	-0.0475203263337648	0.0062048586875957	0.131840296514099	-0.145441701007442	-0.332139612769002	0.0412562107541193	0.126888904581586	cluster1	AL354733.1
ENSG00000242808	0.0856711216204268	0.072018258399566	0.0993239848412874	8.34886925476191e-32	-0.0202790011108914	-0.0604317918077803	0.0198737895859969	0.322555215007492	-0.948965574510708	-1.69670509815939	-0.201226050862012	0.0130831995652452	0.0615868958246213	0.0533695623934437	0.0698042292557989	1.97977620802493e-47	-0.0424460882700205	-0.0692594621612591	-0.0156327143787818	0.00193340510308139	-0.110005211363523	-0.296361048417816	0.0763506256907701	0.247368772494557	cluster1	SOX2-OT
ENSG00000271918	0.0691301249823344	0.0589684164244326	0.0792918335402362	1.46702382514929e-36	-0.0285720737291211	-0.0584574501697773	0.00131330271153517	0.0613408768576899	0.172614792791346	-0.383921297377101	0.729150882959787	0.543436756186108	0.0612288246424664	0.0563454019043026	0.0661122473806302	5.02877323654795e-123	-0.0208079391107565	-0.0367426752199857	-0.00487320300152729	0.0105286138740719	-0.0443608478999536	-0.155108980452008	0.0663872846521007	0.432463095629251	cluster1	AC034236.2
ENSG00000271643	0.0555816926269627	0.0414801205995257	0.0696832646543996	3.57116716792396e-14	-0.0593653228092976	-0.100837756902802	-0.0178928887157933	0.00515249027945953	0.484157862528317	-0.288156528960085	1.25647225401671	0.219573877196019	0.0606701524915547	0.0538527424062674	0.0674875625768419	2.31816330026027e-65	-0.0851308175120868	-0.107376204913935	-0.0628854301102381	8.035405887532e-14	-0.0605845817755698	-0.215192420635532	0.0940232570843925	0.442521373372146	cluster1	AC112220.4
ENSG00000267277	0.0727895849750936	0.0637248291388651	0.081854340811322	1.87138836149446e-48	-0.041289431126499	-0.0679486921124548	-0.0146301701405432	0.00248372084928972	-0.3457701597061	-0.842228382521717	0.150688063109517	0.172641298825149	0.0604789582461111	0.0544417844817578	0.0665161320104641	1.87214460838849e-81	-0.0564442626783098	-0.0761437185596788	-0.0367448067969407	2.11094896002284e-08	-0.700182932212639	-0.837096272741046	-0.563269591684239	2.50090657471305e-23	cluster1	AC024575.1
ENSG00000268087	0.0828618476262701	0.060469274227797	0.105254421024743	1.01772902211237e-12	0.00614692547432356	-0.059709173593585	0.0720030245422314	0.854893956021035	0.954328638971796	-0.272067018508986	2.18072429645257	0.127639596984562	0.060368915086763	0.0502345550455512	0.0705032751279748	6.45708886873615e-31	-0.0321464349571781	-0.0652151168123454	0.000922246897989139	0.0568237438482123	2.66287866732744	2.43304776606158	2.8927095685933	1.63179821529775e-106	cluster1	AC008764.2
ENSG00000235609	0.111127035597187	0.0952393685202005	0.127014702674172	2.41825003396832e-38	0.00470043706126442	-0.0420248659381346	0.0514257400606629	0.84375013914504	0.456239877162128	-0.413895303997728	1.326375058322	0.304434487623787	0.0602933215003263	0.0548114174004197	0.0657752256002326	8.44124663269496e-97	-0.0351747988227516	-0.0530623952672402	-0.0172872023782629	0.000118250252316874	0.0877566735289483	-0.0365640487279141	0.212077395785803	0.166595669436108	cluster1	AF127577.4
ENSG00000232774	0.0890386880876087	0.0746513873420118	0.103425988833205	4.73028766251717e-31	0.00332746222709189	-0.0389852941659011	0.0456402186200848	0.877547824568819	-0.396417691633777	-1.18438086331967	0.391545480052104	0.324429884810931	0.0600329370756802	0.0514525772566363	0.0686132968947241	1.03279358216586e-41	-0.0233419276835825	-0.0513398661725425	0.00465601080537764	0.102344768886882	-0.184621219358702	-0.379209907976125	0.00996746925872102	0.0630316781663261	cluster1	AL355916.1
ENSG00000262227	0.0499078137193949	0.0349668449200925	0.0648487825186971	1.08734144496394e-10	-0.0342721872861244	-0.0782132700687074	0.00966889549645864	0.126762046740481	-0.608030086394198	-1.4263165302055	0.210256357417099	0.145711374122495	0.059915602825948	0.0520156581574465	0.0678155474944498	1.70775024256895e-48	-0.069166099863049	-0.0949438259211098	-0.0433883738049898	1.53716033370433e-07	0.00683300916774794	-0.172324963879258	0.185990982214755	0.940416210203459	cluster1	AC004771.3
ENSG00000269934	0.0672871015280748	0.0558952066462025	0.0786789964099469	1.22996054299372e-28	0.0157750712778158	-0.0177282579091249	0.0492784004647565	0.356380997383261	0.608503262062303	-0.0154076286153287	1.23241415273994	0.0563121883620026	0.0597197284947211	0.0541035599378187	0.0653358970516236	5.85837052567574e-91	-0.0349424694817795	-0.0532681743608211	-0.0166167646027378	0.000189129319316856	0.453966897720169	0.326601274647287	0.581332520793051	3.38228402520081e-12	cluster1	AL353593.2
ENSG00000247796	0.0756516881662026	0.0643515942756585	0.0869517820567466	1.44702218384531e-35	0.00692894312651413	-0.0263044012278723	0.0401622874809005	0.682920097055703	-0.457677570365757	-1.07656070763989	0.161205566908369	0.147632723165229	0.0595573541881842	0.0539481815602637	0.0651665268161054	1.03599509843609e-90	-0.0407580052794602	-0.0590608822592727	-0.0224551282996477	1.31105885191564e-05	-0.073552135485676	-0.200759102199746	0.0536548312283944	0.25718060838181	cluster1	AC008966.1
ENSG00000267002	0.0699100219647783	0.0548889643155105	0.0849310796140461	6.6408733950988e-19	-0.0199454468078588	-0.0641220692554784	0.0242311756397602	0.376487750514686	-0.739412729138572	-1.56208547621491	0.0832600179377814	0.0785428018122545	0.0594402988402717	0.052908625090024	0.0659719725905194	3.87003583438775e-68	0.0122088739290554	-0.00910414833878776	0.0335218961968968	0.261626624329235	-0.297664793221731	-0.445792593959948	-0.149536992483514	8.35877353658134e-05	cluster1	AC060780.1
ENSG00000255142	0.0854520154407327	0.0633864053412008	0.107517625540264	9.46759629164186e-14	0.0113924930561297	-0.0535020136559796	0.0762869997682382	0.730882611519306	-0.975627191740529	-2.18411573498116	0.232861351500114	0.114001043515402	0.0592340287347126	0.0471760830025298	0.0712919744668948	1.13517262433854e-21	0.060159831150834	0.0208144388791041	0.0995052234225619	0.00274753423488267	0.0202355079078726	-0.253219206920955	0.293690222736699	0.884690662049431	cluster1	AP006621.2
ENSG00000237188	0.0664751990562176	0.0507609832199942	0.0821894148924407	5.1528072000942e-16	0.0227340208776162	-0.0234811655803807	0.0689492073356125	0.335286191612201	0.479697838056133	-0.380937771765022	1.34033344787729	0.274990762247316	0.0585225546710005	0.0510374647517126	0.0660076445902884	2.49404139677571e-51	-0.0602019823975582	-0.0846260265593693	-0.0357779382357471	1.41727347887719e-06	0.352965913069814	0.183216175029105	0.522715651110523	4.69670375108923e-05	cluster1	AC242426.2
ENSG00000274292	0.0825133614913319	0.0721589091731737	0.0928678138094899	7.74369972923156e-48	0.0145993008683768	-0.0158529310178008	0.0450515327545544	0.347704490633142	-0.397404539070602	-0.964496812594055	0.169687734452851	0.170007741590661	0.0584909680836396	0.0531576583068311	0.0638242778604481	2.73161622729757e-96	0.0256005417296918	0.00819781244761224	0.0430032710117714	0.00396049582955358	-0.213228830947499	-0.334179674192589	-0.0922779877024084	0.000556319939397554	cluster1	AC084018.2
ENSG00000233895	0.0841093801869745	0.0624002750938103	0.105818485280138	9.23769321144862e-14	-0.00945300603307617	-0.0732990388337781	0.0543930267676265	0.771750035285324	4.64226586996538	3.45330238013862	5.83122935979214	6.04446521426553e-14	0.0583636493512324	0.0486510990861411	0.0680761996163238	2.01826601161128e-31	-0.193357093147945	-0.225049398672174	-0.161664787623715	2.54696761384998e-32	3.89424758585475	3.67398264836108	4.11451252334843	4.77155665506603e-226	cluster2	AL121761.1
ENSG00000267454	0.0657595182889975	0.0495136864700907	0.0820053501079041	7.72225835481754e-15	0.00308984111381537	-0.0446888170452088	0.050868499272839	0.899171616542679	1.79588351961169	0.906132384700651	2.68563465452273	8.34209390283984e-05	0.0583002619326252	0.0504700967983755	0.0661304270668748	7.51747122968287e-47	-0.024221134303779	-0.0497711679166526	0.00132889930909463	0.0632508462965608	1.76684273653223	1.58926725050778	1.94441822255669	1.96655277393862e-80	cluster1	ZNF582-AS1
ENSG00000180769	0.0769259789070061	0.0644343844020608	0.0894175734119513	8.69813538052443e-31	-0.00173727204484658	-0.0384747952671623	0.0350002511774692	0.92617907706212	1.69993920255702	1.01580000232913	2.3840784027849	1.36033113739055e-06	0.0581629336407573	0.0518548446681338	0.064471022613381	8.02660386092824e-70	-0.0551406792465754	-0.0757241385376892	-0.0345572199554618	1.60842887598842e-07	1.90908709542849	1.76602983597179	2.05214435488519	9.95468283013895e-138	cluster1	WDFY3-AS2
ENSG00000275764	0.0430061682803856	0.0264402329257817	0.0595721036349895	4.57051675679875e-07	-0.01604826151533	-0.0647683376071538	0.0326718145764939	0.518730941515032	0.706125851872701	-0.20115670201094	1.61340840575634	0.127576383602202	0.0576127508951521	0.0495562155670245	0.0656692862232796	1.89651597495784e-43	0.0527921447681031	0.0265034592924184	0.0790808302437879	8.45055518251759e-05	-0.022349544062994	-0.205058740106356	0.160359651980368	0.810539278070038	cluster1	AC092747.4
ENSG00000234390	0.0739268820993734	0.0637223217794651	0.0841314424192815	1.03147400324008e-40	-0.0117814778082872	-0.041792880402066	0.0182299247854921	0.441887621052101	-0.977800439142008	-1.53668343307649	-0.41891744520753	0.000638634786406659	0.057580339680947	0.0530785321915836	0.0620821471703102	1.47686082888587e-127	-0.0544667331447526	-0.069156248716884	-0.039777217572622	4.51402333684044e-13	-0.284751727033029	-0.386845442709037	-0.182658011357026	4.91377100558902e-08	cluster1	USP27X-AS1
ENSG00000254419	0.0843077124454557	0.0686133927421699	0.100002032148742	2.82621104433405e-24	0.0181344875793979	-0.0280221847597225	0.0642911599185177	0.441512101904486	-1.08339501184142	-1.94294095096682	-0.223849072716038	0.0137172924822162	0.0575532005355937	0.0500280460334289	0.0650783550377584	2.93440882256332e-49	0.0433731636009533	0.0188183876574188	0.0679279395444879	0.000542591382120542	-0.334085166644046	-0.504743504651004	-0.163426828637085	0.000126839334837587	cluster1	AL139349.1
ENSG00000260686	0.125169089990659	0.110186452355146	0.140151727626171	9.09509181543459e-52	-0.0352707827889812	-0.0793344127641836	0.00879284718622122	0.117102293015293	1.03079946585027	0.21023090471055	1.85136802698998	0.014035512865656	0.0574359708498922	0.0519421550614588	0.0629297866383255	3.75287336337999e-88	0.00335296360903273	-0.0145735009866413	0.0212794282047067	0.713946291311235	0.276894194808842	0.152303334714113	0.401485054903572	1.36389733110501e-05	cluster1	AC008669.1
ENSG00000271895	0.0636159985637833	0.0453031164229702	0.0819288807045962	2.01660017691383e-11	-0.0139193929607794	-0.0677772037189897	0.039938417797431	0.612621230529645	0.590739783207802	-0.412219489663534	1.59369905607912	0.248697823344139	0.0574250265800359	0.0491086312737939	0.0657414218862779	1.06275807418146e-40	0.105924774351826	0.0787881589715184	0.133061389732133	2.58021294706724e-14	0.248287547723261	0.0596851474982732	0.436889947948248	0.00991485838798924	cluster1	AL109811.3
ENSG00000271816	0.0887563072942939	0.0751105997433053	0.102402014845282	7.68697438108435e-34	0.029360359878658	-0.0107713861399072	0.0694921058972224	0.152014067393791	-0.135919194790449	-0.883266816967988	0.611428427387089	0.721598902153029	0.0572145878926228	0.0512427159779586	0.0631864598072872	5.55863071246013e-75	0.0429606648897143	0.0234742906516994	0.0624470391277292	1.59676929220125e-05	-0.0496546884462058	-0.185087088598767	0.0857777117063562	0.472437526563299	cluster1	AC022400.5
ENSG00000213057	0.107063348979036	0.0944378562333958	0.119688841724675	4.55473373085052e-53	0.0463477450166741	0.00921642981488039	0.0834790602184672	0.0146550851447117	-0.549588852351477	-1.24106138662766	0.141883681924704	0.119701926808326	0.0571384840891672	0.0518570536317633	0.062419914546571	6.65392051383652e-94	0.0298446998596595	0.0126112541535807	0.0470781455657384	0.000695945005328072	-0.220267318612016	-0.340041622767579	-0.100493014456453	0.000317280558826394	cluster1	C1orf220
ENSG00000275964	0.0396874865601569	0.0235366602904412	0.0558383128298724	1.76950512358618e-06	-0.0759519701067517	-0.123451218894276	-0.0284527213192273	0.00179132627593896	1.3381856043683	0.453637729970964	2.22273347876564	0.0031213063684451	0.0570174619909657	0.0494695798647163	0.0645653441172151	3.91387513071258e-48	-0.107372577267759	-0.13200151404307	-0.0827436404924478	1.90602941853093e-17	0.713895532341526	0.542721768564634	0.885069296118418	4.13778696497618e-16	cluster1	AL355001.2
ENSG00000279232	0.100239891540696	0.0813008712984952	0.119178911782897	1.17780469884087e-23	0.0588868202861651	0.00318755021457293	0.114586090357757	0.0385937469945618	0.264979835114982	-0.772271746856368	1.30223141708633	0.616729414690808	0.0565675421322013	0.0488752494327084	0.0642598348316946	8.89833922339199e-46	-0.104161372337581	-0.129261524590109	-0.0790612200850514	5.75694795756998e-16	1.35781944854943	1.18337068644348	1.53226821065536	6.70069137755771e-51	cluster1	AC008522.1
ENSG00000270084	0.0936049865332934	0.0799938418543472	0.10721613121224	3.02263593327539e-37	-0.037201795742818	-0.0772318930636305	0.00282830157799449	0.0689304881134714	0.0133431034635856	-0.732111580576457	0.758797787503628	0.972023706010345	0.0561077429384199	0.0496879593377455	0.0625275265390943	3.4029891758733e-63	-0.0246774681035081	-0.0456253898870661	-0.00372954631994996	0.0210071570985757	0.0400260575410161	-0.105564255500432	0.185616370582464	0.590033216211007	cluster1	GAS5-AS1
ENSG00000230606	0.0956124297258136	0.0687110265514806	0.122513832900147	7.12209300754527e-12	0.0472910814106615	-0.0318253935468538	0.126407556368179	0.241749283648572	-1.32504522849406	-2.79838031357152	0.148289856583354	0.0783580449044098	0.0557888177120004	0.0415019564300542	0.0700756789939465	2.52229492591859e-14	0.134368190289123	0.087749788286396	0.18098659229185	1.74247939646385e-08	-0.945411323555452	-1.2694142395104	-0.6214084076005	1.16272067479826e-08	cluster1	AC092683.1
ENSG00000278730	0.0901380197808417	0.0709121725074266	0.109363867054257	3.79609975876787e-19	0.0326298351770087	-0.023912987310237	0.0891726576642544	0.258390587824637	-0.288841074818479	-1.3418015893573	0.764119439720347	0.590981778544412	0.0557302570028575	0.048341666073856	0.0631188479318589	5.34185526946308e-48	0.008699287046127	-0.0154098783866719	0.0328084524789261	0.479482540549214	0.186443040216681	0.0188817432633805	0.354004337169994	0.0292637660003889	cluster1	AC005332.7
ENSG00000267858	0.0558652795829987	0.042680877171459	0.0690496819945383	4.6380092507734e-16	-0.0353760230819584	-0.0741510801472945	0.00339903398337773	0.0741538475396692	-0.0677600582340107	-0.789842937064446	0.654322820596424	0.85412385143551	0.0556191373415374	0.0487244535268292	0.0625138211562456	2.0354727535783e-54	-0.0779285332428434	-0.100426066844708	-0.0554309996409789	1.32332185692518e-11	-0.432626210301919	-0.588986492414812	-0.276265928189027	6.26583300803623e-08	cluster1	MZF1-AS1
ENSG00000250522	0.062165054319324	0.0498283719830869	0.0745017366555609	1.03213399169652e-21	0.0094456111974094	-0.0268363185141587	0.0457275409089775	0.610022138481455	0.543511353090972	-0.132143623032155	1.2191663292141	0.115299617659475	0.0556014279664355	0.0490689295030079	0.0621339264298637	3.77153850483575e-60	-0.0778552311619966	-0.0991709444905163	-0.0565395178334768	9.90291987325694e-13	0.339098753840096	0.190952249940278	0.487245257739914	7.48534619467068e-06	cluster1	AC004066.2
ENSG00000269937	0.0761826995052487	0.0616881869736552	0.0906772120368417	2.27622505055844e-23	-0.00627882094696321	-0.0489068850035372	0.0363492431096108	0.772898764368626	-0.21639976240803	-1.01023470534759	0.577435180531526	0.593300853592144	0.0554748570942605	0.0488924935072694	0.0620572206812517	4.74029692905635e-59	-0.0402051980542408	-0.061683622585053	-0.0187267735234285	0.000247341446410684	0.529897090896598	0.380619726612543	0.679174455180652	4.12987420467457e-12	cluster1	AC093525.7
ENSG00000236017	0.0566217675476175	0.0340871571698681	0.0791563779253667	1.03917421702019e-06	-0.00168320764938981	-0.0679570345600109	0.0645906192612313	0.960311941592995	-1.34558889699879	-2.57976363067088	-0.111414163326707	0.0329283330707994	0.0552410334778139	0.0430976868432649	0.0673843801123628	7.67289115560002e-19	0.143851436900027	0.104227379250413	0.18347549454964	1.3502543107181e-12	-1.16628474564134	-1.44167621486611	-0.890893276416567	1.47049575415452e-16	cluster1	ASMTL-AS1
ENSG00000257894	0.103400439555708	0.0907374496778208	0.116063429433594	7.8426668203199e-50	-0.00831099608055463	-0.0455525895791779	0.0289305974180685	0.661951151295596	3.56127861770612	2.8677524418347	4.25480479357754	1.9369975886385e-22	0.0552274462253689	0.0472035455887958	0.0632513468619414	1.86176107687501e-40	-0.035457940043839	-0.0616401376674967	-0.00927574242018277	0.00798299608268472	2.25077125410927	2.06880216010906	2.43274034810948	5.04546649467593e-120	cluster2	AC027288.3
ENSG00000261716	0.078682488054295	0.0536470105960406	0.103717965512549	1.18551777849007e-09	-0.033831660954667	-0.107460486653441	0.0397971647441074	0.368098619518169	-2.66493570766483	-4.03607783998689	-1.29379357534275	0.000150697500128502	0.0549746752777309	0.043081268240952	0.0668680823145097	2.14349226327726e-19	-0.0575747034667435	-0.0963832016722424	-0.0187662052612449	0.003663933818062	-2.19155251106085	-2.46127575429168	-1.92182926783002	3.73902646438659e-55	cluster1	AC239868.1
ENSG00000238039	0.0672397363513499	0.0528354976060637	0.0816439750966359	5.29263978075731e-19	0.0149218231628091	-0.0274407475398531	0.0572843938654709	0.4901687953955	-0.435826851118073	-1.22471768256399	0.353063980327842	0.279247682098621	0.054670142730179	0.0475578268098476	0.0617824586505104	1.00536627328614e-49	0.029144268452151	0.00593659559797455	0.0523519413063275	0.0138909316119363	-0.451099412219235	-0.612395238636491	-0.289803585801978	4.52068804152652e-08	cluster1	AC244197.2
ENSG00000157306	0.081018693692327	0.0663029793785718	0.095734408006082	2.44347890114549e-25	0.0261878902220907	-0.0170907237387228	0.0694665041829038	0.2360070532082	-0.686215812921893	-1.49216552714043	0.119733901296639	0.0955758753313976	0.0544687035954541	0.0474107749686476	0.0615266322222607	4.27339749132661e-50	0.0605844560761896	0.0375542503831585	0.0836146617692207	2.66493478511322e-07	-0.47517586437507	-0.635238274904457	-0.315113453845684	6.47850414194685e-09	cluster1	ZFHX2-AS1
ENSG00000223546	0.0600190842959903	0.0444787703704966	0.075559398221484	1.09675449141496e-13	0.0335551740558717	-0.0121485704495942	0.0792589185613377	0.150571290013193	-0.539817803727402	-1.39092915993326	0.311293552478459	0.214215420415124	0.0544390740939732	0.0476619047510119	0.0612162434369351	5.48685752847103e-54	-0.0396432646895953	-0.0617573454968313	-0.0175291838823594	0.000447804105392299	-0.387882529993707	-0.541577773875914	-0.234187286111487	7.9214215471895e-07	cluster1	LINC00630
ENSG00000236859	0.0325453661615645	0.0206338703260393	0.0444568619970897	1.13692092429323e-07	-0.00937773631838826	-0.0444092012524186	0.0256537286156428	0.599965919166702	0.975601358758618	0.323232981670496	1.62796973584672	0.00348027538129625	0.0541500452808105	0.048239145300542	0.0600609452610789	5.47668518725821e-69	0.00229977963186046	-0.0169876415896417	0.0215872008533626	0.815231149120907	0.796055738942445	0.662006083687153	0.930105394197737	9.69183126521827e-31	cluster1	NIFK-AS1
ENSG00000269890	0.0617536048714334	0.0506506527569577	0.0728565569859091	8.60310471171656e-26	-0.000140270139884736	-0.0327938245744553	0.0325132842946858	0.993284576553519	0.318547756150541	-0.289538327396184	0.926633839697266	0.304876284110167	0.0538181498852687	0.0491101036840345	0.0585261960865029	6.51476889282324e-104	-0.0211019950310603	-0.0364644729137215	-0.00573951714839911	0.00713211286093556	0.293963664255822	0.187192788025776	0.400734540485868	7.26503594792511e-08	cluster1	AL353593.1
ENSG00000270021	0.06294830688027	0.0535162003151922	0.0723804134453477	2.24795005952549e-35	-0.0269287509145748	-0.0546683828592977	0.000810881030148101	0.0574652469171774	0.147841344189094	-0.368735930180639	0.664418618558819	0.575012325704846	0.0537564929733097	0.0494089309936535	0.058104054952966	5.99268716761154e-120	-0.0665829539967061	-0.0807691624367294	-0.0523967455566835	6.08720960065872e-20	0.121745819824929	0.0231501429365747	0.220341496713284	0.0155649547294398	cluster1	AC026691.1
ENSG00000267904	0.0743885452181289	0.0554966193075525	0.0932804711287049	3.77742575421424e-14	0.00917224049151783	-0.0463885261167246	0.0647330070997602	0.746360870824849	0.587388670860292	-0.447283650444203	1.62206099216479	0.266200847651037	0.0537202692632314	0.0444759692440096	0.0629645692824541	1.5746961432199e-29	-0.0658492542994455	-0.0960136470254054	-0.0356848615734857	1.9315573263691e-05	2.63998641350623	2.43034063455718	2.84963219245527	5.34575956541287e-124	cluster1	AC024075.1
ENSG00000277701	0.0761213786968775	0.0518893805921988	0.100353376801556	1.20638874846256e-09	-0.00502609873329433	-0.0762919081334728	0.0662397106668842	0.890096763510565	-1.38780678769914	-2.71494399157616	-0.0606695838221228	0.0407534776969349	0.0535306928134927	0.0433094782590479	0.0637519073679375	2.26801999462998e-24	0.0923887606365525	0.0590366702332275	0.125740851039877	6.04815979996985e-08	-1.03866034724799	-1.27046096845415	-0.806859726041832	2.47656481053449e-18	cluster1	AC159540.2
ENSG00000272141	0.0372779879852617	0.0183867167907539	0.0561692591797698	0.000119438756707598	-0.0805177466766335	-0.136076587778347	-0.0249589055749197	0.00462679213177662	-1.51715901373558	-2.55179547757391	-0.48252254989727	0.00416702014071573	0.0533956064813603	0.043501562182804	0.0632896507799159	9.36143101414754e-26	-0.00145257632785661	-0.0337371016298355	0.0308319489741222	0.929735090030653	-0.881518610614192	-1.10589953936097	-0.657137681867413	1.76439309749149e-14	cluster1	AL390719.2
ENSG00000233968	0.0801822086701933	0.066063615813193	0.0943008015271935	9.55122858900102e-27	0.050922402360224	0.00939991035609014	0.0924448943643574	0.0164727943492452	2.69446596009327	1.92121937242127	3.46771254776528	1.75590979265474e-11	0.0533269785099309	0.045868729575467	0.0607852274443949	1.94625270105095e-43	0.0199523505864523	-0.0043841107399146	0.0442888119128192	0.108171137023672	1.87222909047242	1.70308806257304	2.0413701183718	6.05610622873906e-98	cluster2	AL157895.1
ENSG00000227354	0.0494640417569595	0.0353112810985685	0.0636168024153507	1.53586215879991e-11	-0.00439250238840672	-0.0460154811956102	0.0372304764187973	0.836193630120978	0.243197287809296	-0.531920600784933	1.01831517640352	0.53877447077643	0.0533204721699376	0.0468468929584197	0.0597940513814556	1.41835166761675e-56	-0.00752129242241358	-0.0286447506910537	0.0136021658462266	0.485304493892866	0.144955305784638	-0.00185500473805742	0.291765616307333	0.0530474760137381	cluster1	RBM26-AS1
ENSG00000229140	0.0827111667713286	0.06675533168081	0.0986670018618464	8.21096148633985e-23	0.0262660709042692	-0.0206597128247249	0.0731918546332633	0.272964911896048	-0.27422509775566	-1.14809370223795	0.59964350672663	0.538708952983693	0.0531696797565564	0.0440523545273095	0.0622870049858032	1.00807914804291e-29	0.0219233208775651	-0.00782674978797265	0.0516733915431028	0.148736953586232	-0.302979266189847	-0.509745462185502	-0.0962130701941907	0.00410395748843119	cluster1	CCDC26
ENSG00000205890	0.0498841551473478	0.0378670380781642	0.0619012722165313	1.68758565298349e-15	-0.0360568543642307	-0.0713989491800401	-0.000714759548421433	0.0459025273347115	-0.430688307380618	-1.08884134440895	0.22746472964771	0.200034642818692	0.0529725198314862	0.0462605746208564	0.059684465042116	3.08344082489979e-52	-0.025539632523215	-0.0474408852808672	-0.00363837976556266	0.0223400281133139	-0.529168255180888	-0.681384321191274	-0.376952189170502	1.11797838884116e-11	cluster1	AC108134.1
ENSG00000279442	0.0779613148162776	0.0683792401984566	0.0875433894340987	1.56356040508909e-49	-0.014345223695972	-0.0425259086077983	0.0138354612158542	0.318741432824605	-0.299156583281231	-0.823947302589705	0.225634136027244	0.264233118332988	0.0528965391668054	0.0490241392202543	0.0567689391133568	1.234810510173e-143	-0.00834593468875736	-0.0209816769879981	0.00428980761048334	0.195558537905781	-0.447231090155405	-0.535050860339067	-0.359411319971737	3.77904225823595e-23	cluster1	AP000542.2
ENSG00000224238	0.0675484665709598	0.0567724790934594	0.0783244540484601	9.52590366308851e-32	0.0304768189856526	-0.00121513915798785	0.0621687771292931	0.059840249406828	-0.276951258382464	-0.867130154407647	0.313227637642719	0.358000603119316	0.0528105492030026	0.0470100248400885	0.058611073565917	3.38961564725891e-68	0.0152412739839911	-0.00368598871146521	0.0341685366794475	0.114595037754137	0.292753895125263	0.161207380424597	0.424300409825929	1.32734629990148e-05	cluster1	WARS2-IT1
ENSG00000215067	0.061480467852149	0.046453887175641	0.076507048528657	4.0758516444633e-15	-0.00646569727953593	-0.0506585628369844	0.037727168277913	0.774378759318495	-0.0331009068674053	-0.856076138901728	0.789874325166908	0.937187414078287	0.0526499196538011	0.0452329788663813	0.060066860441221	7.43202780895259e-43	-0.0273358999568719	-0.051537571719115	-0.00313422819462879	0.026908491291436	0.452786746202397	0.28458252029408	0.620990972110715	1.40168643377847e-07	cluster1	ALOX12-AS1
ENSG00000271270	0.0943569800936213	0.0801442230826654	0.108569737104577	4.67749845819048e-35	0.0230647229088236	-0.0187347039406802	0.0648641497583272	0.279822023707667	-0.781755656220305	-1.56015942290191	-0.00335188953870052	0.0493885275311993	0.0521475504861458	0.0453702829923228	0.0589248179799688	8.09274391034695e-50	0.0151821190477725	-0.00693228202829192	0.037296520123837	0.178530624251497	-0.458789750496348	-0.612487220281415	-0.305092280711279	5.3572862246632e-09	cluster1	TMCC1-AS1
ENSG00000284968	0.0660251281034147	0.0556414602814707	0.0764087959253586	1.53143327046473e-32	0.0382400491981434	0.0077018951145746	0.0687782032817118	0.0143424191845447	0.527618774882097	-0.0410735723058034	1.09631112207	0.0693997258542303	0.0520757033060697	0.0466472125189635	0.057504194093176	3.67434506000566e-75	-0.00877086695201434	-0.026484174359934	0.00894244045590535	0.331870442729622	0.806622080606933	0.683512685929768	0.929731475284098	6.60404839896804e-37	cluster1	AC093827.4
ENSG00000253106	0.100679513841313	0.0857536650767787	0.115605362605847	4.98378196910757e-36	0.012280270625048	-0.0316163444454108	0.0561768856955063	0.583642806656947	0.210023507971825	-0.607434842317084	1.02748185826075	0.614718780334802	0.0519804923904464	0.0464724331218049	0.0574885516590875	6.59643204306702e-73	0.0121896038735351	-0.00578333757056217	0.0301625453176334	0.183841405113233	0.288579011122415	0.163665131924349	0.413492890320473	6.15701717395912e-06	cluster1	AC090198.1
ENSG00000260051	0.0728645791107429	0.0580496819607941	0.0876794762606917	8.18084065239513e-21	0.0664328252967772	0.0228625166490699	0.110003133944484	0.00289564037168936	-0.915913550059659	-1.72729530629677	-0.104531793822535	0.0272339495549865	0.0518811321582835	0.0441040681977484	0.0596581961188186	3.63999205844938e-38	0.0990039274166521	0.0736271643223476	0.124380690510957	2.65981819055146e-14	-0.38359013293841	-0.559961370193	-0.207218895683821	2.07349801231125e-05	cluster1	AL031600.1
ENSG00000229152	0.079259677976508	0.0540656405100935	0.104453715442923	1.14257775396606e-09	0.0849050928632961	0.0108099454327677	0.159000240293824	0.0249994553398448	1.69273218470851	0.312906043541288	3.07255832587572	0.0164385754604845	0.0516332919400637	0.0405139219554345	0.0627526619246929	1.47471472681063e-19	0.114861518735216	0.0785787236740266	0.151144313796406	6.12937499531079e-10	0.68441668712724	0.432247352834448	0.936586021420033	1.1063575698364e-07	cluster1	ANKRD10-IT1
ENSG00000269044	0.0421301994469881	0.0254949666365954	0.0587654322573806	8.55781092899189e-07	-0.0834947632604559	-0.132418641748386	-0.0345708847725262	0.000863865405854207	1.50838649696067	0.597308662501562	2.41946433141976	0.00122676850878524	0.0513489909469314	0.0435549356866629	0.0591430462071998	2.75097341509259e-37	-0.0374942506230217	-0.0629264567727246	-0.0120620444733204	0.00388211042169992	2.05708813779558	1.88033156533329	2.23384471025787	2.18666652435161e-107	cluster1	AC024075.2
ENSG00000273033	0.0731631917685191	0.0607530232514204	0.0855733602856178	1.52686502072989e-28	-0.0121700095154478	-0.0486680605776459	0.0243280415467503	0.513610738449254	0.963180663683676	0.283500999040383	1.64286032832697	0.00561458453071445	0.0511879501050893	0.0466005328359995	0.0557753673741787	2.10672547854325e-99	-0.0192690363130292	-0.0342378988353318	-0.00430017379072522	0.0116800262402791	0.948060478647889	0.84402527157512	1.05209568572065	2.58470957669145e-68	cluster1	LINC02035
ENSG00000270696	0.0758663972735161	0.061513914703312	0.0902188798437197	1.33129414805941e-23	-0.0363018100148377	-0.0785121668681605	0.00590854683848503	0.0922856034416063	-0.34268931447813	-1.12874556558176	0.443366936625495	0.39311869768573	0.0509099246404118	0.0449030884589474	0.0569167608218762	1.12918449215367e-59	-0.0956809875925075	-0.115281451147501	-0.0760805240375142	2.01093654772282e-21	0.101309392911185	-0.0349159402848179	0.237534726107188	0.145040369799207	cluster1	AC005034.3
ENSG00000232098	0.0716381712123224	0.0531836513594578	0.0900926910651868	8.31349783386915e-14	-0.0191636626214632	-0.0734380269856683	0.035110701742741	0.4891251611293	-1.42756095946654	-2.43827744147612	-0.416844477456967	0.00577358582116541	0.0508591822460003	0.0423480124746333	0.0593703520173673	4.26051441087753e-31	-0.110028263597378	-0.137800433151263	-0.0822560940434932	1.06822494032232e-14	-0.543967568162518	-0.736987138359878	-0.350947997965159	3.56761162945808e-08	cluster1	AC012313.1
ENSG00000257151	0.100270700260213	0.0825662760378378	0.117975124482587	1.28178452975936e-26	-0.0538125175701448	-0.105880866070389	-0.00174416906990027	0.0431566022621741	1.30397213352283	0.334336862125272	2.27360740492038	0.0085676107319711	0.0506975247821919	0.045497232454562	0.0558978171098217	1.90600966629303e-77	-0.0367149338134238	-0.0536836236800705	-0.0197462439467772	2.28620261464888e-05	0.452445399023692	0.334511176473395	0.570379621573988	6.98357151908119e-14	cluster1	PWAR6
ENSG00000248049	0.0639820761892502	0.0483739549481139	0.0795901974303863	3.63228173890309e-15	-0.0375071915034691	-0.0834103559334352	0.00839597292649651	0.109691838532418	-0.251865798789138	-1.10669082362831	0.602959226050046	0.563785303155474	0.0503575355814439	0.0432973920557895	0.0574176791070983	3.0658113412234e-43	-0.0775516717515356	-0.100589104717433	-0.0545142387856384	4.80843895131908e-11	-0.460426979046411	-0.620539619900784	-0.300314338192039	1.87836779210393e-08	cluster1	UBA6-AS1
ENSG00000260774	0.0785226487198457	0.0675763497609185	0.0894689476787724	4.92111209335968e-40	-0.00592459254332801	-0.038117433260563	0.0262682481739066	0.718424316515896	-0.135277148288384	-0.734783657425463	0.464229360848688	0.65842752552194	0.0500626207003504	0.0455486463289019	0.0545765950717993	2.69831333404379e-98	-0.0312076794710846	-0.0459368958976571	-0.0164784630445122	3.36536956202397e-05	-0.0865165804710469	-0.188886221362254	0.0158530604201598	0.0977232321758608	cluster1	AC021087.3
ENSG00000285331	0.0479569076246502	0.0344708799840691	0.061442935265231	6.9505211160289e-12	-0.0265178727542484	-0.0661800034315204	0.0131442579230235	0.190453658029073	0.376999164106485	-0.36160311445976	1.11560144267273	0.317434137477791	0.0500109091315864	0.0440132908081273	0.0560085274550455	6.90090183892498e-58	-0.0306919702196904	-0.0502623556629409	-0.0111215847764399	0.00213013455393492	0.0442307504209997	-0.09178553665818	0.180247037500179	0.523935831066493	cluster1	AC010999.3
ENSG00000225914	0.06621091390045	0.0540404703179671	0.0783813574829329	8.11732423250603e-25	-0.0209375123634571	-0.0567305373099796	0.0148555125830654	0.251952222999958	-0.410170800281136	-1.0767212182956	0.25637961773333	0.228161990575786	0.0498907691386573	0.0437327197067737	0.0560488185705408	7.41242016011951e-55	-0.000478009959031678	-0.0205718863047747	0.0196158663867114	0.962814593398223	-0.161047319530256	-0.300701924775588	-0.0213927142849254	0.02387108540695	cluster1	AL662796.1
ENSG00000284428	0.053883089594955	0.0366573370608914	0.0711088421290186	1.41060080512865e-09	-0.0101746153441049	-0.0608352002271223	0.0404859695389126	0.693960656545394	-1.32357756662574	-2.2669969641504	-0.380158169101087	0.00610735579632117	0.0498070079813739	0.0417990351764196	0.0578149807863283	1.69266811284313e-33	-0.0328283550812154	-0.0589585797737457	-0.00669813038868508	0.0138505778116315	-0.370076044728289	-0.551683921258306	-0.188468168198272	6.63318829903673e-05	cluster1	AC092329.4
ENSG00000258940	0.0682964400857896	0.0576900708359772	0.0789028093356019	2.94259368723693e-33	-0.0360676997098503	-0.0672608141249217	-0.00487458529477857	0.0237194592529109	-0.30258654809531	-0.883475799104505	0.278302702913892	0.307606573370883	0.0493853208178738	0.0445451701097439	0.0542254715260032	2.85728347964669e-84	-0.0429101481014364	-0.0587036864449852	-0.0271166097578889	1.07341444212805e-07	-0.412879835073546	-0.522646627943384	-0.303113042203709	2.08937324425178e-13	cluster1	AL132639.2
ENSG00000267532	0.0648693795113838	0.0456782379774846	0.0840605210452833	6.61529360926552e-11	-0.0227797294373588	-0.0792204830565437	0.0336610241818254	0.429164320027303	3.59021059539632	2.53915084355564	4.64127034723699	4.2238910808881e-11	0.0493200084458237	0.0391349167034243	0.0595051001882237	4.13532699700733e-21	-0.00753833946207188	-0.0407725601849839	0.0256958812608401	0.656659794215107	3.66520707218875	3.43422565795915	3.89618848641835	2.02698417903914e-187	cluster2	MIR497HG
ENSG00000272720	0.0729877969058422	0.0559175988842402	0.0900579949274437	2.58511645879902e-16	-0.0113735692662761	-0.0615766715187427	0.0388295329861915	0.657147157472844	-1.64939454250447	-2.58429453606471	-0.714494548944255	0.000575109053083979	0.0492481528230589	0.0418004817344857	0.0566958239116328	1.52206553196033e-37	0.00384314605771522	-0.0204587994808712	0.0281450915963033	0.756616447542673	-0.829702891701885	-0.998604031157929	-0.66080175224583	1.13706337684656e-21	cluster1	AL022322.1
ENSG00000269054	0.0651813584558424	0.053881565411006	0.0764811515006788	1.75756185840275e-27	-0.0284061365057718	-0.0616385960791031	0.00482632306755921	0.094287184938835	0.641593147239266	0.0227264866720667	1.26045980780646	0.0425108425641682	0.0486379580796947	0.0437422427444156	0.0535336734149738	3.30065785086794e-80	-0.052848758372943	-0.068823605548044	-0.0368739111978421	1.01997728643608e-10	0.299686894190411	0.188659985409525	0.410713802971297	1.29659227327685e-07	cluster1	AC012313.6
ENSG00000268575	0.0720940222380484	0.0582443754517591	0.0859436690243373	5.58981885185305e-23	0.0185880891986782	-0.0221434379278819	0.0593196163252383	0.371371669690107	-0.272879526147169	-1.03139648505578	0.485637432761439	0.480963274235142	0.0486341810738592	0.0423664334528013	0.0549019286949174	1.31688579456683e-50	0.021363080232451	0.000911255826530139	0.0418149046383719	0.0407049336796568	0.0501393952189199	-0.0920029876051293	0.192281778042969	0.489386497156543	cluster1	AL031282.2
ENSG00000261526	0.0345683822575203	0.0174693034530749	0.0516674610619656	8.12761721369522e-05	-0.0742184078309659	-0.124506447873397	-0.0239303677885333	0.00393048125356818	-1.08353687312475	-2.02001860836486	-0.147055137884656	0.0236282255859974	0.0485820000063119	0.0393485475815203	0.0578154524311034	1.40346888242814e-24	-0.0600559033914497	-0.0901849001330875	-0.0299269066498119	9.53264569928905e-05	-1.64156472382149	-1.85096449686641	-1.43216495077657	1.38398403210574e-51	cluster1	AC012615.1
ENSG00000273247	0.0463616575372052	0.0327595096669967	0.0599638054074137	4.63754520606895e-11	0.000321695511474706	-0.0396819423793748	0.0403253334023237	0.98742895787239	-0.115904962562793	-0.860866909704276	0.629056984578692	0.760495351853746	0.048379028693787	0.0409446287029371	0.0558134286846369	1.93492198945442e-36	-0.0507912558262781	-0.0750498974259184	-0.0265326142266376	4.16083127818055e-05	-0.134721819393717	-0.303321991809104	0.0338783530216694	0.11740969645897	cluster1	AC097376.2
ENSG00000270074	0.064958555161356	0.0469939086821527	0.0829232016405587	3.15793113145072e-12	-0.0149394731089471	-0.0677731299290701	0.0378941837111748	0.579601348680487	3.36728483574658	2.38339772111178	4.35117195038139	3.88389572345714e-11	0.0481458066401768	0.0399796003976683	0.0563120128826849	2.48782150160492e-30	-0.0950666216534473	-0.121713166190944	-0.0684200771159503	3.22713488441308e-12	2.24403098920025	2.0588346341264	2.4292273442741	1.32001423525721e-115	cluster1	AC087203.3
ENSG00000244879	0.0601777264220598	0.0435697111023796	0.07678574174174	2.85837032625847e-12	0.0106131015475101	-0.0382307308584956	0.0594569339535157	0.670321841717855	-0.1589594363235	-1.06854662422658	0.750627751579545	0.732052855323601	0.0479715387437265	0.0400063442499609	0.0559367332374925	1.49051628173499e-31	-0.0170691264721861	-0.0430597644165401	0.00892151147216781	0.19811461184986	-0.0719582846492645	-0.252596018242268	0.108679448943739	0.434994189229623	cluster1	GABPB1-AS1
ENSG00000259865	0.0584348871567132	0.0388268127956088	0.0780429615178174	7.72308385965055e-09	0.048330096700594	-0.00933684781163699	0.105997041212824	0.100878291429318	-0.193574327947231	-1.26746864192806	0.880319986033599	0.7239682480459	0.0479516884572619	0.0390634315546943	0.0568399453598291	9.70777077649816e-26	0.121896175537321	0.0928935608124896	0.150898790262153	2.46574931834946e-16	-0.414574815078249	-0.616146111765212	-0.213003518391285	5.67183586116456e-05	cluster1	AL390728.6
ENSG00000244968	0.0582930159298558	0.0470690736596859	0.0695169582000254	6.89508542244167e-23	-0.0181451027484384	-0.0511544867492602	0.0148642812523834	0.281654700436034	0.0456678932693624	-0.569044574788899	0.660380361327623	0.884269392828168	0.0478506530131674	0.0421911438175479	0.0535101622087873	2.09310551940623e-59	-0.0402477309019	-0.0587148574185507	-0.0217806043852493	1.99314917249002e-05	0.19138791909009	0.0630394004009708	0.319736437779209	0.00349359886213546	cluster1	LIFR-AS1
ENSG00000272841	0.088652013467731	0.0681477440963352	0.109156282839127	1.24339759321349e-16	0.00375131188081231	-0.0565513237747127	0.0640539475363365	0.902990499466067	8.19437919597988	7.07140210578933	9.31735628617043	3.23161055985839e-41	0.0476727825306323	0.0370103346710749	0.0583352303901905	2.923620361253e-18	-0.136296487633287	-0.171088333850631	-0.101504641415945	2.08811810826296e-14	6.31811028597711	6.07630320676372	6.55991736519051	0	cluster2	AL139393.2
ENSG00000273137	0.0544716118729928	0.041609602536852	0.0673336212091336	4.79101015587023e-16	0.00153754135342736	-0.0362893642898081	0.0393644469966622	0.936523940673337	-0.530435548758097	-1.23486161518761	0.173990517671418	0.140399939575732	0.0475905323147348	0.0406810569447446	0.0545000076847251	1.6469906067191e-40	0.0811085755363004	0.0585627767027116	0.103654374369889	2.13653818931029e-12	-0.0963989415141191	-0.253094672186939	0.0602967891587005	0.227990221652723	cluster1	AL022328.2
ENSG00000245317	0.0647407715927205	0.055354088941001	0.07412745424444	1.96958322892479e-37	-0.0265367192083501	-0.0541427603555819	0.00106932193888173	0.0599444780070356	0.0165521852198885	-0.497537313890737	0.530641684330514	0.949699555180457	0.047360827227157	0.0431040067028556	0.0516176477514589	7.16113321664153e-99	-0.0524955361746382	-0.066385652872707	-0.0386054194765693	1.6110446272868e-13	-0.236170508109959	-0.332708315494812	-0.139632700725106	1.69663764887926e-06	cluster1	AC008393.1
ENSG00000284274	0.0647407715927205	0.055354088941001	0.07412745424444	1.96958322892479e-37	-0.0265367192083501	-0.0541427603555819	0.00106932193888173	0.0599444780070356	0.0165521852198885	-0.497537313890737	0.530641684330514	0.949699555180457	0.047360827227157	0.0431040067028556	0.0516176477514589	7.16113321664153e-99	-0.0524955361746382	-0.066385652872707	-0.0386054194765693	1.6110446272868e-13	-0.236170508109959	-0.332708315494812	-0.139632700725106	1.69663764887926e-06	cluster1	AC008393.3
ENSG00000261167	0.0789638157348789	0.068164577611843	0.0897630538579147	2.31955965281017e-41	-0.025095021120954	-0.0568553589362174	0.00666531669430916	0.121888943720927	0.120052845904752	-0.47139944064196	0.711505132451465	0.69086617696681	0.0471148005439805	0.0428350535689733	0.0513945475189877	5.77418939356576e-97	-0.0355178334274485	-0.0494827597337576	-0.0215529071211394	6.50475724729694e-07	0.0138580227551456	-0.083199719465952	0.110915764976243	0.779612393769282	cluster1	AC107027.3
ENSG00000233098	0.0529304461815926	0.022996062015842	0.0828648303473432	0.000558982315402474	-0.0160188758006606	-0.104055285644065	0.0720175340427441	0.721468900681837	4.71794791516741	3.0785026358347	6.35739319450012	2.40305498409696e-08	0.0468970538558752	0.0332333421838061	0.0605607655279442	2.01859656767456e-11	-0.149761310627581	-0.194346359156245	-0.105176262098916	5.29066702510954e-11	3.17235304673924	2.86248215647502	3.48222393700346	8.4956625025603e-85	cluster2	CCDC144NL-AS1
ENSG00000268970	0.0643177047001711	0.0502107697656523	0.0784246396346899	3.07372806782091e-18	0.00921774379594449	-0.0322704624972883	0.0507059500891774	0.663353671643983	-0.894377544687319	-1.66698565167861	-0.121769437696042	0.0235587687205309	0.0467697912974587	0.0391742662360762	0.0543653163588414	7.04618778697326e-33	0.0502612913920299	0.0254768944733885	0.0750456883106711	7.1913084214096e-05	-0.0398768910854505	-0.212131119605659	0.13237733743476	0.650050201082523	cluster1	AC022150.2
ENSG00000272341	0.0790358100450451	0.0611210285624909	0.096950591527599	3.17235361353746e-17	0.0360254338206353	-0.0166615710671311	0.0887124387084016	0.180600963488692	1.82367746624504	0.842521355959849	2.80483357653022	0.000287995471777387	0.0467120076053709	0.0394232672955698	0.0540007479151718	2.03612258604512e-35	-0.0146242448797685	-0.0384075951307548	0.00915910537121779	0.228220102734615	0.545915168033529	0.380618321692748	0.711212014374312	1.09614737679242e-10	cluster1	AL137003.2
ENSG00000247556	0.0756221095531126	0.0595866745256508	0.0916575445805741	2.41459194459334e-19	0.0531168700966082	0.00595698458574802	0.100276755607468	0.0275778323556	-0.413638052854289	-1.29186618383074	0.46459007812217	0.356237359491939	0.0463738854155605	0.0399897338740689	0.0527580369570524	9.74600447600617e-45	0.0360979390299904	0.0152662855874195	0.0569295924725612	0.000690743936030577	-0.0290343382507202	-0.173816573797128	0.115747897295695	0.694308872432918	cluster1	OIP5-AS1
ENSG00000230612	0.0949785954832198	0.0784343236761046	0.111522867290334	2.96761714101788e-27	-0.000702116352660657	-0.0493584803956632	0.0479542476903419	0.977444355752739	-0.690138947138507	-1.59623503262955	0.215957138352537	0.135901085815072	0.0463473642512953	0.038743063270144	0.0539516652324465	2.92999870607156e-32	-0.00750705102778548	-0.0323200840021457	0.0173059819465747	0.553235621781786	-0.570352834802396	-0.742806086994714	-0.397899582610079	1.03260882196834e-10	cluster1	AC004039.1
ENSG00000249456	0.080401700495351	0.0563688768181059	0.104434524172596	1.01982199725436e-10	0.102185019149061	0.0315049776546735	0.172865060643448	0.00472598108005704	0.147082383250555	-1.16914644272189	1.463311209223	0.826696420251433	0.0461925480933514	0.0375159894127083	0.0548691067739945	4.06220965746809e-25	-0.0305525475355522	-0.0588643854257686	-0.00224070964533561	0.0344943402421151	0.880328761697389	0.683558438425958	1.07709908496882	2.78764802515684e-18	cluster1	AL731577.2
ENSG00000227946	0.0350930570372745	0.0227055782696902	0.0474805358048588	3.90772779985784e-08	-0.0554007608591161	-0.0918320818333848	-0.0189694398848468	0.00297058640160988	1.83686516067313	1.15842816741817	2.51530215392807	1.4709767575795e-07	0.0458179299280195	0.0398760535291487	0.0517598063268904	5.10322657117808e-50	-0.0576803493833998	-0.0770688474689179	-0.0382918512978815	6.02209277895074e-09	0.540023101391336	0.40527095104248	0.674775251740194	5.31275678017112e-15	cluster1	AC007383.2
ENSG00000283192	0.0350930570372745	0.0227055782696902	0.0474805358048588	3.90772779985784e-08	-0.0554007608591161	-0.0918320818333848	-0.0189694398848468	0.00297058640160988	1.83686516067313	1.15842816741817	2.51530215392807	1.4709767575795e-07	0.0458179299280195	0.0398760535291487	0.0517598063268904	5.10322657117808e-50	-0.0576803493833998	-0.0770688474689179	-0.0382918512978815	6.02209277895074e-09	0.540023101391336	0.40527095104248	0.674775251740194	5.31275678017112e-15	cluster1	AC007383.5
ENSG00000261060	0.0604518183861602	0.0496325320703771	0.071271104701943	5.34898700284391e-26	0.0132767764022354	-0.0185425227366858	0.0450960755411567	0.413727192999784	0.21286204328249	-0.379688241966198	0.805412328531179	0.481601826454148	0.0457160169201861	0.0404767700528759	0.0509552637874964	5.27599902891195e-63	0.00486634759764542	-0.012229451950744	0.0219621471460348	0.576944088667705	0.307630496617801	0.188812848086316	0.426448145149297	4.08951325433372e-07	cluster1	AL160286.2
ENSG00000242588	0.0888304818424732	0.0672519461089711	0.110409017575975	2.81312705268452e-15	0.126664044519751	0.0632020135276898	0.190126075511813	9.98644545073916e-05	0.00479920377556335	-1.17701326804001	1.18661167559112	0.99365166548544	0.0451582339937199	0.0369373547682033	0.0533791132192365	1.30785565232222e-26	0.0727869157452185	0.0459619718343182	0.0996118596561173	1.11479607037546e-07	0.577686974329872	0.391250724392543	0.764123224267201	1.39092149422704e-09	cluster1	AC108010.1
ENSG00000281332	0.0792655295122669	0.0638213626850246	0.0947096963395088	2.02879755195788e-22	-0.113834858379781	-0.159255836241376	-0.0684138805181878	1.1061476844373e-06	0.0988422180118614	-0.747003357362242	0.944687793385976	0.818904954419965	0.0449809555178849	0.0392366384371203	0.0507252725986495	1.77861982537688e-51	-0.120571018595122	-0.139314875458953	-0.101827161731291	1.15830367258841e-35	0.614861744121103	0.484589919707894	0.745133568534312	3.80422685053074e-20	cluster1	LINC00997
ENSG00000256462	0.0543165824355812	0.0122680659490094	0.096365098922153	0.0115503208043752	-0.00079424401871804	-0.124458068543106	0.12286958050567	0.989959772185435	5.08653078697862	2.78361914279226	7.38944243116491	1.70022399878195e-05	0.0449056825036194	0.0227746856283183	0.0670366793789204	7.12414029511969e-05	-0.0191684090163936	-0.0913824306054194	0.0530456125726322	0.602922262792762	4.51924727912456	4.01735204971902	5.0211425085301	8.31514838500403e-67	cluster2	AL732437.1
ENSG00000277767	0.0573692089517239	0.0475977071795152	0.0671407107239325	2.44559245290777e-28	0.0234696014133761	-0.00526818487413912	0.0522073877008909	0.109871087666374	0.236449096127848	-0.298716162784271	0.771614355039967	0.386788280486575	0.0447497316247652	0.0399607265602229	0.0495387366893076	1.40803034044807e-71	-0.0100587358457029	-0.0256853846166299	0.00556791292522411	0.207173878511711	0.402717317625062	0.29411042526337	0.511324209986754	4.50353914475308e-13	cluster1	AL442128.2
ENSG00000271122	0.0641819574259497	0.0475478607823773	0.0808160540695221	1.15505696002292e-13	-0.0484691114234628	-0.0973896484680779	0.000451425621152217	0.0525249913359242	-0.467966602760133	-1.37898221167553	0.443049006155267	0.314361499972142	0.044730006499739	0.037722718920373	0.051737294079105	3.71553963319475e-35	-0.143630034888801	-0.166494997519635	-0.120765072257968	4.02742528881469e-34	-0.187128237068617	-0.346042190514677	-0.0282142836225572	0.0210610817798224	cluster1	AC018647.2
ENSG00000258810	0.0497449972804074	0.0330354593708328	0.0664545351899817	7.99736014007787e-09	0.428551041817978	0.379408633557435	0.477693450078519	1.3921930930674e-55	2.2431613440993	1.32801397063082	3.15830871756778	1.87622034242323e-06	0.0439845846583095	0.0333721651957136	0.0545970041209046	6.25165082583759e-16	0.482000164201692	0.447371561952015	0.516628766451371	1.45442212524568e-148	1.73119732343275	1.49052480738033	1.97186983948519	6.29533342416402e-44	cluster3	AL133371.2
ENSG00000247679	0.0744844923545781	0.060205555329634	0.0887634293795221	4.60584005476572e-23	0.020691465232601	-0.0213025956806153	0.0626855261458166	0.334494503370216	0.266575366803812	-0.515452944512421	1.04860367812005	0.50427067780054	0.0439171642403915	0.0378705980988112	0.0499637303819722	9.94139811716485e-45	-0.000329458777992485	-0.0200595622318893	0.0194006446759044	0.973893366979991	0.0868617793118048	-0.0502645651472253	0.223988123770835	0.214495775674644	cluster1	AC139795.2
ENSG00000236778	0.0525855812359636	0.0370874476704234	0.0680837148015037	5.6293232577528e-11	-4.7852801515513e-05	-0.0456275457335244	0.0455318401304939	0.998358732237678	-0.250250298019228	-1.09905152178262	0.598550925744161	0.563536957947582	0.0437763342935598	0.0361604366403023	0.0513922319468174	6.14960192867366e-29	0.0161406835930976	-0.00871018962562965	0.0409915568118248	0.203103834141339	-0.250716967678572	-0.423433213645636	-0.0780007217115074	0.00446581340227104	cluster1	INTS6-AS1
ENSG00000236871	0.0788662532623592	0.0566124491610306	0.101120057363687	8.1409738756185e-12	0.0427730142680538	-0.0226749671432675	0.108220995679374	0.200616981510263	-1.48967055593084	-2.7084661015182	-0.270875010343488	0.0168384420729994	0.0437654365751965	0.0323044485639889	0.0552264245864041	9.07178925814173e-14	0.106379730077874	0.0689822264617311	0.143777233694016	2.66159311336846e-08	-1.09579200298348	-1.35570868181682	-0.835875324150147	2.00056840670264e-16	cluster1	LINC00106
ENSG00000237886	0.0287308123872058	0.0134891748549413	0.0439724499194701	0.000236223700916341	-0.0743115374861566	-0.119136880845326	-0.0294861941269877	0.00120861723836795	0.190555420294118	-0.644198037910011	1.02530887849825	0.654703822915183	0.0437197844769499	0.0350006095425065	0.0524389594113933	1.68430252933198e-22	-0.0153509058665622	-0.0438018017074582	0.0130999899743337	0.290351055595718	-0.228284728485872	-0.426021519494747	-0.0305479374769971	0.0237127161934831	cluster1	NALT1
ENSG00000238035	0.0658783981376854	0.0437285825019683	0.0880282137734025	8.25522126033993e-09	0.129496787740775	0.0643546342738957	0.194638941207654	0.000106407801299875	-1.66790873617732	-2.88100904520637	-0.454808427148275	0.00720069065451631	0.0433885789227639	0.035244946936584	0.0515322109089433	3.74355884197949e-25	0.0373534762004885	0.0107805920517693	0.0639263603492075	0.00589785724497047	-0.35052879205762	-0.53521319949429	-0.165844384620949	0.000202403277969168	cluster1	AC138035.1
ENSG00000278784	0.0588334515416869	0.0483371362310007	0.069329766852373	3.83991285375884e-26	0.0165677088659489	-0.0143017391714833	0.0474371569033807	0.293175296690049	-0.041577879267629	-0.616439700082388	0.533283941547137	0.887309287182626	0.0428300570185983	0.0379685380768517	0.0476915759603449	3.82092586917883e-64	0.0458518788772777	0.0299886154286008	0.0617151423259546	1.58913032226539e-08	-0.00569039564019425	-0.115941785501912	0.104560994221524	0.919429758362102	cluster1	AL136295.7
ENSG00000285309	0.0588334515416869	0.0483371362310007	0.069329766852373	3.83991285375884e-26	0.0165677088659489	-0.0143017391714833	0.0474371569033807	0.293175296690049	-0.041577879267629	-0.616439700082388	0.533283941547137	0.887309287182626	0.0428300570185983	0.0379685380768517	0.0476915759603449	3.82092586917883e-64	0.0458518788772777	0.0299886154286008	0.0617151423259546	1.58913032226539e-08	-0.00569039564019425	-0.115941785501912	0.104560994221524	0.919429758362102	cluster1	AL136295.14
ENSG00000261094	0.0518486045719759	0.0385321661300853	0.0651650430138665	7.04938728615276e-14	-0.00569068306990356	-0.0448540553922937	0.0334726892524866	0.775879589302446	-0.222047226122506	-0.951361449531877	0.507266997286865	0.550866445654992	0.0426564186738333	0.0364041258179314	0.0489087115297351	8.49425113941323e-40	0.0109967797275802	-0.00940461537545298	0.0313981748306134	0.290831287006791	-0.186799572992413	-0.328591466728822	-0.0450076792560045	0.00986104123878148	cluster1	AC007066.2
ENSG00000235919	0.0237411674568818	0.00888342255051692	0.0385989123632469	0.00180454607264417	-0.00472818073038732	-0.0484245037508574	0.0389681422900839	0.832103023065819	-0.659862808775788	-1.47359124940092	0.153865631849332	0.11239947148656	0.0424180513237824	0.0352017562765585	0.0496343463710063	3.66361066648496e-30	0.00087950781084723	-0.0226674516537122	0.0244264672754067	0.941645592359385	-1.08055884055977	-1.24421274546934	-0.916904935650206	1.93461571141358e-37	cluster1	ASH1L-AS1
ENSG00000264112	0.115349439982939	0.092521009741126	0.138177870224753	8.12039171344167e-22	0.00316482698234346	-0.0639731181219113	0.0703027720865989	0.926411937366677	-1.35687524280534	-2.60714189226385	-0.106608593346821	0.0337376959342598	0.042347749370706	0.034610582286046	0.0500849164553665	1.96582501459181e-26	0.0727977506116978	0.0475511720667822	0.0980443291566136	1.7195867836774e-08	-0.781993167502903	-0.957459608114915	-0.606526726890889	3.73637148762502e-18	cluster1	AC015813.1
ENSG00000258682	0.0867941144737277	0.0746071576301312	0.0989810713173239	1.52079571822068e-39	0.0605485530606166	0.0247069629518647	0.0963901431693679	0.000973855340694756	0.33571398937832	-0.331740826329085	1.00316880508572	0.324540708786547	0.0418539994199915	0.03534277383026	0.0483652250097236	1.29166481827712e-35	0.0737019271126915	0.0524556277273869	0.0949482264979981	1.23648409407322e-11	0.380102055569164	0.232437986052411	0.527766125085931	4.76571980249992e-07	cluster1	AL132989.1
ENSG00000214719	0.0747220371474251	0.0566638429446343	0.0927802313502157	2.05445354830218e-15	-0.00351461744454236	-0.0566233962009669	0.0495941613118821	0.896833774657694	-0.306489619402121	-1.29550015241022	0.68252091360598	0.543779833737441	0.0414542914540844	0.033187081063171	0.0497215018449978	1.68140267556114e-22	-0.0394248510878588	-0.0664009748031318	-0.0124487273725859	0.00420280286561954	-0.0921302090191923	-0.279617174882988	0.095356756844614	0.335556271361741	cluster1	AC005562.1
ENSG00000214783	0.0456795506785673	0.0337814907742426	0.0575776105828918	1.51093278870745e-13	-0.0235011015200655	-0.0584930516560219	0.0114908486158903	0.18846093321541	0.329264975204626	-0.322367543284948	0.980897493694213	0.322319200972393	0.0414148107035901	0.0346375217222728	0.0481920996849075	2.04181060837173e-32	-0.0287920442602968	-0.0509065154506174	-0.00667757306997627	0.0107600160898641	0.0207765284849131	-0.132921428601787	0.174474485571613	0.791068946331584	cluster1	POLR2J4
ENSG00000215374	0.0508911961715152	0.0384353745163319	0.0633470178266984	4.43257023359295e-15	0.0229203313448991	-0.0137119846600081	0.0595526473498062	0.220461284666126	1.90257505234086	1.22039505826685	2.58475504641485	6.25641770725999e-08	0.0413927015321206	0.0347550311106437	0.0480303719535976	1.16047800777344e-33	-0.0787675386164504	-0.100426430794612	-0.0571086464382892	1.23572421002603e-12	1.92558121494874	1.77504958107447	2.07611284882301	1.39456145543983e-127	cluster1	FAM66B
ENSG00000265148	0.0242619772471859	0.00923609339476342	0.0392878610996083	0.00161489296021586	0.296892218575652	0.252701402363545	0.341083034787758	8.79530988346852e-36	0.647169930670721	-0.175767137727054	1.4701069990685	0.123653567912666	0.0410908470209732	0.0342348812615592	0.0479468127803866	2.86234710231912e-31	0.538809493311196	0.516438297736337	0.561180688886054	0	-0.457164164947573	-0.612646384162824	-0.301681945732321	8.99479638966239e-09	cluster3	TSPOAP1-AS1
ENSG00000260693	0.0684306171930488	0.0558753879857153	0.0809858464003822	6.750422603508e-25	0.0441487745369493	0.00722410296012943	0.0810734461137691	0.0193674755545916	1.87466330605149	1.18703896272347	2.56228764937951	1.21003945144289e-07	0.0409515378060992	0.0355581100031213	0.0463449656090771	1.34962896677278e-48	0.0227913479305786	0.0051924519568608	0.0403902439042964	0.011184760201126	1.06783834593328	0.945524123048961	1.1901525688176	4.57417068201831e-63	cluster1	AC026150.1
ENSG00000281960	0.0684306171930488	0.0558753879857153	0.0809858464003822	6.750422603508e-25	0.0441487745369493	0.00722410296012943	0.0810734461137691	0.0193674755545916	1.87466330605149	1.18703896272347	2.56228764937951	1.21003945144289e-07	0.0409515378060992	0.0355581100031213	0.0463449656090771	1.34962896677278e-48	0.0227913479305786	0.0051924519568608	0.0403902439042964	0.011184760201126	1.06783834593328	0.945524123048961	1.1901525688176	4.57417068201831e-63	cluster1	AC254960.1
ENSG00000272690	0.0585746588135882	0.0451228280732039	0.0720264895539722	7.73390147260191e-17	-0.0148743108755432	-0.0544358691707535	0.0246872474196671	0.461409904764381	0.585395167542045	-0.151334216419632	1.32212455150371	0.119805581125949	0.0408857084030213	0.0349895329724288	0.0467818838336141	5.06129088778573e-41	-0.00727654336952989	-0.026515918000354	0.0119628312612942	0.458574145845305	0.484483145018617	0.350767418744428	0.618198871292806	1.49284104991106e-12	cluster1	LINC02018
ENSG00000247735	0.0451835032475319	0.0332651704432413	0.0571018360518223	2.9473637063519e-13	-0.00581801519931986	-0.0408695875182553	0.0292335571196162	0.745026737027596	-1.2531049953259	-1.90584781927436	-0.600362171377443	0.000181205395780241	0.0408462688811572	0.0356970840288619	0.0459954537334525	9.76634469444043e-53	-0.0618451605817825	-0.0786470854198149	-0.0450432357437502	6.6323135897774e-13	-0.627007112418588	-0.743782300055007	-0.510231924782169	1.62831721021355e-25	cluster1	AC120114.1
ENSG00000196696	0.071715067573729	0.0520523982215348	0.0913777369259228	2.07978808633101e-12	0.0437748255687874	-0.0140526816924333	0.101602332830007	0.138314816849861	-1.74919502443804	-2.82607939493454	-0.672310653941561	0.00151451349812302	0.0408426152311989	0.0302446657391432	0.0514405647232547	5.39996004561222e-14	0.0974861391179035	0.0629047527605252	0.132067525475282	3.53476549402802e-08	-0.959523125005965	-1.19986748552051	-0.719178764491419	6.71182837278591e-15	cluster1	AC009022.1
ENSG00000270959	0.0259283568849366	0.012867386808117	0.0389893269617563	0.000108736310506261	0.00890718966711209	-0.0295048554335494	0.0473192347677735	0.649609582382406	0.642762131805609	-0.0725606093399096	1.35808487295113	0.0786193938256222	0.0408241936137134	0.0343549745197621	0.047293412707664	2.05482539832841e-34	-0.0593977640068967	-0.0805069950978882	-0.0382885329159074	3.74419822243127e-08	0.87610546658265	0.729394036477272	1.02281689668804	4.65224732547557e-31	cluster1	LPP-AS2
ENSG00000282091	0.0703662785648395	0.0540299296675587	0.0867026274621201	1.59532564320656e-16	0.0445975247695939	-0.00344734226032064	0.0926423917995078	0.0692583904312167	-0.160033914102076	-1.05474248511795	0.734674656913806	0.726006859918783	0.0405721446321272	0.033048355487772	0.048095933776483	1.01980817288034e-25	0.0950761522592917	0.0705258315139973	0.119626473004586	4.07997385116706e-14	0.363520418840136	0.192893044940888	0.534147792739385	3.04429409923781e-05	cluster1	AC243651.1
ENSG00000265479	0.0409032857014885	0.027793448905749	0.0540131224972277	1.5494293608504e-09	0.0230421501078744	-0.0155136110108187	0.0615979112265668	0.241834401282756	-0.549449917714423	-1.26744898957067	0.168549154141816	0.134068937943588	0.0405361322982036	0.0344593954959973	0.0466128691004099	3.67017484339754e-38	-0.00424081170688978	-0.0240693628154528	0.0155877394016732	0.675106764898729	-0.251104042004533	-0.388914608268911	-0.113293475740148	0.000360141338518936	cluster1	DTX2P1-UPK3BP1-PMS2P11
ENSG00000268416	0.0601712239726656	0.0463823038831377	0.0739601440621938	6.6939497688919e-17	-0.0455345122038463	-0.086087443360805	-0.00498158104688763	0.0280584797753227	-0.774135740219195	-1.52932682157565	-0.0189446588627466	0.0448801002986856	0.0405324072152317	0.0347051883924624	0.0463596260380013	2.93348638429657e-41	-0.0583333681557996	-0.0773477355718962	-0.039319000739704	2.01248574597963e-09	-0.673496577190558	-0.805648479083158	-0.541344675297965	3.51434933848426e-23	cluster1	AC010329.1
ENSG00000280030	0.0601712239726656	0.0463823038831377	0.0739601440621938	6.6939497688919e-17	-0.0455345122038463	-0.086087443360805	-0.00498158104688763	0.0280584797753227	-0.774135740219195	-1.52932682157565	-0.0189446588627466	0.0448801002986856	0.0405324072152317	0.0347051883924624	0.0463596260380013	2.93348638429657e-41	-0.0583333681557996	-0.0773477355718962	-0.039319000739704	2.01248574597963e-09	-0.673496577190558	-0.805648479083158	-0.541344675297965	3.51434933848426e-23	cluster1	AC010329.4
ENSG00000224660	0.0661037185637373	0.0466736818434256	0.085533755284049	5.0190280039033e-11	0.0948878186181859	0.037744479155773	0.152031158080599	0.00118646411353168	-0.124087732897376	-1.188231287747	0.940055821952251	0.819282667014735	0.0405094662144943	0.0319683976797572	0.0490505347492313	2.51533204906252e-20	0.183041037319217	0.155171307318523	0.210910767319912	4.52145064535271e-37	0.331663893906065	0.137966268093537	0.525361519718593	0.000799337478920298	cluster1	SH3BP5-AS1
ENSG00000244055	0.072187240006704	0.054825300407726	0.0895491796056816	1.52756584592945e-15	0.0707879309459382	0.0197268226983575	0.121849039193518	0.00673567892928305	0.00266740344005741	-0.948210682375734	0.953545489255848	0.995614637989689	0.0400871016610779	0.0320595612998005	0.0481146420223554	2.48160463067317e-22	0.0534508092796194	0.0272567351390625	0.0796448834201776	6.48229324706306e-05	-0.148652003122175	-0.330703640194253	0.033399633949902	0.109604900527807	cluster1	AC007566.1
ENSG00000268912	0.0489010755445259	0.0367749853663133	0.0610271657227385	9.61394418296107e-15	0.00948203822286159	-0.0261805442714405	0.0451446207171637	0.602437214241074	0.302866573433741	-0.361254698924992	0.966987845792475	0.371701993714505	0.0400639626934832	0.0346910187537144	0.045436906633252	5.57851761810577e-47	-0.0230876375902343	-0.0406196941825929	-0.00555558099787573	0.00989123003247098	0.282691692022699	0.160842010039195	0.404541374006203	5.6252701543043e-06	cluster1	AC012313.5
ENSG00000261523	0.0833641587728395	0.0697971594174886	0.0969311581281901	1.14053534268262e-30	0.0350697817401069	-0.00483048508948231	0.074970048569696	0.0853570054687383	-0.120766690718685	-0.863803625257946	0.622270243820574	0.750152195448894	0.0400163918165184	0.0352339850219096	0.0447987986111272	2.90464320978029e-58	0.0460842526321426	0.0304791341885712	0.061689371075714	7.75608186978363e-09	0.161425756798034	0.0529685025308499	0.269883011065218	0.00355498542160926	cluster1	AC009167.1
ENSG00000261695	0.0833641587728395	0.0697971594174886	0.0969311581281901	1.14053534268262e-30	0.0350697817401069	-0.00483048508948231	0.074970048569696	0.0853570054687383	-0.120766690718685	-0.863803625257946	0.622270243820574	0.750152195448894	0.0400163918165184	0.0352339850219096	0.0447987986111272	2.90464320978029e-58	0.0460842526321426	0.0304791341885712	0.061689371075714	7.75608186978363e-09	0.161425756798034	0.0529685025308499	0.269883011065218	0.00355498542160926	cluster1	AC136443.4
ENSG00000282427	0.0833641587728395	0.0697971594174886	0.0969311581281901	1.14053534268262e-30	0.0350697817401069	-0.00483048508948231	0.074970048569696	0.0853570054687383	-0.120766690718685	-0.863803625257946	0.622270243820574	0.750152195448894	0.0400163918165184	0.0352339850219096	0.0447987986111272	2.90464320978029e-58	0.0460842526321426	0.0304791341885712	0.061689371075714	7.75608186978363e-09	0.161425756798034	0.0529685025308499	0.269883011065218	0.00355498542160926	cluster1	AC243753.1
ENSG00000251022	0.0476419578222228	0.0270560670143652	0.0682278486300804	6.67242462581107e-06	0.0865430157119752	0.0260003330859633	0.147085698337985	0.00521440083077142	-1.51697094696595	-2.64441827706385	-0.389523616868035	0.00853409956640806	0.0399571456352836	0.0293127752746817	0.0506015159958854	2.33210865545752e-13	0.00398941855365451	-0.03074344031182	0.038722277419129	0.821898008677894	-0.798539694926757	-1.03993680569017	-0.557142584163345	1.02333837883512e-10	cluster1	THAP9-AS1
ENSG00000275367	0.0612634812116272	0.0460556696052161	0.0764712928180379	1.02323671289711e-14	0.00371471627643059	-0.0410111457286114	0.0484405782814727	0.870731264052009	2.74011523474017	1.90721435363107	3.57301611584924	2.02643919310171e-10	0.0399365184593075	0.0335826098862686	0.0462904270323464	3.69671762699342e-34	-0.0829317433185227	-0.103664713164098	-0.0621987734729479	5.96414091513235e-15	2.00872474844794	1.86462837453149	2.15282112236439	5.76178607126205e-149	cluster1	AC092111.1
ENSG00000271880	0.0612787532673428	0.048726915562893	0.0738305909717925	1.51274099956926e-20	0.00148955127048601	-0.0354251459659166	0.038404248506888	0.936984588855302	0.49151156479959	-0.195927032820033	1.1789501624192	0.161520741090934	0.0396463182863178	0.0343173264222657	0.0449753101503696	8.80834031537592e-47	-0.01059531035368	-0.0279839501735094	0.00679332946614941	0.232461287482148	0.632700410837202	0.511847490872558	0.753553330801853	2.35553492311522e-24	cluster1	AGAP11
ENSG00000273576	0.0724115121321412	0.0390227020925046	0.105800322171777	2.39964081019039e-05	0.0521281716021416	-0.0460676338821811	0.150323977086464	0.298458125248786	-2.86444294041127	-4.69308009222041	-1.03580578860213	0.00221643236355374	0.0395383402914874	0.023604860923549	0.0554718196594258	1.2043334169819e-06	0.234490302174694	0.182498942293896	0.286481662055492	1.49939045721569e-18	-1.16769430175236	-1.52903985376971	-0.806348749735009	2.70320569366215e-10	cluster1	AC009283.1
ENSG00000272953	0.0271038149282141	0.01672065867112	0.0374869711853084	3.96070918180419e-07	-0.0797782874140922	-0.11031493699593	-0.0492416378322538	3.87502670946011e-07	-0.442263846343703	-1.01092817616624	0.126400483478836	0.127851494307677	0.0394536618167637	0.0322384013096546	0.0466689223238727	2.18723418490059e-26	-0.0288904402793573	-0.0524340240124661	-0.0053468565462486	0.0162212180121793	-0.892933421865711	-1.05656386507804	-0.729302978653391	2.74408840868353e-26	cluster1	AC092171.4
ENSG00000273784	0.0579890235649969	0.0445713319121049	0.0714067152178886	1.2773788291815e-16	0.045397155186981	0.00593599924785363	0.0848583111261076	0.0244331206685802	1.69935355850996	0.964493902868735	2.43421321415117	6.78272193078268e-06	0.0392828289961457	0.0320700112928943	0.0464956466993972	3.41933898775787e-26	0.0241315776329221	0.000595964832686704	0.0476671904331575	0.0445518987022856	1.27267491843304	1.10909987406286	1.43624996280322	7.31368186442594e-51	cluster1	AL137058.2
ENSG00000266274	0.0594157435354156	0.0415160512934308	0.0773154357774004	1.40941598780549e-10	0.229125766454147	0.176483138713398	0.281768394194896	7.96734438153241e-17	1.69806437869076	0.717734675392365	2.67839408198915	0.000722487540155191	0.0391539266165702	0.028513755724625	0.0497940975085146	6.72865539153999e-13	0.300516243442204	0.265797087552786	0.335235399331625	4.59644336518641e-62	1.79463973888876	1.5533378652851	2.03594161249241	9.40375310343689e-47	cluster3	RN7SL138P
ENSG00000228274	0.0377107780862294	0.0208938769167429	0.054527679255716	1.26657496609804e-05	-0.0733691587299352	-0.122827320135736	-0.0239109973241341	0.00375022166222936	-0.352875336706119	-1.27390277734624	0.568152103934002	0.452932429764858	0.0387909248292846	0.0303535861809718	0.0472282634775973	3.30597558824184e-19	-0.111434103072702	-0.138965359741181	-0.0839028464042254	2.86466783797967e-15	0.369127472071554	0.177782272380474	0.560472671762633	0.000158842598639534	cluster1	AL021707.2
ENSG00000232284	0.0505555670418769	0.0371058267478573	0.0640053073358967	4.59243695873398e-13	-0.0106656839842047	-0.0502210943195349	0.028889726351125	0.597320166506053	2.54102781927942	1.80441292480932	3.2776427137495	2.74958865362964e-11	0.0386967975892099	0.0327787693285908	0.0446148258498289	9.09958802705883e-37	-0.0724465156999547	-0.0917571966866644	-0.0531358347132449	2.40740979059751e-13	0.937336479909912	0.803125166780735	1.07154779303908	1.42296312089745e-41	cluster1	GNG12-AS1
ENSG00000263272	0.0599700542060981	0.044447724804744	0.0754923836074519	1.07670291270694e-13	-0.0318130258067888	-0.0774638781956431	0.0138378265820655	0.172393241052357	-0.336326949017009	-1.18645332944923	0.513799431415215	0.438346604323568	0.0386854546906416	0.0319436678354789	0.0454272415458043	7.59765847285764e-29	0.0458049704301867	0.0238063436059848	0.0678035972543887	4.58603257402713e-05	-0.0699519960421926	-0.222844822304864	0.0829408302204804	0.369926224793289	cluster1	AC004148.2
ENSG00000179743	0.0258447974423722	0.0129345445832102	0.038755050301534	9.52202735665799e-05	-0.0797424374830805	-0.117711226337991	-0.0417736486281702	4.27540481080012e-05	-0.415604304713613	-1.12267257068319	0.291463961255975	0.249671591954141	0.0386572631521073	0.0323494505064387	0.044965075797776	1.36720266696666e-32	-0.075044419904787	-0.0956269775338206	-0.0544618622757533	1.08455468858469e-12	-0.253454711047847	-0.396505703855959	-0.110403718239735	0.000521732200235546	cluster1	AL450998.2
ENSG00000196741	0.0426225973535507	0.0281273555091784	0.0571178391979229	1.20414599209731e-08	-0.0685211486070335	-0.111151357557532	-0.0258909396565355	0.00169547859980787	1.05420380839926	0.26032892248356	1.84807869431497	0.00943205287866618	0.0380116691945829	0.0316633892541966	0.0443599491349692	3.25242214610528e-31	-0.0876569953910594	-0.108371598861085	-0.0669423919210339	1.5524629361748e-16	0.456608925578425	0.312640199950587	0.600577651206263	5.70233505282921e-10	cluster1	LINC01560
ENSG00000270015	0.0562342501725851	0.0432605985815332	0.0692079017636369	1.05132701669711e-16	0.0164204757132799	-0.0217347675117398	0.0545757189382996	0.399223043607447	-1.02839875204702	-1.73893923749295	-0.317858266601085	0.00468012805679758	0.0379062228916062	0.0327254288586722	0.0430870169245398	2.39809103129916e-45	0.0391129563588671	0.0222078899377457	0.0560180227799871	5.9636814152319e-06	-0.080147592742924	-0.197639625492881	0.0373444400070411	0.181312018024617	cluster1	AC087481.3
ENSG00000245149	0.0687639727792411	0.049367954127469	0.0881599914310129	8.00220710896293e-12	0.0259663432781137	-0.0310769497424725	0.0830096362986999	0.372579855542658	-1.15436728375882	-2.21664773824965	-0.0920868292679986	0.0335065096518153	0.0378072650682346	0.0310211167748653	0.0445934133616033	2.59075534291142e-27	0.0421499404453871	0.0200065610881464	0.0642933198026261	0.00019394967746651	-1.3481764965872	-1.50207536854816	-1.19427762462623	1.80930109177882e-63	cluster1	RNF139-AS1
ENSG00000261126	0.0537546948200157	0.0405377150586136	0.0669716745814177	5.82491492415799e-15	-0.0490642248663618	-0.0879350912494452	-0.0101933584832785	0.0135829989602849	0.219208129043508	-0.504658944916829	0.943075203003846	0.553002018098212	0.0376788405432451	0.0324263503502653	0.0429313307362248	1.05386887056019e-43	-0.0293622989253042	-0.0465013117917015	-0.0122232860589069	0.000794223433625854	0.176085660959715	0.0569676752128556	0.295203646706574	0.00378748993112263	cluster1	RBFADN
ENSG00000280993	0.0668519046088668	0.0433255787869698	0.0903782304307639	3.56024853064701e-08	0.0408495401341074	-0.0283409015565465	0.110039981824761	0.247579049136996	-0.347404334127462	-1.63589330370788	0.941084635452954	0.597344042045898	0.0372730617899677	0.0254056420332019	0.0491404815467334	8.32571082656827e-10	0.0887902534505267	0.0500665524193476	0.127513954481706	7.21800490501753e-06	-0.197311957886577	-0.466445851620985	0.0718219358478312	0.150830896826024	cluster1	MUC20-OT1
ENSG00000274925	0.0548623508670357	0.0439682244710509	0.0657564772630202	1.08871728125755e-21	-0.0153064040870041	-0.0473458063667439	0.0167329981927358	0.349395112240025	-0.493556767634483	-1.09020589171387	0.103092356444901	0.105370246820979	0.0372506618764168	0.0324452569363802	0.0420560668164531	1.63012936136776e-50	0.0287689265639927	0.013088764570427	0.0444490885575585	0.000327658266679568	-0.325098016717699	-0.434076831741521	-0.216119201693877	5.47657374509666e-09	cluster1	AC008741.2
ENSG00000228794	0.0613735508675789	0.0426546540747963	0.0800924476603612	2.32259598717574e-10	0.0251744296249485	-0.0298774618968855	0.0802263211467823	0.370399108748862	0.276369108260966	-0.748826760520458	1.30156497704239	0.59740469773305	0.0370440470740684	0.0286866649076639	0.0454014292404728	5.62329082739756e-18	-0.0514723798479281	-0.078742736424862	-0.0242020232709941	0.000219476486403379	1.18191515392659	0.992383237977584	1.37144706987559	1.16207322535325e-33	cluster1	LINC01128
ENSG00000273142	0.0673037273699301	0.0512470764486762	0.0833603782911839	9.21185885810553e-16	-0.055706348322913	-0.102928629342254	-0.00848406730357232	0.021041679364733	-1.34617105527711	-2.22556113756453	-0.466780972989686	0.0027861233174792	0.0368594439981217	0.0312646590086539	0.0424542289875899	2.75407051730095e-37	-0.0162900245424347	-0.0345459542817007	0.00196590519683018	0.0803965835453172	-0.60968954963476	-0.736570227969564	-0.482808871299949	8.14972002534013e-21	cluster1	AC073335.2
ENSG00000254929	0.0288079227938513	0.014938480757613	0.0426773648300896	5.17697552411943e-05	0.0472043541453155	0.00641460959467726	0.0879940986959533	0.0236004915760197	0.739126308498717	-0.0204747959497825	1.49872741294721	0.0568840249058395	0.0367711566836199	0.0295004427735106	0.0440418705937286	7.40806118865674e-23	0.0291244777475552	0.00539994811020333	0.0528490073849072	0.0161773481537823	-0.0375010450947581	-0.202389081834243	0.127386991644727	0.655797676673505	cluster1	AL591684.2
ENSG00000265678	0.0805367013934539	0.0652187328969983	0.0958546698899092	2.20840646622674e-23	-0.00606081250320908	-0.0511106436624297	0.0389890186560116	0.792094730581177	-0.538947126290677	-1.3778810760064	0.299986823425048	0.208378357210275	0.0365591467189166	0.0298199454969182	0.043298347940915	5.29038809303786e-26	0.0267195203461027	0.00472933051053703	0.0487097101816684	0.0172969260244767	-0.288030369608172	-0.440864557890933	-0.13519618132541	0.000224407677985229	cluster1	AC129510.1
ENSG00000273729	0.0301502387775569	0.0243635643639327	0.0359369131911811	5.13267357760053e-23	0.0166525582035392	-0.00036593255569391	0.033671048962772	0.055512213616475	0.184647887443136	-0.132276489484785	0.501572264371057	0.25384953067623	0.036386520462356	0.0330132394472443	0.0397598014774678	2.16613339301755e-93	0.0157065608365477	0.00469945666389318	0.0267136650092023	0.00519028243571332	0.258433270283127	0.181932710526673	0.334933830039581	4.11810194681989e-11	cluster1	AC007686.3
ENSG00000231329	0.0530313035283742	0.0425747892300205	0.0634878178267278	5.86673774009305e-22	0.00547595854762639	-0.0252764355288997	0.0362283526241522	0.727184662506956	1.01262697869838	0.439944978300827	1.58530897909594	0.000558970340363728	0.0362208520441272	0.0299514809813045	0.04249022310695	3.26644707336013e-29	-0.00405014061799964	-0.0245072623568566	0.0164069811208573	0.698012239185299	1.33315871696477	1.19097951710615	1.47533791682339	4.86461883277616e-72	cluster1	AL031772.1
ENSG00000265494	0.0609295408165422	0.0521065333307391	0.069752548302345	1.63554116373975e-37	-0.00145108735373919	-0.0273993713996255	0.0244971966921471	0.912751358516334	-0.396971356583989	-0.880189514406216	0.0862468012382371	0.107786644477075	0.0361786340936687	0.0323497843844098	0.0400074838029274	4.46584080111538e-73	-0.0196883834215125	-0.0321820201575115	-0.00719474668551344	0.00202664760077266	-0.134146190832257	-0.22097831204287	-0.0473140696216437	0.00248055008523959	cluster1	AC005304.2
ENSG00000263345	0.0802056818604967	0.0624908065654544	0.097920557155539	5.10210489892146e-18	0.0163280450332897	-0.035771039857306	0.0684271299238855	0.539229363835019	-1.46650628331915	-2.43671393869005	-0.496298627948253	0.00314711901218477	0.0359775437291804	0.0258536318304864	0.0461014556278744	3.9108521351678e-12	0.00853093837169492	-0.0245036509211897	0.0415655276645795	0.612786347849561	-0.013794658779847	-0.243388613065169	0.215799295505475	0.906264503738778	cluster1	AC006435.2
ENSG00000255471	0.0649673974871436	0.0489535524657151	0.080981242508572	6.75529556167022e-15	0.0423774710845517	-0.00471891866139986	0.0894738608305033	0.0782085222170284	1.44250794441682	0.565462254117151	2.3195536347165	0.00132043441534156	0.0358787857254377	0.0270613149943586	0.0446962564565169	2.05061538854215e-15	0.0248954749098774	-0.00387616268613982	0.0536671125058949	0.0899922905309596	2.81554748870792	2.61558150794858	3.01551346946727	1.17975650605258e-151	cluster2	AP001528.2
ENSG00000275888	0.0685482555019763	0.0548507849350238	0.0822457260689285	1.87536959520844e-21	0.0180875143904522	-0.0221964655963446	0.058371494377249	0.379127344320727	-0.90307547654206	-1.65325805372305	-0.152892899361069	0.0185582229383774	0.0357567335964467	0.0289137025916919	0.0425997646012014	2.86875015923781e-24	0.0620052451632264	0.0396762560310993	0.0843342342953533	5.61666051049393e-08	-0.13249424346504	-0.287683123356557	0.0226946364264759	0.0943507782932608	cluster1	AC132872.3
ENSG00000261240	0.0606841652759057	0.0451753022070341	0.0761930283447772	5.36633599708323e-14	0.00106292622101534	-0.0445483219602176	0.0466741744022484	0.963581357663501	-1.0737632322118	-1.92315208902917	-0.224374375394426	0.0134415231658635	0.0351458994574857	0.0273683873670449	0.0429234115479265	1.29058382209618e-18	0.0496812664447809	0.024303041090874	0.0750594917986878	0.000126831491601873	-0.268377608786192	-0.44475900890254	-0.0919962086698432	0.00288155701679485	cluster1	AC009065.6
ENSG00000261505	0.0734654133071399	0.059933748486913	0.0869970781273667	9.95545548058094e-25	0.0193079560443976	-0.0204883926421429	0.0591043047309381	0.341953634084746	-0.533002788317251	-1.27410452230301	0.208098945668497	0.159067550149387	0.0349360385729644	0.0289721415659927	0.040899935579936	5.69521000734684e-30	0.0599214358667467	0.0404610839610977	0.0793817877723958	1.75753989738269e-09	0.0059970718634161	-0.129254470275909	0.141248614002741	0.930752010617364	cluster1	AL031714.1
ENSG00000255197	0.0588229568700467	0.0425297444356686	0.0751161693044248	3.40303835751501e-12	0.397827788960173	0.349909785382878	0.445745792537469	3.12191325467121e-51	2.66946988924848	1.77712381448711	3.56181596400984	6.79361436620331e-09	0.0345965355995154	0.0269564712867157	0.0422365999123145	1.09806865518924e-18	0.380313866463386	0.35538413680255	0.40524359612422	7.00890185331417e-175	2.12343458895258	1.95017028221795	2.29669889568723	5.02658640103945e-118	cluster3	AC090559.1
ENSG00000282393	0.0271744067251332	0.0102995987349565	0.0440492147153098	0.00166193576659806	-0.0537397863391665	-0.103368250516883	-0.00411132216145006	0.034136168950758	2.33916473330878	1.41496585398811	3.26336361262945	8.69010623323688e-07	0.0341149985049704	0.0266967748479133	0.041533222162027	3.23295873419895e-19	-0.0906750185289697	-0.11488087632839	-0.0664691607295514	2.61135943570551e-13	1.12963371450268	0.96140039518505	1.29786703382031	1.24247041740532e-38	cluster1	AC016588.2
ENSG00000213599	0.0206989704549227	0.00379851801828977	0.0375994228915557	0.0166155209807626	0.0155774684282225	-0.0341264155405253	0.0652813523969702	0.539227067600196	-2.18246113939213	-3.10806451283739	-1.25685776594688	4.48541701932061e-06	0.0339403456356543	0.0234357280524526	0.0444449632188553	2.72106007544259e-10	0.120066739261938	0.085789897364033	0.154343581159846	7.82588614000359e-12	-1.7827703009666	-2.02099804468033	-1.54454255725288	2.69106911510839e-47	cluster1	SLX1A-SULT1A3
ENSG00000269982	0.0511388136112094	0.0418142811453526	0.0604633460770662	3.61653073743631e-25	-0.0280172896215369	-0.0554405483469171	-0.00059403089615683	0.0455981929029739	-0.0955769608644638	-0.606262620822825	0.415108699093899	0.713859856168674	0.0338838114494211	0.0298938309855478	0.0378737919132944	6.77009613764477e-60	-0.0260265984102918	-0.0390460090125997	-0.0130071878079839	9.09838489827042e-05	0.108677892531381	0.0181915863101631	0.199164198752599	0.0186283782402473	cluster1	AC018809.2
ENSG00000244733	0.0533863289208279	0.0395299968184788	0.067242661023177	1.24943281701287e-13	-0.0140281326298415	-0.0547793211338106	0.0267230558741277	0.500076748980623	1.21461699973513	0.455733899676107	1.97350009979415	0.00177347943448894	0.0337770771621154	0.0279651308911058	0.0395890234331249	1.55818932147155e-29	0.00472968668303194	-0.0142348459972536	0.0236942193633175	0.625008684966129	0.0578797677633916	-0.0739257773468008	0.189685312873584	0.389474671728749	cluster1	AL132656.2
ENSG00000260114	0.0555745119026923	0.0426451680988279	0.0685038557065568	1.8315246264721e-16	0.01272374399935	-0.025301190932354	0.050748678931054	0.512130945858396	-1.36431139422978	-2.07242523237473	-0.656197556084823	0.000171781891806289	0.0335629609537125	0.0290219527975976	0.0381039691098273	3.27198792381911e-46	-0.0110118238841212	-0.025829252257065	0.00380560448882268	0.145323169271428	-0.746948629221639	-0.849931352642889	-0.64396590580039	1.29579412300044e-44	cluster1	AC120114.2
ENSG00000233937	0.0619898977641806	0.0455054151560844	0.0784743803722768	4.48976778188732e-13	0.00514481416323587	-0.0433357110717959	0.0536253393982686	0.8352900961227	-1.22431507775669	-2.12713663053834	-0.321493524975034	0.00802982617999476	0.0335101739009311	0.0256288663911794	0.0413914814106834	1.11915639272596e-16	-0.0935297776614883	-0.119246690183137	-0.0678128651398396	1.23281848451605e-12	-0.632548947167385	-0.811284259585102	-0.453813634749668	4.78312155924899e-12	cluster1	AC008443.1
ENSG00000225855	0.0500225193931203	0.0323526072173094	0.067692431568931	3.99292498820679e-08	0.0178507951877385	-0.0341160540914417	0.0698176444669186	0.500992237344096	-2.06110941039793	-3.02885452726594	-1.09336429352989	3.33809199525042e-05	0.0329285841578453	0.0248338827937956	0.0410232855218951	2.08729980886048e-15	-0.00753604570308223	-0.0339492679521253	0.0188771765459608	0.57605882583084	-0.91685424611359	-1.1004289861477	-0.733279506079481	2.44675592215514e-22	cluster1	RUSC1-AS1
ENSG00000240731	0.0399867533467411	0.0200390239388677	0.0599344827546144	9.3194288322661e-05	0.0033263353937657	-0.0553395276443037	0.061992198431835	0.911543450187471	-2.03524545707812	-3.12774198648933	-0.94274892766692	0.00027901603549078	0.0328993120737822	0.0220985211524593	0.043700102995105	2.6117295526726e-09	0.00580998740318783	-0.0294332758427368	0.0410532506491099	0.746633333685004	-1.04599276557305	-1.29093724176464	-0.801048289381444	8.28679470158122e-17	cluster1	AL139287.1
ENSG00000272240	0.0699819588506716	0.0531493131787063	0.086814604522637	1.53378064619982e-15	0.0806984184737715	0.0311939528091168	0.130202884138425	0.0014567524139169	0.783930145449507	-0.137959589538208	1.70581988043721	0.0959988475607859	0.0327030022126053	0.0255447290666461	0.0398612753585644	5.47478041930386e-19	0.0695398009239876	0.0461821684406833	0.0928974334072919	5.86994821456821e-09	0.0748987361044238	-0.0874393258898944	0.237236798098742	0.36591084484252	cluster1	AC004908.1
ENSG00000272909	0.0548021827717432	0.0454179335753264	0.0641864319681597	4.46949724553297e-28	0.0326105708230728	0.00501168641797386	0.0602094552281717	0.0208332465130654	1.41534953013945	0.901393306421651	1.92930575385725	9.06981734228989e-08	0.0326953971608349	0.0279957334479899	0.0373950608736803	2.84064542657396e-41	0.00625678598918625	-0.00907833961463772	0.0215919115930102	0.423955722895853	1.33650710228505	1.22992632733949	1.44308787723061	4.67908127169065e-123	cluster1	AL122035.2
ENSG00000235437	0.018654011880312	0.00041780799419733	0.0368902157664266	0.0453350880983351	-0.0632694710841683	-0.11690177266807	-0.00963716950026761	0.0210387180865261	0.416659450019051	-0.58210031094663	1.41541921098472	0.413815138637022	0.0321358566685452	0.0242106869038157	0.0400610264332752	2.55538628673887e-15	-0.138233364998446	-0.164093401205201	-0.112373328791689	2.63426737272101e-25	0.855164575723318	0.675434538275881	1.03489461317075	1.91502446373936e-20	cluster1	LINC01278
ENSG00000273018	0.0584070929618132	0.0303153387202809	0.0864988472033456	5.08922790402385e-05	0.0494484550597557	-0.0331688179709463	0.132065728090458	0.241132636731915	0.657637042307515	-0.880891147363695	2.19616523197872	0.402421636418287	0.0321193517631015	0.0223684326168767	0.0418702709093264	1.22459163688738e-10	0.0429242495857109	0.0111067453988934	0.0747417537725254	0.00822691675572645	0.200462958106507	-0.0206721235793437	0.421598039792378	0.0756986277627314	cluster1	AC107983.2
ENSG00000182873	0.028422110791354	0.0132179515733141	0.0436262700093941	0.000265856229684282	-0.0573993901072958	-0.102114510513054	-0.0126842697015382	0.0120786037952113	1.0414606983224	0.208759851088727	1.87416154555606	0.0144594281727879	0.0320474209442809	0.0249769450581061	0.0391178968304562	1.02029153495956e-18	-0.0118502605729536	-0.0349214083014478	0.0112208871555405	0.314142051837291	0.827828126108005	0.667481164021609	0.9881750881944	9.7467047846281e-24	cluster1	PRKCZ-AS1
ENSG00000284693	0.0531510938392726	0.0435654181079782	0.0627367695705667	1.18128646217286e-25	0.035125254610969	0.00693397889828069	0.0633165303236569	0.014833860633954	1.7073747241495	1.18238677918736	2.23236266911163	3.20593813732742e-10	0.0319252165141277	0.0265803656254704	0.0372700674027849	4.50419252729044e-31	-0.0290622903729902	-0.046502678604863	-0.0116219021411184	0.00110128263043671	1.93105544166768	1.80984286466467	2.0522680186707	9.94908274950631e-189	cluster2	AL928921.2
ENSG00000253200	0.0452245249924232	0.0340830579324	0.0563659920524463	6.54504199795447e-15	0.0376305862339602	0.00486376013451967	0.0703974123334004	0.0246804334466329	0.605792342777809	-0.00440312592652901	1.21598781148215	0.0520484563873217	0.0319057438501188	0.0264188923611177	0.0373925953391203	1.45114392245062e-29	0.0191246756153753	0.00122093571088274	0.0370284155198678	0.0363664124079874	1.1272795580051	1.00284663696214	1.25171247904807	1.43914315255719e-67	cluster1	AC037459.3
ENSG00000261269	0.0543511013868898	0.0412615115271198	0.0674406912466594	1.65904260259129e-15	0.265938560271373	0.227442344976079	0.304434775566667	1.5528883785445e-37	2.57834049482338	1.8614503064308	3.29523068321597	4.07995472552667e-12	0.0314282783486109	0.0252514302367453	0.0376051264604765	4.12188869469409e-23	0.307282933792634	0.287127716862475	0.327438150722795	1.09663778797696e-174	2.2861992330022	2.14611830408716	2.42628016191723	7.33205203494163e-197	cluster2	AC093278.2
ENSG00000272145	0.0150960653301633	0.00518837808580891	0.0250037525745176	0.00291505986746894	0.0208441495808022	-0.00829415538697517	0.0499824545485795	0.161308627358251	-0.476668224232703	-1.01929208420327	0.0659556357378679	0.0855294172697117	0.0313287260835992	0.0265141827620798	0.0361432694051186	1.95141386351209e-36	0.0117038795582391	-0.00400610121309815	0.0274138603295763	0.144335437497605	-0.649116658689169	-0.758302717430774	-0.539930599947555	8.38695955873874e-31	cluster1	NFYC-AS1
ENSG00000244586	0.0633491825565504	0.0405952046092073	0.0861031605038931	6.58857630178415e-08	0.0136608089093212	-0.053258173523997	0.08057979134264	0.689191994604815	3.96765837029959	2.72146932143673	5.21384741916243	7.29442519910863e-10	0.0312129319302466	0.0166250586370485	0.0458008052234447	2.81418449917823e-05	-0.195413301102946	-0.243013913170659	-0.147812689035233	1.16360287130469e-15	3.6403394242064	3.30951004248976	3.97116880592303	6.98675439539203e-97	cluster2	WNT5A-AS1
ENSG00000225032	0.033738485518162	0.0216986223976655	0.0457783486386586	5.43194532392671e-08	0.0499358283510874	0.0145268378649138	0.085344818837261	0.00584847216202295	-0.308728069270096	-0.968126861221663	0.35067072268147	0.359097456596802	0.0310850133746991	0.0249514003234178	0.0372186264259805	6.05704202314064e-23	0.0785618555424968	0.0585477157457355	0.098575995339258	1.85583932837469e-14	0.2391762457026	0.100075818062429	0.378276673342771	0.000759772895609422	cluster1	AL162586.1
ENSG00000265743	0.0575332170063876	0.0415910196150873	0.0734754143976875	3.46721800607201e-12	0.262408189167157	0.215522513631839	0.309293864702475	4.49169095061287e-26	1.73359880712283	0.860477111662625	2.60672050258303	0.000108444408919047	0.0309128586293789	0.0208998194685092	0.0409258977902485	1.59431493934679e-09	0.290552814097734	0.25788000544799	0.323225622747478	2.84457209616565e-65	1.20441952411205	0.977339984269908	1.4314990639542	6.04180481743197e-25	cluster3	AC138207.5
ENSG00000261663	0.0441498647248176	0.0323173670159166	0.0559823624337185	6.69748165753186e-13	-0.0154895784611019	-0.0502887115250719	0.0193095546028688	0.383264708578256	-1.40591157821096	-2.05395338873091	-0.757869767691005	2.38449781101487e-05	0.0304911626602902	0.0236018258002065	0.0373804995203739	6.29024076112971e-18	0.0468389972649959	0.0243589109159081	0.0693190836140836	4.53232436685985e-05	-0.676120473152249	-0.832359494978812	-0.519881451325673	3.2454335981152e-17	cluster1	AC009065.8
ENSG00000176593	0.0513399035838357	0.0327404778084052	0.0699393293592663	8.47355138496092e-08	0.0169995259850915	-0.0377010037251957	0.0717000556953787	0.542637686464141	-0.510117176111783	-1.52876986049595	0.508535508272384	0.326660112812033	0.0301599096827061	0.0219717403152169	0.0383480790501952	6.39983609814306e-13	-0.0213182117394738	-0.0480364225281786	0.00539999904923108	0.11794753623083	-0.0807449949812472	-0.266439438221345	0.10494944825884	0.394136901907977	cluster1	AC008969.1
ENSG00000259891	0.035075558738144	0.0205693323435871	0.049581785132701	2.56690264841744e-06	-0.0379782925446465	-0.0806408068319322	0.00468422174263916	0.0814341939122501	-0.646876875020988	-1.44135336238759	0.147599612345614	0.110945210838779	0.0299638607702388	0.023081437713022	0.0368462838274557	2.10336685417774e-17	-0.03688678465784	-0.0593443110873586	-0.0144292582283214	0.00129709905199767	0.478732125602293	0.322649897647036	0.634814353557551	2.02889363496304e-09	cluster1	AC107375.1
ENSG00000251257	0.0439558946871791	0.0312384087694219	0.0566733806049364	2.52312509044525e-11	-0.00322647632678845	-0.0406283415608959	0.034175388907319	0.865781917447217	3.00338312090578	2.30687230787552	3.69989393393605	1.48452316136625e-16	0.0296242979254404	0.0208515490752702	0.0383970467756107	4.19061706592064e-11	-0.061637593614903	-0.0902633025439174	-0.0330118846858885	2.5032282463325e-05	2.56030646001847	2.36135469921517	2.75925822082177	5.58842577314329e-129	cluster2	AC010457.1
ENSG00000196096	0.0490746187063963	0.038874915298603	0.0592743221141895	4.96069864944521e-20	0.0464291572087115	0.0164320386938418	0.0764262757235813	0.00249965760396152	0.0577672168464469	-0.500849773899357	0.616384207592251	0.839438338816105	0.0295285427704069	0.0249587282249231	0.0340983573158907	5.79348062126628e-36	0.0262466368491153	0.0113352124742961	0.0411580612239345	0.000567582020342292	-0.0853744968657779	-0.189010502625919	0.0182615088943631	0.106488253523087	cluster1	AC079610.1
ENSG00000284959	0.0371362241610195	0.0245214821340316	0.0497509661880073	1.15915872310263e-08	-0.0312993251711039	-0.0683990227298517	0.00580037238764455	0.0986399192677661	-1.5592936861319	-2.25017742543421	-0.868409946829615	1.11429608130638e-05	0.0294165718971963	0.0239530354880056	0.0348801083063869	1.20749470234502e-25	0.0229476741547323	0.00512001196541423	0.0407753363440505	0.0116852112244921	-0.584680010946615	-0.708584183673537	-0.460775838219694	3.87489427391178e-20	cluster1	AC007262.2
ENSG00000235475	0.046418645697281	0.0331942902676197	0.0596430011269422	1.26402927798646e-11	-0.0198514919324494	-0.0587440500045996	0.0190410661397009	0.317437591160015	-0.550939398393962	-1.27521042268922	0.173331625901298	0.136405009209428	0.0293131582827163	0.0227239084494199	0.0359024081160122	4.28042390521744e-18	0.0122228803835479	-0.00927801414905248	0.0337237749161464	0.265268820298308	-0.217503313064462	-0.366936846281545	-0.0680697798473656	0.00435986726560195	cluster1	LINC01372
ENSG00000272668	0.0420318617133263	0.0276005538443814	0.0564631695822713	1.64047581275097e-08	-0.013170912804281	-0.0556130932444054	0.0292712676358434	0.543220041572065	0.757804930580132	-0.0325684216603523	1.54817828282062	0.0606035681736531	0.028920566375932	0.0236859582438832	0.0341551745079808	6.78889337379658e-27	-0.0181687701135601	-0.0352494333474761	-0.00108810687964398	0.037158839101085	0.128774877165109	0.0100624276497958	0.247487326680424	0.0335660237610777	cluster1	AL590560.2
ENSG00000258441	0.0611715818087319	0.0451617531646957	0.0771814104527679	1.95116345451268e-13	-0.0101013514959165	-0.0571859291583384	0.0369832261665045	0.67425245198024	0.597519852775907	-0.279305868710668	1.47434557426248	0.182073346074221	0.0288309913328271	0.0225516189931682	0.035110363672486	3.68052914239889e-19	0.00766219169588545	-0.0128275644708489	0.0281519478626186	0.463649035482206	0.86355796134681	0.721151948698859	1.00596397399476	5.87918520460299e-32	cluster1	LINC00641
ENSG00000117242	0.022017136385643	0.00771459072045722	0.0363196820508287	0.0026377853513578	-0.00375326892138421	-0.0458167623613118	0.0383102245185422	0.86121711108853	0.94971444500686	0.166393136527843	1.73303575348588	0.0177367281310405	0.0281874250756151	0.0217857597989141	0.034589090352316	9.21501474266286e-18	-0.067388581761116	-0.0882773829797059	-0.0464997805425262	2.89477855437699e-10	1.20305594297643	1.05787652423036	1.3482353617225	3.22230613032903e-57	cluster1	PINK1-AS
ENSG00000237380	0.0596593654078182	0.0445337351138974	0.074784995701739	3.43472729207601e-14	0.0224568765269158	-0.0220272919237245	0.0669410449775561	0.322763375185369	2.80549581325764	1.97709583532616	3.63389579118912	6.09944496843831e-11	0.0280926073863777	0.0193504684996904	0.036834746273065	3.38911006236271e-10	0.0262610309677075	-0.00226479684992943	0.0547868587853445	0.0712630722479257	3.13314169825109	2.9348841219317	3.33139927457047	4.38673658715362e-186	cluster2	HOXD-AS2
ENSG00000270055	0.0462198076767192	0.0302554892360806	0.0621841261173575	1.9856923948315e-08	0.0896552322445441	0.0427044991568492	0.136605965332238	0.000195953445674437	0.861828829136948	-0.0125043911607343	1.73616204943464	0.0537430967182575	0.0280753942233832	0.0212017774978204	0.0349490109489461	1.6109476237186e-15	0.118460197235334	0.0960314060963117	0.140888988374357	9.42370367486154e-25	0.445122414754677	0.289239900163919	0.601004929345435	2.35543845724909e-08	cluster1	AC127502.2
ENSG00000240291	0.042042101049548	0.0261294602821694	0.0579547418169265	2.87682240822584e-07	-0.0204937851028676	-0.067292535213473	0.0263049650077377	0.391003686254943	-0.658915752964044	-1.53041869230444	0.212587186376344	0.138794677276822	0.0280682957440342	0.0209111402686122	0.0352254512194563	1.95943169613821e-14	0.0470732696129341	0.0237192841178224	0.0704272551080458	7.95194129041406e-05	-0.338156104578042	-0.500468819611544	-0.17584338954454	4.5405344203675e-05	cluster1	AL450384.2
ENSG00000259943	0.0146753247908558	-0.00249979296335847	0.0318504425450701	0.0944095863905001	-0.0406319541510281	-0.0911436231850862	0.00987971488303018	0.115306011913714	-0.131902338932726	-1.07254857264902	0.808743894783571	0.783517412601274	0.0280297763909348	0.0193586699334283	0.0367008828484417	2.6683802360195e-10	-0.0495119048634241	-0.077805952006957	-0.0212178577198925	0.000611220150816137	-0.757066652456247	-0.953713328121693	-0.560419976790802	5.72424699721501e-14	cluster1	AL050341.2
ENSG00000280623	0.0444714339805876	0.0277791367044833	0.0611637312566918	2.29658011604594e-07	0.0403041307034451	-0.00878757320768546	0.0893958346145766	0.108008897900871	-0.935478165767793	-1.84968130484016	-0.0212750266954068	0.0452593538582159	0.0278644459878559	0.0213356131050939	0.0343932788706179	8.62012266050686e-17	0.0288029175260687	0.00749916508312765	0.0501066699690097	0.00808844288459342	-0.28630730375354	-0.434370678210081	-0.138243929296998	0.000153254425692605	cluster1	PCAT14
ENSG00000282685	0.0444771273566104	0.0190326205064242	0.0699216342067966	0.000645740212420083	-0.0321817563419923	-0.107013529092783	0.0426500164087983	0.399556998574202	-3.59711250928724	-4.99065634868964	-2.20356866988483	5.29619785951756e-07	0.0276529201891097	0.0143255501906721	0.0409802901875462	4.87438699573636e-05	-0.149015918844393	-0.192503475695762	-0.105528361993029	2.17444847110848e-11	-3.27952575579519	-3.5817689606733	-2.97728255091709	2.05353856669319e-94	cluster3	FAM83H-AS1
ENSG00000248441	0.0300326504870328	0.018863066321364	0.0412022346527014	1.78448404239274e-07	0.110478878620399	0.0776293606899686	0.143328396550829	8.18204772299046e-11	2.34046045066299	1.72872506532419	2.95219583600178	1.81864757347965e-13	0.027489956053574	0.0207028586007337	0.0342770535064143	2.74389610468493e-15	0.141270967689314	0.119124491199899	0.163417444178732	4.12389809717704e-35	2.99566997571231	2.84174957834906	3.14959037307554	5.69491809192113e-266	cluster2	LINC01197
ENSG00000269680	0.0456388898783954	0.0326356913780578	0.0586420883787327	1.26840952266554e-11	0.0238983842470373	-0.0143437558321502	0.0621405243262249	0.221024261236601	0.539479936218747	-0.172678773296157	1.25163864573365	0.138035203423706	0.0274371128357356	0.0209698139004644	0.0339044117710067	1.30382769888094e-16	0.0558588277482643	0.0347558621852635	0.076961793311265	2.24867088948972e-07	0.0102928191750619	-0.136375064835832	0.156960703185956	0.890607399147657	cluster1	AC008760.1
ENSG00000283103	0.049410837670273	0.0372270774088341	0.061594597931712	6.90327433058687e-15	-0.0458222130916241	-0.081654402117816	-0.00999002406543211	0.0124066900224298	-0.484770002391768	-1.15204974780211	0.182509743018576	0.15489362930129	0.0273803695467793	0.0207549195503306	0.0340058195432281	7.56293677435356e-16	-0.0700891909230742	-0.0917082075347718	-0.0484701743113764	2.36870102717562e-10	-1.00849716441782	-1.15875165880952	-0.858242670026127	1.33005082263353e-38	cluster1	AC010642.2
ENSG00000259972	0.048767014622131	0.0299230507663828	0.0676109784778793	4.95620111918809e-07	0.0670000523749853	0.0115803411862365	0.122419763563734	0.0180631214498686	-0.560303018015805	-1.59234855522013	0.471742519188518	0.28763633002451	0.0272220737410189	0.0180111492454494	0.0364329982365884	7.55596126278686e-09	0.136214877830888	0.106159390311468	0.166270365350308	1.02833604292121e-18	0.128757803956542	-0.0801310720750783	0.337646679988163	0.227087884137276	cluster1	AC009120.2
ENSG00000239665	0.0461509175885905	0.025581099728784	0.0667207354483967	1.25338557583787e-05	0.0234440386386174	-0.0370513737768497	0.0839394510540846	0.447759860931239	0.113168012524614	-1.0133990349304	1.23973505997961	0.843969983846692	0.0270413187055198	0.0168566223198893	0.0372260150911503	2.06548420359261e-07	0.048450729984578	0.0152177993211399	0.0816836606480137	0.00429606515105536	0.714857374115179	0.48388492593791	0.945829822292448	1.45248131793321e-09	cluster1	AL157392.3
ENSG00000267272	0.00171426502881685	-0.0231566423911088	0.0265851724487425	0.892574106707963	0.363354019294682	0.290209190703115	0.436498847886249	3.53065097779898e-21	4.28111108302156	2.91898211666153	5.64324004938159	1.18389539056262e-09	0.0268260980740709	0.0150719013953725	0.0385802947527692	7.95636865530876e-06	0.435974582710722	0.397620331544365	0.47432883387708	7.58963300559788e-103	5.64606705859199	5.37950088121763	5.91263323596636	6.83254333174302e-306	cluster2	LINC01140
ENSG00000268006	0.032112789123706	0.0215034536953313	0.0427221245520805	4.54976895734769e-09	-0.031503456088543	-0.0627052939739267	-0.000301618203159219	0.0481905086307771	-0.558028039866746	-1.13907974243716	0.0230236627036655	0.0601808959367717	0.0268218176950969	0.0218953176223721	0.0317483177678217	3.55150165793805e-26	-0.0630634688630814	-0.0791387674415713	-0.0469881702845917	1.92164087458533e-14	-0.532207592944937	-0.643932649800652	-0.420482536089223	1.73424739712569e-20	cluster1	PTOV1-AS1
ENSG00000268471	0.0387347326029996	0.0256770466450971	0.051792418560902	9.00915806976609e-09	0.00878957771095086	-0.0296128088633355	0.0471919642852379	0.653850495302914	-0.750737778137022	-1.46588065477537	-0.0355949014986913	0.0399807236878788	0.0266868900445392	0.0211381126112074	0.032235667477871	7.53776734002583e-21	-0.0198969834528772	-0.0380027893332494	-0.0017911775725052	0.0313201939873081	-0.370459224143112	-0.496296525486296	-0.244621922799926	8.6241209747236e-09	cluster1	MIR4453HG
ENSG00000268403	0.050266902497043	0.0371832651021842	0.0633505398919016	1.45459493159627e-13	-0.0272375739877651	-0.0657162832058474	0.0112411352303173	0.165736350577936	-1.16275550914087	-1.87931969314851	-0.446191325133236	0.00153107810408633	0.0264147603776233	0.0211446696966325	0.0316848510586141	1.74956762312973e-22	0.0256471209370914	0.00845067721801393	0.0428435646561688	0.00348785527377222	-1.1209239107121	-1.24044104707191	-1.00140677435229	4.53041254682001e-72	cluster1	AC132192.2
ENSG00000254461	0.0551194673801722	0.0416604364413767	0.0685784983189676	3.84847356819564e-15	0.0343628413656753	-0.00521989256537858	0.0739455752967291	0.0892629260841495	-0.506151699790139	-1.24327542396039	0.230972024380111	0.178764748267447	0.0262585525323052	0.0206891807882878	0.0318279242763225	4.16178992776049e-20	0.0262513485392337	0.00807834288449827	0.0444243541939692	0.00466399309632839	-0.239949421610228	-0.366253768624433	-0.113645074596023	0.00019963093390973	cluster1	AP001107.4
ENSG00000248458	0.0531950141352749	0.0402574998489568	0.066132528421593	3.02531800830196e-15	0.00687052652880648	-0.0311784376242079	0.0449194906818209	0.723504046594824	0.738979878932581	0.030418560097382	1.44754119776778	0.0412909810838009	0.0261101354423253	0.0192140988553249	0.0330061720293251	1.45693890946432e-13	-0.0148764690357567	-0.0373784167689893	0.00762547869747594	0.195141476090548	0.101040356140521	-0.0553506046608868	0.257431316941941	0.205496689178961	cluster1	AL139147.1
ENSG00000278766	0.0723162429150432	0.0502938333745826	0.0943386524555036	2.18323750768103e-10	0.0558068459655299	-0.0089606087884431	0.120574300719502	0.0916719385695917	-0.940677313918391	-2.14679985048784	0.265445222651069	0.126781104077463	0.0259041270183905	0.0163356004525958	0.0354726535841852	1.19081526051202e-07	0.0819022773684477	0.0506799249416294	0.113124629795266	2.87917725065247e-07	-0.549235015561259	-0.766233728401536	-0.332236302720982	7.36049152451401e-07	cluster1	AC092683.2
ENSG00000226751	0.0369500332981202	0.0263746821184627	0.0475253844777776	1.55645938051287e-11	0.285400608402105	0.254298717495143	0.316502499309067	1.99696949513934e-60	-0.018222465890397	-0.597412920344844	0.560967988564048	0.950846551295764	0.0258243154367884	0.0196472336990808	0.032001397174496	3.52298806255227e-16	0.361147083223206	0.340991103965814	0.3813030624806	2.84763353395686e-231	-0.242840970213999	-0.382927197385423	-0.102754743042574	0.000687448846508291	cluster3	AF127936.1
ENSG00000250208	0.0304775556841101	0.00892151502358277	0.0520335963446372	0.00572392291800531	0.0294556130118366	-0.033940260432005	0.0928514864556782	0.362767556730245	4.34428637336528	3.16370591090034	5.52486683583024	1.34446691589619e-12	0.0257693020461935	0.0145363166909373	0.0370022874014496	7.14195474153284e-06	0.0976388062275794	0.0609852812406872	0.134292331214472	1.88464396980246e-07	4.52241173272473	4.26766578551088	4.77715767993858	1.20987033064046e-227	cluster2	FZD10-DT
ENSG00000228315	0.0165515297985141	-0.0010500195650848	0.034153079162113	0.065716202165921	0.0285804838688965	-0.0231853117817674	0.0803462795195603	0.279546798583781	-0.207994593544942	-1.17199561836343	0.756006431273543	0.672499809077872	0.0257320308669806	0.0166547835084554	0.0348092782255059	2.96811783891731e-08	0.171997713270895	0.142378417745666	0.201617008796125	1.72584686011479e-29	-0.25886255387813	-0.464719848560698	-0.0530052591955615	0.013764000334112	cluster1	GUSBP11
ENSG00000227591	-0.0107135386994436	-0.0331207747385115	0.0116936973396243	0.349000424043922	0.283696499209478	0.217797277616328	0.349595720802628	1.65351394657643e-16	-1.09870859273156	-2.32590729318702	0.128490107723895	0.0797089764277047	0.0252125804009517	0.0111980377098393	0.0392271230920642	0.00042732138990768	0.338778563231207	0.293048743912232	0.384508382550182	2.06034218140301e-46	2.53036857571738	2.21254140513838	2.84819574629636	4.26960192172218e-53	cluster2	AL031316.1
ENSG00000267152	0.051013307483522	0.0378378808306918	0.0641887341363522	9.57202320975588e-14	0.0046957681418884	-0.0340528914011862	0.043444427684963	0.812319004456971	0.46219022724545	-0.259401067553622	1.18378152204452	0.209728320947119	0.0251985780219341	0.020585941060415	0.0298112149834531	2.43027837164573e-26	0.0265069912795363	0.0114558362412732	0.0415581463177994	0.000563664672639521	0.110140227761463	0.00553307883769553	0.214747376685231	0.0391270283764649	cluster1	AC093227.1
ENSG00000261742	0.0609032740362382	0.0464663825790172	0.0753401654934591	6.14471188533021e-16	-0.0442578087972004	-0.086716410455919	-0.00179920713848162	0.0413987240771302	6.27352963416806	5.48285048016495	7.06420878817117	1.72390998045851e-47	0.0251656676391313	0.016616666055271	0.0337146692229917	8.64971897521274e-09	-0.143385068609848	-0.171280684357302	-0.115489452862394	1.51336204315167e-23	3.06731852678436	2.87344099224329	3.26119606132545	1.90659612112611e-186	cluster2	LINC00922
ENSG00000225484	0.0269185561220913	0.0109426869674993	0.0428944252766836	0.00100376178179102	-0.0150157091998669	-0.0620004127003805	0.0319689943006478	0.531256219717196	0.987064943614457	0.11209911422885	1.86203077300005	0.0273310523573042	0.0251286892114127	0.0178154863477695	0.032441892075056	1.91816889478184e-11	-0.0181102062032606	-0.0419733784071941	0.00575296600067451	0.13698651436724	0.239527204807218	0.0736755872945168	0.405378822319931	0.0046725087297252	cluster1	NUTM2B-AS1
ENSG00000232931	0.0215083644519599	-0.00011472562109099	0.0431314545250106	0.051599341116671	0.00783871246300492	-0.05575435192781	0.0714317768538197	0.809161957659139	0.178993608697724	-1.0052590135897	1.36324623098515	0.767129864227237	0.0249713031774128	0.0143650684474397	0.035577537907386	4.08307910116734e-06	0.0626350953233643	0.0280266740179803	0.0972435166287482	0.000394549298487703	-0.0304314399889811	-0.270963696304545	0.210100816326583	0.804173198907427	cluster1	LINC00342
ENSG00000233860	0.0298797959869368	0.0191532525722446	0.0406063394016289	6.48440230068568e-08	0.0334674847298307	0.0019209405607554	0.0650140288989055	0.0379271300224554	2.09305845111785	1.5055875057528	2.68052939648291	6.35959157169573e-12	0.0246364346820455	0.0182846802111249	0.0309881891529662	3.73259219407143e-14	-0.0709215787671328	-0.0916475197211611	-0.0501956378131055	2.31608601232081e-11	2.01391754695656	1.86987002459357	2.15796506931957	9.53030418352487e-150	cluster2	AC107072.2
ENSG00000275178	0.0192665366688141	0.0108033206275433	0.027729752710085	9.36756908541286e-06	-0.00822451860681472	-0.0331146633940615	0.016665626180432	0.517417902901292	2.59078464432445	2.12727153144373	3.05429775720517	5.14913945084718e-26	0.024289687337292	0.017903392602736	0.0306759820718481	1.13415678990957e-13	-0.019228227204637	-0.0400668739422263	0.00161041953295234	0.0706161685416795	1.91127177556672	1.76644093586656	2.05610261526687	5.59641322663172e-135	cluster2	AC018529.1
ENSG00000236144	-0.00706858685456318	-0.0241514841991039	0.0100143104899776	0.417624083596896	-0.00688609145653495	-0.0571265421572881	0.0433543592442182	0.788281991351846	-2.10885517635754	-3.04445068598143	-1.17325966673366	1.14354369903621e-05	0.0242790294637852	0.0156352413812552	0.0329228175463153	3.9560992681003e-08	-0.00109564555086695	-0.0293005521224015	0.0271092610206676	0.93931483169105	-0.843937373358348	-1.03996451244561	-0.647910234271092	4.6828066369782e-17	cluster1	TMEM147-AS1
ENSG00000277631	0.0341941530980171	0.0234462489198537	0.0449420572761804	7.50249812887915e-10	0.108079382383174	0.0764700166468629	0.139688748119484	4.04502451525401e-11	1.63444740287012	1.0458065719767	2.22308823376354	7.1296951875488e-08	0.0241081162724396	0.0165512699619238	0.0316649625829559	4.52665109564889e-10	0.163799988376394	0.139141801233384	0.188458175519406	7.26956738293214e-38	2.73708648555204	2.56570942856859	2.90846354253547	1.47104946494536e-189	cluster2	PGM5P3-AS1
ENSG00000272462	0.017864786941194	0.00420293285911297	0.031526641023275	0.0105728784079006	0.00063931494153003	-0.0395399176937948	0.0408185475768548	0.975129386244638	-0.598770808250672	-1.3470027430645	0.149461126563158	0.117195302818657	0.0238746376678625	0.0184073617722572	0.0293419135634677	1.69051610120531e-17	-0.0556300959916226	-0.0734699602229091	-0.037790231760336	1.09521227976258e-09	-0.0802349199033892	-0.204223898136474	0.0437540583296956	0.204769674976713	cluster1	U91328.1
ENSG00000267653	0.023020738122356	0.0101579090775244	0.0358835671671875	0.000478727381230068	0.0984687073423401	0.0606393909526593	0.136298023732021	4.26524103608099e-07	-0.285423925282621	-0.989894885488318	0.419047034923076	0.42738754558088	0.0235484459425386	0.0142334643830571	0.0328634275020194	7.58750665541291e-07	0.101892459871738	0.0714974314314035	0.132287488312074	5.77483266215211e-11	1.71279877876267	1.50155005675313	1.92404750077218	6.17765085228111e-55	cluster2	AC002546.1
ENSG00000236901	0.0420599306983248	0.0264053190911047	0.057714542305545	1.82244161534574e-07	-0.0412083949840732	-0.0872482866271223	0.00483149665897601	0.0797894224231021	-0.542725892678285	-1.40009710022124	0.314645314864671	0.215110956586395	0.0235278581575714	0.0170523184458166	0.0300033978693256	1.29582342349118e-12	0.00467274131033419	-0.0164571141218511	0.0258025967425192	0.664726356895733	0.412575497408192	0.265720725909715	0.559430268906668	3.931295390581e-08	cluster1	MIR600HG
ENSG00000258875	0.0568477799576649	0.0443222263529597	0.0693733335623701	4.28397715523197e-18	0.221971553628673	0.185134157390503	0.258808949866843	1.20037825655591e-29	-0.0966115323288335	-0.782610603315495	0.58938753865783	0.782602205056683	0.0232293326587929	0.0176948932020135	0.0287637721155719	2.70216659636861e-16	0.392665587178414	0.374606566490509	0.410724607866317	3.2214068240141e-319	-0.10127117704778	-0.226783316263306	0.0242409621677469	0.113872852847251	cluster3	AL135818.1
ENSG00000281603	0.0403181539721092	0.0226911095324368	0.0579451984117813	8.50734918018873e-06	0.0246044074831952	-0.027236368663267	0.0764451836296574	0.352551452506257	-1.04230204332575	-2.00769938155703	-0.0769047050944638	0.0346645780103643	0.0231401619183121	0.01407991984286	0.0322004039937642	5.84102744243363e-07	0.0889690248281021	0.0594052179862741	0.11853283166993	4.02687838249729e-09	-0.373320343524708	-0.578791985880037	-0.167848701169379	0.000374364464502276	cluster1	MUC20-OT1
ENSG00000226891	0.0531371053329059	0.0434280140108037	0.0628461966550078	4.46133920703272e-25	0.00583355760382493	-0.022720680830036	0.0343877960376854	0.688964154018524	0.785508942263614	0.253761776646544	1.31725610788068	0.00389770728073137	0.022941985040902	0.0177863504143957	0.0280976196674087	4.19060034676838e-18	-0.000727328652432734	-0.0175502992723945	0.016095641967529	0.932474927253699	0.705120378692214	0.588198920604198	0.822041836780237	1.24384722965063e-31	cluster1	LINC01359
ENSG00000267328	0.0487918021142321	0.0193373300736461	0.0782462741548177	0.00121921953310204	0.271719500120544	0.185094501993708	0.358344498247379	1.27387129986133e-09	3.76882012792555	2.15565865866689	5.38198159718422	5.4649336594063e-06	0.0226187827288049	0.00711792117295634	0.0381196442846535	0.00426225624520217	0.0857104106451857	0.0351306939993524	0.136290127291019	0.000905384487136773	5.44805426200022	5.09651978253722	5.79958874146321	8.23713424127506e-180	cluster2	AC002398.2
ENSG00000224975	0.0569522107927961	0.0447898247151736	0.0691145968704184	4.16915750064682e-19	0.0232390983867475	-0.0125302296032491	0.0590084263767435	0.20327819820142	-0.384854711945808	-1.0509638368228	0.281254412931181	0.257827619730107	0.0224613017545587	0.0163344418712929	0.0285881616378245	8.17871039218055e-13	0.0532283763886178	0.0332362723557047	0.0732204804215308	1.91177432392771e-07	0.0606293806620603	-0.0783178960455304	0.199576657369651	0.392485100753134	cluster1	INE1
ENSG00000281691	0.0685218641819593	0.0566868934409146	0.0803568349230037	1.16737578648063e-27	0.0297894319077513	-0.00501697429302865	0.0645958381085312	0.093868900813516	0.147910853722993	-0.500266399732787	0.796088107178772	0.654820382150295	0.0224466494710005	0.0162950274946429	0.0285982714473584	1.0415046114498e-12	0.0521247909068855	0.0320518875166177	0.0721976942971523	3.78024847433716e-07	0.618320681732544	0.478811840787115	0.757829522677981	5.65838812292188e-18	cluster1	RBM5-AS1
ENSG00000223949	0.039325757487115	0.0303399508117966	0.0483115641624333	5.49855666400538e-17	0.0384321757179977	0.0120051025949419	0.0648592488410535	0.00448702202757676	0.510262881457054	0.0181285434571277	1.00239721945698	0.0424882019648906	0.0224134831530968	0.0170617531167052	0.0277652131894885	3.12894662859337e-16	0.0631485556808179	0.0456857206099796	0.0806113907516564	1.64763817303516e-12	0.929927329069472	0.808558744117522	1.05129591402142	1.9958281471741e-49	cluster1	ROR1-AS1
ENSG00000272316	0.0468617127041601	0.0351147172299027	0.0586087081784173	1.80248553707885e-14	0.0299242118648957	-0.00462346088073526	0.0644718846105266	0.0899847262319904	0.420766207805553	-0.222592819391295	1.0641252350024	0.200292050858603	0.0223339052149444	0.0179069011517062	0.0267609092781826	9.4022010069522e-23	0.0362659480806946	0.0218205180443199	0.0507113781170701	9.03222057062595e-07	0.190516897191705	0.0901196022836786	0.290914192099731	0.000202964420323714	cluster1	AL021368.2
ENSG00000232611	0.0400048131304176	0.0313598506151413	0.0486497756456938	1.02326084303295e-18	-0.0277457294969633	-0.0531703869364344	-0.00232107205749232	0.0327657918072454	0.000661542220383158	-0.472805455036033	0.4741285394768	0.997815706046296	0.0219288853424007	0.0167446925482318	0.0271130781365696	1.59571354062084e-16	-0.0133237793542539	-0.0302399360221714	0.00359237731366366	0.122743307421235	0.306295266200515	0.188726155040602	0.423864377360427	3.46549495391953e-07	cluster1	AL683813.1
ENSG00000197301	0.0437045053903231	0.0320394209917301	0.0553695897889159	5.43023564296102e-13	-0.00658490896613013	-0.0408916829183207	0.0277218649860598	0.706874843467622	4.25539236669902	3.61651944235899	4.89426529103905	2.95658329433632e-35	0.0218961370582443	0.0149485916197919	0.0288436824966973	7.28943812021686e-10	-0.0943264597400908	-0.116996482202707	-0.071656437277474	4.8325145044619e-16	2.16763343350058	2.01007433522384	2.32519253177731	1.74210552312535e-145	cluster2	AC090673.1
ENSG00000260884	0.0468907641722543	0.0324919019535178	0.0612896263909903	3.04130026970758e-10	0.0413887228598462	-0.000958035588511388	0.0837354813082037	0.0557920981552532	-0.0540811581977227	-0.84267752823022	0.734515211834775	0.893112450380581	0.021623277911426	0.0136412183992885	0.0296053374235634	1.16864343076947e-07	0.0734577590074416	0.0474120900670733	0.0995034279478084	3.48390406174548e-08	0.323059062359773	0.142038857416186	0.504079267303361	0.000474920484054501	cluster1	AC009120.3
ENSG00000228971	0.00416883121486246	-0.024548987606563	0.0328866500362879	0.776091166335152	0.0660495589072437	-0.0184089572116318	0.150508075026119	0.125755214369455	4.23022689327959	2.65741042113095	5.80304336542823	1.76987019787436e-07	0.0213151673630287	0.00640448532034295	0.0362258494057144	0.00510994449986812	0.0014536487437517	-0.0472002967158542	0.0501075942033576	0.95330720369917	2.68932060350625	2.35117044124407	3.02747076576842	5.43606438849863e-53	cluster2	AL356479.1
ENSG00000254810	0.0615311804477298	0.0466893012764963	0.0763730596189632	1.8261917517999e-15	0.0869875146071264	0.0433378523882531	0.130637176825999	0.000102312314638891	4.79004177579914	3.97718226918717	5.60290128241111	1.60555671718983e-28	0.0213061054271192	0.0143497631928396	0.0282624476613989	2.13716528320073e-09	-0.0314698647244578	-0.0541685913619171	-0.00877113808699849	0.00661406580255081	4.0251481738835	3.8673895784994	4.18290676926759	0	cluster2	AP001189.3
ENSG00000267523	0.0384223153714735	0.0164012464449649	0.0604433842979822	0.000660609958628368	0.117284311806973	0.0525207997711351	0.18204782384281	0.000410071292676024	-2.30810870554204	-3.51415781941461	-1.10205959166946	0.000189720150048558	0.0212297924490857	0.0115928596692784	0.0308667252288931	1.6207827171733e-05	0.121928597470386	0.0904830337782383	0.153374161162533	3.80172863253964e-14	-1.13022857722074	-1.34877863240082	-0.911678522040661	8.21971646216386e-24	cluster1	AC008735.2
ENSG00000228434	0.0436114959832483	0.0296752740284847	0.0575477179380117	1.38910336366101e-09	0.0101647564074079	-0.0308213865138805	0.0511508993286963	0.627051845675135	-0.922019807068886	-1.68527831170219	-0.15876130243558	0.0181538122960866	0.0212213766423523	0.0137361645883016	0.0287065886964035	2.957457710618e-08	0.0177829507815173	-0.00664149190922058	0.0422073934722535	0.153667255075161	-0.0368679368096876	-0.20662044466937	0.132884571049994	0.67036938168344	cluster1	AC004951.1
ENSG00000234912	0.0211295897267266	0.0055725361000822	0.0366866433533709	0.00793315791007779	-0.0270252883090479	-0.0727782639322476	0.0187276873141517	0.247350732430674	-1.94666095846995	-2.79868911402858	-1.09463280291132	8.7037374215329e-06	0.0209365867617022	0.0133543501579259	0.0285188233654785	6.65800067313511e-08	0.0263497715185582	0.0016087351846152	0.0510908078525013	0.0369245757423917	-1.30485838538517	-1.47681125317063	-1.13290551759971	1.52312804742873e-48	cluster1	SNHG20
ENSG00000260280	0.0234381830169021	0.00794708985655185	0.0389292761772522	0.00311809920770504	0.0236368801329851	-0.0219221071117674	0.0691958673777376	0.309543711718366	-2.23847200488793	-3.08688763999216	-1.39005636978371	2.98501156396605e-07	0.0209165687950688	0.0143052420027902	0.0275278955873473	6.28090543704805e-10	0.0621463842635792	0.0405734520364486	0.0837193164907099	1.77308690278166e-08	-1.20436413631693	-1.35429833927138	-1.05442993336248	5.50240635318534e-54	cluster1	SLX1B-SULT1A4
ENSG00000236120	0.0302721678655223	0.0174187950486623	0.0431255406823823	4.59746189972469e-06	0.152124992375718	0.114323486558543	0.189926498192892	1.08612149801805e-14	1.13931532733084	0.435362265479834	1.84326838918185	0.00157484604129318	0.0208778675794919	0.0131604556370048	0.0285952795219784	1.2155361011159e-07	0.215598004648349	0.190415887648996	0.240780121647702	8.22196753197717e-61	0.877197438094932	0.7021790121688	1.05221586402107	1.75530980481475e-22	cluster3	AC110995.1
ENSG00000237491	0.031281248118038	0.0116191977478113	0.0509432984882647	0.00188897806841847	0.0542373747321491	-0.00358831211580147	0.1120630615801	0.0664064804566121	-0.168554622190829	-1.24540509230511	0.908295847923454	0.759092364844593	0.020664251093636	0.0111998977626392	0.0301286044246329	1.92540604610416e-05	0.0525743543943672	0.0216919219571038	0.0834567868316308	0.000856924772402624	-0.235039313430299	-0.449675545724788	-0.0204030811358093	0.0319204909680732	cluster1	AL669831.5
ENSG00000224958	0.013950404604126	0.0015190498022625	0.0263817594059895	0.0281487306566329	0.036015524503164	-0.000544834987972601	0.0725758839943007	0.0538888633438716	3.09052078190609	2.40968078757798	3.77136077623419	4.23419621182557e-18	0.0205766542957478	0.0113503299715606	0.029802978619935	1.27247350527286e-05	0.0851951253088361	0.0550893877458893	0.115300862871783	3.13493910531648e-08	2.96883802424364	2.75959990499625	3.17807614349103	9.39219210260958e-154	cluster2	PGM5-AS1
ENSG00000228526	0.0498533664485787	0.0373377776697334	0.0623689552274238	1.96356727100929e-14	0.0299473922874314	-0.00686069760227459	0.0667554821771368	0.111211970606505	0.0165665499755824	-0.668886767785447	0.702019867736612	0.96223101149954	0.0205401958637927	0.0149744807788498	0.0261059109487352	5.78283437337351e-13	0.0224215081324191	0.0042604342518751	0.0405825820129631	0.0155823187740466	0.317643678666956	0.19142225876875	0.443865098565163	8.50754428382309e-07	cluster1	MIR34AHG
ENSG00000280195	0.0337036327696315	0.0252084764104602	0.0421987891288029	2.46730294648612e-14	0.00760545781856891	-0.017378622788491	0.0325895384256289	0.550929423102346	-0.940463770611011	-1.40572618967796	-0.475201351544056	8.14657812593321e-05	0.0205230852573532	0.0155390092673784	0.025507161247328	9.5641136318615e-16	-0.0149578442028342	-0.0312210145050751	0.00130532609940685	0.07153010113932	-0.379546147504854	-0.492576933079397	-0.266515361930311	5.36716629077943e-11	cluster1	AC245140.2
ENSG00000215424	0.0455141191459924	0.0287171885922391	0.0623110496997458	1.43822022692854e-07	0.00409591738748303	-0.0453035108470667	0.0534953456220338	0.870948716144889	-1.92139138364897	-2.84132507432224	-1.00145769297571	4.70669207384602e-05	0.0204187493403685	0.0128836160333286	0.0279538826474084	1.15845102553242e-07	-0.0488140161783369	-0.0734013532231516	-0.0242266791335222	0.000101641793807055	-1.10249603781228	-1.27338067898083	-0.931611396643727	7.34553263559318e-36	cluster1	MCM3AP-AS1
ENSG00000197815	0.0653603921923654	0.0547891727014558	0.0759316116832751	5.31644111619353e-31	0.0224813693909911	-0.00860837030410886	0.0535711090860907	0.156817053833375	0.0387595098821414	-0.540204660391015	0.617723680155298	0.89564242909301	0.0202506513084482	0.0153942314352674	0.0251070711816286	4.18537815141205e-16	0.0021078580915418	-0.0137387669630492	0.0179544831461328	0.794334029022949	0.55742627989999	0.447290528669564	0.667562031130424	6.88569430410293e-23	cluster1	AC122129.1
ENSG00000267121	0.0383766370276017	0.0237882107927782	0.052965063262425	3.22983723203528e-07	0.274940340845128	0.23203607851363	0.317844603176625	5.55242914787164e-33	-0.484489474973301	-1.2834678802461	0.314488930299498	0.235013597284913	0.0199881225554222	0.0113654032495113	0.0286108418613332	5.72644202073689e-06	0.449591997238363	0.421455838635942	0.477728155840785	1.00247865076732e-189	-0.371546620597003	-0.567095953892946	-0.175997287301059	0.000199255883895437	cluster3	AC008105.3
ENSG00000281060	0.0486275642926115	0.0320810652312559	0.0651740633539671	1.22592180893317e-08	0.0214729974492437	-0.0271899169027973	0.0701359118012846	0.387394888654781	-0.763149220908341	-1.66936728857983	0.143068846763148	0.0992510328842551	0.0199291357152807	0.0116967536168728	0.0281615178136887	2.17257261418111e-06	0.0675411377628339	0.0406786596768595	0.0944036158488083	8.69859236466901e-07	-0.291739838975666	-0.478436955473195	-0.105042722478137	0.00221032250209018	cluster1	MUC20-OT1
ENSG00000230565	0.0479159223427421	0.0344661320288462	0.0613657126566381	6.38056569749301e-12	0.0164727936419932	-0.0230827638007669	0.0560283510847533	0.414632137451383	-0.275220340133387	-1.01183797409027	0.461397293823494	0.46421624647896	0.0197584161955008	0.0142279161756564	0.0252889162153448	3.01476032684393e-12	0.0208757903662806	0.00282962416412253	0.0389219565684398	0.0234344330861578	-0.216737492301635	-0.34216029145646	-0.0913146931468016	0.000714715938355824	cluster1	ZNF32-AS2
ENSG00000231943	0.030991346168664	0.0217247192230525	0.0402579731142754	1.03374272003003e-10	0.0773624990623645	0.0501095392843183	0.104615458840411	3.67333520292698e-08	0.978951541670516	0.471437249169988	1.48646583417104	0.000168848678692804	0.0196800936039735	0.0132048635251613	0.0261553236827858	2.82877182777201e-09	0.113848016437947	0.0927191713461509	0.134976861529743	1.11117444485347e-25	2.19515561735201	2.04830786782808	2.34200336687594	1.04654581326332e-168	cluster2	PGM5P4-AS1
ENSG00000277182	0.0338066162185999	0.0208674758945139	0.0467457565426859	3.86731837001423e-07	-0.0610214060854639	-0.0990751523822017	-0.0229676597887259	0.00173839712520088	-0.901042033333773	-1.60969240694718	-0.192391659720369	0.0129141995936511	0.0196557990222102	0.0135412730427514	0.0257703250016693	3.34130702011531e-10	-0.0439594415517423	-0.0639112997339684	-0.0240075833695163	1.6162950403996e-05	-0.812649431651353	-0.951316995361125	-0.67398186794158	5.39333262216034e-30	cluster1	AC006449.5
ENSG00000282749	0.0338066162185999	0.0208674758945139	0.0467457565426859	3.86731837001423e-07	-0.0610214060854639	-0.0990751523822017	-0.0229676597887259	0.00173839712520088	-0.901042033333773	-1.60969240694718	-0.192391659720369	0.0129141995936511	0.0196557990222102	0.0135412730427514	0.0257703250016693	3.34130702011531e-10	-0.0439594415517423	-0.0639112997339684	-0.0240075833695163	1.6162950403996e-05	-0.812649431651353	-0.951316995361125	-0.67398186794158	5.39333262216034e-30	cluster1	AC006449.10
ENSG00000281915	0.0452180708444134	0.0279082984089429	0.0625278432798839	3.88502387754289e-07	0.0413851959469738	-0.00952248974273903	0.0922928816366867	0.111503077085127	-0.883515777335556	-1.83153677380973	0.0645052191386157	0.0681555954753904	0.0195119598223627	0.0113867277757901	0.0276371918689352	2.61698631541816e-06	0.084930149434826	0.0584173047702517	0.111442994099399	3.84495109432262e-10	-0.29935010076996	-0.48361722732397	-0.115082974215937	0.00146523109454494	cluster1	MUC20-OT1
ENSG00000246451	0.061177260200624	0.0467244337214838	0.0756300866797639	4.95186428726674e-16	0.0489080722250342	0.00640260599369679	0.0914135384563711	0.0244079274352654	-0.109941556641358	-0.901493439353914	0.681610326071207	0.785522502799741	0.019440613310673	0.0135198911184054	0.0253613355029406	1.40022970198916e-10	0.0538667917511058	0.0345473203949733	0.0731862631072383	4.96292152734653e-08	0.373853379004175	0.239580971860555	0.508125786147796	5.18063692302761e-08	cluster1	AL049840.1
ENSG00000270580	-0.00339386076197694	-0.0227059680236145	0.0159182464996606	0.73061238673192	-0.0250900200048943	-0.081886531348213	0.0317064913384245	0.386865209772527	0.544944964768473	-0.512739833714325	1.60262976325127	0.312905779178581	0.0187953620087527	0.00864426638576635	0.0289464576317391	0.000288656151634371	0.028668211898385	-0.00445507859779302	0.0617915023945629	0.0899099811656111	0.366518992112387	0.136308554908707	0.596729429316066	0.00182056151427183	cluster1	AC139256.2
ENSG00000265206	-0.0033976945380124	-0.0146536964382405	0.00785830736221559	0.554277940799596	0.294480417973449	0.261376747258205	0.327584088688692	1.97140118375801e-57	-0.446359999456305	-1.06282830818478	0.170108309272178	0.156275061968902	0.0185801768866893	0.0115619759542616	0.0255983778191164	2.23786048211274e-07	0.739127727709996	0.716227154522711	0.762028300897283	0	-0.397788870358433	-0.556950321008034	-0.238627419708832	1.01010430559212e-06	cluster3	AC004687.1
ENSG00000262370	0.0333531614444851	0.0230122545381268	0.0436940683508434	4.4355118599928e-10	0.228311589541149	0.197899194433243	0.258723984649056	2.96533563559846e-43	0.0879604926130486	-0.478389926282332	0.654310911508436	0.760904250728785	0.0185131980670344	0.0130776892620857	0.0239487068719831	2.85810658575762e-11	0.233284321245438	0.215548113861758	0.251020528629119	3.56368620542607e-134	0.26496290612995	0.14169435415432	0.38823145810558	2.58564631477854e-05	cluster3	AC108134.3
ENSG00000234771	0.0275137935208722	0.0161570823102334	0.0388705047315111	2.45542126943207e-06	0.0100652465274243	-0.0233346082040761	0.0434651012589245	0.554934494986173	-0.264261315959814	-0.886245268592093	0.357722636672464	0.40526324775632	0.0184942575043626	0.0139496049776476	0.0230389100310777	2.0379277839934e-15	0.0743420770546382	0.0595127570051159	0.0891713971041613	1.71743834139048e-22	-0.356423527987649	-0.459488899842167	-0.253358156133129	1.427207965493e-11	cluster1	SLC25A25-AS1
ENSG00000228401	0.0246735372845009	0.0163840515824916	0.0329630229865103	8.04752897992064e-09	0.0648152692620469	0.0404360618391625	0.0891944766849312	2.43066318897495e-07	1.29778756455351	0.843789308668077	1.75178582043894	2.96174281108497e-08	0.0181717616958635	0.0128745293508894	0.0234689940408376	2.06768136723607e-11	0.0403281219358319	0.0230431142573496	0.0576131296143143	4.98043407548815e-06	1.52617843713545	1.40604577171709	1.6463111025538	5.3399754650735e-126	cluster2	AL590226.1
ENSG00000236333	0.0229965507399116	0.0108261546179903	0.0351669468618327	0.000228252995455695	0.0987872042260438	0.0629943188600595	0.134580089592027	8.50283041165305e-08	-0.574209949949107	-1.24075776864523	0.0923378687470206	0.0917400030375385	0.0180015388031801	0.0108499789134274	0.0251530986929327	8.45771279609717e-07	0.0627191341376398	0.0393834071849071	0.0860548610903726	1.46547034640038e-07	1.60376086785486	1.44157505165782	1.7659466840519	1.628628999625e-79	cluster2	TRHDE-AS1
ENSG00000278884	0.016151467519486	0.0040524704515528	0.028250464587419	0.00906356773204136	0.00668208001055306	-0.0289008222021269	0.042264982223233	0.712932214743502	2.69649090825	2.03385347038421	3.35912834611578	5.63737151368966e-15	0.0179918843528192	0.0118760757206027	0.0241076929850358	8.83408407381711e-09	-0.0622420795934974	-0.082198123105217	-0.0422860360817778	1.08651171729201e-09	1.51971075190516	1.38101409970453	1.65840740410577	3.96667062722255e-96	cluster2	CU634019.2
ENSG00000233038	0.0259345928086855	0.0175585609874573	0.0343106246299137	2.04448477615619e-09	0.141433895957577	0.116800158173229	0.166067633741925	2.93414772522403e-27	0.337791467540732	-0.120946743100816	0.796529678182279	0.149375569175321	0.0176719934127574	0.0116673373086398	0.023676649516875	8.71454702736641e-09	0.236947262729655	0.21735391282406	0.256540612635251	3.42240382516842e-115	0.389683129921612	0.25350723735525	0.525859022487974	2.19934931539745e-08	cluster3	AC011899.2
ENSG00000245812	0.0396354509922474	0.02318026416833	0.0560906378161647	2.8000922164454e-06	0.127421645439931	0.0790272785052785	0.175816012374583	3.15361423012666e-07	3.06086067591631	2.15964359359279	3.96207775823983	5.39789075136597e-11	0.0172945368210439	0.00802298458072589	0.0265660890613619	0.000260014088427101	0.13996117489421	0.109707857458095	0.170214492330323	1.99717948020345e-19	4.36638805176026	4.15612423649611	4.57665186702443	3.7694639813232e-296	cluster2	LINC02202
ENSG00000267199	0.0278642971829491	0.0155014939912789	0.040227100374619	1.14498603025108e-05	-0.0297024665726694	-0.0660612171842981	0.00665628403895925	0.109763969438384	-0.0256028031911334	-0.702688365388618	0.651482759006351	0.940940497787221	0.0172754498010333	0.0118877173622777	0.022663182239789	3.69997245796789e-10	0.0261216813759841	0.00854136952467251	0.0437019932272958	0.00361183586174047	-0.239394945537242	-0.361580006768839	-0.117209884305645	0.00012518129597451	cluster1	AP001029.2
ENSG00000258634	0.0140884866059225	-0.000990445934191766	0.0291674191460366	0.0674623740879676	-0.041468659973109	-0.0858154912876274	0.00287817134140948	0.067233551191439	0.0408355764695156	-0.785006860554838	0.866678013493858	0.922819969794017	0.0167748215787474	0.0102523471228794	0.0232972960346154	4.87607114700568e-07	-0.0302376195141335	-0.0515206242438295	-0.00895461478443714	0.00538860850664647	1.34288308851811	1.1949639129037	1.49080226413251	7.793579769138e-68	cluster1	AL160006.1
ENSG00000261654	0.0296450228146896	0.0223836296324624	0.0369064159969167	4.64452269599244e-15	0.0168110669819838	-0.00454454142756129	0.0381666753915289	0.123281207973439	-0.0385619823440115	-0.436253703946281	0.359129739258259	0.849323632309365	0.0167585730296827	0.012525967278543	0.0209911787808224	1.10821376438578e-14	0.0059872157999881	-0.00782388745997207	0.0197983190599483	0.395573672497631	0.0814579254723631	-0.0145307300057954	0.177446580950522	0.0963501420656812	cluster1	AL360270.2
ENSG00000274272	0.010895948345859	-0.00204153602488795	0.0238334327166059	0.0992211649424743	-0.000847292777170194	-0.0388961689491032	0.0372015833947628	0.965198545614659	-0.293344084665947	-1.00190376508621	0.415215595754319	0.41737774584545	0.0167360088466842	0.00993889498372847	0.02353312270964	1.4543580293087e-06	0.133449698405736	0.111270538108155	0.155628858703316	1.69523070685232e-31	-0.708569775270885	-0.862717328621771	-0.554422221919999	3.35439543926464e-19	cluster1	AC069281.2
ENSG00000270412	0.0412492223163458	0.0233043750711378	0.0591940695615534	7.68219405379382e-06	0.167812400786238	0.11503697310719	0.220587828465286	7.65828706761035e-10	3.32171580543179	2.33891305453495	4.30451855632864	6.6429911834375e-11	0.0163618923291475	0.00587933451526017	0.0268444501430348	0.00223599208597767	0.209125173457081	0.174920313163368	0.243330033750797	1.90395863567202e-32	4.39423551042014	4.15650804660989	4.6319629742304	7.45848278094392e-244	cluster2	AL136084.3
ENSG00000225938	0.0217906931154573	0.0100850073046019	0.0334963789263126	0.000281923943091936	0.17561608048497	0.141189898612096	0.210042262357843	3.50037304633955e-22	2.11400758267138	1.47291100163947	2.7551041637033	1.84517781078089e-10	0.0161257550902594	0.00865580766493476	0.023595702515584	2.38626813721701e-05	0.269999827361763	0.245625193553773	0.294374461169757	4.47936405022889e-98	2.4200633299715	2.25065699921263	2.58946966073036	1.24545994816545e-155	cluster2	AL109741.1
ENSG00000225670	0.0193372584457231	0.00877052292124158	0.0299039939702046	0.000356472441800732	0.122833826218061	0.0917572737762549	0.153910378659867	3.04814084700529e-14	1.88154902715135	1.30283043459085	2.46026761971185	3.24442912059145e-10	0.0160657431409462	0.0104031390934959	0.0217283471883965	2.89048979271523e-08	0.121586233119053	0.10310900801994	0.140063458218165	3.33206712380901e-37	1.54236958822504	1.41395088329993	1.67078829315015	9.32292647187831e-114	cluster2	CADM3-AS1
ENSG00000279066	0.0437332375757791	0.0365091213191406	0.0509573538324177	6.90588252257327e-30	0.00719721250162347	-0.0140487652343574	0.0284431902376043	0.506925508020824	-0.364617585451765	-0.760267725729163	0.0310325548256329	0.0712812439800633	0.0159792269681266	0.0111987886551103	0.0207596652811429	6.54527886395199e-11	0.0251321027536223	0.00953340751696829	0.0407307979902763	0.00160320452895017	0.106976508878332	-0.00143610340882671	0.215389121165491	0.0531946652627294	cluster1	HEXDC-IT1
ENSG00000272669	0.00156983237744983	-0.0138746866053521	0.0170143513602517	0.842146641721081	0.1041641682222	0.0587421546783281	0.149586181766071	8.06478805949284e-06	-1.66917792363982	-2.515042785857	-0.823313061422631	0.000119394448885261	0.0159512810956474	0.00787173667828262	0.0240308255130116	0.000111066480724851	0.232319752800184	0.205955988064569	0.258683517535799	3.58149907820684e-64	-1.04864117780996	-1.23187218279787	-0.865410172822063	1.04975161941196e-28	cluster1	AL021707.6
ENSG00000261888	0.0292525780651762	0.0174053030841043	0.0410998530462482	1.58051877221723e-06	-0.0608817316704488	-0.0957243243887752	-0.0260391389521224	0.000648814387313604	2.39295293812942	1.74410180649673	3.04180406976211	1.20385377123402e-12	0.0159053912851726	0.00922831206875935	0.022582470501586	3.14490021123503e-06	-0.0699618994596467	-0.0917493835663314	-0.0481744153529622	3.4907735446038e-10	3.36340978827498	3.21198442664471	3.51483514990524	0	cluster2	AC144831.1
ENSG00000251417	0.0148953697804849	0.00693857981138189	0.0228521597495879	0.000260570920367955	0.0021797308645627	-0.0212210252318099	0.025580486960935	0.855187381765963	-0.348393386448346	-0.78417057435565	0.087383801458962	0.117548435967577	0.01588847813493	0.0114201968339696	0.0203567594358903	3.79878838640693e-12	-0.00553002626112241	-0.020110145003695	0.00905009248145018	0.457298782093546	0.0998432976669296	-0.00149009825871041	0.20117669359257	0.0535471883401139	cluster1	AC145285.2
ENSG00000272783	0.0240094689244072	0.00841314673738027	0.039605791111434	0.0026370170476474	0.127669915505496	0.0818014518516537	0.173538379159339	6.63774132591018e-08	1.73601794433453	0.881839129668003	2.59019675900105	7.45411131285009e-05	0.0152268585924808	0.0051080177437102	0.0253456994412514	0.0032057292124123	0.0920659886058417	0.0590479462814786	0.125084030930205	4.95523856291837e-08	2.47895821843023	2.24947926735868	2.70843716950178	1.20835023458621e-93	cluster2	AC147067.2
ENSG00000236213	0.0121090210729964	0.00282206308011284	0.0213959790658799	0.0107977746767037	0.265511538088059	0.238198785116999	0.29282429105912	2.43010914037647e-66	0.443103330013593	-0.0655244525553989	0.951731112582584	0.0881475298711681	0.0151740763184761	0.00957658439327426	0.0207715682436779	1.14536517637484e-07	0.397047074591308	0.37878231204995	0.415311837132667	4.24511084219716e-319	-0.126494952154685	-0.253437019415566	0.000447115106196091	0.0508931281948744	cluster3	AC006369.1
ENSG00000232063	0.0402701176907982	0.0272561059057446	0.0532841294758519	2.09064776956072e-09	0.0550491066014201	0.0167751648736742	0.0933230483291653	0.00494397254447755	0.576688548520221	-0.136062382584541	1.28943947962498	0.113202411673434	0.0151552683683171	0.0100632109370163	0.020247325799618	5.93316621120225e-09	0.0284282118070736	0.0118126952377814	0.0450437283763659	0.000806896333646749	0.601696766799976	0.486217136712407	0.717176396887546	3.84099164796487e-24	cluster1	AL691447.2
ENSG00000225783	0.0284614187110074	0.0131957303473917	0.0437271070746232	0.00027594853951076	0.322262375635081	0.277366299274218	0.367158451995945	4.45661085539449e-40	2.22794448693451	1.39187381366076	3.06401516020826	2.28275261282554e-07	0.0150684981494844	0.00767425579322559	0.0224627405057431	6.628066870725e-05	0.377484961491884	0.353357355304147	0.401612567679624	7.88030372802706e-183	0.667593222103613	0.49990375991693	0.835282684290307	7.95999334190971e-15	cluster3	MIAT
ENSG00000242086	0.0397681618478514	0.023297138061198	0.0562391856345044	2.65346040204016e-06	0.0317474364640681	-0.0166935066531561	0.0801883795812922	0.199352218310774	-0.839821704545131	-1.74190614507627	0.0622627359860202	0.0684451387182454	0.0150104168508242	0.00719291156162478	0.0228279221400237	0.000170451883783551	0.0724397885178803	0.0469310643104945	0.0979485127252677	2.80676953479334e-08	-0.279583629105144	-0.456872010311351	-0.102295247898936	0.00201168367093974	cluster1	MUC20-OT1
ENSG00000204685	0.0106596446902212	-0.00205753416916838	0.0233768235496106	0.100830340619882	0.041729209458691	0.00432824727694464	0.0791301716404366	0.0290658669638155	-0.0426452198067232	-0.739139215875302	0.653848776261856	0.904510861800939	0.0144869110841474	0.0087289372814245	0.0202448848868703	8.55732585400547e-07	-0.000609476137464141	-0.0193978952422055	0.0181789429672771	0.949309034790983	0.602492568457116	0.47191103166905	0.733074105245182	2.48204983381779e-19	cluster1	STARD7-AS1
ENSG00000261501	0.031332001822812	0.0243175062956613	0.0383464973499628	1.33858700201323e-17	0.0174944848396009	-0.00313500263051444	0.0381239723097162	0.096906663604791	-0.0244868133740902	-0.408656453050373	0.359682826302187	0.900614500086996	0.0144586067399318	0.01050163369787	0.0184155797819936	9.69916927111524e-13	0.0153823560062886	0.00247064948458419	0.028294062527993	0.019600345399905	0.160523703846325	0.0707859525878817	0.250261455104768	0.000460685959099908	cluster1	AC079341.2
ENSG00000281794	0.0395600600985347	0.0231428113933115	0.0559773088037574	2.77467939161602e-06	0.0310189371685818	-0.0172638545371446	0.0793017288743079	0.208361457967892	-0.802572062951677	-1.70171135175001	0.0965672258466535	0.0806186577308586	0.0144346374598531	0.00659401181033546	0.0222752631093707	0.000312576710062308	0.0720347180268512	0.0464505514790877	0.0976188845746147	3.67173025492805e-08	-0.274629624571749	-0.452442338170719	-0.0968169109727786	0.00248702709337141	cluster1	MUC20-OT1
ENSG00000230724	0.0299143563020428	0.00818800947232024	0.0516407031317656	0.00711907705073496	0.0573557729370802	-0.00654096745719316	0.121252513331354	0.078928630556615	-1.38512848539881	-2.57503627003558	-0.195220700762053	0.0227962052713894	0.0143724403272879	0.00423599864598555	0.0245088820085902	0.00548167913013198	0.0683594183506553	0.0352839440494321	0.101434892651876	5.21669755217518e-05	-0.684688092702229	-0.914566202199899	-0.454809983204556	5.78133894118367e-09	cluster1	LINC01001
ENSG00000280512	0.0395566913230132	0.023140380108352	0.0559730025376744	2.77643597556236e-06	0.0291530232810291	-0.0191270112841834	0.0774330578462417	0.236989503370746	-0.775077155100506	-1.67416509944934	0.124010789248324	0.0915138142767444	0.0143199647413086	0.00649416295595995	0.0221457665266572	0.000339897205052674	0.0711277275280384	0.0455919316367421	0.0966635234193347	5.11741724457645e-08	-0.267699795729923	-0.445176328055646	-0.0902232634042004	0.00313417451808769	cluster1	MUC20-OT1
ENSG00000228536	0.0359601759718368	0.0225133171789872	0.0494070347646861	2.07206277841785e-07	0.126167349044082	0.0866204131445903	0.165714284943573	6.751604305355e-10	2.60343434449139	1.86697726397414	3.33989142500865	9.13816148212874e-12	0.0142832617748602	0.00540267083284263	0.0231638527168778	0.00163354200039784	0.172817608273824	0.143840007778752	0.201795208768897	5.53089846481666e-31	2.97461231088388	2.77321486578843	3.1760097559793	3.79280310369761e-165	cluster2	AL513283.1
ENSG00000282953	0.0394941748491141	0.0230839456319674	0.0559044040662608	2.85324945132688e-06	0.0291786567585624	-0.0190834907767087	0.0774408042938335	0.236404310321452	-0.773493115617487	-1.67224796134438	0.125261730109408	0.092056776163367	0.0142458455583408	0.00642515776633095	0.0220665333503506	0.000361584891653405	0.0711567121966085	0.0456376033993212	0.0966758209938957	4.95437827391319e-08	-0.267693901099738	-0.445054456324457	-0.090333345875019	0.00311529094324106	cluster1	MUC20-OT1
ENSG00000224810	0.0343017119720384	0.0224662947573612	0.0461371291867156	1.92067404121493e-08	0.0157906251450729	-0.0190170941255025	0.0505983444156483	0.374210305142517	-0.169274483893376	-0.81747618980106	0.478927222014309	0.608917222460891	0.0142019730364771	0.00906917337569427	0.01933477269726	6.26236567811126e-08	0.00786138450294953	-0.00888707502666111	0.0246098440325602	0.357654290795997	-0.0498105294340433	-0.166214127417302	0.0665930685492153	0.401699883744614	cluster1	AL355482.1
ENSG00000262001	0.026064470644059	0.0126741263860862	0.0394548149020318	0.000147307653353685	0.00452662096021213	-0.0348541068513832	0.0439073487718081	0.821816271217763	0.430456231529649	-0.302905662966597	1.1638181260259	0.25033408109398	0.0141338978777378	0.0080320795622312	0.0202357161932443	5.81899027050848e-06	0.0374065451166478	0.0174961523742373	0.0573169378590583	0.000234705075809879	0.0981823667214348	-0.0401970077146935	0.236561741157563	0.164428649698425	cluster1	DLGAP1-AS2
ENSG00000245164	0.012241554383237	-0.000988339318486359	0.0254714480849602	0.0701463186053718	0.578070026563831	0.539161180547141	0.616978872580518	2.07448540101321e-125	0.879735122086344	0.155160777905253	1.60430946626745	0.0175764944621865	0.0140288304966921	0.00904817802918872	0.0190094829641945	3.62864933977824e-08	0.714115700299025	0.697863701040143	0.730367699557906	0	-0.254039202718987	-0.36699234833876	-0.141086057099213	1.07462676121547e-05	cluster3	LINC00861
ENSG00000239677	-0.00545055157232752	-0.0228738172331363	0.0119727140884813	0.539969783249629	0.0211353654548696	-0.030106101482689	0.0723768323924281	0.419105314559262	2.24815106435344	1.29391427498081	3.20238785372606	4.5648640554846e-06	0.0139763255937337	0.00607469556752019	0.0218779556199473	0.000533193530961728	-0.046510282790125	-0.0722935082144754	-0.0207270573657745	0.000412239215974399	1.87892015940684	1.69972396517168	2.058116353642	1.24946585159032e-88	cluster1	PDZRN3-AS1
ENSG00000236914	0.00729235327432675	-0.00432704821895115	0.0189117547676047	0.219053220061338	0.0463134889743465	0.0121410675096796	0.0804859104390134	0.00806737777122546	2.57611129533334	1.93974033071463	3.21248225995207	7.68293295126525e-15	0.0139533738742653	0.00760772797362099	0.0202990197749096	1.68006706159978e-05	0.0293099337396313	0.00860392521017103	0.0500159422690915	0.00556039686461104	2.19886080997699	2.05495182011199	2.34276979984201	2.28004610876322e-175	cluster2	LINC01852
ENSG00000273448	0.057027876305273	0.0442719151569652	0.0697838374535807	1.25804480235731e-17	0.0113360930762143	-0.026178927021772	0.0488511131742008	0.553860084495903	-0.0200181083949032	-0.718636131473261	0.678599914683455	0.955228826896363	0.0138586187330269	0.00375481081967547	0.0239624266463785	0.00721548540468991	0.0210705897956386	-0.0118983996673002	0.0540395792585777	0.210429111125539	0.234032464699432	0.00489443629907136	0.463170493099795	0.0453812371787484	cluster1	AC006480.2
ENSG00000259363	0.0250032955573534	0.00934921294314237	0.0406573781715642	0.00181241397176072	0.134377436876415	0.0883391009909556	0.180415772761873	1.53073084667762e-08	2.36989985862208	1.51255762294931	3.22724209429485	8.12842710233765e-08	0.0138559446720663	0.00450438451107503	0.0232075048330576	0.00370739190057897	0.182563597844358	0.152049212470664	0.21307798321805	3.62269522114319e-31	2.50223547920417	2.29015721364992	2.71431374475843	4.07428266605834e-110	cluster2	AC090825.1
ENSG00000227543	0.0565123410798926	0.043690897297633	0.0693337848621522	3.38321847973757e-17	0.0704661128269127	0.0327585096455972	0.108173716008228	0.000267085390622398	-1.25332150918911	-1.95552588281725	-0.551117135560973	0.000495911478183204	0.0138388258787467	0.008218154517066	0.0194594972404275	1.45567156449767e-06	0.0754985644341448	0.0571581667853511	0.0938389620829385	9.74877916795864e-16	-0.419234487704574	-0.546702227110033	-0.291766748299115	1.30600350725536e-10	cluster1	SPAG5-AS1
ENSG00000205885	0.00718643959589973	-0.0121109883494711	0.0264838675412706	0.465679557771447	0.125196906275701	0.0684435665004329	0.181950246050968	1.74137072752543e-05	0.691697814070868	-0.365183028144652	1.74857865628639	0.199978580596498	0.0136219036113317	0.00522912012524679	0.0220146870974165	0.00148008506705019	0.170061905449482	0.142676033440591	0.197447777458372	2.12327681981619e-33	0.366016632261138	0.175681871615961	0.556351392906315	0.000166617260364094	cluster1	C1RL-AS1
ENSG00000238121	0.0341932582943913	0.0205777522534498	0.0478087643353328	1.05248328514283e-06	0.439751804050357	0.399708880053372	0.479794728047341	1.94728043235583e-80	-0.148280604332064	-0.893974151289582	0.597412942625454	0.696841110185802	0.0134994805728366	0.00710079222863615	0.0198981689170367	3.63426022960821e-05	0.679234619465676	0.658355532055692	0.700113706875661	0	-0.282222464299355	-0.427334371029191	-0.137110557569525	0.000140334387562858	cluster3	LINC00426
ENSG00000238260	0.0072630343306763	-0.00169852590390297	0.0162245945652556	0.112597498207655	0.00302295286369242	-0.0233328119744714	0.0293787177018563	0.822192901543015	-0.528412385855148	-1.01921879565751	-0.0376059760527861	0.0351761876193795	0.0132106919258092	0.00815571448340954	0.0182656693682089	3.18581012451939e-07	0.0499616017610988	0.0334670781653323	0.0664561253568653	3.19618045791139e-09	-0.202096755982346	-0.316735471869766	-0.0874580400949262	0.000556467130700844	cluster1	AL513320.1
ENSG00000235423	0.00335877646581837	-0.0162002656722313	0.022917818603868	0.736531348742654	-0.0250523319369123	-0.0825750736868464	0.0324704098130209	0.393596006991722	-0.816562183357	-1.88777110230257	0.25464673558857	0.135583774369872	0.0131596740864508	0.00436757790620712	0.0219517702666946	0.00337263658846557	-0.0999077060559628	-0.128596545828992	-0.0712188662829355	1.03081163946121e-11	0.208129946898795	0.00873941992873634	0.407520473868853	0.0408447598875654	cluster1	AC068768.1
ENSG00000130600	0.0281207654895306	-0.00871506769348263	0.0649565986725438	0.135007563240507	-0.144424427557573	-0.252757857404226	-0.0360909977109223	0.00915654700783146	8.88898667832378	6.87156308651748	10.9064102701301	3.46518304282296e-17	0.0129597811631163	-0.00425637980951844	0.0301759421357518	0.140196567450521	-0.259387401349758	-0.315564184852247	-0.203210617847272	2.33751563315685e-19	8.41720510476402	8.02677040769502	8.80763980183304	7.93319770784391e-315	cluster2	H19
ENSG00000254389	0.0106776943612081	-0.00888697453092505	0.0302423632533412	0.285107479026833	-0.0700727036279191	-0.127611993546201	-0.0125334137096375	0.0172377704571604	-2.25223879715043	-3.32375588196201	-1.18072171233884	4.21519968749674e-05	0.0126126467252434	0.00407340482841809	0.0211518886220688	0.00381648304599079	-0.0921278714001582	-0.119991641033575	-0.0642641017667413	1.04489824785573e-10	-1.9070454153538	-2.10070161597166	-1.71338921473594	6.60600880093724e-79	cluster3	RHPN1-AS1
ENSG00000273000	0.0188061284728889	0.00460920678015281	0.0330030501656248	0.00960763027965024	0.0405006833706881	-0.00125217213273153	0.0822535388741071	0.057659870982731	-0.789620266576421	-1.56715676511719	-0.0120837680356408	0.0469058401666634	0.0121826470563964	0.00426866874938274	0.02009662536341	0.00257037823975559	0.109446241059068	0.0836227228715262	0.13526975924661	1.39556566462216e-16	-0.374634713675688	-0.554110946955624	-0.195158480395752	4.38983799041824e-05	cluster1	AP000347.2
ENSG00000229108	0.00901088781869994	-0.00325485526242419	0.0212766308998241	0.150321717193326	0.141518470183418	0.105445171366091	0.177591769000744	4.64273372377733e-14	1.55940680082462	0.887637023283501	2.23117657836576	6.26051493773466e-06	0.0121636256554382	0.00584163471992862	0.0184856165909479	0.000165315326607121	0.102619210129054	0.0819903883694688	0.123248031888639	3.55798893393247e-22	1.92810450657112	1.78473197307181	2.07147704007044	1.17754075243888e-139	cluster2	LINC02587
ENSG00000204261	-0.00336226794930994	-0.0180928314761212	0.0113682955775013	0.654741078913182	0.403380306843227	0.36005802165139	0.446702592035063	7.05390942548761e-62	-0.397927148176824	-1.20469012356391	0.408835827210268	0.333989256760872	0.0121196566586847	0.00575339835252428	0.0184859149648454	0.000193600858925994	0.526125419463191	0.505352152115463	0.546898686810923	0	-0.401766498166923	-0.546142944064458	-0.257390052269387	5.26748151893287e-08	cluster3	PSMB8-AS1
ENSG00000206296	-0.00336226794930994	-0.0180928314761212	0.0113682955775013	0.654741078913182	0.403380306843227	0.36005802165139	0.446702592035063	7.05390942548761e-62	-0.397927148176824	-1.20469012356391	0.408835827210268	0.333989256760872	0.0121196566586847	0.00575339835252428	0.0184859149648454	0.000193600858925994	0.526125419463191	0.505352152115463	0.546898686810923	0	-0.401766498166923	-0.546142944064458	-0.257390052269387	5.26748151893287e-08	cluster3	PSMB8-AS1
ENSG00000231591	-0.00336226794930994	-0.0180928314761212	0.0113682955775013	0.654741078913182	0.403380306843227	0.36005802165139	0.446702592035063	7.05390942548761e-62	-0.397927148176824	-1.20469012356391	0.408835827210268	0.333989256760872	0.0121196566586847	0.00575339835252428	0.0184859149648454	0.000193600858925994	0.526125419463191	0.505352152115463	0.546898686810923	0	-0.401766498166923	-0.546142944064458	-0.257390052269387	5.26748151893287e-08	cluster3	PSMB8-AS1
ENSG00000235540	-0.00336226794930994	-0.0180928314761212	0.0113682955775013	0.654741078913182	0.403380306843227	0.36005802165139	0.446702592035063	7.05390942548761e-62	-0.397927148176824	-1.20469012356391	0.408835827210268	0.333989256760872	0.0121196566586847	0.00575339835252428	0.0184859149648454	0.000193600858925994	0.526125419463191	0.505352152115463	0.546898686810923	0	-0.401766498166923	-0.546142944064458	-0.257390052269387	5.26748151893287e-08	cluster3	PSMB8-AS1
ENSG00000260917	0.0224661729669439	0.00900624638663079	0.0359260995472571	0.00111894873308693	-0.0388494039228847	-0.0784347719172721	0.000735964071502121	0.0547914104102285	0.408289221537658	-0.328883555095141	1.14546199817046	0.27802944013766	0.012086889560412	0.00634951587800707	0.017824263242817	3.72900400159943e-05	-0.0244161951682438	-0.0431373955416393	-0.00569499479484836	0.0106251317473915	1.58902681179576	1.45891245243178	1.71914117115973	2.84158801743279e-117	cluster1	AL158212.3
ENSG00000254154	0.0191160574476381	0.00539414184473297	0.0328379730505432	0.00647315995122583	0.0303450226914916	-0.0100108496446467	0.0707008950276305	0.140962809667247	1.80452371135592	1.05300232932181	2.55604509339002	3.00424322901295e-06	0.0119564240683674	0.00627572669482748	0.0176371214419073	3.79109829137596e-05	-0.0312290103569022	-0.0497652744522335	-0.0126927462615709	0.000969570879392625	1.11262842368693	0.983799391378029	1.24145745599582	8.2877707653191e-62	cluster1	CRYZL2P-SEC16B
ENSG00000241158	-0.0149570970383889	-0.0314887512989988	0.00157455722222143	0.0765858096363123	0.0941231148414746	0.0455038587439419	0.142742370939006	0.000159936698398501	3.1185252974163	2.21312024926008	4.0239303455725	2.94020026513989e-11	0.0118978373855141	0.00548847185108866	0.0183072029199395	0.000278437543782056	0.0660097551527833	0.045095827791857	0.0869236825137106	6.8871794878402e-10	2.20509029235461	2.05973624421254	2.35044434049667	3.64844131909364e-173	cluster2	ADAMTS9-AS1
ENSG00000234810	0.01763081278621	0.00743298333186437	0.0278286422405556	0.000739254879180704	-0.00335147999294504	-0.0333430872491621	0.0266401272632719	0.826693423817154	0.546847180538152	-0.0116671775923802	1.10536153866868	0.0553598829679562	0.0118295885544195	0.00698608604522095	0.016673091063618	1.76451105518647e-06	-0.0296136850302204	-0.0454181603883149	-0.0138092096721257	0.000243841940199461	0.210552491745483	0.100709685446345	0.32039529804462	0.000174830157061685	cluster1	AL603840.1
ENSG00000186594	0.0457808309126567	0.0298363418957228	0.0617253199295908	2.57985867107513e-08	0.0534196820382228	0.00652726687891924	0.100312097197527	0.02585674592626	4.21118652326921	3.33793932013839	5.08443372640001	4.12243320239492e-20	0.0117577136945289	0.0045247122368344	0.0189907151522229	0.00145516653640384	-0.0135015352432093	-0.0371030081620501	0.0100999376756315	0.262270810978911	2.8872675525958	2.72323477330644	3.05130033188518	2.43454300635515e-224	cluster2	MIR22HG
ENSG00000282800	0.0457808309126567	0.0298363418957228	0.0617253199295908	2.57985867107513e-08	0.0534196820382228	0.00652726687891924	0.100312097197527	0.02585674592626	4.21118652326921	3.33793932013839	5.08443372640001	4.12243320239492e-20	0.0117577136945289	0.0045247122368344	0.0189907151522229	0.00145516653640384	-0.0135015352432093	-0.0371030081620501	0.0100999376756315	0.262270810978911	2.8872675525958	2.72323477330644	3.05130033188518	2.43454300635515e-224	cluster2	MIR22HG
ENSG00000242908	0.0216236359714483	0.0110085283873192	0.0322387435555773	7.17724609241486e-05	0.047133868056031	0.0159150543789671	0.0783526817330949	0.00318190867484195	2.51858835528298	1.93722052349305	3.0999561870729	1.08954752988217e-16	0.0115977125371495	0.00383333587643216	0.0193620891978669	0.00343807120525642	0.0311195774022581	0.00578421329906546	0.0564549415054491	0.0161171791292561	3.01335023830592	2.83726672849933	3.18943374811252	9.77878379614011e-214	cluster2	AADACL2-AS1
ENSG00000254366	0.0523793459463116	0.032788590115011	0.0719701017776122	2.08413651229355e-07	0.0710281875955216	0.0134121765242211	0.128644198666821	0.0159200024665735	6.72465216779139	5.65170635443027	7.79759798115251	9.71190147595517e-32	0.0112209704130948	-0.000291051047645501	0.022732991873835	0.0561630496086217	-0.051746743765302	-0.0893107708619313	-0.0141827166686728	0.00696840196505361	5.11227414703906	4.85120011207737	5.37334818200077	1.06380934663418e-268	cluster2	AC062004.1
ENSG00000228495	0.0167964303576427	0.00842129202959582	0.0251715686856895	9.25016606292326e-05	0.060127779491127	0.0354966694518983	0.0847588895303551	2.06321155682355e-06	3.09330079088974	2.63461151505073	3.55199006672875	5.14760967487509e-36	0.0110537131671051	0.00622003062521127	0.0158873957089989	7.6325965428505e-06	0.0552073572139898	0.039434924666029	0.0709797897619507	8.10733635876696e-12	1.81066802589451	1.70104792057766	1.92028813121136	5.10919580159535e-201	cluster2	LINC01013
ENSG00000226194	0.0244513256053011	0.0137766069049782	0.0351260443056238	8.26016099808775e-06	0.00385671734514918	-0.0275374114019489	0.0352508460922472	0.809792524205883	2.91256675602898	2.32793414476343	3.49719936729452	2.76419982056458e-21	0.0110114329127093	0.00441201168021808	0.0176108541452006	0.00108493247935962	-0.0282533263702533	-0.0497874104444356	-0.00671924229607099	0.0101665838683277	2.14902779021179	1.99936358610531	2.29869199431827	4.62262196954127e-157	cluster2	LINC02519
ENSG00000234663	0.00886292235558255	-0.00120265350255515	0.0189284982137201	0.0847970791358796	0.191066468588548	0.161463816446108	0.220669120730988	2.15395748871333e-33	-0.116513624095942	-0.667784722008477	0.434757473816592	0.678811208984962	0.0109666232645344	0.00597783607712594	0.0159554104519428	1.68949736124478e-05	0.38272314157087	0.366444598508193	0.399001684633547	0	-0.278355064055347	-0.391492691970977	-0.165217436139718	1.48159913358518e-06	cluster3	LINC01934
ENSG00000225331	0.00484109978599389	-0.00398284375320453	0.0136650433251923	0.282585579294684	0.14325595065067	0.117304913690947	0.169206987610393	1.8637948063051e-25	0.911987904376359	0.428718480815312	1.39525732793741	0.000232494678230281	0.0108436879136826	0.00503036898757175	0.0166570068397934	0.000260044907628426	0.248603296376765	0.229634284686985	0.267572308066544	2.63857543346489e-133	1.05756794536014	0.925731270651454	1.18940462006882	7.52005442481696e-54	cluster3	LINC01678
ENSG00000261416	-0.00693065681342834	-0.0180514832487986	0.00419016962194176	0.222288117897253	0.298817814483483	0.266111692037784	0.33152393692918	5.34582012408142e-60	0.210364616268889	-0.398700407444077	0.819429639981861	0.498645333346974	0.0103388001509021	0.00407467992850035	0.0166029203733035	0.00122842147396613	0.53456426599271	0.51412427788347	0.555004254101948	0	-0.15187253499687	-0.293932654283901	-0.00981241570983879	0.0362131980268569	cluster3	AC012645.3
ENSG00000268030	0.0255623295758063	0.0155028199594752	0.0356218391921374	7.87278069997859e-07	0.0405983341967734	0.0110135227470603	0.0701831456464861	0.00731237808469205	-0.637185242530529	-1.18812410472918	-0.0862463803318759	0.0236865513956336	0.0101907322429411	0.0055524855666594	0.0148289789192228	1.70663683363328e-05	0.0660743192427566	0.0509395990354601	0.0812090394500531	1.72119823720333e-17	-0.31949080335509	-0.424678739205821	-0.214302867504359	2.8951588128153e-09	cluster1	AC005253.1
ENSG00000249669	0.0404797786872611	0.0196355652151764	0.0613239921593459	0.000152551402602587	0.0646822263580828	0.00337982207506956	0.125984630641095	0.038979190944381	5.69664163127616	4.55504649476049	6.83823676779184	2.40133575764469e-21	0.00994152990950174	-8.50126445372883e-05	0.0199680724635408	0.0520555793000684	0.0412341724776515	0.00851730190284554	0.0739510430524576	0.0135514388193425	3.88713473229052	3.65974895732254	4.11452050725848	2.42391401924044e-213	cluster2	CARMN
ENSG00000240143	0.00035113568296528	-0.00927655433664714	0.00997882570257782	0.94303259766561	0.304835049297593	0.276520210424721	0.333149888170464	5.47993907164906e-78	0.0507012766880724	-0.476587705311155	0.577990258687299	0.850567219494993	0.00952129448097984	0.00417423927364995	0.0148683496883097	0.000489008755442265	0.34047837035216	0.323030789370811	0.357925951333512	3.70450583289941e-267	-0.195759943678402	-0.317022511065142	-0.074497376291662	0.00156935542802882	cluster3	AL023653.1
ENSG00000206337	0.0237170954708632	-0.00770546171350183	0.055139652655228	0.139468173818048	0.73436892438659	0.641955828219551	0.826782020553627	1.29847250281657e-47	-3.67068683516625	-5.3916363210558	-1.94973734927668	3.25110442241918e-05	0.00951760246837761	-0.00345935600719985	0.0224945609439551	0.150671443700818	0.952347520515344	0.910003365627269	0.994691675403423	0	-2.58774426246731	-2.88204070052587	-2.29344782440875	6.50356102791758e-64	cluster3	HCP5
ENSG00000258331	0.010852545308668	0.00114371985286133	0.0205613707644748	0.0287687225817558	0.035588083822813	0.00703462729627391	0.0641415403493521	0.0148015339272476	2.37825111583449	1.84651851117316	2.90998372049582	1.21971330384065e-17	0.00924318869994648	0.00318528572354688	0.0153010916763461	0.00280465306371632	-0.0364313277864068	-0.0561984236288075	-0.0166642319440061	0.000307852401681186	2.46080749810558	2.3234240525614	2.59819094364978	3.79319098027759e-231	cluster2	LINC02461
ENSG00000261534	0.0197621217491624	0.00967872669434812	0.0298455168039766	0.000132719554517705	-0.0227421736026814	-0.0523972316370556	0.00691288443169281	0.133238956027822	1.84524709931407	1.29300008027648	2.39749411835167	1.07378833318498e-10	0.00858781366597079	0.00447838543895286	0.0126972418929888	4.30187056588401e-05	-0.01581028051953	-0.0292194522968583	-0.00240110874220179	0.020895703313727	1.70694056913453	1.61374538075932	1.80013575750974	4.30590201216419e-240	cluster1	AL596244.1
ENSG00000214548	0.0518307380468125	0.0279871894747414	0.0756742866188833	2.29821800447793e-05	0.0594792109251894	-0.0106441763671293	0.129602598217507	0.0968379141620119	9.10575829930689	7.79989568551218	10.4116209131016	3.85205163990562e-38	0.00824400682866141	-0.00390629546550632	0.0203943091228291	0.183658921832719	0.123180724704473	0.0835339705556139	0.162827478853331	1.25684492405475e-09	5.75613576684736	5.48058655450783	6.03168497918691	4.80698717772601e-299	cluster2	MEG3
ENSG00000258498	0.0224581230095505	0.0049039710971457	0.0400122749219553	0.0123684022314908	0.0302407212097756	-0.0213856795091016	0.0818671219286527	0.251304726645146	2.89346209403189	1.93205693112198	3.85486725694179	5.53490518214756e-09	0.00802490158861254	-0.000608877274805272	0.0166586804520304	0.068580657313624	0.0628558667763887	0.0346836205485853	0.091028113004192	1.26210974727389e-05	3.5437589088758	3.34795876269585	3.73955905505574	2.82106407580013e-235	cluster2	DIO3OS
ENSG00000267074	0.00675855349723577	-0.00298206763229124	0.0164991746267628	0.174260984938542	0.416430563998909	0.387783597048123	0.445077530949694	1.13808110542383e-121	-0.226737504760514	-0.760211493740805	0.306736484219779	0.405094933999325	0.00725271823043234	0.00308034032803573	0.0114250961328285	0.000664456662412371	0.455324896057449	0.441710317843059	0.46893947427184	0	-0.134254276549972	-0.228877061790474	-0.0396314913094697	0.00545078190408691	cluster3	AC015911.3
ENSG00000247774	0.0323287911580878	0.0132536675811419	0.0514039147350338	0.000937681122441369	0.749762249464915	0.693662702277469	0.805861796652358	5.5755648214403e-108	1.76968715173086	0.724981467199267	2.81439283626245	0.000943255975600169	0.00716215783292941	-0.000459766316515993	0.0147840819823738	0.0655995483706669	1.06557575392181	1.04070521608841	1.0904462917552	0	0.221331300982854	0.0484783838254342	0.394184218140262	0.0121303163729788	cluster3	PCED1B-AS1
ENSG00000249087	0.00853781296548047	-0.00116935555015937	0.0182449814811202	0.0851439977978624	0.020386659400379	-0.00816192409911503	0.0489352428998727	0.162040042685161	0.165679435799649	-0.365962421621992	0.697321293221298	0.541517949361486	0.00711995005340787	0.00199566059682592	0.0122442395099898	0.00649636275242914	0.0076439178162378	-0.00907677269450054	0.0243646083269761	0.370313183484428	1.08719003577715	0.970979435466517	1.20340063608779	9.78737676073613e-72	cluster1	ZNF436-AS1
ENSG00000283106	0.00853781296548047	-0.00116935555015937	0.0182449814811202	0.0851439977978624	0.020386659400379	-0.00816192409911503	0.0489352428998727	0.162040042685161	0.165679435799649	-0.365962421621992	0.697321293221298	0.541517949361486	0.00711995005340787	0.00199566059682592	0.0122442395099898	0.00649636275242914	0.0076439178162378	-0.00907677269450054	0.0243646083269761	0.370313183484428	1.08719003577715	0.970979435466517	1.20340063608779	9.78737676073613e-72	cluster1	ZNF436-AS1
ENSG00000245970	0.00216431325894078	-0.0150037859426633	0.0193324124605451	0.804910050410852	0.00713978195091612	-0.0433512456638736	0.0576308095657069	0.781739163144437	-0.808635249920863	-1.7488970917993	0.131626591957575	0.0922896436864198	0.00689801936160748	0.000823746572233421	0.0129722921509815	0.026094664840174	0.0413517210576097	0.0215312100873589	0.0611722320278594	4.42945446438975e-05	-0.365253813676511	-0.503008500113483	-0.227499127239538	2.14506621372171e-07	cluster1	AP003352.1
ENSG00000248309	0.0234542429144419	0.0104248220623759	0.0364836637665076	0.000443926043068572	0.108630869735634	0.0703116102578631	0.146950129213405	3.82672664432908e-08	1.40384794276227	0.690253088427533	2.117442797097	0.000125213431051055	0.0068927959642821	0.000129296158053491	0.0136562957705101	0.0458566361990051	0.141112873765951	0.119043397014569	0.163182350517331	2.88746538291892e-35	1.53905607993993	1.38567083905096	1.69244132082892	1.06790792494252e-81	cluster2	MEF2C-AS1
ENSG00000268001	0.0250222061800804	0.0148939860733759	0.0351504262867849	1.55944317967455e-06	0.305152124875692	0.275365237283121	0.334939012468262	3.93998273290851e-72	1.18876338976601	0.63406139389273	1.74346538563929	2.98483533124135e-05	0.00663345758610522	0.00179375008476707	0.0114731650874434	0.00725749813746576	0.415986248539166	0.400194156390971	0.431778340687364	0	0.480146890733497	0.370390149077151	0.589903632389843	1.48401157268692e-17	cluster3	CARD8-AS1
ENSG00000206232	0.014857391117106	-0.000393994054518037	0.0301087762887298	0.0565996241292057	0.360124136992046	0.315270126025455	0.404978147958636	1.92218836966427e-48	-0.626636474751306	-1.46192379131858	0.208650841815971	0.141878703721258	0.00644571012142699	-0.000207343612588121	0.0130987638554414	0.0576634045185198	0.485259889216802	0.463550800887514	0.506968977546091	0	-0.413310167745973	-0.564190670278034	-0.262429665213912	8.44178013589703e-08	cluster3	PSMB8-AS1
ENSG00000233089	0.014857391117106	-0.000393994054518037	0.0301087762887298	0.0565996241292057	0.360124136992046	0.315270126025455	0.404978147958636	1.92218836966427e-48	-0.626636474751306	-1.46192379131858	0.208650841815971	0.141878703721258	0.00644571012142699	-0.000207343612588121	0.0130987638554414	0.0576634045185198	0.485259889216802	0.463550800887514	0.506968977546091	0	-0.413310167745973	-0.564190670278034	-0.262429665213912	8.44178013589703e-08	cluster3	PSMB8-AS1
ENSG00000234365	0.014857391117106	-0.000393994054518037	0.0301087762887298	0.0565996241292057	0.360124136992046	0.315270126025455	0.404978147958636	1.92218836966427e-48	-0.626636474751306	-1.46192379131858	0.208650841815971	0.141878703721258	0.00644571012142699	-0.000207343612588121	0.0130987638554414	0.0576634045185198	0.485259889216802	0.463550800887514	0.506968977546091	0	-0.413310167745973	-0.564190670278034	-0.262429665213912	8.44178013589703e-08	cluster3	PSMB8-AS1
ENSG00000233140	0.0169735478560939	0.00107795423609355	0.032869141476094	0.0366945856006714	0.341822559793238	0.295073944993416	0.388571174593059	2.32218760627354e-41	-0.574320974863381	-1.44489027664701	0.296248326920257	0.196407222754674	0.00608959571872995	-0.00139730225821619	0.013576493695676	0.110989533510615	0.429227991897437	0.404798047996202	0.453657935798674	1.21872575431426e-223	-0.309157228755656	-0.47894797062092	-0.13936648689039	0.000363600818296863	cluster3	PSMB8-AS1
ENSG00000268941	0.021325981950134	0.00780849887554493	0.0348434650247228	0.00206050441429304	-0.0861102451979564	-0.125864885661459	-0.0463556047344534	2.45547857921227e-05	4.91267448507303	4.17234945642419	5.65299951372186	4.98682116837135e-35	0.00603956853261287	-0.00133539504099077	0.0134145321062165	0.108569779268984	-0.119278368190401	-0.143343067206145	-0.0952136691746568	4.98556493661451e-22	3.22607663115677	3.05882438059222	3.39332888172133	5.24654314341694e-262	cluster2	LINC01711
ENSG00000243368	0.0375313711702819	0.0215541358671151	0.0535086064734487	4.86366211399349e-06	0.0794026375107952	0.0324139161953436	0.126391358826246	0.000970596662304797	-0.518470250316786	-1.39351090087857	0.356570400244996	0.245889185394334	0.00600935132540587	-0.00100628852998903	0.0130249911808008	0.0932744470244207	0.0556523420588897	0.0327601257329396	0.0785445583848397	1.96845578184716e-06	-0.237388823200576	-0.396492192763642	-0.0782854536375112	0.00347427017793583	cluster1	MCCC1-AS1
ENSG00000235245	0.0578907007501057	0.0445138847388348	0.0712675167613763	1.16743116756715e-16	0.0335386133643635	-0.00580232815116182	0.0728795548798886	0.0951590419587749	0.560541141427377	-0.172079838538264	1.29316212139302	0.134137016774196	0.00544444167559564	-0.00240141291937557	0.0132902962705669	0.173896686840263	0.0137268569725361	-0.0118743717609934	0.0393280857060657	0.293381439484541	-0.255598648109456	-0.433529945737549	-0.077667350481363	0.00489789621278988	cluster1	AL360181.2
ENSG00000245954	0.00682837913341986	-0.00227573514295328	0.015932493409793	0.141970210827166	0.32057040640705	0.293795393055914	0.347345419758184	8.5365419848015e-92	0.504048807432056	0.00543500297695543	1.00266261188716	0.0479183167368193	0.00533444813850852	0.00131532588105652	0.00935357039596026	0.00932419240884842	0.443327299194844	0.430212798157954	0.456441800231736	0	0.0244468883283283	-0.0667003066570003	0.115594083313657	0.599138519105062	cluster3	LINC02273
ENSG00000257219	0.0312113796628201	0.0172638258747165	0.0451589334509236	1.31958973758376e-05	0.0183053735423943	-0.0227140960683187	0.0593248431531072	0.382041054005129	2.54986947532651	1.7859903492509	3.31374860140212	1.11853294565436e-10	0.0053208265054407	-0.00227178867499092	0.0129134416858723	0.169679168786443	-0.0583036070255536	-0.0830785089265505	-0.0335287051245566	4.12405529319287e-06	1.49832124217049	1.32613300504578	1.67050947929521	1.11074124215161e-62	cluster2	LINC02407
ENSG00000247809	0.00714197446502084	-0.0107470615837514	0.0250310105137931	0.434172298224999	0.106732282230635	0.054120994135553	0.159343570325716	7.67931921888352e-05	2.63836810932906	1.65862202403869	3.61811419461943	1.71029017408372e-07	0.00490153223046989	-0.00382760006400215	0.0136306645249419	0.271170309083852	0.0670851226895636	0.038601735722481	0.0955685096566449	4.0510978167386e-06	2.42525701612738	2.22729440829137	2.6232196239634	5.99916952190796e-118	cluster2	NR2F2-AS1
ENSG00000241657	0.00302703474965414	-0.0105100069455198	0.0165640764448279	0.661316447632685	0.468113856668843	0.428301694703369	0.507926018634316	2.55696052884424e-89	0.904176061241412	0.162779846761242	1.64557227572159	0.0170802058659347	0.00481684257682398	-0.0018707374301456	0.0115044225837942	0.158129292636045	0.67109974068291	0.649277992222019	0.692921489143808	0	-0.303848642532335	-0.455512145115542	-0.15218513994914	8.78134528132561e-05	cluster3	TRBV11-2
ENSG00000254802	0.0157455167303707	0.00708276173012957	0.0244082717306118	0.000390563153762885	0.174030857985525	0.148553873212716	0.199507842758333	8.10149627952991e-37	-0.252934235520523	-0.727375690955925	0.221507219914878	0.296406783392746	0.00476282060807626	0.000280322346387104	0.00924531886976519	0.0373671603936431	0.274749279117773	0.260122770060531	0.289375788175015	1.38453140847539e-250	0.0134828450595379	-0.0881729685505168	0.115138658669592	0.794914344109589	cluster3	AC022182.2
ENSG00000258955	0.0304509784619811	0.0185642254111306	0.0423377315128317	6.42550766451539e-07	0.111168510077407	0.0762098131656016	0.146127206989212	7.63546036007529e-10	2.06573969648416	1.41472643134048	2.71675296162784	8.28640891117475e-10	0.00451997875798996	-0.00192317457333558	0.0109631320893155	0.169237075313163	0.107968227677245	0.0869440498513912	0.128992405503099	1.65513645117426e-23	1.19355200008461	1.04743169933441	1.33967230083481	1.05981398756904e-55	cluster2	LINC00519
ENSG00000231621	-0.00347099354494782	-0.0134447213950883	0.00650273430519267	0.495389392202225	0.232135469825396	0.202802940790569	0.261467998860223	2.76592331860285e-47	0.794721538405847	0.24848076890405	1.34096230790764	0.00447010598896515	0.0043102315436675	-0.00109215793326624	0.00971262102060083	0.117971804657028	0.424957658622827	0.407329520472621	0.442585796773035	0	-0.14940475452465	-0.271922213685732	-0.0268872953635683	0.0168975101230019	cluster3	AC013264.1
ENSG00000241684	0.0151031277881192	0.00591288445912512	0.0242933711171133	0.00133249917546132	0.0635258830226236	0.0364975658943346	0.0905542001509121	4.80641849477949e-06	3.12698772902748	2.62365681170474	3.63031864635021	2.93063726202489e-31	0.00418102659108901	-0.00138539978798243	0.00974745297016045	0.141069286153464	0.0340044125558997	0.0158410177040119	0.0521678074077875	0.000246865914455312	2.6438668909076	2.51762934000852	2.77010444180668	2.60736570137766e-300	cluster2	ADAMTS9-AS2
ENSG00000239636	0.00973542530026567	-0.000436811036659403	0.0199076616371906	0.0610699059689397	0.171599928125218	0.14168358970239	0.201516266548044	3.25627174304333e-27	0.415106382912973	-0.142006292279764	0.972219058105712	0.144604619491556	0.00409961491370236	-0.000997362140958128	0.0091965919683628	0.115015232293833	0.338605025347669	0.321973455918693	0.355236594776645	1.19457188029634e-286	0.0729357969298241	-0.0426554022618661	0.188526996121514	0.216282957208337	cluster3	AC004865.2
ENSG00000261039	0.083855617153016	0.0528602737405169	0.114850960565515	1.5028374929355e-07	-0.104834407985586	-0.195991077212203	-0.0136777387589688	0.0244801451666808	14.034598816611	12.3370469592703	15.7321506739516	7.0950274479049e-51	0.0038818775505635	-0.0133676732358223	0.0211314283369493	0.659186559479161	-0.298528523047131	-0.354814258385121	-0.242242787709142	6.05991510808264e-25	7.43457530482249	7.04338338075978	7.82576722888527	1.45077094850003e-255	cluster2	LINC02544
ENSG00000230630	0.0366016158838047	0.0200545931647369	0.0531486386028724	1.65308168588648e-05	0.066682431361881	0.0180179769432494	0.115346885780513	0.00739874418174794	6.74846146274699	5.84221471540868	7.65470821008529	1.15510162966201e-42	0.00316265545310143	-0.00317675531988408	0.00950206622608695	0.328240624086351	0.0189346084137067	-0.00175105473113759	0.0396202715585509	0.0728924119919105	3.75848498175416	3.61471739450398	3.90225256900435	0	cluster2	DNM3OS
ENSG00000177133	0.000312214769940056	-0.00858086887759828	0.00920529841747839	0.945159452795863	0.0341295366232436	0.00797516002303492	0.0602839132234519	0.0107344933603391	0.876001125025975	0.388945038488908	1.36305721156304	0.000448916606101995	0.00301433157582511	-0.00217536669698923	0.00820402984863946	0.255030198962618	0.0624014444575046	0.0454673232687852	0.0793355656462252	6.25596148431021e-13	1.49800411203505	1.3803101455203	1.6156980785498	1.98627304955806e-126	cluster2	LINC00982
ENSG00000188511	0.00725657227291911	-0.00400036049988005	0.0185135050457182	0.206817506468454	0.129997892619447	0.0968914842270644	0.163104301011829	4.41204762190537e-14	1.44477228402551	0.828252993301414	2.06129157474961	5.12019800623648e-06	0.00253932735048387	-0.00312758843048319	0.00820624313145062	0.379867158768278	0.171814550052067	0.153323255653727	0.190305844450407	7.88375123739136e-71	1.02906963003585	0.900553141965465	1.15758611810623	1.14282562938627e-53	cluster3	C22orf34
ENSG00000269825	0.0366647277291592	0.0194338526913756	0.0538956027669428	3.39343637784682e-05	0.0802978196094501	0.0296221695480595	0.130973469670841	0.00196990444746023	-0.862174331071894	-1.80587427769673	0.08152561555294	0.073752571811967	0.00247086612179919	-0.00335160187158308	0.00829333411518113	0.405610444871014	0.0160373053587643	-0.00296155997679457	0.0350361706943221	0.0981284621725804	-0.59977172969583	-0.7318158904587	-0.467727568932951	8.64037120005366e-19	cluster1	AC022150.4
ENSG00000281852	0.0149348769214955	0.00830504217318568	0.0215647116698053	1.15723480915115e-05	0.100881362332407	0.0813831543230348	0.120379570341778	9.77617435050731e-23	1.69925158825825	1.33614903633375	2.06235414018276	4.36738852977479e-19	0.00211939368481562	-0.00109335368272446	0.00533214105235554	0.19611344026804	0.103583039764954	0.0930997610827115	0.114066318447197	2.1164098934539e-79	1.16303515940818	1.09017524323996	1.2358950755764	2.2107171609739e-189	cluster2	LINC00891
ENSG00000272823	0.00784532094302465	-0.00201402284983662	0.0177046647358859	0.119277222516155	0.0299577516051919	0.000961623736676634	0.0589538794737072	0.0432239146834805	3.02936027451893	2.48938408696741	3.56933646207045	3.49558923806298e-26	0.00209667219587923	-0.00342102603529706	0.00761437042705552	0.456463034634646	0.0219427057398174	0.00393831210888212	0.0399470993707514	0.0169619966165028	2.09330783342812	1.96817535814331	2.21844030871292	1.68880368976161e-205	cluster2	AL445423.1
ENSG00000281103	0.00734761157008298	-0.00289700580812382	0.0175922289482898	0.160220579249865	0.495198362845546	0.465069153264926	0.525327572426165	9.83042965378019e-144	0.576910923885815	0.0158340864178353	1.1379877613538	0.044231091085321	0.00191567875964724	-0.00224383744338966	0.00607519496268342	0.366765225160243	0.641955073967848	0.628382463814836	0.655527684120859	0	-0.0257974919420918	-0.12012859463494	0.0685336107507568	0.591988083240413	cluster3	TRG-AS1
ENSG00000231074	0.024032511617182	0.00586117044923868	0.042203852785125	0.00972296048133677	0.0368541470389593	-0.0165873946212074	0.090295688699125	0.176902465678097	0.134141732101572	-0.861065629839536	1.12934909404268	0.791714313180761	0.00187632738693233	-0.00567337959711306	0.00942603437097773	0.626211661883055	-0.0300254499409799	-0.0546603412750043	-0.00539055860695562	0.0169551046542097	0.176667823677385	0.00545267507597269	0.347882972278798	0.0432138127158153	cluster1	HCG18
ENSG00000258733	0.00470238043804632	-0.0041548321381364	0.013559593014229	0.298412388257361	0.281570145448339	0.255521264933231	0.307619025963447	1.76993655506154e-78	1.52174701825549	1.03665551726903	2.00683851924194	1.26941757290939e-09	0.0016935752244261	-0.00291537409901871	0.00630252454787091	0.47145315780856	0.282010305159549	0.266971182980765	0.297049427338336	7.48400849672677e-250	0.627450314414055	0.522926795159915	0.731973833668195	2.31487831009264e-31	cluster3	LINC02328
ENSG00000267583	0.0112004053561258	-0.00201017951927515	0.0244109902315265	0.096984216373234	0.00676546372772818	-0.0320865954267915	0.0456175228822479	0.732975849119367	3.139623126777	2.41610628770403	3.86313996584997	9.74965333861357e-17	0.00169169140813795	-0.00656167404204812	0.00994505685832408	0.687904968577975	0.0345731519279746	0.00764220461637738	0.0615040992395721	0.0119096997548587	2.31838685140944	2.13121386641787	2.505559836401	2.4898801772397e-120	cluster2	AC007998.3
ENSG00000250786	0.0231951449427233	-0.00525682786567966	0.0516471177511262	0.110499068478494	-0.0877074820598041	-0.171384150507182	-0.00403081361242568	0.0402842183584562	6.94054990512298	5.38229327788931	8.49880653235662	1.63509464972352e-17	0.00154142553658968	-0.0113772565859943	0.0144601076591737	0.815109009160756	-0.195319950540877	-0.237473948165051	-0.153165952916703	1.76046298787426e-19	4.20609721735871	3.91312239276923	4.49907204194818	5.16788630341496e-157	cluster2	SNHG18
ENSG00000258376	0.00774658994525161	-0.00242252482630079	0.017915704716804	0.135842478086785	0.0300506840368119	0.000143526073719083	0.0599578419999047	0.0492773247227731	1.94764962168164	1.39070790826938	2.50459133509391	1.49609525054885e-11	0.00114932621388709	-0.00383791772544869	0.00613657015322287	0.651527964157617	0.0370620054333201	0.0207884980294638	0.0533355128371764	8.31289142528077e-06	1.47580298983903	1.36270036029468	1.58890561938337	2.98610198574339e-132	cluster2	AC004846.1
ENSG00000254211	0.0210384622067238	0.0039913085110403	0.0380856159024073	0.0158057679719918	0.136155870096059	0.0860205407334513	0.186291199458665	1.35003591188726e-07	-0.77892043778133	-1.71255834052542	0.154717464962765	0.102432048763769	0.00106702507786515	-0.010076102486514	0.0122101526422443	0.851139349129616	0.151700596392979	0.11534027972774	0.188060913058219	4.03626663849607e-16	2.17802896522009	1.92532084742802	2.43073708301215	1.42818624162416e-61	cluster2	LINC01485
ENSG00000242258	0.00862187867554275	-0.000538871923131852	0.0177826292742173	0.0654784914525234	0.299590891645711	0.272649312032362	0.326532471259059	5.23857507810044e-82	-0.09968627094749	-0.601401931472914	0.402029389577934	0.697070739204034	0.000962174498096233	-0.00415361186178618	0.00607796085797867	0.712426866188404	0.570826770177548	0.554133825493719	0.587519714861377	0	-0.54676339430101	-0.662781158125668	-0.430745630476352	4.31774368405381e-20	cluster3	LINC00996
ENSG00000230155	0.0141896140749654	0.00456796290146523	0.0238112652484656	0.0039574162885896	0.222063717057823	0.193766638307504	0.250360795808141	1.27862947903127e-46	0.267737490768705	-0.259220755923035	0.794695737460445	0.319657670256199	0.000823067748200599	-0.00508397936997166	0.0067301148663725	0.784796776880704	0.422431381958187	0.403156532726467	0.441706231189905	1.97626258336499e-323	-0.147797432690725	-0.28175971126269	-0.0138351541187595	0.0306572247524413	cluster3	FO393401.1
ENSG00000267745	0.0153314310506126	-0.0020555356096622	0.0327183977108871	0.0843536253340977	0.147589089993132	0.0964543776716109	0.198723802314653	2.18955818238939e-08	3.86412197564329	2.9118732086312	4.81637074265538	6.66328554957132e-15	0.000812961865664922	-0.00661446918054551	0.00824039291187488	0.830149683711221	0.129891889688855	0.10565598793783	0.154127791439879	1.98649849698282e-25	1.71884308656083	1.55040095854301	1.88728521457866	2.74940657743358e-84	cluster2	AC060766.7
ENSG00000245105	-0.00698077462707043	-0.0172968432321706	0.00333529397802977	0.185147337169929	-0.0062956988211522	-0.0366350449945199	0.0240436473522155	0.684336054784082	1.32268406219116	0.757693986489043	1.88767413789329	5.23173448088289e-06	0.000714608708145822	-0.00355147604348341	0.00498069345977505	0.742695599271989	0.0183111619735493	0.00439081585942619	0.0322315080876723	0.0099731893828183	1.21036004223462	1.11361213715169	1.30710794731756	1.56323557361024e-122	cluster2	A2M-AS1
ENSG00000228427	0.0180867691058681	0.00964434178413966	0.0265291964275964	3.0025754631526e-05	0.285341458057924	0.260512452468451	0.310170463647396	2.90508512354781e-86	0.462209669842594	-0.000164887191154272	0.924584226876351	0.0504508501638221	0.000682338035683745	-0.00458697492971349	0.00595165100108056	0.799664262627447	0.344377643956769	0.327183737944013	0.361571549969524	5.3887600113723e-279	0.00141120405573509	-0.118088294971755	0.120910703083225	0.981535326390502	cluster3	AL590764.1
ENSG00000273218	0.0116728307280888	0.00356963901009483	0.0197760224460828	0.00487775783229311	0.00192116255638743	-0.021910158080608	0.0257524831933829	0.874497206798761	-0.0648315417726306	-0.508626855417095	0.378963771871829	0.774711878849423	0.000476518823303058	-0.00494818909942836	0.00590122674603448	0.863315750102689	0.0153616060361925	-0.00233935778634011	0.0330625698587251	0.0890452232553025	0.190471201778052	0.0674475963490582	0.313494807207046	0.00242720562671708	cluster1	AC005776.2
ENSG00000251442	0.0250053001560647	0.0064624330456226	0.0435481672665068	0.00838763791527005	0.269455804816097	0.214921612979458	0.323989996652735	5.5577487209216e-21	1.69829132868602	0.682736247239238	2.7138464101328	0.00109500313567555	0.000476207763185205	-0.00989307300735808	0.0108454885337285	0.928283640845508	0.13336055215531	0.0995253178165292	0.167195786494093	1.45426692850164e-14	-0.0416593557412398	-0.276817879346222	0.193499167863742	0.728450112401808	cluster3	LINC01094
ENSG00000256262	0.00332202724366015	-0.0109940942783129	0.0176381487656332	0.649380286770052	0.507652672707184	0.465549252950902	0.549756092463466	9.00045757160819e-93	-2.64386771776774	-3.42793254828481	-1.85980288725066	7.32812534222666e-11	0.000357620623681698	-0.00632985429852694	0.00704509554588976	0.916531562857905	0.809687110060223	0.787865704493653	0.831508515626791	0	-2.36878768620946	-2.52044880564016	-2.21712656677875	2.74443268406415e-182	cluster3	USP30-AS1
ENSG00000281556	0.00719528125172467	-0.00463264509746353	0.0190232076009129	0.233517891853831	0.51939099700556	0.484605308216741	0.554176685794378	2.83366894511709e-126	0.643186084738616	-0.00460536171640705	1.29097753119364	0.0520233077273129	0.000341888716410269	-0.00477683591142979	0.00546061334424956	0.895854546989879	0.680233631293033	0.663531098964016	0.69693616362205	0	0.0572003254137104	-0.0588840735778476	0.173284724405268	0.334228043005114	cluster3	AC243960.11
ENSG00000246100	0.0142351871846188	0.0018121765904467	0.0266581977787908	0.0250020013899735	0.0780372325647564	0.0415014132172909	0.114573051912221	3.17080078890985e-05	2.66418064629039	1.98379764723013	3.34456364535066	5.15480962059233e-14	0.000288704010881759	-0.00634187576070054	0.00691928378246405	0.931996547753339	0.0566542817398993	0.0350185265377836	0.0782900369420151	3.02091087191861e-07	1.55595784858297	1.40558701918469	1.70632867798126	1.73134777582578e-86	cluster2	LINC00900
ENSG00000268027	0.00505967388991691	-0.00627190631816017	0.016391254097994	0.381774302820012	0.509074801903494	0.475748856935062	0.542400746871925	2.75023776801288e-130	0.58497349723758	-0.0356340815469248	1.20558107602209	0.0650779163582727	0.0002581694487474	-0.00460224063965206	0.00511857953714562	0.91709046776593	0.616173684144489	0.600314038913283	0.63203332937569	0	0.0407840651749906	-0.0694421776855062	0.151010308035496	0.468382810538416	cluster3	AC243960.1
ENSG00000282436	-0.00380211571913614	-0.014498369876117	0.00689413843784488	0.486209973252924	0.284674359629305	0.253216895545892	0.316131823712719	4.55229552305219e-59	0.473122300645021	-0.112689763739083	1.05893436502913	0.1138566302458	0.000121116619758199	-0.00551653762267999	0.00575877086219607	0.96641590574312	0.357560449245985	0.339164636013133	0.375956262478838	2.1677522261531e-265	-0.0773298133401713	-0.205182697024562	0.0505230703442184	0.235919807843795	cluster3	TRBV11-2
ENSG00000237125	0.023000673719645	0.0119499206884987	0.0340514267507912	4.99724021834586e-05	0.043142720382854	0.010642682381693	0.0756427583840146	0.00945639352823162	2.64000710369011	2.03477985766869	3.24523434971152	6.87534965239995e-17	-8.31846325041977e-05	-0.0063381877097813	0.00617181844477291	0.979206716407603	0.0169756182949954	-0.00343462033126586	0.0373858569212556	0.103162610603042	2.59015705356605	2.44830369639054	2.73201041074157	7.72806981865459e-239	cluster2	HAND2-AS1
ENSG00000223552	0.00978000466038428	-0.00294181426613598	0.0225018235869046	0.132297589228227	0.28754969122726	0.250135082703255	0.324964299751264	5.23722833872102e-45	0.840588889424279	0.143840766325357	1.53733701252321	0.0183030974122803	-4.23221564615579e-05	-0.00631858552077282	0.0062339412078497	0.989455871902452	0.311185972791683	0.290706361292818	0.33166558429055	1.17202516454313e-173	0.0360541997788375	-0.106281306334587	0.178389705892262	0.619596330509094	cluster3	AC098613.1
ENSG00000234899	-0.357694348692347	-0.395499562550345	-0.319889134834349	1.65938771395751e-63	-0.0303930852883604	-0.141577443817047	0.0807912732403264	0.592275262841126	2.33883596322201	0.268321365344567	4.40935056109945	0.0271308802597907	-0.260752662850076	-0.280152211997541	-0.241353113702612	1.5946742283594e-139	-0.0830101981817256	-0.146311434400138	-0.0197089619633129	0.01020549352009	1.45827207485582	1.01832166391897	1.89822248579267	9.39673768898556e-11	cluster2	SOX9-AS1
ENSG00000228639	-0.423975202032581	-0.472431356332941	-0.37551904773222	6.88378200295079e-56	0.0202363124615277	-0.122272243445316	0.162744868368371	0.780846128300804	4.44260161219422	1.78875668983112	7.09644653455732	0.00108199299331519	-0.259250170447897	-0.281816610815722	-0.236683730080073	7.20815761826185e-105	0.00709544876022825	-0.0665394363329154	0.0807303338533719	0.850212164027337	2.46649418062155	1.95472379679778	2.97826456444533	6.27892305285968e-21	cluster2	ROCR
ENSG00000285347	-0.280162798768804	-0.308706949367381	-0.251618648170226	2.25904225850789e-67	0.101478936940588	0.0175311755029756	0.1854266983782	0.0180747862722434	-0.556336851981116	-2.119641869124	1.00696816516177	0.485707547586153	-0.196778137349727	-0.210024331290608	-0.183531943408846	7.53515994088223e-167	0.0559595001977088	0.0127368229451188	0.0991821774502981	0.0112076029676454	0.974875395838891	0.674473132706843	1.27527765897094	2.2745409670238e-10	cluster2	AL359555.4
ENSG00000261175	-0.296821680438792	-0.324701292539658	-0.268942068337926	1.22022935952184e-76	0.0264619414252393	-0.0555314259210392	0.108455308771517	0.527223429655688	-0.296272527657446	-1.82318212417048	1.23063706885556	0.703830240618594	-0.192974103771474	-0.20507539508146	-0.180872812461487	4.76140528615796e-189	0.0302808909058351	-0.0092059391198726	0.0697677209315427	0.132925645046367	0.00856847611552732	-0.265869246340049	0.283006198571104	0.951208360154351	cluster2	LINC02188
ENSG00000231826	-0.26039771102491	-0.292446564195647	-0.228348857854172	2.03000342255346e-49	-0.0262212507516061	-0.120476270568527	0.068033769065316	0.585742114950104	2.9170437564331	1.16179331440431	4.67229419846187	0.00117542702050085	-0.187921217503153	-0.202691034810198	-0.173151400196109	2.40718743586213e-126	-0.0436151419344841	-0.0918094420777006	0.00457915820873244	0.0761945059328412	1.23126245957838	0.896306881781075	1.56621803737568	7.1135283157921e-13	cluster2	LINC01819
ENSG00000231367	-0.2769140392258	-0.315597797247911	-0.238230281203689	6.8420632693766e-40	0.13863276475466	0.024864625859251	0.252400903650069	0.017171163914929	2.2622413391919	0.143610666015719	4.38087201236807	0.0366998515336778	-0.165697728405918	-0.184878273199838	-0.146517183611998	7.70516286763647e-62	0.117973837775369	0.0553872184901247	0.180560457060614	0.000223761884286191	2.56415827822336	2.12917453195519	2.99914202449153	2.53750525326066e-30	cluster2	AC011247.1
ENSG00000246228	-0.247270562433082	-0.270047485446835	-0.224493639419328	5.21175960448995e-79	-0.0402124062386833	-0.107198869641687	0.0267740571643199	0.239735870754071	-1.21684224395672	-2.46428794739455	0.0306034594811041	0.0562712872025086	-0.16164072748381	-0.171773066258908	-0.151508388708713	3.50957087225101e-189	-0.0715462445312335	-0.104608330942208	-0.0384841581202593	2.28006048240568e-05	-0.226922465465662	-0.456707527683874	0.00286259675255109	0.0530047576834741	cluster2	CASC8
ENSG00000224397	-0.147314020009245	-0.169432667972797	-0.125195372045693	2.99451705473869e-35	0.217363150381488	0.152312660399161	0.282413640363814	1.07233332708645e-10	-2.02711130662495	-3.23850462570171	-0.815717987548165	0.00108684178736459	-0.154169995643127	-0.166632380936904	-0.14170761034935	4.67972426842793e-120	0.254923624651296	0.214258535512906	0.295588713789687	5.42405797781244e-34	-0.767843889312442	-1.05047063953086	-0.485217139094025	1.07491690807376e-07	cluster3	SMIM25
ENSG00000272666	-0.188253837420592	-0.22050177576168	-0.156005899079502	4.65412951440869e-28	0.446481040595221	0.351640515375758	0.541321565814684	2.76467637452542e-19	-6.7851225730916	-8.55127650459623	-5.01896864158696	1.45899805667431e-13	-0.141546308491256	-0.154196865054797	-0.128895751927716	6.63315467968037e-100	0.564116988645133	0.522837891732321	0.605396085557945	9.49472689895515e-144	-4.22008418834116	-4.50697835873672	-3.93319001794562	5.95182970409847e-164	cluster3	U62317.2
ENSG00000265415	-0.122854892133957	-0.155921375848806	-0.0897884084191082	8.30816288487359e-13	0.151755019418592	0.0545071690441922	0.249002869792992	0.00230325305933331	-7.28007710777875	-9.09106110298203	-5.46909311257545	1.15686664790983e-14	-0.130545640926917	-0.144870963004562	-0.116220318849273	2.58074998769828e-68	0.20428803607257	0.157544135487627	0.251031936657512	1.59367918367598e-17	-5.14685586683108	-5.47173101145198	-4.82198072221021	6.80035065247056e-187	cluster3	AC099850.3
ENSG00000256916	-0.217010977363257	-0.251675039778191	-0.182346914948324	1.11996451061237e-31	0.241710955988461	0.139764659425258	0.343657252551663	3.97622775860733e-06	2.41638079967184	0.517900671469342	4.31486092787434	0.0128221104105172	-0.129632553481846	-0.144516317346596	-0.114748789617095	8.66747810124665e-63	0.142723268957658	0.0941571582166371	0.191289379698679	9.15732081348960e-09	1.57120908016459	1.23366937865869	1.90874878167047	1.20723377324497e-19	cluster2	AP000851.1
ENSG00000275874	-0.181320557143884	-0.20153593999339	-0.161105174294378	3.24820970175487e-58	-0.00937895849749616	-0.0688319848175319	0.0500740678225405	0.757260859270988	0.22494457721976	-0.882210786291783	1.33209994073132	0.690586470646721	-0.125718486493496	-0.134417468804001	-0.11701950418299	7.00011370984538e-159	-0.0516247754250526	-0.0800097822059468	-0.0232397686441569	0.000369275766223166	0.0427290774861679	-0.154549777457699	0.240007932430035	0.671218136035772	cluster2	PICSAR
ENSG00000226012	-0.0660625734167342	-0.0860336857563249	-0.0460914610771433	1.62336897278518e-10	0.113175305595887	0.0544406738352463	0.171909937356527	0.000171505654363224	3.63051033553024	2.53673317055263	4.72428750050786	1.41169790853954e-10	-0.123156421748533	-0.135652052360299	-0.110660791136766	4.95858594471122e-79	-0.00588661623908739	-0.0466601857195317	0.0348869532413569	0.777219458942633	1.44975978434067	1.16637908405877	1.73314048462257	2.41166364159123e-23	cluster2	AP001434.1
ENSG00000233682	-0.13659063942837	-0.159616433972595	-0.113564844884144	7.49534449822754e-29	-0.0233796039450417	-0.0910979934145261	0.0443387855244419	0.498821755668521	5.66404906426575	4.40297317376501	6.92512495476648	9.06101793578008e-18	-0.12194155668735	-0.13319981620072	-0.110683297173979	4.18991970958997e-94	-0.15153867598898	-0.188274671214785	-0.114802680763175	8.51845303069382e-16	2.79667263120075	2.54135350694223	3.05199175545927	4.50954186625912e-96	cluster2	AL356417.2
ENSG00000229124	-0.208149911526643	-0.234003860998628	-0.182295962054657	1.14603707764811e-48	0.166474598102458	0.0904386629990863	0.242510533205828	2.00940945326772e-05	1.98680884526139	0.57084066702009	3.4027770235027	0.00610058465980128	-0.121142438363449	-0.131736918809375	-0.110547957917524	5.72028402141041e-104	0.238973747677675	0.204403680908546	0.273543814446803	8.74435854273309e-41	0.856833391298294	0.616567703141502	1.09709907945508	3.29448156982842e-12	cluster2	VIM-AS1
ENSG00000260807	-0.183622075016256	-0.208391728325903	-0.158852421706607	2.43914822344048e-42	-0.067512708183047	-0.140359750513124	0.00533433414702908	0.0697005051525076	0.506575550824817	-0.850007934051812	1.86315903570145	0.464463753500189	-0.119393393567626	-0.130327009787101	-0.108459777348152	1.58274364119482e-95	0.0333672690261003	-0.0023094066414307	0.0690439446936313	0.0668749164980933	0.992422537867567	0.744465798655807	1.24037927707933	5.74781604018853e-15	cluster2	AC009041.2
ENSG00000281508	-0.0151026165924329	-0.0388454731278672	0.00864023994300135	0.21289005602583	-0.035938651948194	-0.105765906026071	0.0338886021296819	0.313417493194941	0.750716470608652	-0.549631445331693	2.051064386549	0.258194544262261	-0.102168267593309	-0.121040691072884	-0.0832958441137344	6.64636230934139e-26	-0.215028190504475	-0.276609401882813	-0.153446979126136	9.08996823407308e-12	8.41109500255311	7.98309894954699	8.83909105555928	2.56356686227911e-270	cluster2	AL078639.1
ENSG00000254615	-0.148753368700283	-0.165101000287966	-0.132405737112601	1.33350876466386e-59	-0.044063612720543	-0.0921416619115069	0.00401443647042144	0.0728464402291505	0.65455500282726	-0.240771498172229	1.54988150382675	0.152304904550964	-0.102110154021735	-0.10862388833456	-0.0955964197089113	1.83747315745856e-183	-0.0812655470643389	-0.102520032478704	-0.0600110616499737	8.45284226082278e-14	0.418679617626461	0.270958654325871	0.566400580927038	2.98544906766989e-08	cluster2	AC027031.2
ENSG00000261061	-0.129807438922193	-0.149944816695633	-0.109670061148751	2.55348895805435e-33	0.0232251185136841	-0.0359984964776159	0.0824487335049857	0.442360834078893	-5.13887992703258	-6.24176311133339	-4.03599674273176	6.08534784853148e-19	-0.101321083234852	-0.1101388074365	-0.0925033590332031	6.59387505444207e-105	0.0690178298932337	0.0402453652161193	0.097790294570348	2.68421094946041e-06	-2.90658822805693	-3.10655995711899	-2.70661649899487	1.65342123863497e-160	cluster3	AC092718.4
ENSG00000258232	-0.116663325299647	-0.143754581932734	-0.08957206866656	1.62082415191089e-16	-0.0955355694355598	-0.17521039952116	-0.0158607393499577	0.0190243500931791	-3.7256825970367	-5.20941556954	-2.24194962453337	1.05583074324251e-06	-0.100945505308083	-0.115248749692513	-0.0866422609236537	2.15237794407984e-42	-0.0375067663742153	-0.0841786268688072	0.00916509412037663	0.115329656008513	-2.49227812992449	-2.8166525881568	-2.16790367169218	1.1035725098401e-49	cluster3	AC125611.3
ENSG00000223485	-0.0656492742081291	-0.0846237803273111	-0.0466747680889471	2.41175808669105e-11	-0.115616353096421	-0.171419986404359	-0.0598127197884826	5.40475341426601e-05	4.81478127021758	3.77558619900732	5.85397634142784	9.33580136310976e-19	-0.100915756158559	-0.112351518708322	-0.0894799936087953	2.42317746934998e-64	-0.206589920293212	-0.243905112568949	-0.169274728017476	5.3527830895458e-27	2.05331880212293	1.79397419597253	2.31266340827334	1.50917091410169e-52	cluster2	LINC01615
ENSG00000276850	-0.142914430254152	-0.163034436761859	-0.122794423746444	2.2914008162986e-39	0.0264786810626012	-0.0326938453924813	0.0856512075176836	0.380739602831245	0.837810686184149	-0.264121109257444	1.93974248162574	0.136595720143261	-0.0984620265936719	-0.108014382629246	-0.0889096705580976	7.13968944232615e-86	-0.0445091225630705	-0.075678710126877	-0.0133395349992641	0.00515837089695329	0.299582326134738	0.0829503347765653	0.516214317492912	0.00675240335106767	cluster2	AC245041.2
ENSG00000281655	-0.130911795524541	-0.158353488016486	-0.103470103032596	9.79261957389246e-20	0.198260839745109	0.117555384986442	0.278966294503776	1.78144056779893e-06	1.98216866558463	0.479243034520753	3.4850942966485	0.0099266774024046	-0.0972501918642514	-0.109273101544603	-0.0852272821839008	1.08127792372824e-54	0.112170812743489	0.0729397440251724	0.151401881461804	2.25889940386885e-08	0.969334110558365	0.696673956741432	1.24199426437531	3.8374177093682e-12	cluster2	AP000851.2
ENSG00000273760	-0.128671714490627	-0.149018192889361	-0.108325236091893	3.09067828851669e-32	0.0511121374916425	-0.00872643814975652	0.110950713133041	0.0945195789300126	0.544300379957829	-0.570034819896225	1.65863557981188	0.338698144308072	-0.0972141402207794	-0.106113275168184	-0.0883150052733751	1.3565860762387e-95	-0.0530112372242416	-0.082049347293866	-0.0239731271546171	0.000350911434306377	0.127349283459283	-0.0744687096977727	0.329167276616338	0.216261111747739	cluster2	AC245041.1
ENSG00000273272	-0.0969731787047987	-0.124306971233432	-0.0696393861761658	7.74752852562117e-12	0.477806092579678	0.39741796939996	0.558194215759395	5.97205934320927e-29	-5.27205843027563	-6.76907460001527	-3.77504226053599	1.08725532550688e-11	-0.0962604385318658	-0.109299113131582	-0.08322176393215	4.1002684464868e-46	0.652176068980145	0.609630532764969	0.694721605195326	2.2748321818813e-176	-3.09554333954155	-3.39123939951759	-2.79984727956551	2.26947282262315e-88	cluster3	U62317.5
ENSG00000269210	-0.121287412630259	-0.136995837076822	-0.105578988183696	2.32124762548538e-45	-0.00649687219853169	-0.0526950262983251	0.0397012819012618	0.782907349477014	-0.283926625900988	-1.14424505310075	0.576391801298772	0.517934692363317	-0.0925703373874321	-0.0992331430738361	-0.0859075317010286	4.47577716330808e-148	-0.015842116546445	-0.0375830257514181	0.00589879265852821	0.15332993557712	0.538088116319553	0.386986455273533	0.689189777365574	3.53364703409715e-12	cluster2	AC019171.1
ENSG00000233593	-0.116013870551106	-0.138113519811956	-0.0939142212902563	2.55116382949718e-23	-0.0608587451918912	-0.125853360379255	0.00413586999547291	0.0668643914351239	5.7576944946505	4.54734169584255	6.96804729345846	1.22507117461558e-19	-0.0894600566317943	-0.0989301230454989	-0.0799899902180904	4.82606406864332e-73	-0.0627219834027248	-0.0936230577782763	-0.0318209090271733	7.08441732357566e-05	3.88706108664192	3.67229529086812	4.10182688241574	2.79069275293589e-235	cluster2	AL590094.1
ENSG00000232480	-0.0599786225179172	-0.0819843542820457	-0.0379728907537885	1.21888497783035e-07	-0.0107999768722231	-0.0755183826280833	0.0539184288836371	0.743704597074695	3.94235049067521	2.73714136196228	5.14755961938814	2.54838294730764e-10	-0.0844975622310221	-0.101141460798414	-0.0678536636636304	5.11742655066027e-23	-0.222024733596108	-0.276334209904089	-0.167715257288126	1.522149122369e-15	4.21637238605947	3.83891567515067	4.59382909696825	1.33228704791202e-99	cluster2	TGFB2-AS1
ENSG00000270504	-0.0884899668948401	-0.104019745807853	-0.0729601879818268	6.68341656337101e-27	0.0121960277563814	-0.0334767334934643	0.0578687890062272	0.600870644701597	3.60696609690832	2.75643172188849	4.45750047192815	4.3923328988857e-16	-0.0833522755755001	-0.0906370670036277	-0.0760674841473726	4.29255441850017e-104	-0.0773046355202816	-0.101075100467094	-0.0535341705734695	2.08487037419942e-10	2.98521528809269	2.82000799600401	3.15042258018137	1.25886439132355e-234	cluster2	AL391422.3
ENSG00000267013	0.00502477739802448	-0.0206783980325555	0.0307279528286041	0.70171074595424	-0.203952115264573	-0.279544627004715	-0.128359603524429	1.62199986896903e-07	5.9094454989384	4.50173490799404	7.31715608988277	8.38505452240859e-16	-0.0808047403495609	-0.0963938218069939	-0.065215658892127	6.51355355969768e-24	-0.324124108968519	-0.374991689460409	-0.273256528476625	4.86594808087439e-35	1.63764208581697	1.28410692161332	1.99117725002062	1.80104214090134e-19	cluster2	LINC01929
ENSG00000259604	-0.134519913772828	-0.150959158786644	-0.118080668759012	5.22401603001356e-50	-0.0258007946339795	-0.0741482770321098	0.0225466877641498	0.295924214880739	1.13434431185568	0.234000330016526	2.03468829369483	0.0137565597220004	-0.0798551539968972	-0.0864753005753969	-0.0732350074183974	1.17292068132438e-114	-0.0308308610188015	-0.0524325724390329	-0.00922914959857012	0.00518105508514275	0.216504903641604	0.0663706821948246	0.366639125088383	0.00473429117898583	cluster2	AC015712.4
ENSG00000273179	-0.0847734659622115	-0.106129185463306	-0.0634177464611168	2.39081878143275e-14	-0.0636525281872298	-0.126459261209994	-0.000845795164465398	0.0473561648206037	3.26528292659474	2.09567364621136	4.43489220697812	6.07231339193074e-08	-0.0765631676698097	-0.0878595218835847	-0.0652668134560348	2.60356824027737e-39	0.000973184881763158	-0.0358871143477416	0.0378334841112676	0.958733337602016	3.09096630372652	2.83478325325147	3.34714935420159	1.03981759650462e-114	cluster2	AC092535.4
ENSG00000237523	-0.0968976998091564	-0.112790260985775	-0.0810051386325378	2.935717345841e-30	0.0532068340786282	0.00646713763259331	0.0999465305246631	0.0259649793063821	1.27731709261333	0.406913871580155	2.1477203136465	0.00413818040012175	-0.0761196795894955	-0.082360517862383	-0.0698788413166077	5.30831231607494e-117	-0.0306267448406516	-0.0509907633397408	-0.0102627263415624	0.00322278487391868	1.41950830408254	1.27797618176999	1.56104042639509	1.24177560735008e-81	cluster2	LINC00857
ENSG00000237943	-0.11722240304594	-0.138682077105952	-0.0957627289859273	5.40809354629775e-25	0.440145595137366	0.377033133889049	0.503258056385682	3.76941042490115e-38	0.750153253339528	-0.425149406601598	1.92545591328065	0.211332928540045	-0.0755217610165096	-0.0839075175508278	-0.0671360044821914	7.90406206390772e-67	0.68908000041307	0.661717057531569	0.716442943294574	0	-0.200174467681444	-0.390349868421199	-0.00999906694168929	0.0391858247501335	cluster3	PRKCQ-AS1
ENSG00000256124	-0.128996154710082	-0.149904283837287	-0.108088025582876	6.9213489298592e-31	-0.0124139943040072	-0.0739043732177486	0.0490763846097334	0.692447717956456	1.29720564062386	0.152109973798873	2.44230130744885	0.0266945556584819	-0.0748731083771261	-0.0833322575573131	-0.0664139591969386	1.05404993291767e-64	-0.0211119799635306	-0.0487144049679174	0.00649044504085614	0.133939863684431	0.552367215923672	0.360527388631306	0.744207043216038	1.8021988666453e-08	cluster2	LINC01152
ENSG00000232527	-0.0118703538403835	-0.0390009233247828	0.0152602156440158	0.391421408015096	-0.0508464891505449	-0.130636937525505	0.0289439592244153	0.212058226702992	7.06352378216455	5.57763772482926	8.54940983949982	1.29373026525403e-19	-0.074792451054182	-0.088929797531466	-0.060655104576898	7.91115102720208e-25	-0.0815098680037416	-0.127640399288643	-0.0353793367188404	0.000540407320944639	6.92453552665089	6.60392336474142	7.24514768856037	9.26620998212107e-316	cluster2	AC245595.1
ENSG00000249096	-0.0464167793366455	-0.0624256273467372	-0.0304079313265538	1.89510582488605e-08	0.463561321265686	0.416479627627581	0.510643014903791	1.03411146499518e-67	-0.792387471249	-1.66915948541085	0.0843845429128588	0.0769111219922705	-0.0731992634563141	-0.0821686453706254	-0.0642298815420033	1.31143180047454e-55	0.523921415410865	0.494654087651078	0.553188743170653	6.53663641374097e-231	-0.168616627981972	-0.372027708778472	0.0347944528145284	0.104317255562866	cluster3	LINC02362
ENSG00000204850	-0.0795341955569207	-0.092033773600242	-0.0670346175135992	1.4002418799851e-32	0.00409158273386878	-0.0326694199110602	0.0408525853787977	0.827372651727992	1.65618650656773	0.971610064196131	2.34076294893933	2.53525831279127e-06	-0.0722092276350824	-0.0784808334785514	-0.0659376217916138	2.70837813006165e-105	-0.0170727955733307	-0.0375372094598819	0.00339161831321945	0.102112104005722	1.43299553356719	1.29076565249655	1.57522541463784	2.53811731949302e-82	cluster2	AC011484.1
ENSG00000228649	-0.130944920963853	-0.148429241547644	-0.113460600380063	4.43548938800616e-43	0.141350540141171	0.0899295119274276	0.192771568354913	9.5535761715532e-08	2.86095093350513	1.90337029029846	3.8185315767118	7.09385854372149e-09	-0.0700889971042477	-0.0779814161095076	-0.0621965780989884	4.18381678667019e-65	0.114771609369641	0.0890184397475557	0.140524778991725	3.73969589865153e-18	2.47301088936763	2.29402358619603	2.65199819253924	1.31124549622662e-146	cluster2	SNHG26
ENSG00000253187	-0.0491798343761195	-0.0691421289681661	-0.0292175397840726	1.66583955892413e-06	0.00925947464537742	-0.0494492243005979	0.0679681735913519	0.757313230544537	1.88562494856297	0.792330713666868	2.97891918345905	0.000761199100608142	-0.0689688690812928	-0.0814734548969473	-0.0564642832656378	8.24422455893442e-27	-0.0673788055596615	-0.108181596104597	-0.0265760150147276	0.0012213021508451	2.73581496161341	2.45223117178541	3.01939875144139	5.9366373350212e-76	cluster2	HOXA10-AS
ENSG00000233429	-0.104003779543923	-0.126749140949123	-0.0812584181387223	2.48586742313533e-18	0.104944166547907	0.0380505251882956	0.171837807907519	0.00218241299876158	4.04364626444715	2.79792912605562	5.2893634028387	3.45523734351785e-10	-0.0685314324450755	-0.0802593378301268	-0.0568035270600242	7.80893872498257e-30	0.118335068897644	0.0800666069100438	0.156603530885243	1.50156415558564e-09	2.79610677239041	2.53013683905017	3.06207670573065	4.6250480369789e-89	cluster2	HOTAIRM1
ENSG00000223799	-0.0813725162791908	-0.0941734031377522	-0.0685716294206294	1.5875988324515e-32	0.0902849956221169	0.0526378499317521	0.127932141312482	3.08867554735486e-06	0.71509723829091	0.0140187255232376	1.41617575105858	0.0459509715398331	-0.0677225468810404	-0.0743536932655676	-0.0610914004965131	2.04212146021418e-84	0.198240428669355	0.176602824594381	0.219878032744328	5.33732939068448e-69	0.731834891297903	0.581451212034077	0.88221857056173	2.65724023864282e-21	cluster3	IL10RB-DT
ENSG00000272168	-0.0762471951295135	-0.0985931471297337	-0.0539012431292931	4.4247681751401e-11	-0.0612563951021689	-0.126975381594074	0.00446259138973543	0.0681149120609216	2.01589513759653	0.792052839184653	3.23973743600843	0.00129876484078932	-0.0652459940423729	-0.0748660293374003	-0.0556259587473455	2.32078068722823e-39	-0.0983964746134872	-0.129786901370883	-0.0670060478560913	8.97982053494193e-10	1.41810400178373	1.19993715423988	1.63627084932758	2.30919821325369e-36	cluster2	CASC15
ENSG00000255224	-0.0799937986932238	-0.096359188347272	-0.0636284090391749	1.36840469572642e-20	-0.0715514582038262	-0.119681733503736	-0.0234211829039165	0.00367741328581766	-2.69794571269075	-3.59424478683265	-1.80164663854885	5.50497944221288e-09	-0.0638043904605964	-0.0729153861678549	-0.0546933947533378	8.75248002770427e-42	-0.0670055943477841	-0.0967350116175398	-0.0372761770780281	1.02934115044017e-05	-2.74059770440773	-2.94722035707779	-2.53397505173768	3.19643154964203e-136	cluster3	AC109322.1
ENSG00000276649	-0.107748621777589	-0.12250299487394	-0.0929942486812376	2.84124746125971e-41	-0.00189399053657916	-0.0452862991840717	0.0414983181109133	0.931847994413847	0.816993857456735	0.008926880418259	1.6250608344952	0.0478859713172777	-0.0626328828203852	-0.0681906420356976	-0.0570751236050729	3.13608305521129e-101	-0.00894689312204506	-0.0270820067919173	0.00918822054782723	0.333641193455812	0.770491787086202	0.644450793448766	0.896532780723639	1.94224255329119e-32	cluster2	AL117335.1
ENSG00000170919	-0.0511783387577029	-0.0713865015988808	-0.0309701759165245	8.56038718900368e-07	-0.0840307146929615	-0.143462507116595	-0.0245989222693261	0.0057230248904576	2.61179843148217	1.50503849312799	3.71855836983632	4.40451071349524e-06	-0.0599830753431859	-0.0697477677379122	-0.0502183829484596	9.8535468100811e-33	-0.119730667173193	-0.151593113830078	-0.0878682205163085	2.20402168044146e-13	1.82452683484259	1.60307939814826	2.04597427153692	1.31866851123862e-56	cluster2	TPT1-AS1
ENSG00000240990	-0.0509425730587525	-0.0658213231780636	-0.0360638229394414	3.81475622897707e-11	-0.0560844111418102	-0.099842510062715	-0.0123263122209055	0.0122108558931818	1.64289451226979	0.828015658894724	2.45777336564485	8.49686299161076e-05	-0.0577095295134294	-0.0645589512445858	-0.0508601077822729	5.08660781679667e-59	-0.115781010222113	-0.138130852461623	-0.0934311679826025	6.90944814238066e-24	0.86053119117223	0.705197379937968	1.01586500240649	4.97436339979005e-27	cluster2	HOXA11-AS
ENSG00000229619	-0.061666543327298	-0.0760957161476125	-0.0472373705069836	2.66518833246978e-16	0.0141033476775781	-0.0283325536283166	0.0565392489834724	0.514997847276668	1.89820772013679	1.1079513001632	2.6884641401104	2.98038581054948e-06	-0.0564266264514838	-0.0639522933281333	-0.0489009595748343	1.81775016245503e-47	-0.0515456043089345	-0.0761020521438129	-0.0269891564740562	3.97780497821163e-05	1.38187849374029	1.21120853590838	1.55254845157219	8.55582733173939e-55	cluster2	MBNL1-AS1
ENSG00000263873	0.0481719348752669	0.0155561952149511	0.0807876745355824	0.00390418598381465	0.0584404206094023	-0.0374818007458857	0.154362641964689	0.232813765778303	7.39972836086498	5.6134306998886	9.18602602184139	1.91753025813569e-15	-0.0555079514221255	-0.0687032722073997	-0.0423126306368513	2.32337466790056e-16	-0.0471510941215903	-0.0902077709369659	-0.00409441730621476	0.0319150514418983	5.90147688607509	5.60222834386429	6.20072542828586	6.7782092512916e-272	cluster2	AP003396.5
ENSG00000272482	-0.0608274843027464	-0.0795473956922519	-0.0421075729132406	3.31948679611619e-10	0.0696640875754617	0.0146092121454754	0.124718963005448	0.0133540978213678	2.15370054527486	1.12844910909645	3.17895198145326	4.25959236063213e-05	-0.0546003931051335	-0.0644431391863832	-0.0447576470238838	4.2668795647131e-27	0.061624509437771	0.0295073715604475	0.0937416473150948	0.000172272365647967	3.39066777355157	3.1674502054382	3.61388534166493	1.4750846537013e-173	cluster2	AC254633.1
ENSG00000280721	-0.0389886663724467	-0.0553771415048392	-0.0226001912400546	3.69050124466908e-06	0.360891835293532	0.312693666075322	0.409090004511741	4.59885990164369e-43	0.986023151986493	0.0884597331939052	1.8835865707791	0.0316258844751741	-0.0535896413899805	-0.0620837521130646	-0.0450955306668969	2.12779853064691e-34	0.571445419315109	0.543728913881911	0.599161924748306	1.13583337553094e-292	-0.823863019173355	-1.01649571773544	-0.63123032061128	7.44900676735546e-17	cluster3	LINC01943
ENSG00000215386	-0.0893921472980678	-0.113800336522323	-0.0649839580738124	1.69877650244346e-12	-0.0194048064664246	-0.0911887903353977	0.0523791774025498	0.596391852406629	8.4846696716103	7.14788283880987	9.8214565044107	1.93520934746758e-32	-0.0534248086010726	-0.0644522455565079	-0.0423973716456373	3.96140036748979e-21	-0.0784851042643754	-0.11446791944701	-0.0425022890817406	1.96274579506325e-05	6.74824342674723	6.49815898492619	6.9983278685683	0	cluster2	MIR99AHG
ENSG00000271936	-0.0766620855207716	-0.0888735498151671	-0.0644506212263762	7.87032807419464e-32	0.0230718916739288	-0.0128417743449472	0.0589855576928048	0.208373048070356	-2.98900913027112	-3.65780616916569	-2.32021209137655	1.28720731060654e-17	-0.0527388597967769	-0.0579208891318751	-0.0475568304616786	7.1313912707341e-84	0.0200821361649058	0.00317303892051612	0.0369912334092956	0.0199825595006404	-1.37790520999569	-1.49542525740159	-1.26038516258978	7.36396313155738e-109	cluster3	AC012073.1
ENSG00000259772	-0.0485037353198234	-0.0631066196231407	-0.0339008510165061	1.37257473724477e-10	0.29039883173277	0.247452048518382	0.333345614947156	3.51378268225001e-36	-1.7774314452457	-2.57720168949569	-0.977661200995719	1.50923873644181e-05	-0.0526977227310918	-0.0600142106348423	-0.0453812348273419	4.91354225457981e-44	0.43737487930049	0.413500987924772	0.461248770676205	3.42594236565292e-240	-1.00935875962588	-1.17528487653721	-0.843432642714539	3.81823144201846e-32	cluster3	AC012236.1
ENSG00000254510	-0.0534511997214593	-0.0689811089212792	-0.0379212905216395	3.03606417481083e-11	-0.0566421525045042	-0.102315296925176	-0.0109690080838328	0.0153035236612523	4.85013965618222	3.99959814561923	5.7006811667452	6.15739382591211e-27	-0.052685227797114	-0.0589097508928615	-0.0464607047013662	1.58396262701272e-59	-0.113961801506376	-0.134272583155773	-0.09365101985698	1.12977103048603e-27	1.95467708413472	1.81351496366256	2.09583920460688	3.46291719356576e-147	cluster2	AP001107.5
ENSG00000230838	0.0954341471102763	0.0586825205643842	0.132185773656168	4.53992836268977e-07	-0.0189830113859272	-0.127068791239976	0.0891027684681224	0.730771987617812	8.28351192348168	6.27070015775982	10.2963236892035	2.86426528248569e-15	-0.0525820745526622	-0.0731313850725504	-0.0320327640327741	5.56482061059916e-07	-0.320475306289615	-0.387528243935588	-0.253422368643641	1.3012721701354e-20	3.83985816921203	3.37383302919607	4.30588330922799	1.29941901057013e-56	cluster2	LINC01614
ENSG00000224220	-0.0350014901064775	-0.0474502473194884	-0.0225527328934664	4.91202824846559e-08	0.321177650432221	0.284566110806842	0.357789190057598	3.94860295559313e-56	-0.518972007997014	-1.20076509695525	0.162821080961225	0.136144989312433	-0.0517481110143248	-0.0594893837879183	-0.0440068382407312	2.60183871176056e-38	0.53023080913074	0.504970833615462	0.555490784646019	2.00988941537771e-301	-0.295082247041195	-0.470641798040443	-0.119522696041958	0.000996535248103257	cluster3	AC104699.1
ENSG00000235576	-0.0917363048481721	-0.114597507821203	-0.0688751018751413	1.28407049168085e-14	0.796694657273075	0.729460328238515	0.863928986307634	2.25723940597128e-90	-0.25558606177965	-1.50764760700711	0.996475483447812	0.68920257421804	-0.0503039953569235	-0.0619034667517352	-0.0387045239621125	2.78440297460442e-17	1.33152357862788	1.29367420010933	1.36937295714644	0	-0.209074062516567	-0.472131320600542	0.0539831955674084	0.11938404794408	cluster3	LINC01871
ENSG00000167912	-0.0842875556242691	-0.0974157125315033	-0.0711593987170347	4.33014771037625e-33	0.219010330540123	0.180400690349289	0.257619970730955	1.08521236091693e-26	1.63164929165032	0.912646864584204	2.35065171871644	9.98561028903213e-06	-0.0496431117275047	-0.0552913491253358	-0.0439948743296747	7.33405988826954e-64	0.301833514376338	0.283403168030663	0.320263860722015	4.76394041327459e-198	0.608442916859029	0.480350024320384	0.736535809397672	2.21338084908643e-20	cluster3	AC090152.1
ENSG00000228203	-0.0466376296834555	-0.0609945791885762	-0.0322806801783346	3.3563404392842e-10	-0.00734013677616328	-0.0495636307934547	0.0348833572411287	0.733409279973699	3.06388192507584	2.27758102904074	3.85018282111093	6.75727301417924e-14	-0.0495490515755929	-0.0575356797599055	-0.0415624233912804	2.42870941864117e-33	-0.0484938336453538	-0.0745544102825111	-0.0224332570081966	0.000269108753386509	2.62864472608566	2.44752091104342	2.80976854112789	4.47816913411442e-160	cluster2	RNF144A-AS1
ENSG00000233532	-0.0633663443560243	-0.0779075434033276	-0.0488251453087208	7.34806982435541e-17	0.0169405497162779	-0.025824818425406	0.0597059178579624	0.437759238580135	0.862465341842542	0.0660734734835151	1.65885721020157	0.0341157078983755	-0.0491625050905543	-0.0560484498014541	-0.0422765603796557	2.56144478619719e-43	0.0156754649178089	-0.0067935527597761	0.0381444825953938	0.171599998742248	0.63281587562034	0.47665378225311	0.788977968987569	2.66104659579085e-15	cluster2	LINC00460
ENSG00000228651	-0.0145222471409505	-0.0317606695396999	0.00271617525779882	0.0991271159590274	0.0924440543020355	0.0417462076068495	0.143141900997221	0.000374199152825113	3.68136860845216	2.7372553082324	4.62548190867191	6.50350053990248e-14	-0.049046438370344	-0.0599600884693354	-0.0381327882713527	1.97651288316518e-18	0.0247916939533269	-0.0108198317408998	0.0604032196475536	0.172508931288445	1.09910426020895	0.851600320330028	1.34660820008787	4.89089391510694e-18	cluster2	AC074327.1
ENSG00000226197	-0.106756291667969	-0.131820015977484	-0.0816925673584531	3.31476762480771e-16	0.225142815347661	0.151430916238701	0.29885471445662	3.31993443213237e-09	3.59712304593482	2.22443389107504	4.9698122007946	3.57724424337328e-07	-0.0490401197251762	-0.060889589589913	-0.0371906498604394	6.87952253895827e-16	0.342721732892958	0.30405660282891	0.381386862957009	7.07317462246022e-65	3.71469306261057	3.44596624340736	3.98341988181379	9.80821267704943e-147	cluster2	AL583785.1
ENSG00000248690	-0.0348562209621041	-0.0530503856841896	-0.0166620562400184	0.00018680873602206	0.0843351792810744	0.0308265140163119	0.137843844545836	0.00208150308859418	3.83958435582098	2.84312699428445	4.83604171735752	1.2426708773531e-13	-0.0483428030142922	-0.057486831971891	-0.0391987740566934	8.49817077948773e-25	0.0737731609850741	0.0439359553555497	0.103610366614598	1.31488638481562e-06	3.16277146057788	2.9553996671958	3.37014325395999	8.34287596793872e-175	cluster2	HAS2-AS1
ENSG00000225205	-0.0172134232871867	-0.0280790922014639	-0.00634775437290964	0.0019743119457804	0.126043744969064	0.0940880355593306	0.157999454378797	3.43130894456632e-14	0.242950463790931	-0.352140101950029	0.838041029531892	0.423864482480614	-0.047454450235446	-0.0528095794104911	-0.0420993210604017	7.61513264514831e-65	0.269113781438706	0.251639854889546	0.286587707987866	7.83768651519712e-178	-0.0371483501603404	-0.15859402208147	0.084297321760789	0.54886378260618	cluster3	AC078883.1
ENSG00000259225	-0.0290922911100749	-0.0419569598567837	-0.016227622363366	1.07120613485259e-05	0.157220166699324	0.119385439784157	0.195054893614492	1.58172964064402e-15	0.220029176298922	-0.484542540633276	0.924600893231119	0.540674532708112	-0.0466119151324235	-0.053568176187111	-0.0396556540777359	1.75397606534869e-38	0.118577057000264	0.0958785952539369	0.141275518746591	2.94094975284934e-24	-0.527678501834319	-0.685435256196507	-0.36992174747213	6.35629931234482e-11	cluster3	LINC02345
ENSG00000259583	-0.0689603934304049	-0.0829029007516587	-0.0550178861091508	5.10244220536492e-21	0.0560687783008872	0.0150641502456698	0.097073406356104	0.00752311808050002	3.2982316664433	2.53462892508326	4.06183440780333	1.3279880643027e-16	-0.0445532679812094	-0.0502052954428941	-0.038901240519525	4.0485258782577e-52	0.0518072175609854	0.0333645041378336	0.0702499309841383	3.94532263125904e-08	1.97689707103485	1.84871822597548	2.10507591609422	2.78379770416622e-178	cluster2	AC015712.2
ENSG00000231424	-0.0241923524073549	-0.0370350755941614	-0.0113496292205483	0.000238526797736458	0.0136202560072654	-0.0241499294663577	0.0513904414808891	0.479922150284595	2.96876725378459	2.26539745049073	3.67213705707844	5.94516425882575e-16	-0.0420415992738893	-0.0498775893844767	-0.0342056091633018	1.77070088711803e-25	-0.00936514075233853	-0.0349341814153411	0.016203899910664	0.472883835607094	2.33383124680392	2.15612365973349	2.51153883387434	8.32735277182045e-134	cluster2	AL445673.1
ENSG00000230333	0.0175166469873945	0.000538968486900101	0.0344943254878887	0.0435108705540646	0.0173821870239164	-0.0325488172146541	0.0673131912624859	0.495252591132233	5.31306095955175	4.38322807180822	6.24289384729528	4.94423768629433e-27	-0.0417010770572492	-0.0511753714267768	-0.0322267826877215	9.47239644777103e-18	-0.0926839898088679	-0.123598860114842	-0.0617691195028936	4.6007201330087e-09	2.77704778814444	2.56218610916799	2.99190946712088	5.39542434971376e-130	cluster2	AC004160.1
ENSG00000239332	-0.0471376154621926	-0.059776576513689	-0.034498654410696	6.85340381184113e-13	-0.0031943746958838	-0.0403652999089526	0.033976550517185	0.866286904192237	2.2755430695062	1.58333290353746	2.96775323547492	2.08910609981031e-10	-0.0415901829214077	-0.0472992552802462	-0.0358811105625692	5.5812648442759e-45	-0.0240408430196345	-0.0426696954340771	-0.00541199060519169	0.0114710491738013	1.51901267681917	1.38954014571824	1.64848520792011	5.49820807978508e-109	cluster2	LINC01119
ENSG00000237187	0.00830581602880232	-0.0176913064417634	0.034302938499368	0.531381297925196	-0.0793285005958842	-0.15578550455144	-0.00287149664032775	0.0423451367300915	7.6184345676232	6.19462509572604	9.04224403952033	4.14378149881524e-24	-0.0393660269677604	-0.0507619344930912	-0.0279701194424296	1.50218340074719e-11	-0.0739150919057015	-0.111100236194399	-0.036729947617004	9.96757229892794e-05	5.2406898114521	4.98224905282123	5.49913057008297	9.14409380869249e-285	cluster2	NR2F1-AS1
ENSG00000242147	-0.0335935983373103	-0.0458208635941818	-0.0213663330804387	9.70029650609371e-08	-0.0127235553678151	-0.0486836916932378	0.0232365809576077	0.488221201407401	1.88523000655474	1.21556758111348	2.554892431996	4.72883233324877e-08	-0.0376746454277397	-0.0435890947601994	-0.0317601960952799	5.09910320001076e-35	-0.0732548332268513	-0.0925538360773787	-0.053955830376324	1.26786437987166e-13	0.631911032492668	0.497780883668004	0.766041181317333	4.44118066886463e-20	cluster2	AL365356.5
ENSG00000251301	0.00227591036019157	-0.0138367990085524	0.0183886197289355	0.781976188187542	0.496665432753564	0.449278284989977	0.544052580517151	8.88873399769827e-75	-0.626093138900316	-1.5085534282311	0.25636715043048	0.164768192413769	-0.0372227846124199	-0.0450758441270335	-0.0293697250978064	2.65442662304626e-20	0.618339734254842	0.592714995680093	0.643964472829594	0	-0.282462030999699	-0.460556724556907	-0.10436733744249	0.00189542144806794	cluster3	LINC02384
ENSG00000232679	0.022419616925863	-0.00217216087361546	0.0470113947253415	0.074365599193963	-0.175658154842466	-0.247982068945562	-0.10333424073937	2.31879751827949e-06	4.75822479106409	3.41138318575448	6.10506639637369	9.40402715804112e-12	-0.0349839114956456	-0.049871722549289	-0.0200961004420021	4.26142439097943e-06	-0.296770145102961	-0.345349461927184	-0.248190828278738	2.12891373521642e-32	1.95490808253459	1.6172765973278	2.29253956774137	2.4867873197666e-29	cluster2	LINC01705
ENSG00000226777	-0.0274365621503058	-0.0451014490451856	-0.00977167525542596	0.00241468686389826	0.524865070913884	0.472913000882846	0.576817140944919	1.48592513932623e-70	-0.371100708675654	-1.33857060113772	0.596369183786413	0.45240647059666	-0.0349264163384004	-0.0427656956398688	-0.0270871370369321	3.82253277989945e-18	0.738850610616257	0.713270837237391	0.764430383995126	0	-0.194799872220078	-0.372582052821964	-0.0170176916181929	0.0318168997564559	cluster3	FAM30A
ENSG00000277059	-0.0274365621503058	-0.0451014490451856	-0.00977167525542596	0.00241468686389826	0.524865070913884	0.472913000882846	0.576817140944919	1.48592513932623e-70	-0.371100708675654	-1.33857060113772	0.596369183786413	0.45240647059666	-0.0349264163384004	-0.0427656956398688	-0.0270871370369321	3.82253277989945e-18	0.738850610616257	0.713270837237391	0.764430383995126	0	-0.194799872220078	-0.372582052821964	-0.0170176916181929	0.0318168997564559	cluster3	FAM30A
ENSG00000254605	0.00349480815531612	-0.0169339367980424	0.0239235531086746	0.737494524214114	0.00902293874859489	-0.0510575811425735	0.0691034586397632	0.768572540046868	5.46485218350466	4.34601141193485	6.58369295507447	1.45424577363238e-20	-0.0347333985305278	-0.0456926904544525	-0.0237741066066031	5.86461505777166e-10	-0.11407348987622	-0.149833946038861	-0.0783130337135799	4.5436088163528e-10	2.75554727328991	2.50700825061174	3.00408629596805	3.0894905734682e-98	cluster2	AP003555.2
ENSG00000228223	-0.0617968001707369	-0.082085005895645	-0.0415085944458287	3.65671981559906e-09	0.0813238304236265	0.0216566335207122	0.14099102732654	0.00771816107222254	3.03565266344057	1.9245089392985	4.14679638758264	1.13998804735747e-07	-0.0345709370333957	-0.0430763164047477	-0.0260655576620436	2.1981077079607e-15	0.0292734065821114	0.00152013125490957	0.0570266819093131	0.038778665486339	2.92667185178275	2.73378359849624	3.11956010506925	3.26198492351073e-173	cluster2	HCG11
ENSG00000226445	-0.0341654137474792	-0.047056263881495	-0.0212745636134634	2.64415120256417e-07	-0.0670744467364299	-0.104986172574658	-0.0291627208982021	0.000554940810093837	3.74163797124237	3.03563235302832	4.44764358945642	1.03947188001937e-23	-0.0344424492475995	-0.0421057445494896	-0.0267791539457094	1.96222143177363e-18	-0.124818856415785	-0.149824389401576	-0.0998133234299941	2.57925146040574e-22	1.91413864487103	1.74034749686193	2.08792979288015	4.74869448335655e-97	cluster2	BX322234.1
[truncated: 114 more rows]
