# Supplementary material for: Subtype and cell type specific expression of lncRNAs provide insight into breast cancer
Source: Commun Biol. 2022 Aug 18;5:834. doi: 10.1038/s42003-022-03559-7 (PMC9388662; doi:10.1038/s42003-022-03559-7)
Supplement: Supplementary file 7 — Supplementary Data 5 [file 42003_2022_3559_MOESM7_ESM.xlsx]

## Sheet: DiffExpression_BC_CellLines
gene	p_val	avg_log2FC	p_val_adj	Subtype	Cluster
HCP5	1.01650430485361e-05	4.65657418003702	0.00864028659125569	Basal	3
LINC01278	1.02214676447032e-05	3.42999135326603	0.00868824749799773	Basal	1
U62317.5	1.61422704076438e-05	3.28572216607261	0.0137209298464973	Basal	3
U62317.2	1.24997693084116e-05	3.2753700316472	0.0106248039121499	Basal	3
DLGAP1-AS2	1.91899041656356e-05	2.8260056164622	0.0163114185407903	Basal	1
SMIM25	7.89728148145692e-06	2.69608745533413	0.00671268925923839	Basal	3
THAP9-AS1	1.49487567441912e-05	2.69137489134632	0.0127064432325625	Basal	1
AL117335.1	3.83257774740201e-05	2.24633163389865	0.0325769108529171	Basal	NA
ROCR	5.26823169671807e-05	2.00957350084901	0.0447799694221036	Basal	2
LINC00857	5.69159049907843e-05	1.8893405923527	0.0483785192421666	Basal	2
HCG11	1.69433076306965e-05	1.80297689928209	0.014401811486092	Basal	2
MUC20-OT1	1.02214676447032e-05	1.55645967498003	0.00868824749799773	Basal	1
AL583785.1	5.26823169671807e-05	1.26154624013431	0.0447799694221036	Basal	2
PPP1R26-AS1	2.17184608941615e-05	1.18906017324821	0.0184606917600373	Basal	1
TMEM147-AS1	1.02214676447032e-05	0.946573301183141	0.00868824749799773	Basal	1
AL031714.1	5.06081716695689e-05	0.804407265505658	0.0430169459191336	Basal	1
AC109826.1	5.26823169671807e-05	0.431439052624492	0.0447799694221036	Basal	3
MAGI2-AS3	5.80811440667554e-06	4.72104598995064	0.00493689724567421	Claudin-low	2
AC096537.1	2.85963833206055e-05	2.88828548358396	0.0243069258225146	Claudin-low	2
AC010457.1	2.81670715520848e-06	2.44245965137612	0.0023942010819272	Claudin-low	2
AL031316.1	1.54276664746419e-06	2.42911974631764	0.00131135165034456	Claudin-low	2
AC060766.7	3.13464947377108e-05	2.31272242043018	0.0266445205270542	Claudin-low	2
Z68871.1	1.91899041656356e-05	2.259599265121	0.0163114185407903	Claudin-low	1
AC012313.5	3.13464947377108e-05	2.13169208541703	0.0266445205270542	Claudin-low	1
ADAMTS9-AS1	2.52131143568105e-05	2.05535018802915	0.021431147203289	Claudin-low	2
LINC01929	5.26823169671807e-05	1.61702633650156	0.0447799694221036	Claudin-low	2
AL590094.1	9.32216879021469e-06	1.61461781219418	0.00792384347168248	Claudin-low	2
LINC00944	7.51983153928368e-07	1.4617197760462	0.000639185680839113	Claudin-low	3
AC108488.1	5.694233332018e-05	1.37811780814873	0.048400983322153	Claudin-low	NA
AC147651.4	5.26823169671807e-05	1.06054155326592	0.0447799694221036	Claudin-low	3
ADAMTS9-AS2	1.51473434836767e-06	0.437366689014147	0.00128752419611252	Claudin-low	2
AC036214.2	1.02214676447032e-05	3.39241191344664	0.00868824749799773	HER2	1
FBXL19-AS1	1.31793290924634e-05	2.59215851192866	0.0112024297285939	HER2	1
AC125257.1	1.02214676447032e-05	2.53777008062899	0.00868824749799773	HER2	1
AC127521.1	3.21162709595009e-05	2.28438978618126	0.0272988303155757	HER2	1
TTC39A-AS1	5.77878016028515e-05	2.07497801452582	0.0491196313624238	HER2	NA
AC107959.1	1.02214676447032e-05	1.89860846940015	0.00868824749799773	HER2	2
AL391421.1	5.694233332018e-05	1.29017984836361	0.048400983322153	HER2	1
AC124319.2	4.49457748405215e-05	1.24361345297992	0.0382039086144433	HER2	1
CCDC144NL-AS1	2.45621883516374e-05	0.894651737557328	0.0208778600988918	HER2	2
AC127526.2	1.55125798800404e-06	0.887383994306688	0.00131856928980344	HER2	1
AL355482.1	4.85029473452437e-07	0.817047914422903	0.000412275052434572	HER2	1
PCBP1-AS1	5.694233332018e-05	0.770568028570448	0.048400983322153	HER2	1
AC138035.1	2.64285101863653e-05	0.57148964419084	0.0224642336584105	HER2	1
PCAT18	1.48836842791121e-07	0.459230707490238	0.000126511316372452	HER2	1
C22orf34	3.90357440076541e-08	0.251648404023259	3.3180382406506e-05	HER2	3
AL390294.1	1.08087954186585e-05	3.37410849634597	0.00918747610585972	Luminal A	1
GATA3-AS1	3.44151188491319e-05	2.54004778187248	0.0292528510217621	Luminal A	1
AC239868.1	3.5373105948916e-05	1.66787125738767	0.0300671400565786	Luminal A	1
AP000439.2	6.37608785154021e-06	5.79754239386962	0.00541967467380918	Luminal B	1
AC055854.1	9.9087219829778e-06	4.70960505966928	0.00842241368553113	Luminal B	1
AC080112.1	2.77579243445136e-05	4.39866715539388	0.0235942356928366	Luminal B	1
AC009283.1	2.77440097285442e-05	3.83447724407587	0.0235824082692625	Luminal B	1
LINC01016	8.03130287599448e-07	3.7464871474622	0.000682660744459531	Luminal B	1
AC244090.1	1.02214676447032e-05	3.44975978156175	0.00868824749799773	Luminal B	1
AC020663.2	7.89547082078369e-06	3.31745198833495	0.00671115019766613	Luminal B	1
AC006449.5	1.02214676447032e-05	3.31432167228257	0.00868824749799773	Luminal B	1
LINC02130	2.06237574713001e-09	3.29831029289886	1.75301938506051e-06	Luminal B	1
AC092667.1	3.8811018344028e-07	3.23179556489897	0.000329893655924238	Luminal B	1
AL356311.1	1.1920233933215e-07	3.1567282848813	0.000101321988432328	Luminal B	1
SEMA3B-AS1	7.96979788305265e-06	3.13647089598121	0.00677432820059476	Luminal B	1
AC106786.1	1.59290311061824e-05	3.09593070973269	0.013539676440255	Luminal B	2
AL035661.1	4.67974630043079e-05	2.59358451213488	0.0397778435536617	Luminal B	1
AC121338.2	1.27855690184575e-05	2.57310699142987	0.0108677336656889	Luminal B	1
AL161908.1	7.42727597696279e-06	2.56793736310748	0.00631318458041837	Luminal B	1
AC026801.2	3.53039935518787e-05	2.48904782064893	0.0300083945190969	Luminal B	1
AGAP11	1.02214676447032e-05	2.02216876874958	0.00868824749799773	Luminal B	1
AL157387.1	3.25612430626358e-10	1.89767563027116	2.76770566032404e-07	Luminal B	1
AC103760.1	1.12597517706063e-05	1.83655505515189	0.00957078900501533	Luminal B	1
LINC01488	1.13747371119164e-06	1.76573285480187	0.000966852654512894	Luminal B	1
AP000439.1	1.2249664001545e-05	1.60236548359692	0.0104122144013132	Luminal B	1
AP001528.2	4.5860618201427e-05	1.59711605287442	0.038981525471213	Luminal B	2
AF111167.2	4.49457748405215e-05	1.58589618838257	0.0382039086144433	Luminal B	1
ZNF32-AS2	3.98877714681739e-05	1.56909934317641	0.0339046057479478	Luminal B	1
LINC01569	1.02214676447032e-05	1.56487732755843	0.00868824749799773	Luminal B	1
AC124067.4	4.97970549927571e-05	1.42169763977405	0.0423274967438436	Luminal B	1
AC012467.2	5.694233332018e-05	1.36192952079353	0.048400983322153	Luminal B	1
AC008268.1	6.57485625099596e-06	1.33253118251965	0.00558862781334657	Luminal B	1
USP46-AS1	3.98877714681739e-05	1.19741007776239	0.0339046057479478	Luminal B	1
MMP25-AS1	3.5373105948916e-05	1.16425198565344	0.0300671400565786	Luminal B	1
HOXD-AS2	4.48014406369064e-06	1.11137911745798	0.00380812245413704	Luminal B	2
AC008663.3	4.48014406369064e-06	1.04408681250981	0.00380812245413704	Luminal B	1
ZNF213-AS1	1.49487567441912e-05	0.987667950609818	0.0127064432325625	Luminal B	1
AC073335.2	5.694233332018e-05	0.931401834576663	0.048400983322153	Luminal B	1
LINC00894	4.49457748405215e-05	0.776009766356759	0.0382039086144433	Luminal B	1
AC114296.1	3.25612430626358e-10	0.427555218620992	2.76770566032404e-07	Luminal B	2
AL356417.2	3.07041849738404e-05	0.356057764278157	0.0260985572277643	Luminal B	2
LINC01819	8.32390350675405e-06	5.92260062091873	0.00707531798074094	Normal breast	2
AC037198.2	1.02214676447032e-05	5.44177302383003	0.00868824749799773	Normal breast	1
WNT5A-AS1	9.56081846690672e-06	5.20916906098178	0.00812669569687071	Normal breast	2
MYOSLID	5.80811440667554e-06	4.59437070362846	0.00493689724567421	Normal breast	2
MIR100HG	5.22874240218333e-05	4.52573318830482	0.0444443104185583	Normal breast	2
LINC00519	9.20440871699152e-11	3.76391294357098	7.82374740944279e-08	Normal breast	2
LINC02381	3.91381943310288e-05	3.7487601534989	0.0332674651813745	Normal breast	2
SENCR	2.41294558174018e-06	3.63577489855652	0.00205100374447915	Normal breast	2
AP000695.2	1.50318198893708e-06	3.47367920897178	0.00127770469059652	Normal breast	2
AP000695.1	7.88135101378709e-08	3.11075787918517	6.69914836171902e-05	Normal breast	2
SNHG18	5.32703824429064e-06	3.07424630922677	0.00452798250764704	Normal breast	2
AL365356.5	1.7755536136427e-05	3.07235423874946	0.015092205715963	Normal breast	2
AC080038.1	2.8601900922077e-05	3.02194834024193	0.0243116157837654	Normal breast	2
TRHDE-AS1	5.23810062249063e-05	3.00210961554757	0.0445238552911703	Normal breast	2
AC004585.1	1.70893318625088e-05	2.86678153716404	0.0145259320831325	Normal breast	3
AC098864.1	7.42727597696279e-06	2.56279985183255	0.00631318458041837	Normal breast	2
LINC02035	5.05843749405821e-05	2.05765605526712	0.0429967186994948	Normal breast	1
MSC-AS1	1.62438687063758e-05	2.04200073950372	0.0138072884004194	Normal breast	2
LINC01137	1.49487567441912e-05	1.95907333110385	0.0127064432325625	Normal breast	1
SNHG14	1.69433076306965e-05	1.70028079229049	0.014401811486092	Normal breast	1
AL139147.1	5.26823169671807e-05	1.68171891260658	0.0447799694221036	Normal breast	1
MIR34AHG	1.31793290924634e-05	1.50063304932288	0.0112024297285939	Normal breast	1
PINK1-AS	1.1610815986143e-05	1.40658760746529	0.00986919358822154	Normal breast	1
AC090673.1	4.69982325484075e-05	0.614170403435294	0.0399484976661464	Normal breast	2
LINC02202	4.48014406369064e-06	0.479497517718499	0.00380812245413704	Normal breast	2
AC087286.2	2.08943088907007e-07	0.46634966967014	0.000177601625570956	Normal breast	2
AC062004.1	5.26823169671807e-05	0.331842970558771	0.0447799694221036	Normal breast	2
