# Supplementary material for: Subtype and cell type specific expression of lncRNAs provide insight into breast cancer
Source: Commun Biol. 2022 Aug 18;5:834. doi: 10.1038/s42003-022-03559-7 (PMC9388662; doi:10.1038/s42003-022-03559-7)
Supplement: Supplementary file 8 — Supplementary Data 6 [file 42003_2022_3559_MOESM8_ESM.xlsx]

## Sheet: Sheet1
Supplementary Data 6
1. Annotation of lncRNA promoters. tss+200/-100
a) promoters retained after bedtools subtract (see methods for details) are denoted "independent=TRUE". remaining promoters are regarded as overlapping
b) interesction of lncRNA promoters with ATAC-seq probeinfo from Corces. M.R.. et al. [58]
c) intersection of lncRNA promoters with ChromHMM segmentation data from Xi. Y.. et al. [59]
2. Mean ATAC-seq signal in promoters of lncRNA overexpressed in
a) ER posititive (col B) and
b) ER negative (col C) tumors pr patient
3. Enrichment of ChromHMM regions at ER+ independent lncRNA promoters
4. Enrichment of ChromHMM regions at ER- independent lncRNA promoters
5. Enrichment in transcription factor binding sites (TFBS) at ER+ independent lncRNA promoters
6. Enrichment in transcription factor binding sites (TFBS) at ER- independent lncRNA promoters

## Sheet: lncRNA_annotation
ensg	enst	gene_name	chr	chromosome_name	ER	independent	ATAC	ChromHMM_HER2	ChromHMM_LuminalA	ChromHMM_LuminalB	ChromHMM_Normal_like	ChromHMM_TNBC_Basal	ChromHMM_TNBC_ClaudinLow
ENSG00000162913	ENST00000295012	OBSCN-AS1	1	chr1	ERneg	FALSE	BRCA_19634	1_PrAct	1_PrAct	_	_	_	_
ENSG00000162913	ENST00000472613	OBSCN-AS1	1	chr1	ERneg	FALSE	BRCA_19634	1_PrAct	1_PrAct	_	_	_	_
ENSG00000162913	ENST00000337335	OBSCN-AS1	1	chr1	ERneg	FALSE	BRCA_19634	1_PrAct	1_PrAct	_	_	_	_
ENSG00000197989	ENST00000464612	SNHG12	1	chr1	ERneg	TRUE	BRCA_3569	_	_	2_PrFlk	2_PrFlk	_	_
ENSG00000197989	ENST00000475441	SNHG12	1	chr1	ERneg	TRUE	BRCA_3569	1_PrAct	1_PrAct	_	1_PrAct	_	_
ENSG00000197989	ENST00000531126	SNHG12	1	chr1	ERneg	TRUE	BRCA_3570	1_PrAct	1_PrAct	1_PrAct	1_PrAct	1_PrAct	1_PrAct
ENSG00000197989	ENST00000461448	SNHG12	1	chr1	ERneg	TRUE	BRCA_3570	1_PrAct	1_PrAct	1_PrAct	1_PrAct	1_PrAct	1_PrAct
ENSG00000197989	ENST00000470977	SNHG12	1	chr1	ERneg	TRUE	BRCA_3570	1_PrAct	1_PrAct	1_PrAct	1_PrAct	1_PrAct	1_PrAct
ENSG00000197989	ENST00000474814	SNHG12	1	chr1	ERneg	TRUE	BRCA_3570	1_PrAct	1_PrAct	1_PrAct	1_PrAct	1_PrAct	1_PrAct
ENSG00000197989	ENST00000481368	SNHG12	1	chr1	ERneg	TRUE	BRCA_3569	1_PrAct	1_PrAct	1_PrAct	1_PrAct	1_PrAct	1_PrAct
ENSG00000197989	ENST00000481220	SNHG12	1	chr1	ERneg	TRUE	BRCA_3570	1_PrAct	1_PrAct	1_PrAct	1_PrAct	1_PrAct	1_PrAct
ENSG00000197989	ENST00000488745	SNHG12	1	chr1	ERneg	TRUE	BRCA_3571	_	_	_	1_PrAct	1_PrAct	_
ENSG00000197989	ENST00000483436	SNHG12	1	chr1	ERneg	TRUE	BRCA_3570	1_PrAct	1_PrAct	1_PrAct	1_PrAct	1_PrAct	1_PrAct
ENSG00000197989	ENST00000464115	SNHG12	1	chr1	ERneg	TRUE	BRCA_3570	1_PrAct	1_PrAct	1_PrAct	1_PrAct	1_PrAct	1_PrAct
ENSG00000197989	ENST00000461832	SNHG12	1	chr1	ERneg	TRUE	BRCA_3570	1_PrAct	1_PrAct	1_PrAct	1_PrAct	1_PrAct	1_PrAct
ENSG00000224167	ENST00000456651	AL390729.1	1	chr1	ERneg	TRUE	BRCA_9389	_	_	_	1_PrAct	_	_
ENSG00000224167	ENST00000422022	AL390729.1	1	chr1	ERneg	TRUE	BRCA_9389	_	_	_	1_PrAct	_	_
ENSG00000224259	ENST00000443364	LINC01133	1	chr1	ERneg	TRUE	BRCA_12315	_	_	13_QsLow	_	_	_
ENSG00000224259	ENST00000423943	LINC01133	1	chr1	ERneg	TRUE	BRCA_12315	_	_	13_QsLow	_	_	_
ENSG00000224259	ENST00000635112	LINC01133	1	chr1	ERneg	TRUE	BRCA_12315	_	_	13_QsLow	_	_	_
ENSG00000224535	ENST00000439570	AC092803.1	1	chr1	ERneg	TRUE	BRCA_18048	_	_	_	_	_	13_QsLow
ENSG00000224687	ENST00000421505	RASAL2-AS1	1	chr1	ERneg	FALSE	BRCA_14300	1_PrAct	1_PrAct	1_PrAct	1_PrAct	1_PrAct	_
ENSG00000224687	ENST00000419458	RASAL2-AS1	1	chr1	ERneg	TRUE	BRCA_14300	1_PrAct	1_PrAct	1_PrAct	1_PrAct	1_PrAct	1_PrAct
ENSG00000224687	ENST00000452867	RASAL2-AS1	1	chr1	ERneg	TRUE	BRCA_14300	1_PrAct	1_PrAct	1_PrAct	1_PrAct	1_PrAct	1_PrAct
ENSG00000226067	ENST00000621058	LINC00623	1	chr1	ERneg	TRUE	BRCA_10027	13_QsLow	13_QsLow	13_QsLow	13_QsLow	13_QsLow	13_QsLow
ENSG00000226067	ENST00000615424	LINC00623	1	chr1	ERneg	TRUE	BRCA_10027	13_QsLow	13_QsLow	13_QsLow	13_QsLow	13_QsLow	13_QsLow
ENSG00000226067	ENST00000614062	LINC00623	1	chr1	ERneg	TRUE	BRCA_10027	13_QsLow	13_QsLow	13_QsLow	13_QsLow	13_QsLow	13_QsLow
ENSG00000226067	ENST00000617702	LINC00623	1	chr1	ERneg	TRUE	BRCA_10027	13_QsLow	13_QsLow	13_QsLow	13_QsLow	13_QsLow	13_QsLow
ENSG00000226067	ENST00000613486	LINC00623	1	chr1	ERneg	TRUE	BRCA_10027	13_QsLow	13_QsLow	13_QsLow	13_QsLow	13_QsLow	13_QsLow
ENSG00000226251	ENST00000443448	AL451060.1	1	chr1	ERneg	TRUE	BRCA_18017	13_QsLow	_	_	_	_	_
ENSG00000226251	ENST00000412221	AL451060.1	1	chr1	ERneg	TRUE	BRCA_18013	_	_	_	10_WkRep	_	_
ENSG00000226251	ENST00000431307	AL451060.1	1	chr1	ERneg	TRUE	BRCA_18018	_	_	_	13_QsLow	13_QsLow	13_QsLow
ENSG00000226419	ENST00000416193	SLC16A1-AS1	1	chr1	ERneg	FALSE	BRCA_9398	_	1_PrAct	_	1_PrAct	_	_
ENSG00000226419	ENST00000435800	SLC16A1-AS1	1	chr1	ERneg	FALSE	BRCA_9398	_	1_PrAct	_	1_PrAct	_	_
ENSG00000226419	ENST00000428411	SLC16A1-AS1	1	chr1	ERneg	FALSE	BRCA_9398	_	1_PrAct	_	1_PrAct	_	_
ENSG00000226419	ENST00000420168	SLC16A1-AS1	1	chr1	ERneg	FALSE	BRCA_9398	_	1_PrAct	_	1_PrAct	_	_
ENSG00000226419	ENST00000627431	SLC16A1-AS1	1	chr1	ERneg	FALSE	BRCA_9399	_	_	13_QsLow	_	_	_
ENSG00000226419	ENST00000413231	SLC16A1-AS1	1	chr1	ERneg	TRUE	NA	_	13_QsLow	13_QsLow	_	_	_
ENSG00000226419	ENST00000451149	SLC16A1-AS1	1	chr1	ERneg	TRUE	NA	10_WkRep	_	_	_	_	_
ENSG00000227630	ENST00000437601	LINC01132	1	chr1	ERneg	TRUE	BRCA_20537	_	_	_	2_PrFlk	_	2_PrFlk
ENSG00000227630	ENST00000642107	LINC01132	1	chr1	ERneg	TRUE	BRCA_20539	2_PrFlk	_	2_PrFlk	2_PrFlk	2_PrFlk	2_PrFlk
ENSG00000227630	ENST00000641214	LINC01132	1	chr1	ERneg	TRUE	BRCA_20539	_	_	_	2_PrFlk	2_PrFlk	_
ENSG00000227751	ENST00000439577	AC004824.1	1	chr1	ERneg	FALSE	BRCA_2118	_	_	_	3_TxAct	_	_
ENSG00000228067	ENST00000423842	LINC01740	1	chr1	ERneg	TRUE	NA	13_QsLow	13_QsLow	13_QsLow	_	13_QsLow	13_QsLow
ENSG00000228192	ENST00000414798	AL512353.1	1	chr1	ERneg	FALSE	BRCA_5146	1_PrAct	1_PrAct	1_PrAct	1_PrAct	1_PrAct	1_PrAct
ENSG00000228192	ENST00000416809	AL512353.1	1	chr1	ERneg	FALSE	BRCA_5146	1_PrAct	1_PrAct	1_PrAct	1_PrAct	1_PrAct	1_PrAct
ENSG00000228192	ENST00000444563	AL512353.1	1	chr1	ERneg	FALSE	BRCA_5146	1_PrAct	1_PrAct	1_PrAct	1_PrAct	1_PrAct	1_PrAct
ENSG00000228192	ENST00000425076	AL512353.1	1	chr1	ERneg	FALSE	BRCA_5146	1_PrAct	1_PrAct	1_PrAct	1_PrAct	1_PrAct	1_PrAct
ENSG00000228288	ENST00000553157	PCAT6	1	chr1	ERneg	TRUE	BRCA_16278	1_PrAct	_	_	_	_	_
ENSG00000228288	ENST00000417262	PCAT6	1	chr1	ERneg	TRUE	BRCA_16278	1_PrAct	_	_	_	_	_
ENSG00000228288	ENST00000425295	PCAT6	1	chr1	ERneg	TRUE	BRCA_16278	1_PrAct	_	_	_	_	_
ENSG00000228436	ENST00000433671	AL139260.1	1	chr1	ERneg	FALSE	BRCA_4589	1_PrAct	1_PrAct	1_PrAct	1_PrAct	1_PrAct	1_PrAct
ENSG00000228436	ENST00000456813	AL139260.1	1	chr1	ERneg	FALSE	BRCA_4589	1_PrAct	1_PrAct	1_PrAct	1_PrAct	1_PrAct	1_PrAct
ENSG00000228436	ENST00000443161	AL139260.1	1	chr1	ERneg	FALSE	BRCA_4594	1_PrAct	1_PrAct	1_PrAct	1_PrAct	1_PrAct	1_PrAct
ENSG00000229228	ENST00000448058	LINC00582	1	chr1	ERneg	FALSE	NA	10_WkRep	_	_	_	_	_
ENSG00000231346	ENST00000450155	LINC01160	1	chr1	ERneg	FALSE	NA	13_QsLow	_	13_QsLow	_	13_QsLow	13_QsLow
ENSG00000231346	ENST00000441004	LINC01160	1	chr1	ERneg	FALSE	NA	13_QsLow	_	13_QsLow	_	13_QsLow	13_QsLow
ENSG00000231346	ENST00000453988	LINC01160	1	chr1	ERneg	FALSE	NA	_	_	13_QsLow	_	_	13_QsLow
ENSG00000231407	ENST00000416416	AL354732.1	1	chr1	ERneg	TRUE	BRCA_13644	_	_	_	_	_	13_QsLow
ENSG00000231407	ENST00000446102	AL354732.1	1	chr1	ERneg	TRUE	NA	_	_	_	_	_	13_QsLow
ENSG00000231407	ENST00000456083	AL354732.1	1	chr1	ERneg	FALSE	BRCA_13647	1_PrAct	_	1_PrAct	1_PrAct	1_PrAct	_
ENSG00000231407	ENST00000421020	AL354732.1	1	chr1	ERneg	FALSE	BRCA_13646	1_PrAct	1_PrAct	1_PrAct	1_PrAct	1_PrAct	1_PrAct
ENSG00000231789	ENST00000415330	PIK3CD-AS2	1	chr1	ERneg	FALSE	BRCA_1170	2_PrFlk	_	2_PrFlk	2_PrFlk	2_PrFlk	2_PrFlk
ENSG00000231999	ENST00000443562	LRRC8C-DT	1	chr1	ERneg	TRUE	NA	13_QsLow	13_QsLow	13_QsLow	13_QsLow	_	_
ENSG00000231999	ENST00000415584	LRRC8C-DT	1	chr1	ERneg	FALSE	BRCA_7979	_	1_PrAct	_	1_PrAct	_	_
ENSG00000231999	ENST00000526694	LRRC8C-DT	1	chr1	ERneg	FALSE	BRCA_7979	_	1_PrAct	_	_	_	_
ENSG00000231999	ENST00000528692	LRRC8C-DT	1	chr1	ERneg	FALSE	BRCA_7979	_	1_PrAct	_	_	_	_
ENSG00000232671	ENST00000494138	AL391069.2	1	chr1	ERneg	FALSE	BRCA_10780	1_PrAct	1_PrAct	1_PrAct	1_PrAct	1_PrAct	_
ENSG00000232671	ENST00000447795	AL391069.2	1	chr1	ERneg	FALSE	BRCA_10780	1_PrAct	1_PrAct	1_PrAct	1_PrAct	1_PrAct	1_PrAct
ENSG00000233184	ENST00000453011	AC093157.1	1	chr1	ERneg	FALSE	BRCA_8718	1_PrAct	1_PrAct	1_PrAct	1_PrAct	1_PrAct	1_PrAct
ENSG00000233184	ENST00000446527	AC093157.1	1	chr1	ERneg	FALSE	BRCA_8718	1_PrAct	1_PrAct	1_PrAct	1_PrAct	1_PrAct	1_PrAct
ENSG00000233184	ENST00000416329	AC093157.1	1	chr1	ERneg	TRUE	NA	13_QsLow	13_QsLow	13_QsLow	13_QsLow	13_QsLow	13_QsLow
ENSG00000233184	ENST00000454721	AC093157.1	1	chr1	ERneg	TRUE	NA	13_QsLow	13_QsLow	13_QsLow	13_QsLow	13_QsLow	13_QsLow
ENSG00000233184	ENST00000449473	AC093157.1	1	chr1	ERneg	TRUE	NA	13_QsLow	13_QsLow	13_QsLow	13_QsLow	13_QsLow	13_QsLow
ENSG00000233184	ENST00000451213	AC093157.1	1	chr1	ERneg	TRUE	NA	13_QsLow	13_QsLow	13_QsLow	13_QsLow	13_QsLow	13_QsLow
ENSG00000233271	ENST00000436960	AL590440.1	1	chr1	ERneg	FALSE	NA	13_QsLow	13_QsLow	13_QsLow	13_QsLow	13_QsLow	13_QsLow
ENSG00000233461	ENST00000416221	AL445524.1	1	chr1	ERneg	FALSE	BRCA_20108	1_PrAct	1_PrAct	1_PrAct	1_PrAct	1_PrAct	1_PrAct
ENSG00000233461	ENST00000440665	AL445524.1	1	chr1	ERneg	FALSE	BRCA_20107	1_PrAct	1_PrAct	1_PrAct	_	1_PrAct	1_PrAct
ENSG00000233461	ENST00000450783	AL445524.1	1	chr1	ERneg	FALSE	BRCA_20107	1_PrAct	1_PrAct	1_PrAct	_	1_PrAct	1_PrAct
ENSG00000233461	ENST00000454631	AL445524.1	1	chr1	ERneg	FALSE	BRCA_20108	1_PrAct	1_PrAct	1_PrAct	1_PrAct	1_PrAct	1_PrAct
ENSG00000233461	ENST00000425412	AL445524.1	1	chr1	ERneg	FALSE	BRCA_20108	1_PrAct	1_PrAct	1_PrAct	1_PrAct	1_PrAct	1_PrAct
ENSG00000233593	ENST00000635581	AL590094.1	1	chr1	ERneg	TRUE	BRCA_8050	_	1_PrAct	_	1_PrAct	_	_
ENSG00000233593	ENST00000634619	AL590094.1	1	chr1	ERneg	TRUE	BRCA_8050	_	1_PrAct	_	1_PrAct	_	_
ENSG00000233593	ENST00000435649	AL590094.1	1	chr1	ERneg	TRUE	BRCA_8050	_	1_PrAct	_	1_PrAct	_	_
ENSG00000233593	ENST00000455680	AL590094.1	1	chr1	ERneg	TRUE	NA	_	13_QsLow	13_QsLow	_	_	13_QsLow
ENSG00000233593	ENST00000606660	AL590094.1	1	chr1	ERneg	TRUE	BRCA_8050	_	1_PrAct	_	1_PrAct	_	_
ENSG00000233593	ENST00000635959	AL590094.1	1	chr1	ERneg	TRUE	NA	_	13_QsLow	_	_	_	13_QsLow
ENSG00000233593	ENST00000443802	AL590094.1	1	chr1	ERneg	TRUE	BRCA_8050	_	1_PrAct	_	1_PrAct	_	_
ENSG00000233593	ENST00000636917	AL590094.1	1	chr1	ERneg	TRUE	NA	_	13_QsLow	_	_	_	13_QsLow
ENSG00000233593	ENST00000637260	AL590094.1	1	chr1	ERneg	TRUE	NA	_	13_QsLow	_	_	_	13_QsLow
ENSG00000234184	ENST00000418041	LINC01781	1	chr1	ERneg	TRUE	NA	13_QsLow	13_QsLow	13_QsLow	13_QsLow	13_QsLow	13_QsLow
ENSG00000234184	ENST00000443104	LINC01781	1	chr1	ERneg	TRUE	NA	13_QsLow	13_QsLow	13_QsLow	13_QsLow	13_QsLow	13_QsLow
ENSG00000234184	ENST00000443565	LINC01781	1	chr1	ERneg	TRUE	NA	13_QsLow	13_QsLow	13_QsLow	13_QsLow	13_QsLow	13_QsLow
ENSG00000237436	ENST00000442889	CAMTA1-DT	1	chr1	ERneg	TRUE	BRCA_778	1_PrAct	1_PrAct	1_PrAct	1_PrAct	1_PrAct	1_PrAct
ENSG00000237457	ENST00000436905	LINC01351	1	chr1	ERneg	FALSE	BRCA_15328	2_PrFlk	_	_	_	_	_
ENSG00000237457	ENST00000424735	LINC01351	1	chr1	ERneg	TRUE	BRCA_15328	2_PrFlk	_	2_PrFlk	_	_	_
ENSG00000237605	ENST00000425161	AL591846.2	1	chr1	ERneg	FALSE	BRCA_17176	_	1_PrAct	_	1_PrAct	_	1_PrAct
ENSG00000237976	ENST00000455503	AL391069.3	1	chr1	ERneg	FALSE	NA	2_PrFlk	2_PrFlk	2_PrFlk	2_PrFlk	_	2_PrFlk
ENSG00000238279	ENST00000420695	BX470102.1	1	chr1	ERneg	TRUE	BRCA_11145	_	2_PrFlk	_	2_PrFlk	2_PrFlk	2_PrFlk
ENSG00000239906	ENST00000493797	AL627309.2	1	chr1	ERneg	TRUE	NA	13_QsLow	13_QsLow	13_QsLow	13_QsLow	13_QsLow	13_QsLow
ENSG00000242125	ENST00000413987	SNHG3	1	chr1	ERneg	FALSE	BRCA_3552	1_PrAct	1_PrAct	1_PrAct	1_PrAct	1_PrAct	1_PrAct
ENSG00000242125	ENST00000447507	SNHG3	1	chr1	ERneg	FALSE	BRCA_3552	1_PrAct	1_PrAct	1_PrAct	1_PrAct	1_PrAct	1_PrAct
ENSG00000242125	ENST00000437681	SNHG3	1	chr1	ERneg	FALSE	BRCA_3552	1_PrAct	1_PrAct	1_PrAct	1_PrAct	1_PrAct	1_PrAct
ENSG00000244256	ENST00000489463	RN7SL130P	1	chr1	ERneg	FALSE	NA	3_TxAct	_	_	3_TxAct	3_TxAct	3_TxAct
ENSG00000254539	ENST00000466343	AC239804.1	1	chr1	ERneg	TRUE	NA	13_QsLow	13_QsLow	13_QsLow	13_QsLow	13_QsLow	13_QsLow
ENSG00000259834	ENST00000566942	AL365361.1	1	chr1	ERneg	TRUE	NA	_	10_WkRep	_	_	_	_
ENSG00000260805	ENST00000564287	AC092803.2	1	chr1	ERneg	TRUE	NA	_	13_QsLow	13_QsLow	13_QsLow	13_QsLow	13_QsLow
ENSG00000260920	ENST00000565390	AL031985.3	1	chr1	ERneg	TRUE	NA	12_Htchr	12_Htchr	_	12_Htchr	_	12_Htchr
ENSG00000264501	ENST00000584329	RN7SL731P	1	chr1	ERneg	FALSE	NA	13_QsLow	_	_	13_QsLow	13_QsLow	13_QsLow
ENSG00000272438	ENST00000607769	AL645608.7	1	chr1	ERneg	TRUE	BRCA_17	1_PrAct	1_PrAct	1_PrAct	1_PrAct	1_PrAct	1_PrAct
ENSG00000272455	ENST00000607307	AL391244.3	1	chr1	ERneg	TRUE	NA	_	_	_	_	3_TxAct	_
ENSG00000272482	ENST00000606790	AC254633.1	1	chr1	ERneg	TRUE	BRCA_1604	2_PrFlk	2_PrFlk	_	2_PrFlk	2_PrFlk	2_PrFlk
ENSG00000272512	ENST00000606034	AL645608.8	1	chr1	ERneg	TRUE	BRCA_45	2_PrFlk	_	_	_	_	_
ENSG00000272583	ENST00000609485	AL592494.3	1	chr1	ERneg	TRUE	NA	13_QsLow	_	_	_	_	_
ENSG00000272931	ENST00000609194	AC099568.2	1	chr1	ERneg	FALSE	BRCA_8003	1_PrAct	1_PrAct	_	1_PrAct	1_PrAct	_
ENSG00000273338	ENST00000608684	AC103591.3	1	chr1	ERneg	FALSE	BRCA_7433	1_PrAct	_	_	1_PrAct	1_PrAct	1_PrAct
ENSG00000275557	ENST00000617712	AC242842.1	1	chr1	ERneg	TRUE	BRCA_10401	NA	NA	NA	NA	NA	NA
ENSG00000282221	ENST00000633182	AC119427.1	1	chr1	ERneg	FALSE	BRCA_15954	2_PrFlk	_	2_PrFlk	_	2_PrFlk	_
ENSG00000285280	ENST00000643151	AL390957.1	1	chr1	ERneg	TRUE	NA	_	13_QsLow	13_QsLow	13_QsLow	13_QsLow	13_QsLow
ENSG00000285280	ENST00000642855	AL390957.1	1	chr1	ERneg	TRUE	NA	_	10_WkRep	_	_	_	_
ENSG00000285280	ENST00000644134	AL390957.1	1	chr1	ERneg	TRUE	NA	_	_	13_QsLow	13_QsLow	13_QsLow	13_QsLow
ENSG00000285280	ENST00000646471	AL390957.1	1	chr1	ERneg	TRUE	BRCA_15417	_	13_QsLow	_	13_QsLow	_	13_QsLow
ENSG00000285280	ENST00000644058	AL390957.1	1	chr1	ERneg	TRUE	NA	_	_	13_QsLow	13_QsLow	13_QsLow	13_QsLow
ENSG00000285280	ENST00000434300	AL390957.1	1	chr1	ERneg	TRUE	BRCA_15417	_	13_QsLow	_	13_QsLow	_	13_QsLow
ENSG00000285280	ENST00000646999	AL390957.1	1	chr1	ERneg	TRUE	NA	13_QsLow	_	13_QsLow	13_QsLow	13_QsLow	13_QsLow
ENSG00000285280	ENST00000645822	AL390957.1	1	chr1	ERneg	TRUE	NA	_	_	13_QsLow	13_QsLow	13_QsLow	13_QsLow
ENSG00000285280	ENST00000646606	AL390957.1	1	chr1	ERneg	TRUE	NA	13_QsLow	13_QsLow	13_QsLow	13_QsLow	13_QsLow	_
ENSG00000285280	ENST00000644436	AL390957.1	1	chr1	ERneg	TRUE	NA	_	_	13_QsLow	13_QsLow	13_QsLow	13_QsLow
ENSG00000285280	ENST00000644504	AL390957.1	1	chr1	ERneg	TRUE	NA	13_QsLow	13_QsLow	13_QsLow	13_QsLow	13_QsLow	_
ENSG00000285280	ENST00000647436	AL390957.1	1	chr1	ERneg	TRUE	NA	13_QsLow	13_QsLow	13_QsLow	13_QsLow	13_QsLow	13_QsLow
ENSG00000285280	ENST00000451690	AL390957.1	1	chr1	ERneg	TRUE	NA	13_QsLow	13_QsLow	13_QsLow	13_QsLow	13_QsLow	13_QsLow
ENSG00000116883	ENST00000373137	AL591845.1	1	chr1	ERpos	FALSE	BRCA_4362	_	1_PrAct	_	1_PrAct	_	_
ENSG00000117242	ENST00000451424	PINK1-AS	1	chr1	ERpos	FALSE	NA	3_TxAct	3_TxAct	3_TxAct	3_TxAct	3_TxAct	3_TxAct
ENSG00000153363	ENST00000423222	LINC00467	1	chr1	ERpos	TRUE	BRCA_17867	1_PrAct	1_PrAct	1_PrAct	1_PrAct	1_PrAct	1_PrAct
ENSG00000153363	ENST00000534914	LINC00467	1	chr1	ERpos	TRUE	BRCA_17867	1_PrAct	1_PrAct	1_PrAct	1_PrAct	1_PrAct	1_PrAct
ENSG00000153363	ENST00000448567	LINC00467	1	chr1	ERpos	TRUE	BRCA_17867	1_PrAct	1_PrAct	1_PrAct	1_PrAct	1_PrAct	1_PrAct
ENSG00000153363	ENST00000610948	LINC00467	1	chr1	ERpos	TRUE	NA	13_QsLow	_	_	_	13_QsLow	13_QsLow
ENSG00000177133	ENST00000606861	LINC00982	1	chr1	ERpos	TRUE	NA	_	_	_	12_Htchr	_	_
ENSG00000177133	ENST00000321399	LINC00982	1	chr1	ERpos	TRUE	BRCA_499	_	_	_	12_Htchr	_	_
ENSG00000177133	ENST00000413472	LINC00982	1	chr1	ERpos	TRUE	BRCA_497	_	_	_	12_Htchr	_	_
ENSG00000177133	ENST00000453118	LINC00982	1	chr1	ERpos	TRUE	NA	_	_	_	12_Htchr	_	_
ENSG00000177133	ENST00000445317	LINC00982	1	chr1	ERpos	TRUE	NA	_	_	_	_	_	7_PrBiv
ENSG00000177133	ENST00000415573	LINC00982	1	chr1	ERpos	TRUE	BRCA_499	_	_	_	12_Htchr	_	_
ENSG00000177133	ENST00000321336	LINC00982	1	chr1	ERpos	TRUE	NA	_	_	10_WkRep	_	_	_
ENSG00000177133	ENST00000420957	LINC00982	1	chr1	ERpos	TRUE	NA	_	_	_	12_Htchr	_	_
ENSG00000179743	ENST00000317122	AL450998.2	1	chr1	ERpos	FALSE	BRCA_1879	1_PrAct	1_PrAct	1_PrAct	1_PrAct	1_PrAct	1_PrAct
ENSG00000182873	ENST00000333854	PRKCZ-AS1	1	chr1	ERpos	FALSE	NA	_	_	_	13_QsLow	_	_
ENSG00000182873	ENST00000444529	PRKCZ-AS1	1	chr1	ERpos	FALSE	NA	_	_	_	13_QsLow	_	_
ENSG00000186056	ENST00000414532	MATN1-AS1	1	chr1	ERpos	FALSE	BRCA_3704	1_PrAct	1_PrAct	1_PrAct	1_PrAct	1_PrAct	_
ENSG00000186056	ENST00000454613	MATN1-AS1	1	chr1	ERpos	FALSE	NA	1_PrAct	1_PrAct	1_PrAct	1_PrAct	1_PrAct	_
ENSG00000186056	ENST00000414763	MATN1-AS1	1	chr1	ERpos	FALSE	NA	1_PrAct	1_PrAct	1_PrAct	1_PrAct	1_PrAct	_
ENSG00000186056	ENST00000443076	MATN1-AS1	1	chr1	ERpos	TRUE	NA	13_QsLow	_	_	_	_	_
ENSG00000198358	ENST00000356006	AL354714.1	1	chr1	ERpos	TRUE	NA	_	_	10_WkRep	10_WkRep	_	10_WkRep
ENSG00000198468	ENST00000356684	FLVCR1-DT	1	chr1	ERpos	FALSE	BRCA_18110	1_PrAct	1_PrAct	1_PrAct	1_PrAct	1_PrAct	1_PrAct
ENSG00000198468	ENST00000426161	FLVCR1-DT	1	chr1	ERpos	FALSE	BRCA_18110	1_PrAct	1_PrAct	1_PrAct	1_PrAct	1_PrAct	1_PrAct
ENSG00000198468	ENST00000424044	FLVCR1-DT	1	chr1	ERpos	FALSE	BRCA_18110	1_PrAct	1_PrAct	1_PrAct	1_PrAct	1_PrAct	1_PrAct
ENSG00000203288	ENST00000533481	TDRKH-AS1	1	chr1	ERpos	FALSE	BRCA_10915	1_PrAct	1_PrAct	1_PrAct	1_PrAct	1_PrAct	1_PrAct
ENSG00000203288	ENST00000389897	TDRKH-AS1	1	chr1	ERpos	FALSE	BRCA_10915	1_PrAct	1_PrAct	1_PrAct	1_PrAct	1_PrAct	1_PrAct
ENSG00000203325	ENST00000366152	AL445248.1	1	chr1	ERpos	FALSE	BRCA_3947	1_PrAct	1_PrAct	1_PrAct	1_PrAct	_	_
ENSG00000203601	ENST00000366408	LINC00970	1	chr1	ERpos	TRUE	NA	13_QsLow	13_QsLow	13_QsLow	13_QsLow	13_QsLow	13_QsLow
ENSG00000203709	ENST00000608023	MIR29B2CHG	1	chr1	ERpos	TRUE	BRCA_17456	1_PrAct	1_PrAct	1_PrAct	1_PrAct	_	_
ENSG00000203709	ENST00000637970	MIR29B2CHG	1	chr1	ERpos	TRUE	NA	_	_	_	10_WkRep	_	_
ENSG00000203709	ENST00000487977	MIR29B2CHG	1	chr1	ERpos	TRUE	BRCA_17425	1_PrAct	_	_	_	_	_
ENSG00000203709	ENST00000435542	MIR29B2CHG	1	chr1	ERpos	TRUE	NA	_	_	_	10_WkRep	_	_
ENSG00000203721	ENST00000636153	LINC00862	1	chr1	ERpos	TRUE	BRCA_15769	_	_	_	_	2_PrFlk	_
ENSG00000203721	ENST00000367355	LINC00862	1	chr1	ERpos	TRUE	BRCA_15769	_	_	_	_	2_PrFlk	_
ENSG00000203721	ENST00000367356	LINC00862	1	chr1	ERpos	TRUE	BRCA_15769	5_EhAct	_	5_EhAct	5_EhAct	_	5_EhAct
ENSG00000203721	ENST00000637098	LINC00862	1	chr1	ERpos	TRUE	NA	13_QsLow	_	_	_	13_QsLow	13_QsLow
ENSG00000203804	ENST00000615012	ADAMTSL4-AS1	1	chr1	ERpos	TRUE	BRCA_10587	2_PrFlk	2_PrFlk	2_PrFlk	2_PrFlk	2_PrFlk	2_PrFlk
ENSG00000203804	ENST00000617352	ADAMTSL4-AS1	1	chr1	ERpos	FALSE	BRCA_10603	4_TxFlk	4_TxFlk	_	4_TxFlk	_	4_TxFlk
ENSG00000203804	ENST00000369035	ADAMTSL4-AS1	1	chr1	ERpos	TRUE	BRCA_10586	1_PrAct	1_PrAct	1_PrAct	1_PrAct	_	_
ENSG00000203865	ENST00000608511	ATP1A1-AS1	1	chr1	ERpos	TRUE	BRCA_9651	_	_	_	1_PrAct	_	_
ENSG00000203865	ENST00000493908	ATP1A1-AS1	1	chr1	ERpos	TRUE	BRCA_9651	_	_	_	1_PrAct	_	_
ENSG00000203865	ENST00000369491	ATP1A1-AS1	1	chr1	ERpos	TRUE	BRCA_9651	_	_	_	1_PrAct	_	_
ENSG00000203865	ENST00000369492	ATP1A1-AS1	1	chr1	ERpos	TRUE	BRCA_9651	_	_	_	1_PrAct	_	_
ENSG00000213057	ENST00000367638	C1orf220	1	chr1	ERpos	FALSE	BRCA_14350	1_PrAct	1_PrAct	1_PrAct	1_PrAct	_	_
ENSG00000213057	ENST00000521244	C1orf220	1	chr1	ERpos	FALSE	BRCA_14350	1_PrAct	1_PrAct	1_PrAct	1_PrAct	_	_
ENSG00000213062	ENST00000392097	AL021068.1	1	chr1	ERpos	FALSE	BRCA_13562	1_PrAct	1_PrAct	1_PrAct	1_PrAct	1_PrAct	1_PrAct
ENSG00000223525	ENST00000414890	RABGAP1L-IT1	1	chr1	ERpos	FALSE	NA	13_QsLow	13_QsLow	13_QsLow	13_QsLow	13_QsLow	13_QsLow
ENSG00000223745	ENST00000413606	CCDC18-AS1	1	chr1	ERpos	FALSE	BRCA_8221	1_PrAct	1_PrAct	1_PrAct	1_PrAct	1_PrAct	1_PrAct
ENSG00000223745	ENST00000602488	CCDC18-AS1	1	chr1	ERpos	FALSE	NA	13_QsLow	13_QsLow	13_QsLow	_	13_QsLow	13_QsLow
ENSG00000223745	ENST00000457025	CCDC18-AS1	1	chr1	ERpos	TRUE	NA	_	_	3_TxAct	_	_	_
ENSG00000223745	ENST00000446528	CCDC18-AS1	1	chr1	ERpos	TRUE	NA	13_QsLow	13_QsLow	13_QsLow	13_QsLow	13_QsLow	13_QsLow
ENSG00000223745	ENST00000451302	CCDC18-AS1	1	chr1	ERpos	FALSE	BRCA_8221	1_PrAct	1_PrAct	1_PrAct	1_PrAct	1_PrAct	1_PrAct
ENSG00000223745	ENST00000415150	CCDC18-AS1	1	chr1	ERpos	TRUE	NA	_	_	_	2_PrFlk	_	_
ENSG00000223745	ENST00000455474	CCDC18-AS1	1	chr1	ERpos	TRUE	NA	13_QsLow	_	_	_	13_QsLow	13_QsLow
ENSG00000223745	ENST00000447577	CCDC18-AS1	1	chr1	ERpos	TRUE	NA	13_QsLow	13_QsLow	13_QsLow	13_QsLow	13_QsLow	13_QsLow
ENSG00000223745	ENST00000442860	CCDC18-AS1	1	chr1	ERpos	TRUE	NA	13_QsLow	13_QsLow	13_QsLow	13_QsLow	13_QsLow	13_QsLow
ENSG00000223745	ENST00000414430	CCDC18-AS1	1	chr1	ERpos	TRUE	NA	13_QsLow	13_QsLow	13_QsLow	13_QsLow	13_QsLow	13_QsLow
ENSG00000223745	ENST00000429859	CCDC18-AS1	1	chr1	ERpos	TRUE	NA	13_QsLow	_	_	_	13_QsLow	13_QsLow
ENSG00000223745	ENST00000427669	CCDC18-AS1	1	chr1	ERpos	TRUE	NA	13_QsLow	13_QsLow	13_QsLow	13_QsLow	13_QsLow	13_QsLow
ENSG00000223745	ENST00000424517	CCDC18-AS1	1	chr1	ERpos	TRUE	NA	_	_	_	2_PrFlk	_	_
ENSG00000223745	ENST00000450843	CCDC18-AS1	1	chr1	ERpos	TRUE	NA	_	_	13_QsLow	_	_	_
ENSG00000223745	ENST00000440778	CCDC18-AS1	1	chr1	ERpos	TRUE	NA	_	_	3_TxAct	_	_	_
ENSG00000223745	ENST00000421202	CCDC18-AS1	1	chr1	ERpos	FALSE	BRCA_8221	1_PrAct	1_PrAct	1_PrAct	1_PrAct	1_PrAct	1_PrAct
ENSG00000223745	ENST00000436200	CCDC18-AS1	1	chr1	ERpos	TRUE	NA	13_QsLow	_	_	_	13_QsLow	13_QsLow
ENSG00000223745	ENST00000432741	CCDC18-AS1	1	chr1	ERpos	TRUE	NA	13_QsLow	_	_	_	13_QsLow	_
ENSG00000223745	ENST00000411670	CCDC18-AS1	1	chr1	ERpos	FALSE	BRCA_8221	1_PrAct	1_PrAct	1_PrAct	1_PrAct	1_PrAct	1_PrAct
ENSG00000223745	ENST00000452347	CCDC18-AS1	1	chr1	ERpos	FALSE	BRCA_8221	1_PrAct	1_PrAct	1_PrAct	1_PrAct	1_PrAct	1_PrAct
ENSG00000223745	ENST00000438777	CCDC18-AS1	1	chr1	ERpos	FALSE	BRCA_8221	1_PrAct	1_PrAct	1_PrAct	1_PrAct	1_PrAct	1_PrAct
ENSG00000223745	ENST00000449305	CCDC18-AS1	1	chr1	ERpos	FALSE	BRCA_8221	1_PrAct	1_PrAct	1_PrAct	1_PrAct	1_PrAct	1_PrAct
ENSG00000223745	ENST00000457387	CCDC18-AS1	1	chr1	ERpos	FALSE	BRCA_8221	1_PrAct	1_PrAct	1_PrAct	1_PrAct	1_PrAct	1_PrAct
ENSG00000223745	ENST00000445076	CCDC18-AS1	1	chr1	ERpos	FALSE	BRCA_8221	1_PrAct	1_PrAct	1_PrAct	1_PrAct	1_PrAct	1_PrAct
ENSG00000223764	ENST00000609207	AL645608.1	1	chr1	ERpos	TRUE	BRCA_22	2_PrFlk	2_PrFlk	2_PrFlk	2_PrFlk	_	_
ENSG00000223764	ENST00000417705	AL645608.1	1	chr1	ERpos	TRUE	NA	_	13_QsLow	_	_	_	_
ENSG00000223764	ENST00000432961	AL645608.1	1	chr1	ERpos	TRUE	NA	_	_	_	_	10_WkRep	_
ENSG00000223776	ENST00000487567	LGALS8-AS1	1	chr1	ERpos	FALSE	BRCA_20850	1_PrAct	1_PrAct	1_PrAct	_	_	_
ENSG00000223776	ENST00000493812	LGALS8-AS1	1	chr1	ERpos	FALSE	BRCA_20850	1_PrAct	1_PrAct	1_PrAct	_	_	_
ENSG00000223949	ENST00000412349	ROR1-AS1	1	chr1	ERpos	FALSE	NA	13_QsLow	13_QsLow	13_QsLow	_	_	_
ENSG00000223949	ENST00000424995	ROR1-AS1	1	chr1	ERpos	FALSE	NA	_	_	_	5_EhAct	_	5_EhAct
ENSG00000224238	ENST00000423984	WARS2-IT1	1	chr1	ERpos	FALSE	NA	13_QsLow	13_QsLow	13_QsLow	_	13_QsLow	13_QsLow
ENSG00000224260	ENST00000424696	AL023754.1	1	chr1	ERpos	TRUE	NA	10_WkRep	_	_	_	10_WkRep	10_WkRep
ENSG00000224260	ENST00000453331	AL023754.1	1	chr1	ERpos	TRUE	NA	13_QsLow	_	13_QsLow	_	_	13_QsLow
ENSG00000224536	ENST00000454651	AC096677.1	1	chr1	ERpos	FALSE	BRCA_15999	2_PrFlk	2_PrFlk	2_PrFlk	2_PrFlk	2_PrFlk	2_PrFlk
ENSG00000224616	ENST00000421185	RTCA-AS1	1	chr1	ERpos	FALSE	BRCA_8661	1_PrAct	1_PrAct	1_PrAct	1_PrAct	1_PrAct	1_PrAct
ENSG00000224698	ENST00000419814	AL390038.1	1	chr1	ERpos	TRUE	NA	13_QsLow	13_QsLow	13_QsLow	13_QsLow	13_QsLow	13_QsLow
ENSG00000224699	ENST00000616223	LAMTOR5-AS1	1	chr1	ERpos	TRUE	NA	_	_	_	10_WkRep	_	_
ENSG00000224699	ENST00000599202	LAMTOR5-AS1	1	chr1	ERpos	TRUE	NA	_	_	_	10_WkRep	_	_
ENSG00000224699	ENST00000598158	LAMTOR5-AS1	1	chr1	ERpos	TRUE	NA	_	_	_	10_WkRep	_	_
ENSG00000224699	ENST00000630508	LAMTOR5-AS1	1	chr1	ERpos	TRUE	NA	_	_	_	10_WkRep	_	_
ENSG00000224699	ENST00000596890	LAMTOR5-AS1	1	chr1	ERpos	TRUE	NA	_	_	_	10_WkRep	_	_
ENSG00000224699	ENST00000626531	LAMTOR5-AS1	1	chr1	ERpos	TRUE	NA	_	_	_	10_WkRep	_	_
ENSG00000224699	ENST00000626643	LAMTOR5-AS1	1	chr1	ERpos	TRUE	NA	_	_	_	10_WkRep	_	_
ENSG00000224699	ENST00000630455	LAMTOR5-AS1	1	chr1	ERpos	TRUE	NA	_	_	_	10_WkRep	_	_
ENSG00000224699	ENST00000627648	LAMTOR5-AS1	1	chr1	ERpos	TRUE	NA	_	_	_	10_WkRep	_	_
ENSG00000224699	ENST00000627735	LAMTOR5-AS1	1	chr1	ERpos	TRUE	NA	_	_	_	10_WkRep	_	_
ENSG00000224699	ENST00000625992	LAMTOR5-AS1	1	chr1	ERpos	TRUE	NA	_	_	_	10_WkRep	_	_
ENSG00000224699	ENST00000628225	LAMTOR5-AS1	1	chr1	ERpos	TRUE	NA	_	_	_	10_WkRep	_	_
ENSG00000224699	ENST00000629288	LAMTOR5-AS1	1	chr1	ERpos	TRUE	NA	_	_	_	10_WkRep	_	_
ENSG00000224699	ENST00000585433	LAMTOR5-AS1	1	chr1	ERpos	TRUE	NA	_	_	_	10_WkRep	_	_
ENSG00000224699	ENST00000630298	LAMTOR5-AS1	1	chr1	ERpos	TRUE	NA	_	_	_	10_WkRep	_	_
ENSG00000224699	ENST00000598350	LAMTOR5-AS1	1	chr1	ERpos	TRUE	NA	_	_	_	10_WkRep	_	_
ENSG00000224699	ENST00000629484	LAMTOR5-AS1	1	chr1	ERpos	TRUE	NA	_	_	_	10_WkRep	_	_
ENSG00000224699	ENST00000630488	LAMTOR5-AS1	1	chr1	ERpos	TRUE	NA	_	_	_	10_WkRep	_	_
ENSG00000224699	ENST00000626261	LAMTOR5-AS1	1	chr1	ERpos	TRUE	NA	_	_	_	10_WkRep	_	_
ENSG00000224699	ENST00000597455	LAMTOR5-AS1	1	chr1	ERpos	TRUE	BRCA_9195	_	10_WkRep	_	_	_	_
ENSG00000224699	ENST00000625584	LAMTOR5-AS1	1	chr1	ERpos	TRUE	NA	_	_	_	10_WkRep	_	_
ENSG00000224699	ENST00000631010	LAMTOR5-AS1	1	chr1	ERpos	TRUE	NA	13_QsLow	13_QsLow	13_QsLow	_	13_QsLow	13_QsLow
ENSG00000224699	ENST00000608077	LAMTOR5-AS1	1	chr1	ERpos	TRUE	NA	13_QsLow	13_QsLow	13_QsLow	13_QsLow	13_QsLow	13_QsLow
ENSG00000224699	ENST00000608635	LAMTOR5-AS1	1	chr1	ERpos	TRUE	BRCA_9193	13_QsLow	13_QsLow	13_QsLow	13_QsLow	13_QsLow	13_QsLow
ENSG00000224699	ENST00000444238	LAMTOR5-AS1	1	chr1	ERpos	TRUE	BRCA_9193	13_QsLow	13_QsLow	13_QsLow	13_QsLow	13_QsLow	13_QsLow
ENSG00000224699	ENST00000608719	LAMTOR5-AS1	1	chr1	ERpos	TRUE	BRCA_9193	13_QsLow	13_QsLow	13_QsLow	13_QsLow	13_QsLow	13_QsLow
ENSG00000224699	ENST00000608152	LAMTOR5-AS1	1	chr1	ERpos	TRUE	BRCA_9193	13_QsLow	13_QsLow	13_QsLow	13_QsLow	13_QsLow	13_QsLow
ENSG00000224699	ENST00000609245	LAMTOR5-AS1	1	chr1	ERpos	TRUE	BRCA_9193	13_QsLow	13_QsLow	13_QsLow	13_QsLow	13_QsLow	13_QsLow
ENSG00000224699	ENST00000608111	LAMTOR5-AS1	1	chr1	ERpos	TRUE	BRCA_9193	13_QsLow	13_QsLow	13_QsLow	13_QsLow	13_QsLow	13_QsLow
ENSG00000224699	ENST00000585330	LAMTOR5-AS1	1	chr1	ERpos	TRUE	NA	13_QsLow	13_QsLow	13_QsLow	13_QsLow	13_QsLow	13_QsLow
ENSG00000224699	ENST00000609653	LAMTOR5-AS1	1	chr1	ERpos	TRUE	NA	13_QsLow	13_QsLow	13_QsLow	13_QsLow	13_QsLow	13_QsLow
ENSG00000224699	ENST00000631307	LAMTOR5-AS1	1	chr1	ERpos	TRUE	NA	13_QsLow	13_QsLow	13_QsLow	13_QsLow	13_QsLow	13_QsLow
ENSG00000224699	ENST00000590826	LAMTOR5-AS1	1	chr1	ERpos	TRUE	NA	_	13_QsLow	13_QsLow	_	_	_
ENSG00000224699	ENST00000608602	LAMTOR5-AS1	1	chr1	ERpos	TRUE	NA	2_PrFlk	2_PrFlk	2_PrFlk	2_PrFlk	2_PrFlk	2_PrFlk
ENSG00000224699	ENST00000609512	LAMTOR5-AS1	1	chr1	ERpos	TRUE	NA	2_PrFlk	2_PrFlk	2_PrFlk	2_PrFlk	2_PrFlk	2_PrFlk
ENSG00000224699	ENST00000626572	LAMTOR5-AS1	1	chr1	ERpos	TRUE	NA	_	_	3_TxAct	_	_	_
ENSG00000224699	ENST00000590413	LAMTOR5-AS1	1	chr1	ERpos	FALSE	NA	13_QsLow	_	_	_	_	13_QsLow
ENSG00000224699	ENST00000457535	LAMTOR5-AS1	1	chr1	ERpos	FALSE	BRCA_9192	1_PrAct	1_PrAct	1_PrAct	1_PrAct	1_PrAct	1_PrAct
ENSG00000224699	ENST00000625451	LAMTOR5-AS1	1	chr1	ERpos	FALSE	BRCA_9192	1_PrAct	1_PrAct	1_PrAct	1_PrAct	1_PrAct	1_PrAct
ENSG00000224699	ENST00000608067	LAMTOR5-AS1	1	chr1	ERpos	FALSE	BRCA_9192	1_PrAct	1_PrAct	1_PrAct	1_PrAct	1_PrAct	1_PrAct
ENSG00000224699	ENST00000608486	LAMTOR5-AS1	1	chr1	ERpos	FALSE	BRCA_9192	1_PrAct	1_PrAct	1_PrAct	1_PrAct	1_PrAct	1_PrAct
ENSG00000224699	ENST00000598454	LAMTOR5-AS1	1	chr1	ERpos	FALSE	BRCA_9192	1_PrAct	1_PrAct	1_PrAct	1_PrAct	1_PrAct	1_PrAct
ENSG00000224699	ENST00000609709	LAMTOR5-AS1	1	chr1	ERpos	FALSE	BRCA_9192	1_PrAct	1_PrAct	1_PrAct	1_PrAct	1_PrAct	1_PrAct
ENSG00000224699	ENST00000610148	LAMTOR5-AS1	1	chr1	ERpos	FALSE	BRCA_9192	1_PrAct	1_PrAct	1_PrAct	1_PrAct	1_PrAct	1_PrAct
ENSG00000224699	ENST00000587691	LAMTOR5-AS1	1	chr1	ERpos	FALSE	BRCA_9192	1_PrAct	1_PrAct	1_PrAct	1_PrAct	1_PrAct	1_PrAct
ENSG00000224699	ENST00000622324	LAMTOR5-AS1	1	chr1	ERpos	FALSE	BRCA_9192	1_PrAct	1_PrAct	1_PrAct	1_PrAct	1_PrAct	1_PrAct
ENSG00000224699	ENST00000608499	LAMTOR5-AS1	1	chr1	ERpos	FALSE	BRCA_9192	1_PrAct	1_PrAct	1_PrAct	1_PrAct	1_PrAct	1_PrAct
ENSG00000224699	ENST00000609244	LAMTOR5-AS1	1	chr1	ERpos	FALSE	BRCA_9192	1_PrAct	1_PrAct	1_PrAct	1_PrAct	1_PrAct	1_PrAct
ENSG00000224699	ENST00000630179	LAMTOR5-AS1	1	chr1	ERpos	FALSE	BRCA_9192	1_PrAct	1_PrAct	1_PrAct	1_PrAct	1_PrAct	1_PrAct
ENSG00000224699	ENST00000612551	LAMTOR5-AS1	1	chr1	ERpos	FALSE	BRCA_9192	1_PrAct	1_PrAct	1_PrAct	1_PrAct	_	_
ENSG00000224699	ENST00000608253	LAMTOR5-AS1	1	chr1	ERpos	TRUE	NA	2_PrFlk	2_PrFlk	2_PrFlk	2_PrFlk	2_PrFlk	2_PrFlk
ENSG00000224805	ENST00000429328	LINC00853	1	chr1	ERpos	TRUE	BRCA_5701	1_PrAct	1_PrAct	1_PrAct	1_PrAct	_	_
ENSG00000224810	ENST00000411509	AL355482.1	1	chr1	ERpos	TRUE	BRCA_14653	_	_	_	_	_	10_WkRep
ENSG00000224870	ENST00000448629	AL391244.1	1	chr1	ERpos	FALSE	BRCA_188	1_PrAct	1_PrAct	1_PrAct	1_PrAct	1_PrAct	1_PrAct
ENSG00000224870	ENST00000444362	AL391244.1	1	chr1	ERpos	FALSE	BRCA_188	1_PrAct	1_PrAct	1_PrAct	1_PrAct	1_PrAct	1_PrAct
ENSG00000224870	ENST00000418833	AL391244.1	1	chr1	ERpos	FALSE	BRCA_188	1_PrAct	1_PrAct	1_PrAct	1_PrAct	1_PrAct	1_PrAct
ENSG00000224870	ENST00000576232	AL391244.1	1	chr1	ERpos	FALSE	BRCA_188	1_PrAct	1_PrAct	1_PrAct	1_PrAct	1_PrAct	1_PrAct
ENSG00000224870	ENST00000570344	AL391244.1	1	chr1	ERpos	FALSE	BRCA_188	1_PrAct	1_PrAct	1_PrAct	1_PrAct	1_PrAct	1_PrAct
ENSG00000224870	ENST00000447725	AL391244.1	1	chr1	ERpos	FALSE	BRCA_188	1_PrAct	1_PrAct	1_PrAct	1_PrAct	1_PrAct	1_PrAct
ENSG00000224870	ENST00000572242	AL391244.1	1	chr1	ERpos	TRUE	BRCA_188	1_PrAct	1_PrAct	1_PrAct	1_PrAct	1_PrAct	1_PrAct
ENSG00000224870	ENST00000453521	AL391244.1	1	chr1	ERpos	TRUE	BRCA_189	2_PrFlk	_	2_PrFlk	2_PrFlk	_	2_PrFlk
ENSG00000225265	ENST00000441835	TAF1A-AS1	1	chr1	ERpos	FALSE	BRCA_18781	1_PrAct	1_PrAct	1_PrAct	1_PrAct	1_PrAct	1_PrAct
ENSG00000225265	ENST00000427540	TAF1A-AS1	1	chr1	ERpos	FALSE	BRCA_18781	1_PrAct	1_PrAct	1_PrAct	1_PrAct	1_PrAct	1_PrAct
ENSG00000225265	ENST00000413074	TAF1A-AS1	1	chr1	ERpos	FALSE	BRCA_18781	1_PrAct	1_PrAct	1_PrAct	1_PrAct	1_PrAct	1_PrAct
ENSG00000225285	ENST00000430109	LINC01770	1	chr1	ERpos	FALSE	BRCA_208	5_EhAct	5_EhAct	5_EhAct	_	_	_
ENSG00000225285	ENST00000434150	LINC01770	1	chr1	ERpos	TRUE	BRCA_204	5_EhAct	5_EhAct	5_EhAct	_	5_EhAct	5_EhAct
ENSG00000225285	ENST00000454562	LINC01770	1	chr1	ERpos	FALSE	BRCA_208	5_EhAct	5_EhAct	5_EhAct	_	_	_
ENSG00000225285	ENST00000417917	LINC01770	1	chr1	ERpos	FALSE	BRCA_208	5_EhAct	5_EhAct	5_EhAct	_	_	_
ENSG00000225506	ENST00000444042	CYP4A22-AS1	1	chr1	ERpos	TRUE	BRCA_5701	1_PrAct	1_PrAct	1_PrAct	1_PrAct	_	_
ENSG00000225518	ENST00000602806	LINC01703	1	chr1	ERpos	TRUE	BRCA_19312	2_PrFlk	_	2_PrFlk	2_PrFlk	2_PrFlk	2_PrFlk
ENSG00000225518	ENST00000412855	LINC01703	1	chr1	ERpos	TRUE	BRCA_19312	2_PrFlk	_	2_PrFlk	2_PrFlk	2_PrFlk	2_PrFlk
ENSG00000225670	ENST00000415675	CADM3-AS1	1	chr1	ERpos	FALSE	NA	_	_	9_RepPC	_	9_RepPC	_
ENSG00000225670	ENST00000609696	CADM3-AS1	1	chr1	ERpos	TRUE	NA	9_RepPC	9_RepPC	9_RepPC	_	9_RepPC	9_RepPC
ENSG00000225762	ENST00000420876	LINC01389	1	chr1	ERpos	TRUE	NA	_	13_QsLow	_	_	_	13_QsLow
ENSG00000225855	ENST00000446880	RUSC1-AS1	1	chr1	ERpos	FALSE	BRCA_11664	_	_	6_EhGen	_	_	_
ENSG00000225855	ENST00000443642	RUSC1-AS1	1	chr1	ERpos	FALSE	BRCA_11668	1_PrAct	_	1_PrAct	_	_	_
ENSG00000225855	ENST00000450199	RUSC1-AS1	1	chr1	ERpos	FALSE	BRCA_11668	1_PrAct	_	1_PrAct	_	_	_
ENSG00000225855	ENST00000543656	RUSC1-AS1	1	chr1	ERpos	FALSE	BRCA_11664	_	_	6_EhGen	_	_	_
ENSG00000225905	ENST00000428932	AL391244.2	1	chr1	ERpos	FALSE	BRCA_194	_	_	_	_	13_QsLow	_
ENSG00000225938	ENST00000432195	AL109741.1	1	chr1	ERpos	FALSE	BRCA_8726	_	_	_	2_PrFlk	2_PrFlk	2_PrFlk
ENSG00000225986	ENST00000442226	UBXN10-AS1	1	chr1	ERpos	FALSE	BRCA_2481	_	_	_	_	13_QsLow	_
ENSG00000226026	ENST00000421762	AC092802.1	1	chr1	ERpos	FALSE	BRCA_8497	1_PrAct	1_PrAct	1_PrAct	1_PrAct	1_PrAct	1_PrAct
ENSG00000226026	ENST00000419846	AC092802.1	1	chr1	ERpos	FALSE	BRCA_8497	1_PrAct	1_PrAct	1_PrAct	1_PrAct	1_PrAct	1_PrAct
ENSG00000226330	ENST00000443515	AL606489.1	1	chr1	ERpos	FALSE	BRCA_16681	2_PrFlk	2_PrFlk	2_PrFlk	_	2_PrFlk	2_PrFlk
ENSG00000226754	ENST00000458151	AL606760.1	1	chr1	ERpos	FALSE	BRCA_6014	1_PrAct	1_PrAct	1_PrAct	1_PrAct	1_PrAct	1_PrAct
ENSG00000226758	ENST00000456782	DISC1-IT1	1	chr1	ERpos	FALSE	NA	_	13_QsLow	13_QsLow	13_QsLow	13_QsLow	13_QsLow
ENSG00000226835	ENST00000413103	AC097059.1	1	chr1	ERpos	FALSE	BRCA_8366	1_PrAct	1_PrAct	1_PrAct	1_PrAct	1_PrAct	1_PrAct
ENSG00000226835	ENST00000418242	AC097059.1	1	chr1	ERpos	FALSE	BRCA_8366	1_PrAct	1_PrAct	1_PrAct	1_PrAct	1_PrAct	1_PrAct
ENSG00000226876	ENST00000443763	AC092801.1	1	chr1	ERpos	FALSE	BRCA_21446	_	13_QsLow	13_QsLow	13_QsLow	13_QsLow	13_QsLow
ENSG00000226891	ENST00000447748	LINC01359	1	chr1	ERpos	TRUE	NA	13_QsLow	13_QsLow	13_QsLow	13_QsLow	13_QsLow	13_QsLow
ENSG00000226891	ENST00000635398	LINC01359	1	chr1	ERpos	TRUE	NA	_	_	_	_	_	13_QsLow
ENSG00000226891	ENST00000635626	LINC01359	1	chr1	ERpos	TRUE	NA	13_QsLow	13_QsLow	_	13_QsLow	13_QsLow	13_QsLow
ENSG00000226891	ENST00000634775	LINC01359	1	chr1	ERpos	TRUE	BRCA_6912	2_PrFlk	_	2_PrFlk	2_PrFlk	2_PrFlk	2_PrFlk
ENSG00000226891	ENST00000634604	LINC01359	1	chr1	ERpos	TRUE	BRCA_6912	2_PrFlk	_	2_PrFlk	2_PrFlk	2_PrFlk	2_PrFlk
ENSG00000226891	ENST00000444349	LINC01359	1	chr1	ERpos	TRUE	NA	13_QsLow	13_QsLow	13_QsLow	13_QsLow	13_QsLow	13_QsLow
ENSG00000226891	ENST00000415842	LINC01359	1	chr1	ERpos	TRUE	BRCA_6912	2_PrFlk	_	2_PrFlk	2_PrFlk	2_PrFlk	2_PrFlk
ENSG00000226891	ENST00000436350	LINC01359	1	chr1	ERpos	TRUE	BRCA_6912	2_PrFlk	_	2_PrFlk	2_PrFlk	2_PrFlk	2_PrFlk
ENSG00000226891	ENST00000634799	LINC01359	1	chr1	ERpos	TRUE	BRCA_6912	2_PrFlk	_	2_PrFlk	2_PrFlk	2_PrFlk	2_PrFlk
ENSG00000226944	ENST00000455744	AL031847.1	1	chr1	ERpos	FALSE	BRCA_667	_	_	_	_	1_PrAct	_
ENSG00000227070	ENST00000415031	AC104170.1	1	chr1	ERpos	FALSE	BRCA_5904	1_PrAct	_	_	_	_	_
ENSG00000227070	ENST00000426017	AC104170.1	1	chr1	ERpos	FALSE	BRCA_5904	1_PrAct	_	_	_	_	_
ENSG00000227533	ENST00000431759	SLC2A1-AS1	1	chr1	ERpos	FALSE	BRCA_5175	1_PrAct	1_PrAct	1_PrAct	1_PrAct	1_PrAct	1_PrAct
ENSG00000227533	ENST00000416689	SLC2A1-AS1	1	chr1	ERpos	FALSE	BRCA_5175	1_PrAct	1_PrAct	1_PrAct	1_PrAct	1_PrAct	1_PrAct
ENSG00000227733	ENST00000599640	AC239809.3	1	chr1	ERpos	TRUE	NA	13_QsLow	13_QsLow	13_QsLow	13_QsLow	13_QsLow	13_QsLow
ENSG00000227733	ENST00000628902	AC239809.3	1	chr1	ERpos	TRUE	NA	13_QsLow	13_QsLow	13_QsLow	13_QsLow	13_QsLow	13_QsLow
ENSG00000227733	ENST00000611286	AC239809.3	1	chr1	ERpos	TRUE	NA	13_QsLow	13_QsLow	13_QsLow	13_QsLow	13_QsLow	13_QsLow
ENSG00000227733	ENST00000614606	AC239809.3	1	chr1	ERpos	TRUE	NA	13_QsLow	13_QsLow	13_QsLow	13_QsLow	13_QsLow	13_QsLow
ENSG00000227733	ENST00000482381	AC239809.3	1	chr1	ERpos	TRUE	NA	13_QsLow	13_QsLow	13_QsLow	13_QsLow	13_QsLow	13_QsLow
ENSG00000227733	ENST00000596091	AC239809.3	1	chr1	ERpos	TRUE	NA	13_QsLow	13_QsLow	13_QsLow	13_QsLow	13_QsLow	13_QsLow
ENSG00000227733	ENST00000599387	AC239809.3	1	chr1	ERpos	TRUE	NA	13_QsLow	13_QsLow	13_QsLow	13_QsLow	13_QsLow	13_QsLow
ENSG00000227733	ENST00000611452	AC239809.3	1	chr1	ERpos	TRUE	NA	13_QsLow	13_QsLow	13_QsLow	13_QsLow	13_QsLow	13_QsLow
ENSG00000227733	ENST00000629702	AC239809.3	1	chr1	ERpos	TRUE	NA	_	13_QsLow	13_QsLow	_	13_QsLow	_
ENSG00000227733	ENST00000596220	AC239809.3	1	chr1	ERpos	TRUE	NA	13_QsLow	13_QsLow	13_QsLow	13_QsLow	13_QsLow	13_QsLow
ENSG00000227733	ENST00000464343	AC239809.3	1	chr1	ERpos	TRUE	NA	_	_	_	_	13_QsLow	_
ENSG00000227733	ENST00000628063	AC239809.3	1	chr1	ERpos	TRUE	BRCA_10338	_	_	_	_	13_QsLow	_
ENSG00000227733	ENST00000634551	AC239809.3	1	chr1	ERpos	TRUE	NA	_	_	_	_	13_QsLow	_
ENSG00000227733	ENST00000496508	AC239809.3	1	chr1	ERpos	TRUE	NA	13_QsLow	13_QsLow	13_QsLow	13_QsLow	13_QsLow	13_QsLow
ENSG00000227733	ENST00000611617	AC239809.3	1	chr1	ERpos	TRUE	NA	_	_	13_QsLow	_	13_QsLow	_
ENSG00000227733	ENST00000622642	AC239809.3	1	chr1	ERpos	TRUE	NA	13_QsLow	13_QsLow	13_QsLow	13_QsLow	13_QsLow	13_QsLow
ENSG00000227733	ENST00000620213	AC239809.3	1	chr1	ERpos	TRUE	NA	13_QsLow	13_QsLow	13_QsLow	13_QsLow	13_QsLow	13_QsLow
ENSG00000227733	ENST00000616018	AC239809.3	1	chr1	ERpos	TRUE	NA	13_QsLow	13_QsLow	13_QsLow	13_QsLow	13_QsLow	13_QsLow
ENSG00000227857	ENST00000452785	AL358075.2	1	chr1	ERpos	FALSE	BRCA_5563	5_EhAct	5_EhAct	5_EhAct	5_EhAct	5_EhAct	_
ENSG00000227925	ENST00000431729	LINC01655	1	chr1	ERpos	TRUE	BRCA_18737	5_EhAct	5_EhAct	5_EhAct	5_EhAct	_	5_EhAct
ENSG00000227953	ENST00000421003	LINC01341	1	chr1	ERpos	TRUE	BRCA_21533	13_QsLow	_	_	_	13_QsLow	_
ENSG00000227953	ENST00000505748	LINC01341	1	chr1	ERpos	TRUE	BRCA_21533	13_QsLow	_	_	_	13_QsLow	_
ENSG00000227953	ENST00000509202	LINC01341	1	chr1	ERpos	TRUE	BRCA_21533	13_QsLow	_	_	_	13_QsLow	_
ENSG00000227953	ENST00000426089	LINC01341	1	chr1	ERpos	TRUE	NA	10_WkRep	_	_	_	_	_
ENSG00000227953	ENST00000419361	LINC01341	1	chr1	ERpos	TRUE	NA	10_WkRep	_	_	_	_	_
ENSG00000228044	ENST00000417805	AL160408.1	1	chr1	ERpos	TRUE	NA	_	12_Htchr	_	_	12_Htchr	_
ENSG00000228044	ENST00000449012	AL160408.1	1	chr1	ERpos	TRUE	BRCA_20510	5_EhAct	5_EhAct	5_EhAct	_	5_EhAct	_
ENSG00000228044	ENST00000453568	AL160408.1	1	chr1	ERpos	TRUE	NA	13_QsLow	13_QsLow	13_QsLow	13_QsLow	13_QsLow	13_QsLow
ENSG00000228058	ENST00000445339	LINC01736	1	chr1	ERpos	TRUE	NA	_	_	13_QsLow	_	_	_
ENSG00000228084	ENST00000454219	AC118553.1	1	chr1	ERpos	FALSE	BRCA_8645	1_PrAct	1_PrAct	1_PrAct	1_PrAct	1_PrAct	1_PrAct
ENSG00000228126	ENST00000416894	FALEC	1	chr1	ERpos	TRUE	BRCA_10560	1_PrAct	1_PrAct	1_PrAct	1_PrAct	1_PrAct	1_PrAct
ENSG00000228150	ENST00000445884	AL357140.2	1	chr1	ERpos	FALSE	BRCA_1217	_	2_PrFlk	2_PrFlk	_	2_PrFlk	2_PrFlk
ENSG00000228420	ENST00000453347	LINC01768	1	chr1	ERpos	TRUE	BRCA_9089	_	13_QsLow	_	_	_	_
ENSG00000228526	ENST00000635687	MIR34AHG	1	chr1	ERpos	TRUE	BRCA_1057	2_PrFlk	_	2_PrFlk	_	2_PrFlk	_
ENSG00000228526	ENST00000635405	MIR34AHG	1	chr1	ERpos	TRUE	NA	_	13_QsLow	_	13_QsLow	13_QsLow	13_QsLow
ENSG00000228526	ENST00000437157	MIR34AHG	1	chr1	ERpos	TRUE	NA	13_QsLow	_	_	_	13_QsLow	13_QsLow
ENSG00000228526	ENST00000632503	MIR34AHG	1	chr1	ERpos	TRUE	NA	_	13_QsLow	_	13_QsLow	13_QsLow	13_QsLow
ENSG00000228536	ENST00000441790	AL513283.1	1	chr1	ERpos	TRUE	NA	_	_	_	10_WkRep	_	_
ENSG00000228536	ENST00000420762	AL513283.1	1	chr1	ERpos	TRUE	NA	13_QsLow	_	13_QsLow	_	_	_
ENSG00000228536	ENST00000640010	AL513283.1	1	chr1	ERpos	TRUE	NA	_	_	13_QsLow	_	_	13_QsLow
ENSG00000228606	ENST00000442130	AL139011.1	1	chr1	ERpos	FALSE	BRCA_12384	1_PrAct	_	_	_	_	_
ENSG00000228606	ENST00000642063	AL139011.1	1	chr1	ERpos	FALSE	BRCA_12384	1_PrAct	_	_	1_PrAct	_	_
ENSG00000228634	ENST00000447478	AL136115.1	1	chr1	ERpos	FALSE	BRCA_3918	2_PrFlk	_	2_PrFlk	2_PrFlk	_	2_PrFlk
ENSG00000228794	ENST00000624927	LINC01128	1	chr1	ERpos	TRUE	NA	13_QsLow	13_QsLow	13_QsLow	13_QsLow	13_QsLow	13_QsLow
ENSG00000228794	ENST00000623808	LINC01128	1	chr1	ERpos	TRUE	NA	1_PrAct	1_PrAct	_	1_PrAct	1_PrAct	1_PrAct
ENSG00000228794	ENST00000445118	LINC01128	1	chr1	ERpos	TRUE	BRCA_12	1_PrAct	1_PrAct	1_PrAct	1_PrAct	1_PrAct	1_PrAct
ENSG00000228794	ENST00000448975	LINC01128	1	chr1	ERpos	TRUE	BRCA_12	1_PrAct	1_PrAct	1_PrAct	1_PrAct	1_PrAct	1_PrAct
ENSG00000228794	ENST00000610067	LINC01128	1	chr1	ERpos	TRUE	BRCA_12	1_PrAct	1_PrAct	1_PrAct	1_PrAct	1_PrAct	1_PrAct
ENSG00000228794	ENST00000608189	LINC01128	1	chr1	ERpos	TRUE	BRCA_12	1_PrAct	1_PrAct	1_PrAct	1_PrAct	1_PrAct	1_PrAct
ENSG00000228794	ENST00000441765	LINC01128	1	chr1	ERpos	TRUE	BRCA_12	1_PrAct	1_PrAct	1_PrAct	1_PrAct	1_PrAct	1_PrAct
ENSG00000228794	ENST00000609139	LINC01128	1	chr1	ERpos	TRUE	BRCA_12	1_PrAct	1_PrAct	1_PrAct	1_PrAct	1_PrAct	1_PrAct
ENSG00000228794	ENST00000449005	LINC01128	1	chr1	ERpos	TRUE	BRCA_12	1_PrAct	1_PrAct	1_PrAct	1_PrAct	1_PrAct	1_PrAct
ENSG00000228794	ENST00000416570	LINC01128	1	chr1	ERpos	TRUE	BRCA_12	1_PrAct	1_PrAct	1_PrAct	1_PrAct	1_PrAct	1_PrAct
ENSG00000228794	ENST00000623070	LINC01128	1	chr1	ERpos	TRUE	BRCA_12	1_PrAct	1_PrAct	1_PrAct	1_PrAct	1_PrAct	1_PrAct
ENSG00000228794	ENST00000609009	LINC01128	1	chr1	ERpos	TRUE	BRCA_12	1_PrAct	1_PrAct	1_PrAct	1_PrAct	1_PrAct	1_PrAct
ENSG00000228794	ENST00000622921	LINC01128	1	chr1	ERpos	TRUE	BRCA_12	1_PrAct	1_PrAct	1_PrAct	1_PrAct	1_PrAct	1_PrAct
ENSG00000228794	ENST00000415295	LINC01128	1	chr1	ERpos	TRUE	NA	_	13_QsLow	_	13_QsLow	_	_
ENSG00000228794	ENST00000425657	LINC01128	1	chr1	ERpos	TRUE	NA	13_QsLow	13_QsLow	13_QsLow	13_QsLow	13_QsLow	13_QsLow
ENSG00000228852	ENST00000624604	AC092802.2	1	chr1	ERpos	TRUE	NA	13_QsLow	13_QsLow	13_QsLow	13_QsLow	13_QsLow	13_QsLow
ENSG00000228852	ENST00000444665	AC092802.2	1	chr1	ERpos	TRUE	NA	13_QsLow	13_QsLow	13_QsLow	13_QsLow	13_QsLow	13_QsLow
ENSG00000228852	ENST00000630835	AC092802.2	1	chr1	ERpos	TRUE	NA	_	_	_	10_WkRep	_	_
ENSG00000228852	ENST00000598739	AC092802.2	1	chr1	ERpos	TRUE	NA	13_QsLow	13_QsLow	13_QsLow	13_QsLow	13_QsLow	13_QsLow
ENSG00000228852	ENST00000624135	AC092802.2	1	chr1	ERpos	TRUE	NA	13_QsLow	13_QsLow	13_QsLow	13_QsLow	13_QsLow	13_QsLow
ENSG00000228852	ENST00000623609	AC092802.2	1	chr1	ERpos	TRUE	NA	13_QsLow	13_QsLow	13_QsLow	13_QsLow	13_QsLow	13_QsLow
ENSG00000228918	ENST00000608183	LINC01344	1	chr1	ERpos	TRUE	BRCA_14697	_	_	_	13_QsLow	_	_
ENSG00000228918	ENST00000420760	LINC01344	1	chr1	ERpos	TRUE	NA	_	_	13_QsLow	13_QsLow	13_QsLow	_
ENSG00000228918	ENST00000449842	LINC01344	1	chr1	ERpos	TRUE	NA	13_QsLow	_	_	13_QsLow	13_QsLow	_
ENSG00000229388	ENST00000420776	LINC01715	1	chr1	ERpos	FALSE	BRCA_3577	1_PrAct	1_PrAct	1_PrAct	1_PrAct	1_PrAct	1_PrAct
ENSG00000229388	ENST00000427804	LINC01715	1	chr1	ERpos	TRUE	NA	13_QsLow	13_QsLow	13_QsLow	13_QsLow	13_QsLow	_
ENSG00000229953	ENST00000448869	AL590666.2	1	chr1	ERpos	TRUE	BRCA_12020	_	_	_	2_PrFlk	2_PrFlk	2_PrFlk
ENSG00000229956	ENST00000455406	ZRANB2-AS2	1	chr1	ERpos	FALSE	BRCA_7260	1_PrAct	1_PrAct	1_PrAct	1_PrAct	1_PrAct	_
ENSG00000229956	ENST00000583678	ZRANB2-AS2	1	chr1	ERpos	FALSE	BRCA_7260	1_PrAct	1_PrAct	1_PrAct	1_PrAct	1_PrAct	_
ENSG00000229956	ENST00000634641	ZRANB2-AS2	1	chr1	ERpos	FALSE	BRCA_7260	1_PrAct	1_PrAct	1_PrAct	1_PrAct	1_PrAct	_
ENSG00000229956	ENST00000627548	ZRANB2-AS2	1	chr1	ERpos	FALSE	BRCA_7260	1_PrAct	1_PrAct	1_PrAct	1_PrAct	1_PrAct	_
ENSG00000229956	ENST00000599146	ZRANB2-AS2	1	chr1	ERpos	FALSE	BRCA_7260	1_PrAct	1_PrAct	1_PrAct	1_PrAct	1_PrAct	_
ENSG00000229956	ENST00000626344	ZRANB2-AS2	1	chr1	ERpos	FALSE	BRCA_7260	1_PrAct	1_PrAct	1_PrAct	1_PrAct	1_PrAct	_
ENSG00000229956	ENST00000630994	ZRANB2-AS2	1	chr1	ERpos	FALSE	BRCA_7260	1_PrAct	1_PrAct	1_PrAct	1_PrAct	1_PrAct	_
ENSG00000229956	ENST00000630926	ZRANB2-AS2	1	chr1	ERpos	FALSE	BRCA_7260	1_PrAct	1_PrAct	1_PrAct	1_PrAct	1_PrAct	_
ENSG00000229956	ENST00000627516	ZRANB2-AS2	1	chr1	ERpos	FALSE	BRCA_7260	1_PrAct	1_PrAct	1_PrAct	1_PrAct	1_PrAct	_
ENSG00000229956	ENST00000627902	ZRANB2-AS2	1	chr1	ERpos	FALSE	BRCA_7260	1_PrAct	1_PrAct	1_PrAct	1_PrAct	1_PrAct	_
ENSG00000229956	ENST00000596952	ZRANB2-AS2	1	chr1	ERpos	FALSE	BRCA_7260	1_PrAct	1_PrAct	1_PrAct	1_PrAct	1_PrAct	_
ENSG00000229956	ENST00000625896	ZRANB2-AS2	1	chr1	ERpos	FALSE	BRCA_7260	1_PrAct	1_PrAct	1_PrAct	1_PrAct	1_PrAct	_
ENSG00000229956	ENST00000413421	ZRANB2-AS2	1	chr1	ERpos	FALSE	BRCA_7260	1_PrAct	1_PrAct	1_PrAct	1_PrAct	1_PrAct	_
ENSG00000229956	ENST00000628635	ZRANB2-AS2	1	chr1	ERpos	FALSE	BRCA_7260	1_PrAct	1_PrAct	1_PrAct	1_PrAct	1_PrAct	_
ENSG00000229956	ENST00000628683	ZRANB2-AS2	1	chr1	ERpos	FALSE	BRCA_7260	1_PrAct	1_PrAct	1_PrAct	1_PrAct	1_PrAct	_
ENSG00000229956	ENST00000628797	ZRANB2-AS2	1	chr1	ERpos	FALSE	BRCA_7260	1_PrAct	1_PrAct	1_PrAct	1_PrAct	1_PrAct	_
ENSG00000229956	ENST00000626510	ZRANB2-AS2	1	chr1	ERpos	FALSE	BRCA_7260	1_PrAct	1_PrAct	1_PrAct	1_PrAct	1_PrAct	_
ENSG00000229956	ENST00000628450	ZRANB2-AS2	1	chr1	ERpos	FALSE	BRCA_7260	1_PrAct	1_PrAct	1_PrAct	1_PrAct	1_PrAct	_
ENSG00000229956	ENST00000594152	ZRANB2-AS2	1	chr1	ERpos	FALSE	BRCA_7260	1_PrAct	1_PrAct	1_PrAct	1_PrAct	1_PrAct	_
ENSG00000229956	ENST00000630885	ZRANB2-AS2	1	chr1	ERpos	FALSE	BRCA_7260	1_PrAct	1_PrAct	1_PrAct	1_PrAct	1_PrAct	_
ENSG00000229956	ENST00000628670	ZRANB2-AS2	1	chr1	ERpos	FALSE	BRCA_7260	1_PrAct	1_PrAct	1_PrAct	1_PrAct	1_PrAct	_
ENSG00000229956	ENST00000630350	ZRANB2-AS2	1	chr1	ERpos	FALSE	BRCA_7260	1_PrAct	1_PrAct	1_PrAct	1_PrAct	1_PrAct	_
ENSG00000229956	ENST00000415780	ZRANB2-AS2	1	chr1	ERpos	TRUE	NA	13_QsLow	13_QsLow	13_QsLow	_	_	13_QsLow
ENSG00000229956	ENST00000600103	ZRANB2-AS2	1	chr1	ERpos	TRUE	NA	13_QsLow	13_QsLow	_	13_QsLow	_	13_QsLow
ENSG00000229956	ENST00000411721	ZRANB2-AS2	1	chr1	ERpos	TRUE	NA	13_QsLow	13_QsLow	13_QsLow	13_QsLow	13_QsLow	13_QsLow
ENSG00000229956	ENST00000608579	ZRANB2-AS2	1	chr1	ERpos	FALSE	NA	13_QsLow	13_QsLow	13_QsLow	13_QsLow	13_QsLow	13_QsLow
ENSG00000229956	ENST00000430605	ZRANB2-AS2	1	chr1	ERpos	FALSE	NA	13_QsLow	13_QsLow	13_QsLow	13_QsLow	13_QsLow	13_QsLow
ENSG00000229956	ENST00000586006	ZRANB2-AS2	1	chr1	ERpos	FALSE	BRCA_7266	13_QsLow	13_QsLow	_	13_QsLow	_	13_QsLow
ENSG00000229956	ENST00000587306	ZRANB2-AS2	1	chr1	ERpos	FALSE	BRCA_7266	13_QsLow	13_QsLow	_	13_QsLow	_	13_QsLow
ENSG00000229956	ENST00000587066	ZRANB2-AS2	1	chr1	ERpos	FALSE	BRCA_7266	13_QsLow	13_QsLow	_	13_QsLow	_	13_QsLow
ENSG00000229956	ENST00000585499	ZRANB2-AS2	1	chr1	ERpos	FALSE	BRCA_7266	13_QsLow	13_QsLow	_	13_QsLow	_	13_QsLow
ENSG00000229956	ENST00000585415	ZRANB2-AS2	1	chr1	ERpos	FALSE	BRCA_7266	13_QsLow	13_QsLow	_	13_QsLow	_	13_QsLow
ENSG00000229956	ENST00000623721	ZRANB2-AS2	1	chr1	ERpos	FALSE	NA	13_QsLow	13_QsLow	_	13_QsLow	_	13_QsLow
ENSG00000229956	ENST00000590186	ZRANB2-AS2	1	chr1	ERpos	FALSE	NA	13_QsLow	13_QsLow	_	13_QsLow	_	13_QsLow
ENSG00000229956	ENST00000625045	ZRANB2-AS2	1	chr1	ERpos	FALSE	BRCA_7268	13_QsLow	_	_	13_QsLow	_	13_QsLow
ENSG00000229956	ENST00000591654	ZRANB2-AS2	1	chr1	ERpos	FALSE	NA	13_QsLow	13_QsLow	_	_	_	_
ENSG00000229956	ENST00000624050	ZRANB2-AS2	1	chr1	ERpos	FALSE	NA	13_QsLow	13_QsLow	_	_	_	_
ENSG00000229956	ENST00000608360	ZRANB2-AS2	1	chr1	ERpos	FALSE	NA	13_QsLow	13_QsLow	13_QsLow	13_QsLow	13_QsLow	13_QsLow
ENSG00000230163	ENST00000429293	AL122010.1	1	chr1	ERpos	FALSE	NA	_	13_QsLow	_	_	_	_
ENSG00000230325	ENST00000433131	AL359921.1	1	chr1	ERpos	FALSE	NA	3_TxAct	3_TxAct	3_TxAct	3_TxAct	3_TxAct	3_TxAct
ENSG00000230415	ENST00000434139	LINC01786	1	chr1	ERpos	TRUE	NA	13_QsLow	13_QsLow	_	_	_	_
ENSG00000230415	ENST00000453732	LINC01786	1	chr1	ERpos	TRUE	NA	13_QsLow	13_QsLow	_	_	_	_
ENSG00000230424	ENST00000437898	AL035413.1	1	chr1	ERpos	FALSE	BRCA_2328	1_PrAct	1_PrAct	1_PrAct	1_PrAct	1_PrAct	1_PrAct
ENSG00000230498	ENST00000454305	AL035409.1	1	chr1	ERpos	TRUE	BRCA_7379	13_QsLow	_	_	_	13_QsLow	13_QsLow
ENSG00000230630	ENST00000417354	DNM3OS	1	chr1	ERpos	FALSE	BRCA_13789	13_QsLow	_	13_QsLow	13_QsLow	13_QsLow	13_QsLow
ENSG00000230896	ENST00000430643	AL604028.1	1	chr1	ERpos	FALSE	NA	_	13_QsLow	_	_	13_QsLow	_
ENSG00000230937	ENST00000429156	MIR205HG	1	chr1	ERpos	TRUE	BRCA_17588	_	_	_	_	_	13_QsLow
ENSG00000230937	ENST00000433108	MIR205HG	1	chr1	ERpos	TRUE	BRCA_17588	_	_	_	_	_	13_QsLow
ENSG00000230937	ENST00000603283	MIR205HG	1	chr1	ERpos	TRUE	BRCA_17588	_	_	_	_	_	13_QsLow
ENSG00000230937	ENST00000431096	MIR205HG	1	chr1	ERpos	TRUE	BRCA_17588	_	_	_	_	_	13_QsLow
ENSG00000230937	ENST00000451937	MIR205HG	1	chr1	ERpos	TRUE	BRCA_17588	_	_	_	_	_	13_QsLow
ENSG00000230937	ENST00000366437	MIR205HG	1	chr1	ERpos	TRUE	BRCA_17588	_	_	_	_	_	13_QsLow
ENSG00000230937	ENST00000444286	MIR205HG	1	chr1	ERpos	TRUE	BRCA_17588	_	_	_	_	_	13_QsLow
ENSG00000230937	ENST00000458250	MIR205HG	1	chr1	ERpos	TRUE	BRCA_17589	_	_	_	_	_	13_QsLow
ENSG00000230937	ENST00000419143	MIR205HG	1	chr1	ERpos	TRUE	BRCA_17589	_	_	_	_	_	13_QsLow
ENSG00000230937	ENST00000440276	MIR205HG	1	chr1	ERpos	TRUE	BRCA_17589	_	_	_	_	_	13_QsLow
ENSG00000231057	ENST00000415202	AC096637.2	1	chr1	ERpos	FALSE	BRCA_17926	1_PrAct	1_PrAct	1_PrAct	1_PrAct	1_PrAct	1_PrAct
ENSG00000231057	ENST00000421933	AC096637.2	1	chr1	ERpos	TRUE	NA	13_QsLow	13_QsLow	13_QsLow	13_QsLow	13_QsLow	13_QsLow
ENSG00000231057	ENST00000443174	AC096637.2	1	chr1	ERpos	TRUE	NA	13_QsLow	13_QsLow	13_QsLow	13_QsLow	13_QsLow	13_QsLow
ENSG00000231064	ENST00000447623	AC234582.1	1	chr1	ERpos	TRUE	BRCA_11605	_	1_PrAct	_	_	_	_
ENSG00000231064	ENST00000454348	AC234582.1	1	chr1	ERpos	FALSE	BRCA_11609	3_TxAct	3_TxAct	3_TxAct	3_TxAct	3_TxAct	3_TxAct
ENSG00000231064	ENST00000436772	AC234582.1	1	chr1	ERpos	FALSE	BRCA_11609	3_TxAct	3_TxAct	3_TxAct	3_TxAct	3_TxAct	3_TxAct
ENSG00000231064	ENST00000453136	AC234582.1	1	chr1	ERpos	FALSE	BRCA_11609	3_TxAct	3_TxAct	3_TxAct	3_TxAct	3_TxAct	3_TxAct
ENSG00000231064	ENST00000422665	AC234582.1	1	chr1	ERpos	FALSE	NA	_	3_TxAct	3_TxAct	3_TxAct	3_TxAct	3_TxAct
ENSG00000231064	ENST00000430312	AC234582.1	1	chr1	ERpos	FALSE	BRCA_11610	_	3_TxAct	3_TxAct	3_TxAct	_	3_TxAct
ENSG00000231365	ENST00000425884	AL359915.2	1	chr1	ERpos	FALSE	BRCA_9916	1_PrAct	1_PrAct	1_PrAct	1_PrAct	1_PrAct	_
ENSG00000231365	ENST00000440150	AL359915.2	1	chr1	ERpos	FALSE	BRCA_9916	1_PrAct	1_PrAct	1_PrAct	1_PrAct	1_PrAct	_
ENSG00000231365	ENST00000457043	AL359915.2	1	chr1	ERpos	FALSE	BRCA_9917	1_PrAct	1_PrAct	1_PrAct	1_PrAct	1_PrAct	1_PrAct
ENSG00000231365	ENST00000413531	AL359915.2	1	chr1	ERpos	FALSE	BRCA_9917	1_PrAct	1_PrAct	1_PrAct	1_PrAct	1_PrAct	1_PrAct
ENSG00000231365	ENST00000418015	AL359915.2	1	chr1	ERpos	FALSE	BRCA_9917	1_PrAct	1_PrAct	1_PrAct	1_PrAct	1_PrAct	1_PrAct
ENSG00000231365	ENST00000445565	AL359915.2	1	chr1	ERpos	TRUE	NA	_	13_QsLow	13_QsLow	13_QsLow	13_QsLow	13_QsLow
ENSG00000231437	ENST00000442751	LINC01750	1	chr1	ERpos	TRUE	BRCA_9319	7_PrBiv	_	_	7_PrBiv	7_PrBiv	7_PrBiv
ENSG00000231437	ENST00000428461	LINC01750	1	chr1	ERpos	TRUE	BRCA_9319	_	2_PrFlk	_	_	_	_
ENSG00000231437	ENST00000438293	LINC01750	1	chr1	ERpos	TRUE	BRCA_9320	_	2_PrFlk	_	_	_	_
ENSG00000231714	ENST00000435554	AL513348.1	1	chr1	ERpos	TRUE	NA	_	13_QsLow	_	13_QsLow	13_QsLow	13_QsLow
ENSG00000231868	ENST00000419034	AL031848.1	1	chr1	ERpos	FALSE	BRCA_722	_	_	_	_	_	10_WkRep
ENSG00000232265	ENST00000594189	AC239803.1	1	chr1	ERpos	TRUE	NA	13_QsLow	13_QsLow	13_QsLow	13_QsLow	13_QsLow	13_QsLow
ENSG00000232265	ENST00000432038	AC239803.1	1	chr1	ERpos	TRUE	NA	13_QsLow	13_QsLow	13_QsLow	13_QsLow	13_QsLow	13_QsLow
ENSG00000232265	ENST00000411978	AC239803.1	1	chr1	ERpos	TRUE	NA	13_QsLow	13_QsLow	13_QsLow	13_QsLow	13_QsLow	13_QsLow
ENSG00000232265	ENST00000594699	AC239803.1	1	chr1	ERpos	TRUE	NA	13_QsLow	13_QsLow	13_QsLow	13_QsLow	13_QsLow	13_QsLow
ENSG00000232265	ENST00000595367	AC239803.1	1	chr1	ERpos	TRUE	NA	13_QsLow	13_QsLow	13_QsLow	13_QsLow	13_QsLow	13_QsLow
ENSG00000232265	ENST00000597931	AC239803.1	1	chr1	ERpos	TRUE	NA	13_QsLow	13_QsLow	13_QsLow	13_QsLow	13_QsLow	13_QsLow
ENSG00000232265	ENST00000599864	AC239803.1	1	chr1	ERpos	TRUE	NA	13_QsLow	13_QsLow	13_QsLow	13_QsLow	13_QsLow	13_QsLow
ENSG00000232265	ENST00000595668	AC239803.1	1	chr1	ERpos	TRUE	NA	13_QsLow	13_QsLow	13_QsLow	13_QsLow	13_QsLow	13_QsLow
ENSG00000232265	ENST00000618809	AC239803.1	1	chr1	ERpos	TRUE	NA	13_QsLow	13_QsLow	13_QsLow	13_QsLow	13_QsLow	13_QsLow
ENSG00000232265	ENST00000608244	AC239803.1	1	chr1	ERpos	TRUE	NA	13_QsLow	13_QsLow	13_QsLow	13_QsLow	13_QsLow	13_QsLow
ENSG00000232284	ENST00000420587	GNG12-AS1	1	chr1	ERpos	FALSE	BRCA_7160	1_PrAct	_	_	_	_	_
ENSG00000232284	ENST00000413628	GNG12-AS1	1	chr1	ERpos	FALSE	BRCA_7160	1_PrAct	_	_	_	_	_
ENSG00000232284	ENST00000414904	GNG12-AS1	1	chr1	ERpos	TRUE	NA	13_QsLow	13_QsLow	_	13_QsLow	13_QsLow	13_QsLow
ENSG00000232284	ENST00000434072	GNG12-AS1	1	chr1	ERpos	FALSE	NA	_	13_QsLow	_	13_QsLow	13_QsLow	_
ENSG00000232542	ENST00000424982	DPYD-IT1	1	chr1	ERpos	FALSE	NA	_	13_QsLow	13_QsLow	13_QsLow	13_QsLow	13_QsLow
ENSG00000232628	ENST00000453760	AC092809.2	1	chr1	ERpos	TRUE	NA	_	_	13_QsLow	13_QsLow	13_QsLow	13_QsLow
ENSG00000232628	ENST00000436706	AC092809.2	1	chr1	ERpos	TRUE	NA	13_QsLow	_	_	_	_	_
ENSG00000232811	ENST00000440689	AL360270.1	1	chr1	ERpos	TRUE	NA	13_QsLow	13_QsLow	13_QsLow	13_QsLow	13_QsLow	13_QsLow
ENSG00000233008	ENST00000417975	LINC01725	1	chr1	ERpos	TRUE	BRCA_7580	1_PrAct	_	1_PrAct	_	_	_
ENSG00000233008	ENST00000457273	LINC01725	1	chr1	ERpos	TRUE	NA	1_PrAct	1_PrAct	_	_	_	_
ENSG00000233008	ENST00000417565	LINC01725	1	chr1	ERpos	TRUE	BRCA_7580	1_PrAct	_	1_PrAct	_	_	_
ENSG00000233008	ENST00000413975	LINC01725	1	chr1	ERpos	TRUE	BRCA_7580	1_PrAct	_	1_PrAct	_	_	_
ENSG00000233008	ENST00000419733	LINC01725	1	chr1	ERpos	TRUE	BRCA_7580	1_PrAct	_	1_PrAct	_	_	_
ENSG00000233078	ENST00000437156	AL355994.3	1	chr1	ERpos	FALSE	NA	_	_	_	13_QsLow	_	13_QsLow
ENSG00000233154	ENST00000423907	LINC01762	1	chr1	ERpos	TRUE	NA	13_QsLow	13_QsLow	13_QsLow	13_QsLow	13_QsLow	13_QsLow
ENSG00000233154	ENST00000443219	LINC01762	1	chr1	ERpos	TRUE	NA	13_QsLow	13_QsLow	13_QsLow	13_QsLow	13_QsLow	13_QsLow
ENSG00000233154	ENST00000437308	LINC01762	1	chr1	ERpos	TRUE	BRCA_9660	_	_	_	_	13_QsLow	_
ENSG00000233154	ENST00000430316	LINC01762	1	chr1	ERpos	TRUE	NA	13_QsLow	13_QsLow	13_QsLow	13_QsLow	13_QsLow	_
ENSG00000233154	ENST00000434879	LINC01762	1	chr1	ERpos	TRUE	NA	13_QsLow	13_QsLow	13_QsLow	13_QsLow	13_QsLow	13_QsLow
ENSG00000233154	ENST00000430107	LINC01762	1	chr1	ERpos	TRUE	BRCA_9660	_	_	_	_	13_QsLow	_
ENSG00000233203	ENST00000443284	AC096536.1	1	chr1	ERpos	FALSE	BRCA_6201	1_PrAct	1_PrAct	_	_	1_PrAct	_
ENSG00000233203	ENST00000436033	AC096536.1	1	chr1	ERpos	TRUE	BRCA_6201	2_PrFlk	_	2_PrFlk	2_PrFlk	2_PrFlk	2_PrFlk
ENSG00000233203	ENST00000455380	AC096536.1	1	chr1	ERpos	TRUE	BRCA_6202	2_PrFlk	_	2_PrFlk	2_PrFlk	2_PrFlk	2_PrFlk
ENSG00000233203	ENST00000433690	AC096536.1	1	chr1	ERpos	TRUE	BRCA_6202	2_PrFlk	_	2_PrFlk	2_PrFlk	2_PrFlk	2_PrFlk
ENSG00000233384	ENST00000437416	AC096537.1	1	chr1	ERpos	FALSE	BRCA_19095	_	_	7_PrBiv	7_PrBiv	7_PrBiv	_
ENSG00000233519	ENST00000455599	AL590490.1	1	chr1	ERpos	FALSE	NA	_	_	_	_	10_WkRep	_
ENSG00000233621	ENST00000424989	LINC01137	1	chr1	ERpos	FALSE	BRCA_4458	1_PrAct	1_PrAct	1_PrAct	1_PrAct	1_PrAct	1_PrAct
ENSG00000233791	ENST00000457348	LINC01136	1	chr1	ERpos	FALSE	BRCA_16416	1_PrAct	1_PrAct	1_PrAct	1_PrAct	_	1_PrAct
ENSG00000233791	ENST00000425698	LINC01136	1	chr1	ERpos	TRUE	BRCA_16414	13_QsLow	13_QsLow	_	_	13_QsLow	_
ENSG00000233791	ENST00000432511	LINC01136	1	chr1	ERpos	FALSE	BRCA_16416	1_PrAct	1_PrAct	1_PrAct	1_PrAct	_	1_PrAct
ENSG00000234222	ENST00000596355	LIX1L-AS1	1	chr1	ERpos	FALSE	NA	2_PrFlk	_	_	_	_	_
ENSG00000234222	ENST00000447686	LIX1L-AS1	1	chr1	ERpos	FALSE	BRCA_10155	2_PrFlk	_	2_PrFlk	_	2_PrFlk	2_PrFlk
ENSG00000234222	ENST00000412239	LIX1L-AS1	1	chr1	ERpos	FALSE	BRCA_10155	2_PrFlk	2_PrFlk	2_PrFlk	_	2_PrFlk	2_PrFlk
ENSG00000234222	ENST00000437797	LIX1L-AS1	1	chr1	ERpos	FALSE	BRCA_10155	1_PrAct	_	1_PrAct	1_PrAct	1_PrAct	1_PrAct
ENSG00000234222	ENST00000601726	LIX1L-AS1	1	chr1	ERpos	FALSE	BRCA_10155	1_PrAct	1_PrAct	1_PrAct	1_PrAct	1_PrAct	1_PrAct
ENSG00000234222	ENST00000599626	LIX1L-AS1	1	chr1	ERpos	FALSE	BRCA_10155	1_PrAct	1_PrAct	1_PrAct	1_PrAct	1_PrAct	1_PrAct
ENSG00000234222	ENST00000599147	LIX1L-AS1	1	chr1	ERpos	FALSE	BRCA_10155	1_PrAct	1_PrAct	1_PrAct	1_PrAct	1_PrAct	1_PrAct
ENSG00000234222	ENST00000595494	LIX1L-AS1	1	chr1	ERpos	FALSE	BRCA_10155	1_PrAct	1_PrAct	1_PrAct	1_PrAct	1_PrAct	1_PrAct
ENSG00000234222	ENST00000595518	LIX1L-AS1	1	chr1	ERpos	FALSE	BRCA_10155	1_PrAct	1_PrAct	1_PrAct	1_PrAct	1_PrAct	1_PrAct
ENSG00000234222	ENST00000597144	LIX1L-AS1	1	chr1	ERpos	FALSE	BRCA_10155	1_PrAct	1_PrAct	1_PrAct	1_PrAct	1_PrAct	1_PrAct
ENSG00000234222	ENST00000599469	LIX1L-AS1	1	chr1	ERpos	FALSE	BRCA_10155	1_PrAct	1_PrAct	1_PrAct	1_PrAct	1_PrAct	1_PrAct
ENSG00000234222	ENST00000598354	LIX1L-AS1	1	chr1	ERpos	FALSE	BRCA_10155	1_PrAct	1_PrAct	1_PrAct	1_PrAct	1_PrAct	1_PrAct
ENSG00000234222	ENST00000598103	LIX1L-AS1	1	chr1	ERpos	FALSE	BRCA_10155	1_PrAct	1_PrAct	1_PrAct	1_PrAct	1_PrAct	1_PrAct
ENSG00000234222	ENST00000600340	LIX1L-AS1	1	chr1	ERpos	FALSE	BRCA_10155	1_PrAct	1_PrAct	1_PrAct	1_PrAct	1_PrAct	1_PrAct
ENSG00000234222	ENST00000630257	LIX1L-AS1	1	chr1	ERpos	FALSE	BRCA_10155	1_PrAct	1_PrAct	1_PrAct	1_PrAct	1_PrAct	1_PrAct
ENSG00000234222	ENST00000448561	LIX1L-AS1	1	chr1	ERpos	FALSE	BRCA_10156	1_PrAct	1_PrAct	1_PrAct	1_PrAct	1_PrAct	1_PrAct
ENSG00000234222	ENST00000421764	LIX1L-AS1	1	chr1	ERpos	FALSE	BRCA_10156	1_PrAct	1_PrAct	1_PrAct	1_PrAct	1_PrAct	1_PrAct
ENSG00000234222	ENST00000437207	LIX1L-AS1	1	chr1	ERpos	FALSE	NA	13_QsLow	_	13_QsLow	_	13_QsLow	_
ENSG00000234222	ENST00000366105	LIX1L-AS1	1	chr1	ERpos	FALSE	NA	13_QsLow	_	13_QsLow	_	13_QsLow	_
ENSG00000234233	ENST00000438597	KCNH1-IT1	1	chr1	ERpos	FALSE	BRCA_17832	_	_	_	_	_	2_PrFlk
ENSG00000234478	ENST00000440540	ACBD3-AS1	1	chr1	ERpos	FALSE	NA	3_TxAct	3_TxAct	3_TxAct	3_TxAct	_	3_TxAct
ENSG00000234546	ENST00000635271	LINC01759	1	chr1	ERpos	TRUE	NA	_	1_PrAct	_	_	_	_
ENSG00000234546	ENST00000412639	LINC01759	1	chr1	ERpos	TRUE	BRCA_1057	_	1_PrAct	_	_	_	_
ENSG00000234546	ENST00000634966	LINC01759	1	chr1	ERpos	TRUE	NA	13_QsLow	13_QsLow	13_QsLow	13_QsLow	13_QsLow	13_QsLow
ENSG00000234741	ENST00000449289	GAS5	1	chr1	ERpos	FALSE	BRCA_13967	1_PrAct	1_PrAct	1_PrAct	1_PrAct	1_PrAct	1_PrAct
ENSG00000234741	ENST00000414075	GAS5	1	chr1	ERpos	TRUE	BRCA_13965	4_TxFlk	4_TxFlk	4_TxFlk	4_TxFlk	4_TxFlk	4_TxFlk
ENSG00000234741	ENST00000448718	GAS5	1	chr1	ERpos	TRUE	NA	4_TxFlk	4_TxFlk	4_TxFlk	4_TxFlk	4_TxFlk	4_TxFlk
ENSG00000234741	ENST00000436285	GAS5	1	chr1	ERpos	TRUE	NA	4_TxFlk	4_TxFlk	4_TxFlk	4_TxFlk	4_TxFlk	4_TxFlk
ENSG00000234741	ENST00000456812	GAS5	1	chr1	ERpos	TRUE	NA	4_TxFlk	4_TxFlk	4_TxFlk	4_TxFlk	4_TxFlk	4_TxFlk
ENSG00000234741	ENST00000452197	GAS5	1	chr1	ERpos	FALSE	BRCA_13967	1_PrAct	1_PrAct	1_PrAct	1_PrAct	1_PrAct	1_PrAct
ENSG00000234741	ENST00000450589	GAS5	1	chr1	ERpos	FALSE	BRCA_13967	1_PrAct	1_PrAct	1_PrAct	1_PrAct	1_PrAct	1_PrAct
ENSG00000234741	ENST00000412059	GAS5	1	chr1	ERpos	FALSE	BRCA_13967	1_PrAct	1_PrAct	1_PrAct	1_PrAct	1_PrAct	1_PrAct
ENSG00000234741	ENST00000431268	GAS5	1	chr1	ERpos	FALSE	BRCA_13967	1_PrAct	1_PrAct	1_PrAct	1_PrAct	1_PrAct	1_PrAct
ENSG00000234741	ENST00000436656	GAS5	1	chr1	ERpos	FALSE	BRCA_13967	1_PrAct	1_PrAct	1_PrAct	1_PrAct	1_PrAct	1_PrAct
ENSG00000234741	ENST00000430245	GAS5	1	chr1	ERpos	FALSE	BRCA_13968	1_PrAct	_	1_PrAct	_	1_PrAct	_
ENSG00000234741	ENST00000454813	GAS5	1	chr1	ERpos	TRUE	NA	4_TxFlk	4_TxFlk	_	4_TxFlk	4_TxFlk	4_TxFlk
ENSG00000234741	ENST00000422183	GAS5	1	chr1	ERpos	TRUE	NA	4_TxFlk	4_TxFlk	4_TxFlk	4_TxFlk	4_TxFlk	4_TxFlk
ENSG00000234741	ENST00000422207	GAS5	1	chr1	ERpos	TRUE	NA	4_TxFlk	4_TxFlk	_	4_TxFlk	4_TxFlk	4_TxFlk
ENSG00000234741	ENST00000454068	GAS5	1	chr1	ERpos	FALSE	BRCA_13966	1_PrAct	1_PrAct	1_PrAct	1_PrAct	1_PrAct	1_PrAct
ENSG00000234741	ENST00000444470	GAS5	1	chr1	ERpos	TRUE	NA	4_TxFlk	4_TxFlk	_	4_TxFlk	4_TxFlk	4_TxFlk
ENSG00000234741	ENST00000434796	GAS5	1	chr1	ERpos	TRUE	NA	4_TxFlk	4_TxFlk	_	4_TxFlk	4_TxFlk	4_TxFlk
ENSG00000234741	ENST00000449589	GAS5	1	chr1	ERpos	FALSE	BRCA_13967	1_PrAct	1_PrAct	1_PrAct	1_PrAct	1_PrAct	1_PrAct
ENSG00000234741	ENST00000451607	GAS5	1	chr1	ERpos	FALSE	BRCA_13966	1_PrAct	1_PrAct	1_PrAct	1_PrAct	1_PrAct	1_PrAct
ENSG00000234741	ENST00000422008	GAS5	1	chr1	ERpos	TRUE	NA	4_TxFlk	4_TxFlk	4_TxFlk	4_TxFlk	4_TxFlk	4_TxFlk
ENSG00000234741	ENST00000442067	GAS5	1	chr1	ERpos	TRUE	NA	4_TxFlk	4_TxFlk	4_TxFlk	4_TxFlk	4_TxFlk	4_TxFlk
ENSG00000234741	ENST00000455838	GAS5	1	chr1	ERpos	FALSE	BRCA_13967	1_PrAct	1_PrAct	1_PrAct	1_PrAct	1_PrAct	1_PrAct
ENSG00000234741	ENST00000416952	GAS5	1	chr1	ERpos	FALSE	BRCA_13967	1_PrAct	1_PrAct	1_PrAct	1_PrAct	1_PrAct	1_PrAct
ENSG00000234741	ENST00000432536	GAS5	1	chr1	ERpos	FALSE	BRCA_13966	1_PrAct	1_PrAct	1_PrAct	1_PrAct	1_PrAct	1_PrAct
ENSG00000234741	ENST00000456293	GAS5	1	chr1	ERpos	FALSE	BRCA_13967	1_PrAct	1_PrAct	1_PrAct	1_PrAct	1_PrAct	1_PrAct
ENSG00000234741	ENST00000443799	GAS5	1	chr1	ERpos	FALSE	BRCA_13967	1_PrAct	1_PrAct	1_PrAct	1_PrAct	1_PrAct	1_PrAct
ENSG00000234741	ENST00000421068	GAS5	1	chr1	ERpos	FALSE	BRCA_13967	1_PrAct	1_PrAct	1_PrAct	1_PrAct	1_PrAct	1_PrAct
ENSG00000234741	ENST00000425771	GAS5	1	chr1	ERpos	TRUE	NA	4_TxFlk	4_TxFlk	4_TxFlk	4_TxFlk	4_TxFlk	4_TxFlk
ENSG00000234741	ENST00000458220	GAS5	1	chr1	ERpos	FALSE	BRCA_13967	1_PrAct	1_PrAct	1_PrAct	1_PrAct	1_PrAct	1_PrAct
ENSG00000234810	ENST00000643167	AL603840.1	1	chr1	ERpos	TRUE	NA	13_QsLow	13_QsLow	13_QsLow	_	13_QsLow	13_QsLow
ENSG00000234810	ENST00000646341	AL603840.1	1	chr1	ERpos	TRUE	NA	13_QsLow	13_QsLow	13_QsLow	_	13_QsLow	13_QsLow
ENSG00000234810	ENST00000422374	AL603840.1	1	chr1	ERpos	TRUE	BRCA_6270	13_QsLow	_	13_QsLow	_	_	_
ENSG00000234810	ENST00000634769	AL603840.1	1	chr1	ERpos	TRUE	BRCA_6270	13_QsLow	_	13_QsLow	_	_	_
ENSG00000234810	ENST00000424357	AL603840.1	1	chr1	ERpos	TRUE	NA	13_QsLow	_	13_QsLow	13_QsLow	13_QsLow	_
ENSG00000234810	ENST00000646266	AL603840.1	1	chr1	ERpos	TRUE	NA	13_QsLow	_	13_QsLow	13_QsLow	13_QsLow	_
ENSG00000235749	ENST00000449298	AL390860.1	1	chr1	ERpos	TRUE	BRCA_21589	2_PrFlk	_	_	_	_	_
ENSG00000235749	ENST00000582218	AL390860.1	1	chr1	ERpos	TRUE	NA	8_EhBiv	_	_	_	_	_
ENSG00000235790	ENST00000623791	AC114488.2	1	chr1	ERpos	FALSE	NA	2_PrFlk	2_PrFlk	2_PrFlk	2_PrFlk	2_PrFlk	2_PrFlk
ENSG00000235790	ENST00000610043	AC114488.2	1	chr1	ERpos	FALSE	NA	2_PrFlk	2_PrFlk	2_PrFlk	2_PrFlk	2_PrFlk	2_PrFlk
ENSG00000235790	ENST00000609625	AC114488.2	1	chr1	ERpos	FALSE	NA	2_PrFlk	2_PrFlk	2_PrFlk	2_PrFlk	2_PrFlk	2_PrFlk
ENSG00000235790	ENST00000609549	AC114488.2	1	chr1	ERpos	FALSE	NA	2_PrFlk	2_PrFlk	2_PrFlk	2_PrFlk	2_PrFlk	2_PrFlk
ENSG00000235790	ENST00000608332	AC114488.2	1	chr1	ERpos	FALSE	BRCA_3862	1_PrAct	1_PrAct	1_PrAct	1_PrAct	1_PrAct	1_PrAct
ENSG00000235790	ENST00000623425	AC114488.2	1	chr1	ERpos	FALSE	BRCA_3862	1_PrAct	1_PrAct	1_PrAct	1_PrAct	1_PrAct	1_PrAct
ENSG00000235790	ENST00000585660	AC114488.2	1	chr1	ERpos	FALSE	BRCA_3863	1_PrAct	1_PrAct	1_PrAct	1_PrAct	1_PrAct	1_PrAct
ENSG00000235790	ENST00000591592	AC114488.2	1	chr1	ERpos	FALSE	BRCA_3863	1_PrAct	1_PrAct	1_PrAct	1_PrAct	1_PrAct	1_PrAct
ENSG00000235790	ENST00000608246	AC114488.2	1	chr1	ERpos	FALSE	BRCA_3863	1_PrAct	1_PrAct	1_PrAct	1_PrAct	1_PrAct	1_PrAct
ENSG00000235790	ENST00000608888	AC114488.2	1	chr1	ERpos	FALSE	BRCA_3863	1_PrAct	1_PrAct	1_PrAct	1_PrAct	1_PrAct	1_PrAct
ENSG00000235790	ENST00000610216	AC114488.2	1	chr1	ERpos	FALSE	BRCA_3863	1_PrAct	1_PrAct	1_PrAct	1_PrAct	1_PrAct	1_PrAct
ENSG00000235790	ENST00000607926	AC114488.2	1	chr1	ERpos	FALSE	BRCA_3863	1_PrAct	1_PrAct	1_PrAct	1_PrAct	1_PrAct	1_PrAct
ENSG00000235790	ENST00000585413	AC114488.2	1	chr1	ERpos	FALSE	BRCA_3863	1_PrAct	1_PrAct	1_PrAct	1_PrAct	1_PrAct	1_PrAct
ENSG00000235790	ENST00000609033	AC114488.2	1	chr1	ERpos	FALSE	BRCA_3863	1_PrAct	1_PrAct	1_PrAct	1_PrAct	1_PrAct	1_PrAct
ENSG00000235790	ENST00000589462	AC114488.2	1	chr1	ERpos	FALSE	BRCA_3863	1_PrAct	1_PrAct	1_PrAct	1_PrAct	1_PrAct	1_PrAct
ENSG00000235790	ENST00000624388	AC114488.2	1	chr1	ERpos	FALSE	BRCA_3863	1_PrAct	1_PrAct	1_PrAct	1_PrAct	1_PrAct	1_PrAct
ENSG00000235790	ENST00000593188	AC114488.2	1	chr1	ERpos	FALSE	BRCA_3863	1_PrAct	1_PrAct	1_PrAct	1_PrAct	1_PrAct	1_PrAct
ENSG00000235790	ENST00000609373	AC114488.2	1	chr1	ERpos	TRUE	BRCA_3863	1_PrAct	1_PrAct	1_PrAct	1_PrAct	1_PrAct	1_PrAct
ENSG00000235790	ENST00000587445	AC114488.2	1	chr1	ERpos	TRUE	BRCA_3863	1_PrAct	1_PrAct	1_PrAct	1_PrAct	1_PrAct	1_PrAct
ENSG00000235790	ENST00000591929	AC114488.2	1	chr1	ERpos	TRUE	BRCA_3863	1_PrAct	1_PrAct	1_PrAct	1_PrAct	1_PrAct	1_PrAct
ENSG00000235790	ENST00000609338	AC114488.2	1	chr1	ERpos	TRUE	BRCA_3863	1_PrAct	1_PrAct	1_PrAct	1_PrAct	1_PrAct	1_PrAct
ENSG00000235790	ENST00000445166	AC114488.2	1	chr1	ERpos	FALSE	BRCA_3868	13_QsLow	13_QsLow	13_QsLow	_	_	_
ENSG00000235790	ENST00000623786	AC114488.2	1	chr1	ERpos	FALSE	BRCA_3868	13_QsLow	13_QsLow	13_QsLow	_	_	_
ENSG00000235790	ENST00000588288	AC114488.2	1	chr1	ERpos	FALSE	NA	13_QsLow	13_QsLow	13_QsLow	_	13_QsLow	_
ENSG00000235919	ENST00000456633	ASH1L-AS1	1	chr1	ERpos	FALSE	NA	1_PrAct	1_PrAct	1_PrAct	1_PrAct	1_PrAct	1_PrAct
ENSG00000235919	ENST00000452809	ASH1L-AS1	1	chr1	ERpos	FALSE	BRCA_11683	1_PrAct	1_PrAct	1_PrAct	1_PrAct	1_PrAct	1_PrAct
ENSG00000236434	ENST00000422306	AL162430.2	1	chr1	ERpos	FALSE	NA	13_QsLow	_	13_QsLow	_	_	_
ENSG00000236810	ENST00000427796	ELOA-AS1	1	chr1	ERpos	FALSE	BRCA_2883	1_PrAct	1_PrAct	1_PrAct	1_PrAct	1_PrAct	1_PrAct
ENSG00000236810	ENST00000447961	ELOA-AS1	1	chr1	ERpos	TRUE	BRCA_2882	13_QsLow	13_QsLow	13_QsLow	13_QsLow	13_QsLow	_
ENSG00000237188	ENST00000440377	AC242426.2	1	chr1	ERpos	FALSE	BRCA_10256	1_PrAct	1_PrAct	1_PrAct	1_PrAct	1_PrAct	1_PrAct
ENSG00000237188	ENST00000607149	AC242426.2	1	chr1	ERpos	TRUE	BRCA_10257	1_PrAct	_	1_PrAct	1_PrAct	1_PrAct	_
ENSG00000237188	ENST00000606757	AC242426.2	1	chr1	ERpos	TRUE	BRCA_10257	1_PrAct	_	1_PrAct	1_PrAct	1_PrAct	_
ENSG00000237200	ENST00000438551	ZBTB40-IT1	1	chr1	ERpos	FALSE	NA	3_TxAct	3_TxAct	3_TxAct	3_TxAct	3_TxAct	3_TxAct
ENSG00000237429	ENST00000443579	BX293535.1	1	chr1	ERpos	TRUE	BRCA_3424	5_EhAct	5_EhAct	5_EhAct	5_EhAct	5_EhAct	5_EhAct
ENSG00000237950	ENST00000446167	AL357079.1	1	chr1	ERpos	TRUE	BRCA_5326	1_PrAct	_	_	_	_	_
ENSG00000237950	ENST00000445226	AL357079.1	1	chr1	ERpos	TRUE	BRCA_5326	1_PrAct	_	_	_	_	_
ENSG00000237950	ENST00000412378	AL357079.1	1	chr1	ERpos	FALSE	BRCA_5326	1_PrAct	1_PrAct	1_PrAct	1_PrAct	1_PrAct	1_PrAct
ENSG00000238009	ENST00000466430	AL627309.1	1	chr1	ERpos	TRUE	NA	13_QsLow	13_QsLow	13_QsLow	13_QsLow	13_QsLow	13_QsLow
ENSG00000238009	ENST00000477740	AL627309.1	1	chr1	ERpos	TRUE	NA	13_QsLow	13_QsLow	13_QsLow	13_QsLow	13_QsLow	13_QsLow
ENSG00000238009	ENST00000471248	AL627309.1	1	chr1	ERpos	TRUE	NA	13_QsLow	13_QsLow	13_QsLow	13_QsLow	13_QsLow	13_QsLow
ENSG00000238009	ENST00000453576	AL627309.1	1	chr1	ERpos	TRUE	NA	13_QsLow	13_QsLow	13_QsLow	13_QsLow	13_QsLow	13_QsLow
ENSG00000238009	ENST00000610542	AL627309.1	1	chr1	ERpos	TRUE	NA	13_QsLow	13_QsLow	13_QsLow	13_QsLow	13_QsLow	13_QsLow
ENSG00000238122	ENST00000438965	AL359258.1	1	chr1	ERpos	TRUE	NA	13_QsLow	13_QsLow	13_QsLow	13_QsLow	13_QsLow	13_QsLow
ENSG00000238142	ENST00000422124	BX284668.5	1	chr1	ERpos	FALSE	BRCA_2030	NA	NA	NA	NA	NA	NA
ENSG00000238142	ENST00000416869	BX284668.5	1	chr1	ERpos	FALSE	BRCA_2030	13_QsLow	_	_	_	_	_
ENSG00000238142	ENST00000457075	BX284668.5	1	chr1	ERpos	FALSE	BRCA_2030	13_QsLow	_	_	_	_	_
ENSG00000238164	ENST00000449660	TNFRSF14-AS1	1	chr1	ERpos	TRUE	NA	13_QsLow	13_QsLow	13_QsLow	13_QsLow	13_QsLow	13_QsLow
ENSG00000238164	ENST00000443892	TNFRSF14-AS1	1	chr1	ERpos	TRUE	NA	13_QsLow	13_QsLow	13_QsLow	13_QsLow	13_QsLow	13_QsLow
ENSG00000238164	ENST00000416860	TNFRSF14-AS1	1	chr1	ERpos	FALSE	BRCA_467	13_QsLow	13_QsLow	_	_	_	_
ENSG00000238164	ENST00000448624	TNFRSF14-AS1	1	chr1	ERpos	TRUE	NA	13_QsLow	13_QsLow	13_QsLow	13_QsLow	13_QsLow	13_QsLow
ENSG00000238164	ENST00000432521	TNFRSF14-AS1	1	chr1	ERpos	TRUE	NA	13_QsLow	13_QsLow	13_QsLow	13_QsLow	13_QsLow	13_QsLow
ENSG00000238164	ENST00000452793	TNFRSF14-AS1	1	chr1	ERpos	FALSE	BRCA_467	13_QsLow	13_QsLow	_	_	_	_
ENSG00000239494	ENST00000476398	RN7SL333P	1	chr1	ERpos	FALSE	NA	3_TxAct	3_TxAct	3_TxAct	3_TxAct	3_TxAct	3_TxAct
ENSG00000239945	ENST00000495576	AL627309.3	1	chr1	ERpos	TRUE	NA	13_QsLow	13_QsLow	13_QsLow	13_QsLow	13_QsLow	13_QsLow
ENSG00000240731	ENST00000444968	AL139287.1	1	chr1	ERpos	FALSE	BRCA_140	6_EhGen	_	6_EhGen	_	6_EhGen	6_EhGen
ENSG00000240750	ENST00000476501	RN7SL559P	1	chr1	ERpos	FALSE	NA	13_QsLow	13_QsLow	13_QsLow	_	13_QsLow	13_QsLow
ENSG00000241395	ENST00000485522	RN7SL344P	1	chr1	ERpos	FALSE	NA	_	_	13_QsLow	_	_	_
ENSG00000242396	ENST00000415336	AC096536.3	1	chr1	ERpos	FALSE	BRCA_6200	1_PrAct	1_PrAct	1_PrAct	1_PrAct	1_PrAct	_
ENSG00000242860	ENST00000466769	RN7SL180P	1	chr1	ERpos	FALSE	NA	13_QsLow	13_QsLow	_	_	13_QsLow	13_QsLow
ENSG00000242861	ENST00000424332	AL591895.1	1	chr1	ERpos	FALSE	BRCA_19248	3_TxAct	3_TxAct	3_TxAct	3_TxAct	3_TxAct	3_TxAct
ENSG00000248458	ENST00000502413	AL139147.1	1	chr1	ERpos	FALSE	BRCA_7051	13_QsLow	_	13_QsLow	_	13_QsLow	13_QsLow
ENSG00000249007	ENST00000504773	AL691482.3	1	chr1	ERpos	FALSE	BRCA_16103	_	_	2_PrFlk	_	_	_
ENSG00000249087	ENST00000458053	ZNF436-AS1	1	chr1	ERpos	FALSE	BRCA_2803	1_PrAct	1_PrAct	1_PrAct	1_PrAct	1_PrAct	1_PrAct
ENSG00000249087	ENST00000454117	ZNF436-AS1	1	chr1	ERpos	FALSE	BRCA_2803	1_PrAct	1_PrAct	1_PrAct	1_PrAct	1_PrAct	1_PrAct
ENSG00000249087	ENST00000518821	ZNF436-AS1	1	chr1	ERpos	FALSE	BRCA_2803	1_PrAct	1_PrAct	1_PrAct	1_PrAct	1_PrAct	1_PrAct
ENSG00000249087	ENST00000437367	ZNF436-AS1	1	chr1	ERpos	FALSE	BRCA_2803	1_PrAct	1_PrAct	1_PrAct	1_PrAct	1_PrAct	1_PrAct
ENSG00000249087	ENST00000518600	ZNF436-AS1	1	chr1	ERpos	TRUE	BRCA_2805	_	_	_	2_PrFlk	2_PrFlk	_
ENSG00000249087	ENST00000335648	ZNF436-AS1	1	chr1	ERpos	FALSE	BRCA_2803	1_PrAct	1_PrAct	1_PrAct	1_PrAct	1_PrAct	1_PrAct
ENSG00000259865	ENST00000566446	AL390728.6	1	chr1	ERpos	TRUE	NA	11_RpZNF	11_RpZNF	_	11_RpZNF	_	_
ENSG00000260063	ENST00000569378	AL512408.1	1	chr1	ERpos	FALSE	NA	_	_	_	2_PrFlk	2_PrFlk	_
ENSG00000260246	ENST00000562538	AC000032.1	1	chr1	ERpos	FALSE	NA	13_QsLow	13_QsLow	13_QsLow	13_QsLow	13_QsLow	13_QsLow
ENSG00000260948	ENST00000564771	AL390195.2	1	chr1	ERpos	TRUE	NA	_	_	_	_	13_QsLow	_
ENSG00000261060	ENST00000567150	AL160286.2	1	chr1	ERpos	TRUE	NA	_	_	_	10_WkRep	_	_
ENSG00000261135	ENST00000562878	AL137802.2	1	chr1	ERpos	TRUE	BRCA_1981	1_PrAct	1_PrAct	1_PrAct	1_PrAct	_	1_PrAct
ENSG00000261654	ENST00000562952	AL360270.2	1	chr1	ERpos	TRUE	NA	13_QsLow	13_QsLow	13_QsLow	13_QsLow	13_QsLow	13_QsLow
ENSG00000261662	ENST00000566949	AL359752.1	1	chr1	ERpos	TRUE	NA	_	_	13_QsLow	_	_	13_QsLow
ENSG00000261664	ENST00000564479	TTC39A-AS1	1	chr1	ERpos	FALSE	BRCA_5895	_	_	_	13_QsLow	_	_
ENSG00000261664	ENST00000568425	TTC39A-AS1	1	chr1	ERpos	FALSE	BRCA_5895	1_PrAct	_	_	_	_	_
ENSG00000261716	ENST00000564237	AC239868.1	1	chr1	ERpos	TRUE	BRCA_10424	2_PrFlk	2_PrFlk	2_PrFlk	2_PrFlk	2_PrFlk	2_PrFlk
ENSG00000264384	ENST00000582918	RN7SL431P	1	chr1	ERpos	FALSE	NA	3_TxAct	3_TxAct	3_TxAct	3_TxAct	3_TxAct	3_TxAct
ENSG00000264592	ENST00000579043	RN7SL131P	1	chr1	ERpos	TRUE	NA	13_QsLow	13_QsLow	13_QsLow	13_QsLow	13_QsLow	13_QsLow
ENSG00000266075	ENST00000581512	RN7SL574P	1	chr1	ERpos	FALSE	NA	3_TxAct	3_TxAct	3_TxAct	3_TxAct	3_TxAct	3_TxAct
ENSG00000266160	ENST00000497704	RN7SL612P	1	chr1	ERpos	FALSE	NA	3_TxAct	3_TxAct	3_TxAct	3_TxAct	3_TxAct	3_TxAct
ENSG00000266210	ENST00000578099	RN7SL371P	1	chr1	ERpos	TRUE	NA	13_QsLow	13_QsLow	13_QsLow	13_QsLow	13_QsLow	13_QsLow
ENSG00000268154	ENST00000600454	RF00017	1	chr1	ERpos	FALSE	NA	13_QsLow	13_QsLow	_	_	13_QsLow	13_QsLow
ENSG00000268288	ENST00000596133	AL589765.5	1	chr1	ERpos	FALSE	BRCA_10905	13_QsLow	13_QsLow	13_QsLow	13_QsLow	13_QsLow	13_QsLow
ENSG00000268575	ENST00000598846	AL031282.2	1	chr1	ERpos	FALSE	NA	3_TxAct	_	3_TxAct	3_TxAct	_	3_TxAct
ENSG00000269887	ENST00000602747	AL391001.1	1	chr1	ERpos	FALSE	NA	_	_	_	13_QsLow	_	13_QsLow
ENSG00000269890	ENST00000602517	AL353593.1	1	chr1	ERpos	FALSE	NA	_	_	13_QsLow	_	_	_
ENSG00000269933	ENST00000602605	AL031429.2	1	chr1	ERpos	FALSE	NA	13_QsLow	13_QsLow	13_QsLow	_	_	13_QsLow
ENSG00000269934	ENST00000602529	AL353593.2	1	chr1	ERpos	FALSE	BRCA_19644	2_PrFlk	_	2_PrFlk	2_PrFlk	_	_
ENSG00000269934	ENST00000602947	AL353593.2	1	chr1	ERpos	FALSE	BRCA_19644	2_PrFlk	_	2_PrFlk	2_PrFlk	_	_
ENSG00000270084	ENST00000602767	GAS5-AS1	1	chr1	ERpos	TRUE	NA	3_TxAct	3_TxAct	3_TxAct	_	3_TxAct	_
ENSG00000271387	ENST00000605589	AL445228.2	1	chr1	ERpos	FALSE	BRCA_14976	1_PrAct	1_PrAct	1_PrAct	1_PrAct	_	1_PrAct
ENSG00000271420	ENST00000605350	AL109936.2	1	chr1	ERpos	TRUE	NA	13_QsLow	13_QsLow	13_QsLow	13_QsLow	13_QsLow	13_QsLow
ENSG00000271895	ENST00000607145	AL109811.3	1	chr1	ERpos	FALSE	NA	_	13_QsLow	_	_	13_QsLow	13_QsLow
ENSG00000271895	ENST00000612387	AL109811.3	1	chr1	ERpos	FALSE	NA	_	13_QsLow	_	_	13_QsLow	13_QsLow
ENSG00000271992	ENST00000607679	AL354872.2	1	chr1	ERpos	TRUE	NA	13_QsLow	13_QsLow	13_QsLow	13_QsLow	13_QsLow	13_QsLow
ENSG00000272068	ENST00000606343	AL365181.2	1	chr1	ERpos	FALSE	NA	_	13_QsLow	_	_	_	_
ENSG00000272106	ENST00000607222	AL691432.2	1	chr1	ERpos	FALSE	BRCA_239	1_PrAct	1_PrAct	_	1_PrAct	1_PrAct	1_PrAct
ENSG00000272141	ENST00000606993	AL390719.2	1	chr1	ERpos	TRUE	NA	_	_	_	_	_	13_QsLow
ENSG00000272153	ENST00000607459	AL365330.1	1	chr1	ERpos	FALSE	NA	3_TxAct	3_TxAct	3_TxAct	3_TxAct	3_TxAct	3_TxAct
ENSG00000272405	ENST00000605886	AL365181.3	1	chr1	ERpos	FALSE	NA	10_WkRep	_	_	_	_	_
ENSG00000272420	ENST00000607858	AL513477.2	1	chr1	ERpos	FALSE	NA	12_Htchr	_	_	12_Htchr	_	_
ENSG00000272449	ENST00000644246	AL139246.5	1	chr1	ERpos	FALSE	BRCA_449	2_PrFlk	_	_	_	_	_
ENSG00000272449	ENST00000606645	AL139246.5	1	chr1	ERpos	TRUE	BRCA_458	2_PrFlk	_	2_PrFlk	2_PrFlk	2_PrFlk	2_PrFlk
ENSG00000272574	ENST00000609669	AL596325.2	1	chr1	ERpos	FALSE	NA	3_TxAct	3_TxAct	3_TxAct	3_TxAct	3_TxAct	3_TxAct
ENSG00000272654	ENST00000608236	AL358472.2	1	chr1	ERpos	FALSE	BRCA_11275	1_PrAct	1_PrAct	1_PrAct	1_PrAct	1_PrAct	1_PrAct
ENSG00000272668	ENST00000608430	AL590560.2	1	chr1	ERpos	FALSE	BRCA_12273	_	_	2_PrFlk	2_PrFlk	2_PrFlk	2_PrFlk
ENSG00000272755	ENST00000610119	AC245297.2	1	chr1	ERpos	TRUE	NA	13_QsLow	_	_	13_QsLow	_	13_QsLow
ENSG00000272823	ENST00000609941	AL445423.1	1	chr1	ERpos	TRUE	BRCA_18620	_	_	13_QsLow	_	13_QsLow	_
ENSG00000272824	ENST00000609678	AC245100.7	1	chr1	ERpos	TRUE	NA	13_QsLow	13_QsLow	13_QsLow	_	13_QsLow	13_QsLow
ENSG00000272993	ENST00000608318	AC239868.3	1	chr1	ERpos	TRUE	BRCA_10420	2_PrFlk	_	_	_	_	_
ENSG00000273026	ENST00000608147	AL358472.3	1	chr1	ERpos	FALSE	BRCA_11271	2_PrFlk	2_PrFlk	2_PrFlk	2_PrFlk	2_PrFlk	2_PrFlk
ENSG00000273382	ENST00000608574	AL356488.3	1	chr1	ERpos	FALSE	BRCA_8943	1_PrAct	1_PrAct	1_PrAct	1_PrAct	1_PrAct	1_PrAct
ENSG00000274265	ENST00000611769	AC245297.3	1	chr1	ERpos	TRUE	NA	NA	NA	NA	NA	NA	NA
ENSG00000274265	ENST00000619653	AC245297.3	1	chr1	ERpos	TRUE	NA	NA	NA	NA	NA	NA	NA
ENSG00000274265	ENST00000612135	AC245297.3	1	chr1	ERpos	TRUE	NA	1_PrAct	_	_	1_PrAct	_	_
ENSG00000274372	ENST00000614663	AC239803.3	1	chr1	ERpos	TRUE	NA	13_QsLow	13_QsLow	13_QsLow	13_QsLow	13_QsLow	13_QsLow
ENSG00000274372	ENST00000617309	AC239803.3	1	chr1	ERpos	TRUE	NA	13_QsLow	13_QsLow	13_QsLow	13_QsLow	13_QsLow	13_QsLow
ENSG00000274963	ENST00000581811	RN7SL600P	1	chr1	ERpos	TRUE	BRCA_10596	_	_	_	2_PrFlk	_	_
ENSG00000276216	ENST00000618589	AC245014.3	1	chr1	ERpos	TRUE	BRCA_10095	NA	NA	NA	NA	NA	NA
ENSG00000276493	ENST00000613387	RF00017	1	chr1	ERpos	FALSE	NA	_	_	13_QsLow	_	_	_
ENSG00000276509	ENST00000622359	AC239799.2	1	chr1	ERpos	TRUE	NA	13_QsLow	_	_	_	13_QsLow	13_QsLow
ENSG00000276735	ENST00000620543	RF00017	1	chr1	ERpos	FALSE	NA	3_TxAct	3_TxAct	3_TxAct	3_TxAct	3_TxAct	3_TxAct
ENSG00000276997	ENST00000621440	AL513314.2	1	chr1	ERpos	TRUE	NA	13_QsLow	13_QsLow	13_QsLow	13_QsLow	13_QsLow	_
ENSG00000276997	ENST00000617077	AL513314.2	1	chr1	ERpos	TRUE	NA	13_QsLow	13_QsLow	13_QsLow	13_QsLow	13_QsLow	13_QsLow
ENSG00000276997	ENST00000613697	AL513314.2	1	chr1	ERpos	TRUE	NA	13_QsLow	13_QsLow	13_QsLow	13_QsLow	13_QsLow	13_QsLow
ENSG00000276997	ENST00000619187	AL513314.2	1	chr1	ERpos	TRUE	NA	13_QsLow	13_QsLow	13_QsLow	13_QsLow	13_QsLow	13_QsLow
ENSG00000276997	ENST00000620399	AL513314.2	1	chr1	ERpos	TRUE	NA	13_QsLow	13_QsLow	13_QsLow	13_QsLow	13_QsLow	13_QsLow
ENSG00000276997	ENST00000617276	AL513314.2	1	chr1	ERpos	TRUE	NA	13_QsLow	13_QsLow	13_QsLow	13_QsLow	13_QsLow	13_QsLow
ENSG00000277199	ENST00000617368	LINC01632	1	chr1	ERpos	TRUE	NA	_	_	10_WkRep	_	_	_
ENSG00000277199	ENST00000615763	LINC01632	1	chr1	ERpos	TRUE	NA	7_PrBiv	_	7_PrBiv	7_PrBiv	_	7_PrBiv
ENSG00000277452	ENST00000580341	RN7SL473P	1	chr1	ERpos	TRUE	BRCA_10593	5_EhAct	_	5_EhAct	5_EhAct	5_EhAct	5_EhAct
ENSG00000277617	ENST00000615681	RF00017	1	chr1	ERpos	FALSE	NA	13_QsLow	13_QsLow	13_QsLow	_	13_QsLow	13_QsLow
ENSG00000278636	ENST00000612213	RF00017	1	chr1	ERpos	FALSE	NA	_	13_QsLow	13_QsLow	13_QsLow	13_QsLow	_
ENSG00000282057	ENST00000488557	AC092807.3	1	chr1	ERpos	FALSE	NA	13_QsLow	_	13_QsLow	_	_	_
ENSG00000282057	ENST00000498304	AC092807.3	1	chr1	ERpos	FALSE	BRCA_7750	13_QsLow	13_QsLow	13_QsLow	_	13_QsLow	_
ENSG00000282057	ENST00000467530	AC092807.3	1	chr1	ERpos	FALSE	NA	13_QsLow	13_QsLow	13_QsLow	_	13_QsLow	_
ENSG00000282057	ENST00000472448	AC092807.3	1	chr1	ERpos	FALSE	NA	_	_	10_WkRep	_	_	_
ENSG00000282057	ENST00000467666	AC092807.3	1	chr1	ERpos	FALSE	BRCA_7748	_	1_PrAct	1_PrAct	_	_	_
ENSG00000282386	ENST00000633140	AL358472.4	1	chr1	ERpos	FALSE	BRCA_11269	2_PrFlk	2_PrFlk	2_PrFlk	2_PrFlk	2_PrFlk	2_PrFlk
ENSG00000283317	ENST00000636824	AL831711.1	1	chr1	ERpos	TRUE	NA	13_QsLow	13_QsLow	13_QsLow	13_QsLow	_	13_QsLow
ENSG00000283445	ENST00000637377	AL136985.3	1	chr1	ERpos	TRUE	NA	13_QsLow	13_QsLow	13_QsLow	13_QsLow	13_QsLow	13_QsLow
ENSG00000283445	ENST00000636386	AL136985.3	1	chr1	ERpos	TRUE	NA	13_QsLow	13_QsLow	_	13_QsLow	13_QsLow	13_QsLow
ENSG00000284543	ENST00000639839	LINC01226	1	chr1	ERpos	TRUE	NA	13_QsLow	13_QsLow	13_QsLow	_	13_QsLow	_
ENSG00000284543	ENST00000640226	LINC01226	1	chr1	ERpos	TRUE	NA	13_QsLow	13_QsLow	13_QsLow	_	13_QsLow	_
ENSG00000284543	ENST00000639741	LINC01226	1	chr1	ERpos	TRUE	NA	13_QsLow	13_QsLow	13_QsLow	_	13_QsLow	_
ENSG00000284543	ENST00000640157	LINC01226	1	chr1	ERpos	TRUE	NA	13_QsLow	13_QsLow	13_QsLow	_	13_QsLow	_
ENSG00000284543	ENST00000640623	LINC01226	1	chr1	ERpos	TRUE	NA	13_QsLow	13_QsLow	13_QsLow	_	13_QsLow	13_QsLow
ENSG00000284543	ENST00000638644	LINC01226	1	chr1	ERpos	TRUE	NA	_	13_QsLow	13_QsLow	_	13_QsLow	13_QsLow
ENSG00000284543	ENST00000640630	LINC01226	1	chr1	ERpos	TRUE	NA	_	13_QsLow	13_QsLow	_	13_QsLow	13_QsLow
ENSG00000284543	ENST00000639946	LINC01226	1	chr1	ERpos	TRUE	NA	13_QsLow	13_QsLow	13_QsLow	_	13_QsLow	13_QsLow
ENSG00000284543	ENST00000639047	LINC01226	1	chr1	ERpos	TRUE	NA	13_QsLow	13_QsLow	13_QsLow	_	13_QsLow	_
ENSG00000284642	ENST00000641011	AL139424.2	1	chr1	ERpos	TRUE	NA	13_QsLow	13_QsLow	13_QsLow	13_QsLow	_	_
ENSG00000284642	ENST00000641335	AL139424.2	1	chr1	ERpos	TRUE	NA	13_QsLow	13_QsLow	13_QsLow	13_QsLow	_	_
ENSG00000284642	ENST00000641456	AL139424.2	1	chr1	ERpos	TRUE	NA	13_QsLow	13_QsLow	13_QsLow	13_QsLow	_	_
ENSG00000284642	ENST00000641062	AL139424.2	1	chr1	ERpos	TRUE	NA	13_QsLow	13_QsLow	13_QsLow	13_QsLow	13_QsLow	_
ENSG00000284693	ENST00000641325	AL928921.2	1	chr1	ERpos	TRUE	BRCA_1118	1_PrAct	1_PrAct	1_PrAct	1_PrAct	1_PrAct	1_PrAct
ENSG00000284693	ENST00000641940	AL928921.2	1	chr1	ERpos	TRUE	NA	_	13_QsLow	13_QsLow	13_QsLow	13_QsLow	13_QsLow
ENSG00000284693	ENST00000641507	AL928921.2	1	chr1	ERpos	TRUE	BRCA_1118	1_PrAct	1_PrAct	1_PrAct	1_PrAct	1_PrAct	1_PrAct
ENSG00000284735	ENST00000641495	AL139424.3	1	chr1	ERpos	TRUE	BRCA_1252	_	13_QsLow	13_QsLow	13_QsLow	13_QsLow	13_QsLow
ENSG00000284735	ENST00000641619	AL139424.3	1	chr1	ERpos	TRUE	NA	_	_	_	13_QsLow	13_QsLow	_
ENSG00000284735	ENST00000641117	AL139424.3	1	chr1	ERpos	TRUE	BRCA_1252	_	_	_	_	13_QsLow	_
ENSG00000284882	ENST00000646567	AL359762.1	1	chr1	ERpos	FALSE	BRCA_7648	1_PrAct	_	_	1_PrAct	_	_
ENSG00000284882	ENST00000644618	AL359762.1	1	chr1	ERpos	FALSE	BRCA_7648	1_PrAct	1_PrAct	_	1_PrAct	_	_
ENSG00000172965	ENST00000645030	MIR4435-2HG	2	chr2	ERneg	TRUE	NA	13_QsLow	13_QsLow	_	13_QsLow	13_QsLow	13_QsLow
ENSG00000172965	ENST00000642191	MIR4435-2HG	2	chr2	ERneg	TRUE	NA	13_QsLow	13_QsLow	_	13_QsLow	13_QsLow	13_QsLow
ENSG00000172965	ENST00000645051	MIR4435-2HG	2	chr2	ERneg	TRUE	NA	13_QsLow	13_QsLow	_	13_QsLow	13_QsLow	13_QsLow
ENSG00000172965	ENST00000609220	MIR4435-2HG	2	chr2	ERneg	TRUE	NA	13_QsLow	13_QsLow	13_QsLow	13_QsLow	13_QsLow	_
ENSG00000172965	ENST00000609902	MIR4435-2HG	2	chr2	ERneg	TRUE	NA	13_QsLow	13_QsLow	13_QsLow	13_QsLow	13_QsLow	13_QsLow
ENSG00000172965	ENST00000439362	MIR4435-2HG	2	chr2	ERneg	TRUE	NA	13_QsLow	13_QsLow	_	13_QsLow	13_QsLow	13_QsLow
ENSG00000172965	ENST00000643013	MIR4435-2HG	2	chr2	ERneg	TRUE	NA	13_QsLow	13_QsLow	_	13_QsLow	13_QsLow	13_QsLow
ENSG00000172965	ENST00000605570	MIR4435-2HG	2	chr2	ERneg	TRUE	BRCA_29934	13_QsLow	13_QsLow	13_QsLow	_	13_QsLow	13_QsLow
ENSG00000172965	ENST00000371162	MIR4435-2HG	2	chr2	ERneg	TRUE	NA	13_QsLow	13_QsLow	13_QsLow	_	13_QsLow	_
ENSG00000172965	ENST00000431385	MIR4435-2HG	2	chr2	ERneg	TRUE	NA	13_QsLow	13_QsLow	_	13_QsLow	13_QsLow	13_QsLow
ENSG00000172965	ENST00000443467	MIR4435-2HG	2	chr2	ERneg	TRUE	NA	13_QsLow	13_QsLow	_	13_QsLow	13_QsLow	13_QsLow
ENSG00000172965	ENST00000451884	MIR4435-2HG	2	chr2	ERneg	TRUE	NA	13_QsLow	13_QsLow	13_QsLow	13_QsLow	13_QsLow	_
ENSG00000172965	ENST00000432818	MIR4435-2HG	2	chr2	ERneg	TRUE	NA	13_QsLow	13_QsLow	_	13_QsLow	13_QsLow	13_QsLow
ENSG00000172965	ENST00000444301	MIR4435-2HG	2	chr2	ERneg	TRUE	NA	13_QsLow	13_QsLow	_	13_QsLow	13_QsLow	13_QsLow
ENSG00000172965	ENST00000453478	MIR4435-2HG	2	chr2	ERneg	TRUE	NA	13_QsLow	13_QsLow	_	13_QsLow	13_QsLow	13_QsLow
ENSG00000172965	ENST00000409569	MIR4435-2HG	2	chr2	ERneg	TRUE	NA	13_QsLow	13_QsLow	_	13_QsLow	13_QsLow	13_QsLow
ENSG00000172965	ENST00000419736	MIR4435-2HG	2	chr2	ERneg	TRUE	NA	13_QsLow	13_QsLow	_	13_QsLow	13_QsLow	13_QsLow
ENSG00000172965	ENST00000643766	MIR4435-2HG	2	chr2	ERneg	TRUE	NA	13_QsLow	13_QsLow	13_QsLow	13_QsLow	13_QsLow	13_QsLow
ENSG00000172965	ENST00000308604	MIR4435-2HG	2	chr2	ERneg	TRUE	NA	13_QsLow	13_QsLow	_	13_QsLow	13_QsLow	13_QsLow
ENSG00000172965	ENST00000603827	MIR4435-2HG	2	chr2	ERneg	TRUE	NA	13_QsLow	13_QsLow	13_QsLow	13_QsLow	13_QsLow	13_QsLow
ENSG00000172965	ENST00000603310	MIR4435-2HG	2	chr2	ERneg	TRUE	NA	13_QsLow	13_QsLow	13_QsLow	13_QsLow	13_QsLow	_
ENSG00000172965	ENST00000604981	MIR4435-2HG	2	chr2	ERneg	TRUE	NA	13_QsLow	13_QsLow	_	13_QsLow	13_QsLow	13_QsLow
ENSG00000172965	ENST00000442293	MIR4435-2HG	2	chr2	ERneg	TRUE	NA	_	_	13_QsLow	13_QsLow	_	_
ENSG00000172965	ENST00000441075	MIR4435-2HG	2	chr2	ERneg	TRUE	NA	13_QsLow	13_QsLow	_	13_QsLow	13_QsLow	13_QsLow
ENSG00000172965	ENST00000439494	MIR4435-2HG	2	chr2	ERneg	TRUE	NA	_	_	13_QsLow	13_QsLow	_	_
ENSG00000186235	ENST00000475669	AC016757.1	2	chr2	ERneg	TRUE	BRCA_36984	_	13_QsLow	13_QsLow	_	13_QsLow	13_QsLow
ENSG00000186235	ENST00000409376	AC016757.1	2	chr2	ERneg	TRUE	BRCA_36984	_	13_QsLow	13_QsLow	_	13_QsLow	13_QsLow
ENSG00000186235	ENST00000409070	AC016757.1	2	chr2	ERneg	TRUE	BRCA_36984	_	13_QsLow	13_QsLow	_	13_QsLow	13_QsLow
ENSG00000186235	ENST00000409942	AC016757.1	2	chr2	ERneg	TRUE	BRCA_36984	_	13_QsLow	13_QsLow	_	13_QsLow	13_QsLow
ENSG00000186235	ENST00000470346	AC016757.1	2	chr2	ERneg	TRUE	BRCA_36984	_	13_QsLow	13_QsLow	_	13_QsLow	13_QsLow
ENSG00000186235	ENST00000466075	AC016757.1	2	chr2	ERneg	TRUE	BRCA_36984	_	13_QsLow	13_QsLow	_	13_QsLow	13_QsLow
ENSG00000204380	ENST00000342892	PKP4-AS1	2	chr2	ERneg	TRUE	BRCA_32230	_	_	_	_	_	13_QsLow
ENSG00000204380	ENST00000629904	PKP4-AS1	2	chr2	ERneg	TRUE	BRCA_32221	1_PrAct	_	_	_	_	_
ENSG00000204380	ENST00000442666	PKP4-AS1	2	chr2	ERneg	TRUE	BRCA_32229	_	_	_	_	_	13_QsLow
ENSG00000212978	ENST00000420918	AC016747.1	2	chr2	ERneg	FALSE	BRCA_26532	1_PrAct	_	_	1_PrAct	1_PrAct	1_PrAct
ENSG00000212978	ENST00000417691	AC016747.1	2	chr2	ERneg	FALSE	BRCA_26532	1_PrAct	_	_	1_PrAct	1_PrAct	1_PrAct
ENSG00000212978	ENST00000422740	AC016747.1	2	chr2	ERneg	FALSE	BRCA_26532	1_PrAct	_	_	1_PrAct	1_PrAct	1_PrAct
ENSG00000212978	ENST00000443946	AC016747.1	2	chr2	ERneg	FALSE	BRCA_26532	1_PrAct	_	_	1_PrAct	1_PrAct	1_PrAct
ENSG00000217702	ENST00000616370	AC073263.1	2	chr2	ERneg	TRUE	BRCA_27808	_	13_QsLow	_	_	_	13_QsLow
ENSG00000217702	ENST00000401851	AC073263.1	2	chr2	ERneg	TRUE	NA	3_TxAct	3_TxAct	3_TxAct	3_TxAct	3_TxAct	3_TxAct
ENSG00000224063	ENST00000453517	AC007319.1	2	chr2	ERneg	TRUE	NA	12_Htchr	_	_	_	_	_
ENSG00000224063	ENST00000412276	AC007319.1	2	chr2	ERneg	TRUE	NA	_	_	13_QsLow	13_QsLow	13_QsLow	13_QsLow
ENSG00000224063	ENST00000428329	AC007319.1	2	chr2	ERneg	FALSE	NA	13_QsLow	_	_	_	_	_
ENSG00000224137	ENST00000429730	LINC01857	2	chr2	ERneg	TRUE	NA	13_QsLow	13_QsLow	13_QsLow	13_QsLow	13_QsLow	13_QsLow
ENSG00000224220	ENST00000352271	AC104699.1	2	chr2	ERneg	FALSE	BRCA_23657	13_QsLow	13_QsLow	13_QsLow	13_QsLow	_	13_QsLow
ENSG00000224739	ENST00000457457	AC016735.1	2	chr2	ERneg	TRUE	BRCA_25206	13_QsLow	13_QsLow	13_QsLow	13_QsLow	13_QsLow	_
ENSG00000225205	ENST00000442417	AC078883.1	2	chr2	ERneg	FALSE	BRCA_33015	_	1_PrAct	_	1_PrAct	1_PrAct	1_PrAct
ENSG00000225205	ENST00000450443	AC078883.1	2	chr2	ERneg	FALSE	BRCA_33015	_	1_PrAct	_	_	_	1_PrAct
ENSG00000225205	ENST00000416080	AC078883.1	2	chr2	ERneg	TRUE	NA	12_Htchr	12_Htchr	12_Htchr	12_Htchr	12_Htchr	_
ENSG00000225205	ENST00000444919	AC078883.1	2	chr2	ERneg	FALSE	BRCA_33015	_	1_PrAct	_	1_PrAct	1_PrAct	1_PrAct
ENSG00000225205	ENST00000436922	AC078883.1	2	chr2	ERneg	FALSE	BRCA_33015	_	1_PrAct	_	1_PrAct	1_PrAct	1_PrAct
ENSG00000225889	ENST00000438115	AC012368.1	2	chr2	ERneg	FALSE	NA	_	_	_	1_PrAct	_	_
ENSG00000225889	ENST00000413030	AC012368.1	2	chr2	ERneg	TRUE	NA	13_QsLow	13_QsLow	13_QsLow	13_QsLow	13_QsLow	13_QsLow
ENSG00000225889	ENST00000426365	AC012368.1	2	chr2	ERneg	TRUE	NA	13_QsLow	13_QsLow	13_QsLow	_	13_QsLow	13_QsLow
ENSG00000225889	ENST00000449678	AC012368.1	2	chr2	ERneg	TRUE	BRCA_26812	2_PrFlk	2_PrFlk	2_PrFlk	2_PrFlk	_	2_PrFlk
ENSG00000225889	ENST00000436950	AC012368.1	2	chr2	ERneg	TRUE	BRCA_26812	2_PrFlk	2_PrFlk	2_PrFlk	2_PrFlk	_	2_PrFlk
ENSG00000225889	ENST00000451350	AC012368.1	2	chr2	ERneg	TRUE	BRCA_26812	2_PrFlk	2_PrFlk	2_PrFlk	2_PrFlk	_	2_PrFlk
ENSG00000225964	ENST00000366140	NRIR	2	chr2	ERneg	TRUE	NA	_	_	_	12_Htchr	_	_
ENSG00000225964	ENST00000414795	NRIR	2	chr2	ERneg	FALSE	NA	_	12_Htchr	12_Htchr	_	_	12_Htchr
ENSG00000226791	ENST00000419865	AC109826.1	2	chr2	ERneg	TRUE	BRCA_29026	13_QsLow	13_QsLow	_	_	_	13_QsLow
ENSG00000226791	ENST00000629175	AC109826.1	2	chr2	ERneg	TRUE	BRCA_29022	5_EhAct	5_EhAct	5_EhAct	5_EhAct	5_EhAct	_
ENSG00000226791	ENST00000624259	AC109826.1	2	chr2	ERneg	TRUE	NA	_	13_QsLow	_	_	_	_
ENSG00000226791	ENST00000623301	AC109826.1	2	chr2	ERneg	TRUE	NA	_	13_QsLow	_	_	_	13_QsLow
ENSG00000226791	ENST00000622970	AC109826.1	2	chr2	ERneg	TRUE	NA	_	13_QsLow	_	_	_	_
ENSG00000226833	ENST00000452212	AC092164.1	2	chr2	ERneg	TRUE	BRCA_24142	_	_	_	_	_	13_QsLow
ENSG00000226833	ENST00000428036	AC092164.1	2	chr2	ERneg	TRUE	BRCA_24142	_	_	_	_	_	13_QsLow
ENSG00000226833	ENST00000444501	AC092164.1	2	chr2	ERneg	TRUE	BRCA_24142	_	_	_	_	_	13_QsLow
ENSG00000226856	ENST00000414886	AC093901.1	2	chr2	ERneg	TRUE	BRCA_30214	1_PrAct	_	_	1_PrAct	_	_
ENSG00000226856	ENST00000449075	AC093901.1	2	chr2	ERneg	TRUE	BRCA_30214	1_PrAct	_	_	1_PrAct	_	_
ENSG00000226856	ENST00000449819	AC093901.1	2	chr2	ERneg	TRUE	BRCA_30214	1_PrAct	_	_	1_PrAct	_	_
ENSG00000228857	ENST00000420579	AC104653.1	2	chr2	ERneg	TRUE	NA	_	13_QsLow	13_QsLow	13_QsLow	13_QsLow	13_QsLow
ENSG00000228857	ENST00000446401	AC104653.1	2	chr2	ERneg	TRUE	BRCA_30148	_	_	13_QsLow	_	13_QsLow	_
ENSG00000229195	ENST00000428888	AC009495.1	2	chr2	ERneg	TRUE	NA	13_QsLow	13_QsLow	13_QsLow	13_QsLow	13_QsLow	13_QsLow
ENSG00000229267	ENST00000607412	AC016708.1	2	chr2	ERneg	TRUE	BRCA_34976	1_PrAct	1_PrAct	1_PrAct	1_PrAct	1_PrAct	1_PrAct
ENSG00000229267	ENST00000420134	AC016708.1	2	chr2	ERneg	FALSE	NA	13_QsLow	13_QsLow	13_QsLow	13_QsLow	13_QsLow	13_QsLow
ENSG00000229692	ENST00000594472	SOS1-IT1	2	chr2	ERneg	FALSE	NA	3_TxAct	_	3_TxAct	3_TxAct	3_TxAct	_
ENSG00000229692	ENST00000609942	SOS1-IT1	2	chr2	ERneg	FALSE	NA	3_TxAct	_	3_TxAct	3_TxAct	3_TxAct	_
ENSG00000229692	ENST00000420644	SOS1-IT1	2	chr2	ERneg	FALSE	NA	3_TxAct	_	3_TxAct	3_TxAct	3_TxAct	_
ENSG00000231367	ENST00000438085	AC011247.1	2	chr2	ERneg	TRUE	BRCA_24832	13_QsLow	13_QsLow	13_QsLow	_	_	_
ENSG00000231367	ENST00000417039	AC011247.1	2	chr2	ERneg	TRUE	BRCA_24868	2_PrFlk	_	2_PrFlk	2_PrFlk	2_PrFlk	_
ENSG00000231367	ENST00000437979	AC011247.1	2	chr2	ERneg	TRUE	NA	_	_	_	_	_	13_QsLow
ENSG00000231367	ENST00000421463	AC011247.1	2	chr2	ERneg	TRUE	NA	13_QsLow	13_QsLow	13_QsLow	13_QsLow	13_QsLow	_
ENSG00000231367	ENST00000413227	AC011247.1	2	chr2	ERneg	TRUE	NA	_	_	_	_	_	10_WkRep
ENSG00000231621	ENST00000449346	AC013264.1	2	chr2	ERneg	FALSE	NA	13_QsLow	13_QsLow	13_QsLow	13_QsLow	13_QsLow	13_QsLow
ENSG00000231826	ENST00000422351	LINC01819	2	chr2	ERneg	TRUE	BRCA_25214	_	_	_	_	_	13_QsLow
ENSG00000231826	ENST00000449766	LINC01819	2	chr2	ERneg	TRUE	BRCA_25214	_	_	_	_	_	13_QsLow
ENSG00000231826	ENST00000425212	LINC01819	2	chr2	ERneg	TRUE	BRCA_25214	_	_	_	_	_	13_QsLow
ENSG00000232044	ENST00000456327	LINC01105	2	chr2	ERneg	TRUE	BRCA_21987	_	_	_	_	_	12_Htchr
ENSG00000232044	ENST00000431188	LINC01105	2	chr2	ERneg	TRUE	BRCA_21987	_	_	_	_	_	12_Htchr
ENSG00000232044	ENST00000625018	LINC01105	2	chr2	ERneg	TRUE	NA	_	_	_	_	_	12_Htchr
ENSG00000232044	ENST00000444416	LINC01105	2	chr2	ERneg	TRUE	NA	13_QsLow	_	_	_	_	_
ENSG00000232044	ENST00000431182	LINC01105	2	chr2	ERneg	TRUE	NA	_	_	_	_	_	12_Htchr
ENSG00000232044	ENST00000450794	LINC01105	2	chr2	ERneg	TRUE	NA	_	_	_	_	_	12_Htchr
ENSG00000232044	ENST00000391666	LINC01105	2	chr2	ERneg	TRUE	NA	_	_	_	_	_	12_Htchr
ENSG00000232613	ENST00000415327	LINC02576	2	chr2	ERneg	TRUE	BRCA_26963	13_QsLow	13_QsLow	13_QsLow	_	_	13_QsLow
ENSG00000232613	ENST00000622718	LINC02576	2	chr2	ERneg	TRUE	BRCA_26963	13_QsLow	13_QsLow	13_QsLow	_	_	13_QsLow
ENSG00000232788	ENST00000458314	AC078883.3	2	chr2	ERneg	FALSE	BRCA_33011	_	13_QsLow	13_QsLow	_	_	13_QsLow
ENSG00000232788	ENST00000417539	AC078883.3	2	chr2	ERneg	FALSE	BRCA_33011	_	13_QsLow	13_QsLow	_	_	13_QsLow
ENSG00000233654	ENST00000457407	AC108047.1	2	chr2	ERneg	FALSE	BRCA_33859	1_PrAct	_	_	_	1_PrAct	_
ENSG00000234072	ENST00000447070	AC074117.1	2	chr2	ERneg	FALSE	BRCA_23927	1_PrAct	_	_	_	1_PrAct	1_PrAct
ENSG00000234072	ENST00000453289	AC074117.1	2	chr2	ERneg	FALSE	BRCA_23928	1_PrAct	1_PrAct	_	1_PrAct	1_PrAct	1_PrAct
ENSG00000234072	ENST00000412749	AC074117.1	2	chr2	ERneg	FALSE	BRCA_23928	1_PrAct	1_PrAct	_	1_PrAct	1_PrAct	1_PrAct
ENSG00000234431	ENST00000434645	AC007283.1	2	chr2	ERneg	FALSE	NA	_	_	_	3_TxAct	3_TxAct	_
ENSG00000234690	ENST00000448713	AC106869.1	2	chr2	ERneg	FALSE	BRCA_25845	2_PrFlk	2_PrFlk	2_PrFlk	2_PrFlk	2_PrFlk	_
ENSG00000234690	ENST00000441997	AC106869.1	2	chr2	ERneg	FALSE	BRCA_25845	2_PrFlk	2_PrFlk	2_PrFlk	2_PrFlk	2_PrFlk	_
ENSG00000234690	ENST00000419035	AC106869.1	2	chr2	ERneg	FALSE	BRCA_25845	2_PrFlk	2_PrFlk	2_PrFlk	2_PrFlk	2_PrFlk	_
ENSG00000234690	ENST00000450550	AC106869.1	2	chr2	ERneg	FALSE	BRCA_25845	2_PrFlk	2_PrFlk	2_PrFlk	2_PrFlk	2_PrFlk	_
ENSG00000234690	ENST00000413185	AC106869.1	2	chr2	ERneg	FALSE	BRCA_25845	2_PrFlk	2_PrFlk	2_PrFlk	2_PrFlk	2_PrFlk	_
ENSG00000235026	ENST00000448663	DPP10-AS1	2	chr2	ERneg	FALSE	NA	7_PrBiv	_	_	_	_	_
ENSG00000235026	ENST00000432658	DPP10-AS1	2	chr2	ERneg	FALSE	NA	_	_	12_Htchr	12_Htchr	_	_
ENSG00000235072	ENST00000313031	AC012074.1	2	chr2	ERneg	TRUE	NA	13_QsLow	13_QsLow	13_QsLow	13_QsLow	13_QsLow	13_QsLow
ENSG00000235072	ENST00000431557	AC012074.1	2	chr2	ERneg	TRUE	NA	13_QsLow	13_QsLow	13_QsLow	13_QsLow	13_QsLow	13_QsLow
ENSG00000235092	ENST00000412712	ID2-AS1	2	chr2	ERneg	TRUE	BRCA_22183	2_PrFlk	_	2_PrFlk	2_PrFlk	2_PrFlk	2_PrFlk
ENSG00000235092	ENST00000455965	ID2-AS1	2	chr2	ERneg	FALSE	BRCA_22188	1_PrAct	1_PrAct	1_PrAct	1_PrAct	1_PrAct	1_PrAct
ENSG00000235092	ENST00000453900	ID2-AS1	2	chr2	ERneg	TRUE	BRCA_22180	13_QsLow	13_QsLow	_	_	_	_
ENSG00000235092	ENST00000433340	ID2-AS1	2	chr2	ERneg	FALSE	BRCA_22184	1_PrAct	1_PrAct	1_PrAct	1_PrAct	_	_
ENSG00000235092	ENST00000433592	ID2-AS1	2	chr2	ERneg	FALSE	BRCA_22184	1_PrAct	_	1_PrAct	1_PrAct	_	_
ENSG00000235092	ENST00000421298	ID2-AS1	2	chr2	ERneg	FALSE	BRCA_22184	1_PrAct	1_PrAct	_	_	_	_
ENSG00000235092	ENST00000418957	ID2-AS1	2	chr2	ERneg	FALSE	BRCA_22184	1_PrAct	1_PrAct	1_PrAct	1_PrAct	_	_
ENSG00000235192	ENST00000425688	AC009495.3	2	chr2	ERneg	FALSE	NA	_	_	2_PrFlk	2_PrFlk	2_PrFlk	_
ENSG00000235576	ENST00000417930	LINC01871	2	chr2	ERneg	TRUE	BRCA_22077	13_QsLow	13_QsLow	_	13_QsLow	13_QsLow	13_QsLow
ENSG00000235586	ENST00000457097	AC011247.2	2	chr2	ERneg	FALSE	BRCA_24883	1_PrAct	_	_	_	_	_
ENSG00000235688	ENST00000456949	AC116614.1	2	chr2	ERneg	TRUE	NA	7_PrBiv	_	_	_	_	_
ENSG00000235725	ENST00000420724	AC007389.3	2	chr2	ERneg	TRUE	NA	1_PrAct	_	1_PrAct	_	_	_
ENSG00000236502	ENST00000419364	SIX3-AS1	2	chr2	ERneg	FALSE	BRCA_25449	_	13_QsLow	_	_	_	_
ENSG00000236502	ENST00000456467	SIX3-AS1	2	chr2	ERneg	TRUE	BRCA_25449	_	13_QsLow	_	_	_	_
ENSG00000237883	ENST00000453103	DGUOK-AS1	2	chr2	ERneg	TRUE	BRCA_27785	2_PrFlk	2_PrFlk	2_PrFlk	2_PrFlk	2_PrFlk	_
ENSG00000237883	ENST00000439192	DGUOK-AS1	2	chr2	ERneg	TRUE	BRCA_27785	2_PrFlk	2_PrFlk	2_PrFlk	2_PrFlk	2_PrFlk	_
ENSG00000237883	ENST00000413452	DGUOK-AS1	2	chr2	ERneg	TRUE	BRCA_27785	2_PrFlk	2_PrFlk	2_PrFlk	2_PrFlk	2_PrFlk	_
ENSG00000239202	ENST00000481141	RN7SL499P	2	chr2	ERneg	TRUE	BRCA_36288	_	_	_	13_QsLow	13_QsLow	13_QsLow
ENSG00000239332	ENST00000422294	LINC01119	2	chr2	ERneg	TRUE	NA	_	13_QsLow	13_QsLow	13_QsLow	13_QsLow	13_QsLow
ENSG00000239332	ENST00000490950	LINC01119	2	chr2	ERneg	TRUE	NA	13_QsLow	_	13_QsLow	_	_	_
ENSG00000239332	ENST00000468141	LINC01119	2	chr2	ERneg	TRUE	BRCA_25711	_	_	13_QsLow	_	_	_
ENSG00000239332	ENST00000495449	LINC01119	2	chr2	ERneg	TRUE	BRCA_25720	_	_	13_QsLow	_	_	_
ENSG00000240350	ENST00000455309	AC017002.3	2	chr2	ERneg	TRUE	NA	13_QsLow	_	13_QsLow	13_QsLow	_	_
ENSG00000240350	ENST00000627971	AC017002.3	2	chr2	ERneg	TRUE	NA	13_QsLow	_	13_QsLow	13_QsLow	_	_
ENSG00000242136	ENST00000495580	AC093904.2	2	chr2	ERneg	TRUE	BRCA_22225	_	_	_	_	_	13_QsLow
ENSG00000242136	ENST00000463302	AC093904.2	2	chr2	ERneg	TRUE	BRCA_22226	_	_	_	_	_	13_QsLow
ENSG00000258910	ENST00000584273	LINC01956	2	chr2	ERneg	TRUE	BRCA_30253	9_RepPC	_	_	_	_	_
ENSG00000258910	ENST00000557729	LINC01956	2	chr2	ERneg	TRUE	BRCA_30254	_	_	_	_	2_PrFlk	_
ENSG00000259439	ENST00000560399	LINC01833	2	chr2	ERneg	TRUE	NA	_	13_QsLow	_	_	_	13_QsLow
ENSG00000259439	ENST00000437916	LINC01833	2	chr2	ERneg	TRUE	BRCA_25446	7_PrBiv	_	_	7_PrBiv	_	_
ENSG00000259439	ENST00000432125	LINC01833	2	chr2	ERneg	TRUE	BRCA_25442	7_PrBiv	_	_	7_PrBiv	_	7_PrBiv
ENSG00000259439	ENST00000430847	LINC01833	2	chr2	ERneg	TRUE	BRCA_25442	7_PrBiv	_	_	7_PrBiv	_	7_PrBiv
ENSG00000259439	ENST00000444871	LINC01833	2	chr2	ERneg	TRUE	BRCA_25446	7_PrBiv	_	_	7_PrBiv	_	_
ENSG00000260077	ENST00000567540	AC104794.2	2	chr2	ERneg	TRUE	NA	_	_	_	13_QsLow	_	13_QsLow
ENSG00000269210	ENST00000601251	AC019171.1	2	chr2	ERneg	FALSE	BRCA_24921	2_PrFlk	_	_	_	2_PrFlk	_
ENSG00000271787	ENST00000607181	AC104794.4	2	chr2	ERneg	FALSE	NA	3_TxAct	3_TxAct	_	_	_	_
ENSG00000271936	ENST00000606114	AC012073.1	2	chr2	ERneg	FALSE	NA	3_TxAct	_	3_TxAct	_	3_TxAct	3_TxAct
ENSG00000272275	ENST00000606907	AC092687.3	2	chr2	ERneg	FALSE	NA	_	13_QsLow	13_QsLow	_	13_QsLow	_
ENSG00000272606	ENST00000608113	AC015982.1	2	chr2	ERneg	FALSE	BRCA_26274	1_PrAct	1_PrAct	1_PrAct	1_PrAct	1_PrAct	1_PrAct
ENSG00000272769	ENST00000608279	AC097532.2	2	chr2	ERneg	TRUE	BRCA_31187	1_PrAct	1_PrAct	_	1_PrAct	1_PrAct	1_PrAct
ENSG00000273306	ENST00000608144	AC018690.1	2	chr2	ERneg	FALSE	NA	_	_	_	_	_	3_TxAct
ENSG00000280721	ENST00000625410	LINC01943	2	chr2	ERneg	TRUE	NA	_	_	13_QsLow	_	_	_
ENSG00000280721	ENST00000629820	LINC01943	2	chr2	ERneg	TRUE	NA	13_QsLow	13_QsLow	13_QsLow	_	13_QsLow	_
ENSG00000280721	ENST00000628090	LINC01943	2	chr2	ERneg	TRUE	NA	_	_	13_QsLow	_	_	_
ENSG00000285373	ENST00000459712	LINC02478	2	chr2	ERneg	TRUE	NA	_	_	13_QsLow	_	_	_
ENSG00000285373	ENST00000477514	LINC02478	2	chr2	ERneg	TRUE	NA	_	_	13_QsLow	_	_	_
ENSG00000145063	ENST00000536743	AC062028.1	2	chr2	ERpos	TRUE	NA	_	13_QsLow	_	13_QsLow	13_QsLow	_
ENSG00000145063	ENST00000544306	AC062028.1	2	chr2	ERpos	TRUE	NA	_	13_QsLow	_	13_QsLow	13_QsLow	_
ENSG00000145063	ENST00000447433	AC062028.1	2	chr2	ERpos	FALSE	BRCA_22592	2_PrFlk	_	2_PrFlk	2_PrFlk	2_PrFlk	2_PrFlk
ENSG00000145063	ENST00000590373	AC062028.1	2	chr2	ERpos	FALSE	BRCA_22592	2_PrFlk	_	2_PrFlk	2_PrFlk	2_PrFlk	2_PrFlk
ENSG00000145063	ENST00000590207	AC062028.1	2	chr2	ERpos	TRUE	NA	13_QsLow	13_QsLow	_	13_QsLow	13_QsLow	13_QsLow
ENSG00000163364	ENST00000295549	LINC01116	2	chr2	ERpos	TRUE	BRCA_33290	2_PrFlk	_	2_PrFlk	_	_	2_PrFlk
ENSG00000163364	ENST00000339037	LINC01116	2	chr2	ERpos	TRUE	BRCA_33290	_	_	2_PrFlk	2_PrFlk	_	2_PrFlk
ENSG00000179818	ENST00000435880	PCBP1-AS1	2	chr2	ERpos	TRUE	BRCA_27398	1_PrAct	1_PrAct	1_PrAct	1_PrAct	1_PrAct	_
ENSG00000179818	ENST00000419542	PCBP1-AS1	2	chr2	ERpos	TRUE	BRCA_27396	_	2_PrFlk	2_PrFlk	2_PrFlk	2_PrFlk	2_PrFlk
ENSG00000179818	ENST00000596259	PCBP1-AS1	2	chr2	ERpos	TRUE	NA	13_QsLow	13_QsLow	13_QsLow	_	13_QsLow	_
ENSG00000179818	ENST00000625838	PCBP1-AS1	2	chr2	ERpos	TRUE	NA	13_QsLow	_	13_QsLow	13_QsLow	13_QsLow	13_QsLow
ENSG00000179818	ENST00000626343	PCBP1-AS1	2	chr2	ERpos	TRUE	NA	13_QsLow	_	13_QsLow	13_QsLow	13_QsLow	13_QsLow
ENSG00000179818	ENST00000629909	PCBP1-AS1	2	chr2	ERpos	TRUE	NA	_	_	_	_	12_Htchr	_
ENSG00000179818	ENST00000627325	PCBP1-AS1	2	chr2	ERpos	TRUE	NA	3_TxAct	_	_	_	_	3_TxAct
ENSG00000179818	ENST00000628837	PCBP1-AS1	2	chr2	ERpos	TRUE	NA	3_TxAct	_	_	_	_	3_TxAct
ENSG00000179818	ENST00000630522	PCBP1-AS1	2	chr2	ERpos	TRUE	NA	3_TxAct	3_TxAct	3_TxAct	3_TxAct	3_TxAct	_
ENSG00000179818	ENST00000625864	PCBP1-AS1	2	chr2	ERpos	TRUE	BRCA_27394	_	_	3_TxAct	_	_	_
ENSG00000179818	ENST00000625625	PCBP1-AS1	2	chr2	ERpos	TRUE	BRCA_27396	_	2_PrFlk	2_PrFlk	2_PrFlk	2_PrFlk	2_PrFlk
ENSG00000179818	ENST00000628305	PCBP1-AS1	2	chr2	ERpos	TRUE	BRCA_27396	_	2_PrFlk	2_PrFlk	2_PrFlk	2_PrFlk	2_PrFlk
ENSG00000179818	ENST00000625447	PCBP1-AS1	2	chr2	ERpos	TRUE	BRCA_27396	_	2_PrFlk	2_PrFlk	2_PrFlk	2_PrFlk	2_PrFlk
ENSG00000179818	ENST00000626515	PCBP1-AS1	2	chr2	ERpos	TRUE	BRCA_27397	1_PrAct	_	_	_	_	_
ENSG00000179818	ENST00000628308	PCBP1-AS1	2	chr2	ERpos	TRUE	BRCA_27398	1_PrAct	1_PrAct	1_PrAct	1_PrAct	1_PrAct	_
ENSG00000179818	ENST00000628659	PCBP1-AS1	2	chr2	ERpos	TRUE	NA	13_QsLow	13_QsLow	13_QsLow	13_QsLow	13_QsLow	13_QsLow
ENSG00000179818	ENST00000629084	PCBP1-AS1	2	chr2	ERpos	TRUE	BRCA_27397	1_PrAct	_	_	_	_	_
ENSG00000179818	ENST00000629603	PCBP1-AS1	2	chr2	ERpos	TRUE	BRCA_27398	1_PrAct	1_PrAct	1_PrAct	1_PrAct	1_PrAct	_
ENSG00000179818	ENST00000625215	PCBP1-AS1	2	chr2	ERpos	TRUE	BRCA_27397	1_PrAct	_	_	_	_	_
ENSG00000179818	ENST00000627189	PCBP1-AS1	2	chr2	ERpos	TRUE	BRCA_27396	_	_	_	2_PrFlk	_	_
ENSG00000179818	ENST00000626683	PCBP1-AS1	2	chr2	ERpos	TRUE	NA	13_QsLow	13_QsLow	13_QsLow	13_QsLow	13_QsLow	_
ENSG00000179818	ENST00000627630	PCBP1-AS1	2	chr2	ERpos	TRUE	BRCA_27377	_	_	_	13_QsLow	_	13_QsLow
ENSG00000179818	ENST00000625439	PCBP1-AS1	2	chr2	ERpos	TRUE	BRCA_27378	_	_	_	_	_	13_QsLow
ENSG00000179818	ENST00000625691	PCBP1-AS1	2	chr2	ERpos	TRUE	NA	13_QsLow	_	13_QsLow	13_QsLow	13_QsLow	13_QsLow
ENSG00000179818	ENST00000626735	PCBP1-AS1	2	chr2	ERpos	TRUE	NA	_	_	12_Htchr	_	12_Htchr	_
ENSG00000179818	ENST00000628920	PCBP1-AS1	2	chr2	ERpos	TRUE	NA	_	_	12_Htchr	_	12_Htchr	_
ENSG00000179818	ENST00000626834	PCBP1-AS1	2	chr2	ERpos	TRUE	NA	_	_	_	_	12_Htchr	_
ENSG00000179818	ENST00000626370	PCBP1-AS1	2	chr2	ERpos	TRUE	BRCA_27394	_	3_TxAct	3_TxAct	_	_	_
ENSG00000179818	ENST00000629605	PCBP1-AS1	2	chr2	ERpos	TRUE	BRCA_27395	_	_	_	2_PrFlk	_	_
ENSG00000179818	ENST00000626495	PCBP1-AS1	2	chr2	ERpos	TRUE	BRCA_27395	_	_	_	2_PrFlk	_	_
ENSG00000179818	ENST00000627327	PCBP1-AS1	2	chr2	ERpos	TRUE	BRCA_27396	2_PrFlk	_	2_PrFlk	2_PrFlk	_	2_PrFlk
ENSG00000179818	ENST00000628374	PCBP1-AS1	2	chr2	ERpos	TRUE	BRCA_27396	_	2_PrFlk	2_PrFlk	2_PrFlk	2_PrFlk	2_PrFlk
ENSG00000179818	ENST00000627918	PCBP1-AS1	2	chr2	ERpos	TRUE	BRCA_27397	1_PrAct	_	_	_	_	_
ENSG00000179818	ENST00000629339	PCBP1-AS1	2	chr2	ERpos	TRUE	BRCA_27397	1_PrAct	_	_	_	_	_
ENSG00000179818	ENST00000627181	PCBP1-AS1	2	chr2	ERpos	TRUE	BRCA_27397	1_PrAct	_	_	_	_	_
ENSG00000179818	ENST00000630214	PCBP1-AS1	2	chr2	ERpos	TRUE	BRCA_27397	1_PrAct	_	_	_	_	_
ENSG00000179818	ENST00000629533	PCBP1-AS1	2	chr2	ERpos	TRUE	BRCA_27397	1_PrAct	_	_	_	_	_
ENSG00000179818	ENST00000628883	PCBP1-AS1	2	chr2	ERpos	TRUE	BRCA_27397	1_PrAct	_	_	_	_	_
ENSG00000179818	ENST00000630975	PCBP1-AS1	2	chr2	ERpos	TRUE	BRCA_27397	1_PrAct	_	_	_	_	_
ENSG00000179818	ENST00000626898	PCBP1-AS1	2	chr2	ERpos	TRUE	BRCA_27397	1_PrAct	_	_	_	_	_
ENSG00000179818	ENST00000629836	PCBP1-AS1	2	chr2	ERpos	FALSE	BRCA_27399	1_PrAct	1_PrAct	1_PrAct	1_PrAct	1_PrAct	1_PrAct
ENSG00000179818	ENST00000628201	PCBP1-AS1	2	chr2	ERpos	TRUE	NA	13_QsLow	_	13_QsLow	13_QsLow	13_QsLow	13_QsLow
ENSG00000179818	ENST00000613944	PCBP1-AS1	2	chr2	ERpos	TRUE	NA	13_QsLow	13_QsLow	13_QsLow	13_QsLow	13_QsLow	13_QsLow
ENSG00000179818	ENST00000626842	PCBP1-AS1	2	chr2	ERpos	TRUE	BRCA_27398	1_PrAct	1_PrAct	1_PrAct	1_PrAct	1_PrAct	_
ENSG00000179818	ENST00000630457	PCBP1-AS1	2	chr2	ERpos	TRUE	BRCA_27397	1_PrAct	_	_	_	_	_
ENSG00000179818	ENST00000629184	PCBP1-AS1	2	chr2	ERpos	TRUE	BRCA_27395	_	_	_	2_PrFlk	_	_
ENSG00000179818	ENST00000628551	PCBP1-AS1	2	chr2	ERpos	TRUE	BRCA_27397	1_PrAct	_	_	_	_	_
ENSG00000179818	ENST00000630746	PCBP1-AS1	2	chr2	ERpos	TRUE	BRCA_27396	_	_	_	2_PrFlk	_	_
ENSG00000179818	ENST00000627398	PCBP1-AS1	2	chr2	ERpos	TRUE	BRCA_27396	_	2_PrFlk	2_PrFlk	2_PrFlk	2_PrFlk	2_PrFlk
ENSG00000179818	ENST00000457076	PCBP1-AS1	2	chr2	ERpos	FALSE	BRCA_27398	1_PrAct	1_PrAct	1_PrAct	1_PrAct	1_PrAct	1_PrAct
ENSG00000179818	ENST00000625783	PCBP1-AS1	2	chr2	ERpos	TRUE	BRCA_27394	_	_	3_TxAct	_	_	_
ENSG00000179818	ENST00000625490	PCBP1-AS1	2	chr2	ERpos	TRUE	BRCA_27396	_	2_PrFlk	2_PrFlk	2_PrFlk	2_PrFlk	2_PrFlk
ENSG00000179818	ENST00000627050	PCBP1-AS1	2	chr2	ERpos	TRUE	BRCA_27397	1_PrAct	_	_	_	_	_
ENSG00000179818	ENST00000630759	PCBP1-AS1	2	chr2	ERpos	TRUE	BRCA_27397	1_PrAct	_	_	_	_	_
ENSG00000179818	ENST00000628667	PCBP1-AS1	2	chr2	ERpos	TRUE	BRCA_27398	1_PrAct	1_PrAct	1_PrAct	1_PrAct	1_PrAct	_
ENSG00000179818	ENST00000626632	PCBP1-AS1	2	chr2	ERpos	TRUE	BRCA_27397	1_PrAct	_	_	_	_	_
ENSG00000179818	ENST00000631110	PCBP1-AS1	2	chr2	ERpos	TRUE	BRCA_27398	1_PrAct	1_PrAct	1_PrAct	1_PrAct	1_PrAct	_
ENSG00000179818	ENST00000626609	PCBP1-AS1	2	chr2	ERpos	TRUE	BRCA_27398	1_PrAct	1_PrAct	1_PrAct	1_PrAct	1_PrAct	_
ENSG00000179818	ENST00000625888	PCBP1-AS1	2	chr2	ERpos	TRUE	NA	_	12_Htchr	12_Htchr	_	_	_
ENSG00000179818	ENST00000630985	PCBP1-AS1	2	chr2	ERpos	TRUE	BRCA_27396	_	2_PrFlk	2_PrFlk	2_PrFlk	2_PrFlk	2_PrFlk
ENSG00000179818	ENST00000629506	PCBP1-AS1	2	chr2	ERpos	TRUE	BRCA_27397	1_PrAct	_	_	_	_	_
ENSG00000179818	ENST00000413436	PCBP1-AS1	2	chr2	ERpos	FALSE	BRCA_27399	1_PrAct	1_PrAct	1_PrAct	1_PrAct	1_PrAct	1_PrAct
ENSG00000179818	ENST00000631107	PCBP1-AS1	2	chr2	ERpos	TRUE	BRCA_27398	1_PrAct	1_PrAct	1_PrAct	1_PrAct	1_PrAct	_
ENSG00000179818	ENST00000628147	PCBP1-AS1	2	chr2	ERpos	TRUE	BRCA_27398	1_PrAct	1_PrAct	1_PrAct	1_PrAct	1_PrAct	_
ENSG00000179818	ENST00000629415	PCBP1-AS1	2	chr2	ERpos	TRUE	BRCA_27397	1_PrAct	_	_	_	_	_
ENSG00000179818	ENST00000418564	PCBP1-AS1	2	chr2	ERpos	TRUE	BRCA_27397	1_PrAct	_	_	_	_	_
ENSG00000179818	ENST00000630280	PCBP1-AS1	2	chr2	ERpos	TRUE	NA	3_TxAct	3_TxAct	_	_	3_TxAct	3_TxAct
ENSG00000179818	ENST00000415222	PCBP1-AS1	2	chr2	ERpos	FALSE	BRCA_27398	1_PrAct	1_PrAct	1_PrAct	1_PrAct	1_PrAct	1_PrAct
ENSG00000179818	ENST00000628322	PCBP1-AS1	2	chr2	ERpos	TRUE	BRCA_27395	_	_	_	2_PrFlk	_	_
ENSG00000179818	ENST00000626440	PCBP1-AS1	2	chr2	ERpos	TRUE	NA	3_TxAct	_	_	_	_	3_TxAct
ENSG00000179818	ENST00000628455	PCBP1-AS1	2	chr2	ERpos	TRUE	NA	13_QsLow	13_QsLow	13_QsLow	13_QsLow	13_QsLow	13_QsLow
ENSG00000179818	ENST00000626769	PCBP1-AS1	2	chr2	ERpos	TRUE	NA	_	_	_	_	12_Htchr	_
ENSG00000179818	ENST00000594376	PCBP1-AS1	2	chr2	ERpos	TRUE	NA	3_TxAct	3_TxAct	_	_	3_TxAct	3_TxAct
ENSG00000179818	ENST00000617142	PCBP1-AS1	2	chr2	ERpos	TRUE	NA	_	_	12_Htchr	_	12_Htchr	_
ENSG00000179818	ENST00000629212	PCBP1-AS1	2	chr2	ERpos	TRUE	NA	3_TxAct	3_TxAct	_	_	3_TxAct	3_TxAct
ENSG00000179818	ENST00000627037	PCBP1-AS1	2	chr2	ERpos	TRUE	BRCA_27395	_	_	_	2_PrFlk	_	_
ENSG00000179818	ENST00000456161	PCBP1-AS1	2	chr2	ERpos	TRUE	BRCA_27397	1_PrAct	_	_	_	_	_
ENSG00000179818	ENST00000629304	PCBP1-AS1	2	chr2	ERpos	TRUE	NA	13_QsLow	13_QsLow	13_QsLow	13_QsLow	13_QsLow	13_QsLow
ENSG00000179818	ENST00000627074	PCBP1-AS1	2	chr2	ERpos	TRUE	BRCA_27398	1_PrAct	1_PrAct	1_PrAct	1_PrAct	1_PrAct	_
ENSG00000179818	ENST00000419963	PCBP1-AS1	2	chr2	ERpos	TRUE	BRCA_27397	1_PrAct	_	_	_	_	_
ENSG00000179818	ENST00000625227	PCBP1-AS1	2	chr2	ERpos	TRUE	BRCA_27396	_	2_PrFlk	2_PrFlk	2_PrFlk	2_PrFlk	2_PrFlk
ENSG00000179818	ENST00000599673	PCBP1-AS1	2	chr2	ERpos	TRUE	BRCA_27398	1_PrAct	1_PrAct	1_PrAct	1_PrAct	1_PrAct	_
ENSG00000179818	ENST00000629407	PCBP1-AS1	2	chr2	ERpos	TRUE	BRCA_27396	_	2_PrFlk	2_PrFlk	2_PrFlk	2_PrFlk	2_PrFlk
ENSG00000179818	ENST00000612430	PCBP1-AS1	2	chr2	ERpos	TRUE	BRCA_27388	_	_	_	_	_	13_QsLow
ENSG00000179818	ENST00000418308	PCBP1-AS1	2	chr2	ERpos	TRUE	BRCA_27397	1_PrAct	_	_	_	_	_
ENSG00000179818	ENST00000630283	PCBP1-AS1	2	chr2	ERpos	TRUE	BRCA_27397	_	2_PrFlk	2_PrFlk	2_PrFlk	2_PrFlk	2_PrFlk
ENSG00000179818	ENST00000629178	PCBP1-AS1	2	chr2	ERpos	FALSE	BRCA_27400	4_TxFlk	_	4_TxFlk	_	4_TxFlk	4_TxFlk
ENSG00000179818	ENST00000598586	PCBP1-AS1	2	chr2	ERpos	TRUE	NA	13_QsLow	13_QsLow	13_QsLow	13_QsLow	13_QsLow	13_QsLow
ENSG00000179818	ENST00000627542	PCBP1-AS1	2	chr2	ERpos	TRUE	BRCA_27397	1_PrAct	_	_	_	_	_
ENSG00000179818	ENST00000626574	PCBP1-AS1	2	chr2	ERpos	TRUE	BRCA_27397	1_PrAct	_	_	_	_	_
ENSG00000179818	ENST00000630685	PCBP1-AS1	2	chr2	ERpos	TRUE	BRCA_27395	_	_	_	2_PrFlk	_	_
ENSG00000179818	ENST00000629485	PCBP1-AS1	2	chr2	ERpos	TRUE	BRCA_27396	_	_	_	2_PrFlk	_	_
ENSG00000179818	ENST00000596028	PCBP1-AS1	2	chr2	ERpos	FALSE	BRCA_27401	4_TxFlk	_	4_TxFlk	_	4_TxFlk	4_TxFlk
ENSG00000179818	ENST00000601431	PCBP1-AS1	2	chr2	ERpos	TRUE	NA	3_TxAct	3_TxAct	_	3_TxAct	3_TxAct	3_TxAct
ENSG00000179818	ENST00000452431	PCBP1-AS1	2	chr2	ERpos	FALSE	BRCA_27402	_	_	_	2_PrFlk	_	_
ENSG00000179818	ENST00000629374	PCBP1-AS1	2	chr2	ERpos	TRUE	BRCA_27396	2_PrFlk	_	2_PrFlk	2_PrFlk	_	2_PrFlk
ENSG00000179818	ENST00000423402	PCBP1-AS1	2	chr2	ERpos	FALSE	BRCA_27399	1_PrAct	1_PrAct	1_PrAct	1_PrAct	1_PrAct	1_PrAct
ENSG00000179818	ENST00000411429	PCBP1-AS1	2	chr2	ERpos	TRUE	BRCA_27397	1_PrAct	_	_	_	_	_
ENSG00000179818	ENST00000420309	PCBP1-AS1	2	chr2	ERpos	TRUE	BRCA_27397	1_PrAct	_	_	_	_	_
ENSG00000179818	ENST00000629188	PCBP1-AS1	2	chr2	ERpos	FALSE	BRCA_27401	4_TxFlk	_	4_TxFlk	_	4_TxFlk	4_TxFlk
ENSG00000179818	ENST00000434781	PCBP1-AS1	2	chr2	ERpos	FALSE	BRCA_27398	1_PrAct	1_PrAct	1_PrAct	1_PrAct	1_PrAct	1_PrAct
ENSG00000179818	ENST00000626162	PCBP1-AS1	2	chr2	ERpos	TRUE	BRCA_27397	1_PrAct	_	_	_	_	_
ENSG00000179818	ENST00000612876	PCBP1-AS1	2	chr2	ERpos	TRUE	NA	_	_	_	_	12_Htchr	_
ENSG00000179818	ENST00000415742	PCBP1-AS1	2	chr2	ERpos	TRUE	BRCA_27396	_	2_PrFlk	2_PrFlk	2_PrFlk	2_PrFlk	2_PrFlk
ENSG00000179818	ENST00000627540	PCBP1-AS1	2	chr2	ERpos	TRUE	BRCA_27397	1_PrAct	_	_	_	_	_
ENSG00000179818	ENST00000628263	PCBP1-AS1	2	chr2	ERpos	TRUE	BRCA_27397	1_PrAct	_	_	_	_	_
ENSG00000179818	ENST00000457770	PCBP1-AS1	2	chr2	ERpos	TRUE	BRCA_27397	1_PrAct	_	_	_	_	_
ENSG00000179818	ENST00000416395	PCBP1-AS1	2	chr2	ERpos	TRUE	BRCA_27397	_	2_PrFlk	2_PrFlk	2_PrFlk	2_PrFlk	2_PrFlk
ENSG00000179818	ENST00000625955	PCBP1-AS1	2	chr2	ERpos	TRUE	NA	3_TxAct	3_TxAct	3_TxAct	3_TxAct	3_TxAct	3_TxAct
ENSG00000179818	ENST00000366234	PCBP1-AS1	2	chr2	ERpos	TRUE	BRCA_27398	1_PrAct	1_PrAct	1_PrAct	1_PrAct	1_PrAct	_
ENSG00000179818	ENST00000630520	PCBP1-AS1	2	chr2	ERpos	TRUE	BRCA_27396	_	2_PrFlk	2_PrFlk	2_PrFlk	2_PrFlk	2_PrFlk
ENSG00000179818	ENST00000626509	PCBP1-AS1	2	chr2	ERpos	TRUE	BRCA_27394	_	_	3_TxAct	_	_	_
ENSG00000179818	ENST00000599427	PCBP1-AS1	2	chr2	ERpos	TRUE	NA	3_TxAct	3_TxAct	_	3_TxAct	3_TxAct	3_TxAct
ENSG00000179818	ENST00000597318	PCBP1-AS1	2	chr2	ERpos	TRUE	BRCA_27391	_	_	13_QsLow	_	_	_
ENSG00000179818	ENST00000625518	PCBP1-AS1	2	chr2	ERpos	FALSE	BRCA_27400	4_TxFlk	_	4_TxFlk	_	4_TxFlk	4_TxFlk
ENSG00000179818	ENST00000425333	PCBP1-AS1	2	chr2	ERpos	FALSE	BRCA_27398	1_PrAct	1_PrAct	1_PrAct	1_PrAct	1_PrAct	1_PrAct
ENSG00000179818	ENST00000425601	PCBP1-AS1	2	chr2	ERpos	TRUE	BRCA_27397	1_PrAct	_	_	_	_	_
ENSG00000179818	ENST00000429599	PCBP1-AS1	2	chr2	ERpos	TRUE	BRCA_27397	1_PrAct	_	_	_	_	_
ENSG00000179818	ENST00000449178	PCBP1-AS1	2	chr2	ERpos	TRUE	BRCA_27397	1_PrAct	_	_	_	_	_
ENSG00000179818	ENST00000458686	PCBP1-AS1	2	chr2	ERpos	TRUE	BRCA_27397	_	2_PrFlk	2_PrFlk	2_PrFlk	2_PrFlk	2_PrFlk
ENSG00000179818	ENST00000421843	PCBP1-AS1	2	chr2	ERpos	TRUE	BRCA_27397	1_PrAct	_	_	_	_	_
ENSG00000179818	ENST00000432604	PCBP1-AS1	2	chr2	ERpos	TRUE	BRCA_27397	1_PrAct	_	_	_	_	_
ENSG00000179818	ENST00000421255	PCBP1-AS1	2	chr2	ERpos	TRUE	BRCA_27395	_	_	_	2_PrFlk	_	_
ENSG00000179818	ENST00000422515	PCBP1-AS1	2	chr2	ERpos	TRUE	BRCA_27397	1_PrAct	_	_	_	_	_
ENSG00000179818	ENST00000413069	PCBP1-AS1	2	chr2	ERpos	TRUE	BRCA_27397	1_PrAct	_	_	1_PrAct	_	_
ENSG00000179818	ENST00000627487	PCBP1-AS1	2	chr2	ERpos	TRUE	BRCA_27397	_	2_PrFlk	2_PrFlk	2_PrFlk	2_PrFlk	2_PrFlk
ENSG00000179818	ENST00000627019	PCBP1-AS1	2	chr2	ERpos	TRUE	BRCA_27390	_	_	_	_	_	3_TxAct
ENSG00000179818	ENST00000458698	PCBP1-AS1	2	chr2	ERpos	FALSE	BRCA_27398	1_PrAct	1_PrAct	1_PrAct	1_PrAct	1_PrAct	1_PrAct
ENSG00000179818	ENST00000603347	PCBP1-AS1	2	chr2	ERpos	TRUE	NA	3_TxAct	3_TxAct	3_TxAct	3_TxAct	3_TxAct	3_TxAct
ENSG00000179818	ENST00000604346	PCBP1-AS1	2	chr2	ERpos	TRUE	NA	3_TxAct	3_TxAct	_	_	3_TxAct	3_TxAct
ENSG00000179818	ENST00000413791	PCBP1-AS1	2	chr2	ERpos	FALSE	BRCA_27399	1_PrAct	1_PrAct	1_PrAct	1_PrAct	1_PrAct	1_PrAct
ENSG00000179818	ENST00000416506	PCBP1-AS1	2	chr2	ERpos	TRUE	NA	3_TxAct	3_TxAct	3_TxAct	3_TxAct	3_TxAct	3_TxAct
ENSG00000179818	ENST00000439670	PCBP1-AS1	2	chr2	ERpos	TRUE	BRCA_27397	1_PrAct	_	_	1_PrAct	_	_
ENSG00000179818	ENST00000442040	PCBP1-AS1	2	chr2	ERpos	TRUE	BRCA_27397	1_PrAct	_	_	_	_	_
ENSG00000179818	ENST00000627155	PCBP1-AS1	2	chr2	ERpos	TRUE	BRCA_27391	_	_	13_QsLow	_	13_QsLow	_
ENSG00000179818	ENST00000609543	PCBP1-AS1	2	chr2	ERpos	TRUE	NA	3_TxAct	3_TxAct	3_TxAct	3_TxAct	3_TxAct	3_TxAct
ENSG00000179818	ENST00000612202	PCBP1-AS1	2	chr2	ERpos	TRUE	NA	3_TxAct	3_TxAct	3_TxAct	3_TxAct	3_TxAct	3_TxAct
ENSG00000179818	ENST00000614826	PCBP1-AS1	2	chr2	ERpos	TRUE	NA	3_TxAct	3_TxAct	_	3_TxAct	3_TxAct	3_TxAct
ENSG00000179818	ENST00000444410	PCBP1-AS1	2	chr2	ERpos	TRUE	BRCA_27396	_	_	_	2_PrFlk	_	_
ENSG00000179818	ENST00000625788	PCBP1-AS1	2	chr2	ERpos	TRUE	BRCA_27396	2_PrFlk	_	2_PrFlk	2_PrFlk	_	2_PrFlk
ENSG00000179818	ENST00000629825	PCBP1-AS1	2	chr2	ERpos	TRUE	BRCA_27396	_	2_PrFlk	2_PrFlk	2_PrFlk	2_PrFlk	2_PrFlk
ENSG00000179818	ENST00000601396	PCBP1-AS1	2	chr2	ERpos	TRUE	BRCA_27397	1_PrAct	_	_	_	_	_
ENSG00000179818	ENST00000444320	PCBP1-AS1	2	chr2	ERpos	TRUE	BRCA_27397	1_PrAct	_	_	_	_	_
ENSG00000179818	ENST00000626558	PCBP1-AS1	2	chr2	ERpos	TRUE	BRCA_27396	_	2_PrFlk	2_PrFlk	2_PrFlk	2_PrFlk	2_PrFlk
ENSG00000179818	ENST00000630377	PCBP1-AS1	2	chr2	ERpos	TRUE	BRCA_27397	1_PrAct	_	_	1_PrAct	_	_
ENSG00000179818	ENST00000601494	PCBP1-AS1	2	chr2	ERpos	TRUE	NA	3_TxAct	3_TxAct	_	_	3_TxAct	3_TxAct
ENSG00000179818	ENST00000602091	PCBP1-AS1	2	chr2	ERpos	TRUE	NA	3_TxAct	3_TxAct	3_TxAct	3_TxAct	3_TxAct	_
ENSG00000179818	ENST00000596573	PCBP1-AS1	2	chr2	ERpos	TRUE	BRCA_27398	1_PrAct	1_PrAct	1_PrAct	1_PrAct	1_PrAct	_
ENSG00000179818	ENST00000594548	PCBP1-AS1	2	chr2	ERpos	FALSE	BRCA_27399	1_PrAct	1_PrAct	1_PrAct	1_PrAct	1_PrAct	1_PrAct
ENSG00000179818	ENST00000600002	PCBP1-AS1	2	chr2	ERpos	TRUE	NA	3_TxAct	3_TxAct	3_TxAct	3_TxAct	3_TxAct	_
ENSG00000179818	ENST00000601395	PCBP1-AS1	2	chr2	ERpos	TRUE	BRCA_27392	13_QsLow	_	13_QsLow	_	_	_
ENSG00000179818	ENST00000595459	PCBP1-AS1	2	chr2	ERpos	TRUE	BRCA_27396	_	_	2_PrFlk	2_PrFlk	_	2_PrFlk
ENSG00000179818	ENST00000437456	PCBP1-AS1	2	chr2	ERpos	TRUE	BRCA_27397	1_PrAct	_	_	_	_	_
ENSG00000179818	ENST00000416068	PCBP1-AS1	2	chr2	ERpos	TRUE	BRCA_27397	1_PrAct	_	_	_	_	_
ENSG00000179818	ENST00000629943	PCBP1-AS1	2	chr2	ERpos	TRUE	BRCA_27396	_	2_PrFlk	2_PrFlk	2_PrFlk	2_PrFlk	2_PrFlk
ENSG00000179818	ENST00000415060	PCBP1-AS1	2	chr2	ERpos	TRUE	BRCA_27396	2_PrFlk	_	2_PrFlk	2_PrFlk	_	2_PrFlk
ENSG00000179818	ENST00000628102	PCBP1-AS1	2	chr2	ERpos	TRUE	NA	3_TxAct	3_TxAct	3_TxAct	_	3_TxAct	_
ENSG00000179818	ENST00000630206	PCBP1-AS1	2	chr2	ERpos	TRUE	BRCA_27396	_	_	_	2_PrFlk	_	_
ENSG00000179818	ENST00000627528	PCBP1-AS1	2	chr2	ERpos	TRUE	BRCA_27397	_	2_PrFlk	2_PrFlk	2_PrFlk	2_PrFlk	2_PrFlk
ENSG00000179818	ENST00000625257	PCBP1-AS1	2	chr2	ERpos	TRUE	BRCA_27397	1_PrAct	_	_	_	_	_
ENSG00000179818	ENST00000596665	PCBP1-AS1	2	chr2	ERpos	TRUE	BRCA_27397	1_PrAct	_	_	_	_	_
ENSG00000179818	ENST00000439892	PCBP1-AS1	2	chr2	ERpos	TRUE	BRCA_27397	_	2_PrFlk	2_PrFlk	2_PrFlk	2_PrFlk	2_PrFlk
ENSG00000179818	ENST00000609075	PCBP1-AS1	2	chr2	ERpos	TRUE	BRCA_27397	1_PrAct	_	_	_	_	_
ENSG00000179818	ENST00000628757	PCBP1-AS1	2	chr2	ERpos	TRUE	BRCA_27396	_	2_PrFlk	2_PrFlk	2_PrFlk	2_PrFlk	2_PrFlk
ENSG00000179818	ENST00000625724	PCBP1-AS1	2	chr2	ERpos	TRUE	BRCA_27396	_	_	_	2_PrFlk	_	_
ENSG00000179818	ENST00000437019	PCBP1-AS1	2	chr2	ERpos	TRUE	BRCA_27396	_	2_PrFlk	2_PrFlk	2_PrFlk	2_PrFlk	2_PrFlk
ENSG00000179818	ENST00000610168	PCBP1-AS1	2	chr2	ERpos	TRUE	BRCA_27397	1_PrAct	_	_	_	_	_
ENSG00000179818	ENST00000424748	PCBP1-AS1	2	chr2	ERpos	TRUE	BRCA_27405	_	_	13_QsLow	13_QsLow	13_QsLow	_
ENSG00000179818	ENST00000457870	PCBP1-AS1	2	chr2	ERpos	TRUE	BRCA_27405	_	_	13_QsLow	13_QsLow	13_QsLow	_
ENSG00000179818	ENST00000442326	PCBP1-AS1	2	chr2	ERpos	TRUE	NA	13_QsLow	13_QsLow	13_QsLow	13_QsLow	13_QsLow	13_QsLow
ENSG00000181798	ENST00000313064	LINC00471	2	chr2	ERpos	TRUE	BRCA_36252	1_PrAct	1_PrAct	1_PrAct	1_PrAct	1_PrAct	1_PrAct
ENSG00000196096	ENST00000360083	AC079610.1	2	chr2	ERpos	FALSE	BRCA_34953	1_PrAct	_	_	1_PrAct	1_PrAct	1_PrAct
ENSG00000203327	ENST00000366153	AC012358.1	2	chr2	ERpos	FALSE	NA	13_QsLow	13_QsLow	13_QsLow	_	13_QsLow	13_QsLow
ENSG00000203635	ENST00000366424	AC144450.1	2	chr2	ERpos	TRUE	BRCA_21750	1_PrAct	_	1_PrAct	_	_	_
ENSG00000205054	ENST00000427020	LINC01121	2	chr2	ERpos	TRUE	NA	13_QsLow	13_QsLow	13_QsLow	13_QsLow	13_QsLow	13_QsLow
ENSG00000205054	ENST00000413669	LINC01121	2	chr2	ERpos	TRUE	NA	13_QsLow	13_QsLow	13_QsLow	_	13_QsLow	_
ENSG00000205054	ENST00000378479	LINC01121	2	chr2	ERpos	TRUE	NA	13_QsLow	13_QsLow	13_QsLow	13_QsLow	13_QsLow	13_QsLow
ENSG00000205054	ENST00000454673	LINC01121	2	chr2	ERpos	TRUE	NA	13_QsLow	13_QsLow	13_QsLow	13_QsLow	13_QsLow	13_QsLow
ENSG00000205054	ENST00000430650	LINC01121	2	chr2	ERpos	TRUE	NA	_	12_Htchr	_	_	_	_
ENSG00000213963	ENST00000397057	AC019080.1	2	chr2	ERpos	FALSE	BRCA_33351	_	_	_	1_PrAct	_	1_PrAct
ENSG00000213963	ENST00000456746	AC019080.1	2	chr2	ERpos	FALSE	BRCA_33351	_	_	_	1_PrAct	_	1_PrAct
ENSG00000213963	ENST00000430416	AC019080.1	2	chr2	ERpos	FALSE	BRCA_33345	13_QsLow	13_QsLow	13_QsLow	_	_	_
ENSG00000213963	ENST00000627798	AC019080.1	2	chr2	ERpos	FALSE	NA	13_QsLow	13_QsLow	13_QsLow	_	13_QsLow	13_QsLow
ENSG00000213963	ENST00000625449	AC019080.1	2	chr2	ERpos	FALSE	NA	13_QsLow	13_QsLow	13_QsLow	_	13_QsLow	13_QsLow
ENSG00000213963	ENST00000443132	AC019080.1	2	chr2	ERpos	FALSE	NA	13_QsLow	13_QsLow	13_QsLow	_	13_QsLow	13_QsLow
ENSG00000213963	ENST00000447413	AC019080.1	2	chr2	ERpos	FALSE	BRCA_33351	_	_	_	1_PrAct	_	1_PrAct
ENSG00000213963	ENST00000611493	AC019080.1	2	chr2	ERpos	FALSE	NA	13_QsLow	13_QsLow	13_QsLow	13_QsLow	13_QsLow	13_QsLow
ENSG00000218416	ENST00000471662	AC110619.1	2	chr2	ERpos	FALSE	NA	5_EhAct	_	5_EhAct	5_EhAct	_	5_EhAct
ENSG00000218416	ENST00000404327	AC110619.1	2	chr2	ERpos	FALSE	BRCA_37213	2_PrFlk	_	2_PrFlk	_	_	_
ENSG00000218416	ENST00000404891	AC110619.1	2	chr2	ERpos	FALSE	BRCA_37213	2_PrFlk	_	2_PrFlk	_	_	_
ENSG00000218416	ENST00000538012	AC110619.1	2	chr2	ERpos	FALSE	BRCA_37206	2_PrFlk	2_PrFlk	2_PrFlk	2_PrFlk	2_PrFlk	2_PrFlk
ENSG00000222020	ENST00000409526	AC062017.1	2	chr2	ERpos	FALSE	BRCA_37130	1_PrAct	1_PrAct	1_PrAct	1_PrAct	1_PrAct	1_PrAct
ENSG00000222020	ENST00000428471	AC062017.1	2	chr2	ERpos	FALSE	BRCA_37130	1_PrAct	1_PrAct	1_PrAct	1_PrAct	1_PrAct	1_PrAct
ENSG00000222020	ENST00000413029	AC062017.1	2	chr2	ERpos	FALSE	BRCA_37131	1_PrAct	1_PrAct	1_PrAct	1_PrAct	1_PrAct	1_PrAct
ENSG00000222033	ENST00000409786	LINC01124	2	chr2	ERpos	TRUE	BRCA_32858	_	_	_	_	_	2_PrFlk
ENSG00000223960	ENST00000420672	AC009948.1	2	chr2	ERpos	TRUE	BRCA_33406	_	_	_	1_PrAct	_	_
ENSG00000223960	ENST00000454488	AC009948.1	2	chr2	ERpos	TRUE	BRCA_33406	_	_	_	1_PrAct	_	_
ENSG00000223960	ENST00000450044	AC009948.1	2	chr2	ERpos	TRUE	BRCA_33406	_	_	_	1_PrAct	_	_
ENSG00000223960	ENST00000442036	AC009948.1	2	chr2	ERpos	TRUE	BRCA_33406	_	_	_	1_PrAct	_	_
ENSG00000223960	ENST00000453026	AC009948.1	2	chr2	ERpos	TRUE	BRCA_33406	_	_	_	1_PrAct	_	_
ENSG00000223960	ENST00000436616	AC009948.1	2	chr2	ERpos	TRUE	BRCA_33406	_	_	_	1_PrAct	_	_
ENSG00000223960	ENST00000415236	AC009948.1	2	chr2	ERpos	TRUE	BRCA_33406	_	_	_	1_PrAct	_	_
ENSG00000224043	ENST00000392929	CCNT2-AS1	2	chr2	ERpos	FALSE	BRCA_31364	1_PrAct	1_PrAct	1_PrAct	1_PrAct	1_PrAct	1_PrAct
ENSG00000224043	ENST00000413962	CCNT2-AS1	2	chr2	ERpos	FALSE	BRCA_31364	1_PrAct	1_PrAct	1_PrAct	1_PrAct	1_PrAct	1_PrAct
ENSG00000224043	ENST00000428857	CCNT2-AS1	2	chr2	ERpos	FALSE	BRCA_31364	1_PrAct	1_PrAct	1_PrAct	1_PrAct	1_PrAct	1_PrAct
ENSG00000224087	ENST00000433507	AC018865.1	2	chr2	ERpos	FALSE	NA	13_QsLow	13_QsLow	13_QsLow	_	_	13_QsLow
ENSG00000224132	ENST00000445534	AC112715.1	2	chr2	ERpos	TRUE	NA	13_QsLow	13_QsLow	13_QsLow	_	13_QsLow	_
ENSG00000224152	ENST00000418474	AC009506.1	2	chr2	ERpos	FALSE	BRCA_32321	1_PrAct	_	_	1_PrAct	1_PrAct	1_PrAct
ENSG00000224165	ENST00000421904	DNAJC27-AS1	2	chr2	ERpos	FALSE	BRCA_23578	_	_	_	1_PrAct	_	_
ENSG00000224165	ENST00000451291	DNAJC27-AS1	2	chr2	ERpos	FALSE	BRCA_23578	_	_	_	1_PrAct	1_PrAct	_
ENSG00000224165	ENST00000445389	DNAJC27-AS1	2	chr2	ERpos	FALSE	BRCA_23579	1_PrAct	1_PrAct	1_PrAct	1_PrAct	1_PrAct	1_PrAct
ENSG00000224165	ENST00000434897	DNAJC27-AS1	2	chr2	ERpos	FALSE	BRCA_23579	1_PrAct	1_PrAct	1_PrAct	1_PrAct	1_PrAct	1_PrAct
ENSG00000224165	ENST00000428614	DNAJC27-AS1	2	chr2	ERpos	FALSE	BRCA_23579	1_PrAct	1_PrAct	1_PrAct	1_PrAct	1_PrAct	1_PrAct
ENSG00000224165	ENST00000422449	DNAJC27-AS1	2	chr2	ERpos	FALSE	BRCA_23579	1_PrAct	1_PrAct	1_PrAct	1_PrAct	1_PrAct	1_PrAct
ENSG00000224165	ENST00000421842	DNAJC27-AS1	2	chr2	ERpos	FALSE	BRCA_23579	1_PrAct	1_PrAct	1_PrAct	1_PrAct	1_PrAct	1_PrAct
ENSG00000224189	ENST00000413969	HAGLR	2	chr2	ERpos	TRUE	BRCA_33261	NA	NA	NA	NA	NA	NA
ENSG00000224189	ENST00000452365	HAGLR	2	chr2	ERpos	FALSE	BRCA_33263	_	2_PrFlk	2_PrFlk	_	_	2_PrFlk
ENSG00000224189	ENST00000416928	HAGLR	2	chr2	ERpos	TRUE	BRCA_33261	NA	NA	NA	NA	NA	NA
ENSG00000224189	ENST00000642267	HAGLR	2	chr2	ERpos	FALSE	BRCA_33263	_	2_PrFlk	2_PrFlk	_	_	2_PrFlk
ENSG00000224189	ENST00000643050	HAGLR	2	chr2	ERpos	FALSE	BRCA_33263	_	2_PrFlk	2_PrFlk	_	_	2_PrFlk
ENSG00000224189	ENST00000644334	HAGLR	2	chr2	ERpos	FALSE	BRCA_33263	_	13_QsLow	_	_	_	_
ENSG00000224189	ENST00000645228	HAGLR	2	chr2	ERpos	FALSE	BRCA_33263	_	2_PrFlk	2_PrFlk	_	_	2_PrFlk
ENSG00000224189	ENST00000417086	HAGLR	2	chr2	ERpos	FALSE	BRCA_33263	_	2_PrFlk	2_PrFlk	_	_	2_PrFlk
ENSG00000224189	ENST00000436126	HAGLR	2	chr2	ERpos	FALSE	BRCA_33263	_	2_PrFlk	2_PrFlk	_	_	2_PrFlk
ENSG00000224189	ENST00000447538	HAGLR	2	chr2	ERpos	TRUE	BRCA_33261	NA	NA	NA	NA	NA	NA
ENSG00000224189	ENST00000549329	HAGLR	2	chr2	ERpos	TRUE	BRCA_33261	NA	NA	NA	NA	NA	NA
ENSG00000224189	ENST00000546798	HAGLR	2	chr2	ERpos	TRUE	BRCA_33261	NA	NA	NA	NA	NA	NA
ENSG00000224189	ENST00000552156	HAGLR	2	chr2	ERpos	TRUE	BRCA_33261	NA	NA	NA	NA	NA	NA
ENSG00000224189	ENST00000456876	HAGLR	2	chr2	ERpos	TRUE	BRCA_33261	NA	NA	NA	NA	NA	NA
ENSG00000224189	ENST00000547207	HAGLR	2	chr2	ERpos	TRUE	NA	_	_	_	10_WkRep	_	_
ENSG00000224189	ENST00000425005	HAGLR	2	chr2	ERpos	FALSE	BRCA_33263	_	2_PrFlk	2_PrFlk	_	_	2_PrFlk
ENSG00000224376	ENST00000415129	AC017104.1	2	chr2	ERpos	TRUE	BRCA_36237	13_QsLow	_	13_QsLow	13_QsLow	13_QsLow	_
ENSG00000224376	ENST00000418050	AC017104.1	2	chr2	ERpos	TRUE	NA	13_QsLow	13_QsLow	13_QsLow	13_QsLow	13_QsLow	_
ENSG00000224376	ENST00000454416	AC017104.1	2	chr2	ERpos	TRUE	NA	13_QsLow	13_QsLow	13_QsLow	13_QsLow	13_QsLow	_
ENSG00000224559	ENST00000431979	LINC01087	2	chr2	ERpos	TRUE	BRCA_31140	_	_	13_QsLow	13_QsLow	13_QsLow	_
ENSG00000224577	ENST00000443670	LINC01117	2	chr2	ERpos	TRUE	BRCA_33290	_	_	2_PrFlk	2_PrFlk	_	2_PrFlk
ENSG00000225062	ENST00000441749	CATIP-AS1	2	chr2	ERpos	FALSE	BRCA_35405	2_PrFlk	_	2_PrFlk	_	_	2_PrFlk
ENSG00000225062	ENST00000425481	CATIP-AS1	2	chr2	ERpos	FALSE	NA	_	_	13_QsLow	_	_	_
ENSG00000225234	ENST00000453806	TRAPPC12-AS1	2	chr2	ERpos	FALSE	NA	_	13_QsLow	_	13_QsLow	_	_
ENSG00000225953	ENST00000442967	SATB2-AS1	2	chr2	ERpos	FALSE	NA	_	_	_	_	_	2_PrFlk
ENSG00000225953	ENST00000441234	SATB2-AS1	2	chr2	ERpos	FALSE	NA	_	_	_	1_PrAct	_	_
ENSG00000225953	ENST00000450728	SATB2-AS1	2	chr2	ERpos	FALSE	NA	_	_	10_WkRep	_	_	_
ENSG00000225953	ENST00000446911	SATB2-AS1	2	chr2	ERpos	FALSE	NA	_	_	10_WkRep	_	_	_
ENSG00000225953	ENST00000416200	SATB2-AS1	2	chr2	ERpos	FALSE	NA	_	_	10_WkRep	_	_	_
ENSG00000225963	ENST00000628587	AC009950.1	2	chr2	ERpos	TRUE	NA	_	_	_	_	12_Htchr	_
ENSG00000225963	ENST00000454058	AC009950.1	2	chr2	ERpos	TRUE	NA	13_QsLow	13_QsLow	13_QsLow	13_QsLow	13_QsLow	13_QsLow
ENSG00000225963	ENST00000625550	AC009950.1	2	chr2	ERpos	TRUE	NA	13_QsLow	13_QsLow	13_QsLow	13_QsLow	13_QsLow	13_QsLow
ENSG00000225963	ENST00000630748	AC009950.1	2	chr2	ERpos	TRUE	NA	13_QsLow	13_QsLow	13_QsLow	13_QsLow	13_QsLow	13_QsLow
ENSG00000225963	ENST00000626428	AC009950.1	2	chr2	ERpos	TRUE	NA	13_QsLow	13_QsLow	13_QsLow	13_QsLow	13_QsLow	13_QsLow
ENSG00000225963	ENST00000445199	AC009950.1	2	chr2	ERpos	TRUE	NA	13_QsLow	13_QsLow	13_QsLow	13_QsLow	13_QsLow	13_QsLow
ENSG00000225963	ENST00000625295	AC009950.1	2	chr2	ERpos	TRUE	NA	13_QsLow	13_QsLow	13_QsLow	13_QsLow	13_QsLow	13_QsLow
ENSG00000225963	ENST00000609120	AC009950.1	2	chr2	ERpos	TRUE	NA	13_QsLow	13_QsLow	_	13_QsLow	13_QsLow	13_QsLow
ENSG00000225963	ENST00000595586	AC009950.1	2	chr2	ERpos	FALSE	NA	13_QsLow	13_QsLow	_	_	13_QsLow	13_QsLow
ENSG00000225963	ENST00000594622	AC009950.1	2	chr2	ERpos	FALSE	NA	_	13_QsLow	_	_	13_QsLow	_
ENSG00000225963	ENST00000600787	AC009950.1	2	chr2	ERpos	FALSE	NA	_	13_QsLow	_	_	13_QsLow	_
ENSG00000226087	ENST00000444361	AC073283.2	2	chr2	ERpos	TRUE	BRCA_25813	5_EhAct	5_EhAct	5_EhAct	5_EhAct	5_EhAct	5_EhAct
ENSG00000226087	ENST00000426892	AC073283.2	2	chr2	ERpos	TRUE	BRCA_25814	_	_	_	13_QsLow	13_QsLow	_
ENSG00000226266	ENST00000453016	AC009961.1	2	chr2	ERpos	FALSE	BRCA_32328	1_PrAct	1_PrAct	1_PrAct	1_PrAct	1_PrAct	1_PrAct
ENSG00000226266	ENST00000418770	AC009961.1	2	chr2	ERpos	TRUE	BRCA_32328	1_PrAct	1_PrAct	1_PrAct	1_PrAct	1_PrAct	1_PrAct
ENSG00000226266	ENST00000607836	AC009961.1	2	chr2	ERpos	FALSE	BRCA_32328	1_PrAct	1_PrAct	1_PrAct	1_PrAct	1_PrAct	1_PrAct
ENSG00000226276	ENST00000413311	AC093382.1	2	chr2	ERpos	TRUE	NA	_	_	_	_	13_QsLow	13_QsLow
ENSG00000226383	ENST00000635799	LINC01876	2	chr2	ERpos	TRUE	BRCA_32044	13_QsLow	13_QsLow	13_QsLow	13_QsLow	13_QsLow	13_QsLow
ENSG00000226383	ENST00000448255	LINC01876	2	chr2	ERpos	TRUE	NA	13_QsLow	13_QsLow	13_QsLow	13_QsLow	13_QsLow	13_QsLow
ENSG00000226383	ENST00000428651	LINC01876	2	chr2	ERpos	TRUE	NA	13_QsLow	13_QsLow	13_QsLow	13_QsLow	13_QsLow	13_QsLow
ENSG00000226383	ENST00000638047	LINC01876	2	chr2	ERpos	TRUE	BRCA_32044	13_QsLow	13_QsLow	13_QsLow	13_QsLow	13_QsLow	13_QsLow
ENSG00000226383	ENST00000637554	LINC01876	2	chr2	ERpos	TRUE	BRCA_32044	13_QsLow	13_QsLow	13_QsLow	13_QsLow	13_QsLow	13_QsLow
ENSG00000226383	ENST00000636956	LINC01876	2	chr2	ERpos	TRUE	BRCA_32044	13_QsLow	13_QsLow	13_QsLow	13_QsLow	13_QsLow	13_QsLow
ENSG00000226383	ENST00000637665	LINC01876	2	chr2	ERpos	TRUE	BRCA_32044	13_QsLow	13_QsLow	13_QsLow	13_QsLow	13_QsLow	13_QsLow
ENSG00000226383	ENST00000637476	LINC01876	2	chr2	ERpos	TRUE	BRCA_32044	13_QsLow	13_QsLow	13_QsLow	13_QsLow	13_QsLow	13_QsLow
ENSG00000226383	ENST00000637324	LINC01876	2	chr2	ERpos	TRUE	BRCA_32044	13_QsLow	13_QsLow	13_QsLow	13_QsLow	13_QsLow	13_QsLow
ENSG00000226508	ENST00000436841	LINC01918	2	chr2	ERpos	TRUE	NA	7_PrBiv	_	_	7_PrBiv	7_PrBiv	7_PrBiv
ENSG00000226508	ENST00000452037	LINC01918	2	chr2	ERpos	TRUE	NA	7_PrBiv	_	_	7_PrBiv	7_PrBiv	7_PrBiv
ENSG00000226508	ENST00000438148	LINC01918	2	chr2	ERpos	TRUE	NA	7_PrBiv	_	_	7_PrBiv	7_PrBiv	7_PrBiv
ENSG00000226853	ENST00000444196	AC010894.2	2	chr2	ERpos	FALSE	BRCA_33168	1_PrAct	1_PrAct	1_PrAct	1_PrAct	1_PrAct	1_PrAct
ENSG00000226853	ENST00000417038	AC010894.2	2	chr2	ERpos	FALSE	BRCA_33168	1_PrAct	1_PrAct	1_PrAct	1_PrAct	1_PrAct	1_PrAct
ENSG00000226853	ENST00000606406	AC010894.2	2	chr2	ERpos	TRUE	BRCA_33168	1_PrAct	1_PrAct	1_PrAct	1_PrAct	1_PrAct	1_PrAct
ENSG00000226994	ENST00000453451	AC012593.1	2	chr2	ERpos	TRUE	NA	_	_	10_WkRep	_	_	_
ENSG00000226994	ENST00000592523	AC012593.1	2	chr2	ERpos	TRUE	NA	_	_	_	12_Htchr	_	_
ENSG00000226994	ENST00000588944	AC012593.1	2	chr2	ERpos	TRUE	NA	_	_	_	12_Htchr	_	_
ENSG00000226994	ENST00000585391	AC012593.1	2	chr2	ERpos	TRUE	NA	_	_	_	12_Htchr	_	_
ENSG00000226994	ENST00000591221	AC012593.1	2	chr2	ERpos	TRUE	NA	_	_	_	12_Htchr	_	_
ENSG00000226994	ENST00000586769	AC012593.1	2	chr2	ERpos	TRUE	NA	_	_	_	12_Htchr	_	_
ENSG00000226994	ENST00000588650	AC012593.1	2	chr2	ERpos	TRUE	NA	_	_	_	12_Htchr	_	_
ENSG00000226994	ENST00000587791	AC012593.1	2	chr2	ERpos	TRUE	NA	_	_	10_WkRep	_	_	_
ENSG00000226994	ENST00000626243	AC012593.1	2	chr2	ERpos	TRUE	NA	13_QsLow	13_QsLow	13_QsLow	13_QsLow	13_QsLow	13_QsLow
ENSG00000226994	ENST00000627509	AC012593.1	2	chr2	ERpos	TRUE	NA	13_QsLow	13_QsLow	13_QsLow	13_QsLow	13_QsLow	13_QsLow
ENSG00000226994	ENST00000625996	AC012593.1	2	chr2	ERpos	TRUE	NA	13_QsLow	13_QsLow	13_QsLow	_	13_QsLow	13_QsLow
ENSG00000226994	ENST00000627058	AC012593.1	2	chr2	ERpos	TRUE	NA	13_QsLow	13_QsLow	13_QsLow	_	13_QsLow	13_QsLow
ENSG00000226994	ENST00000587255	AC012593.1	2	chr2	ERpos	TRUE	NA	13_QsLow	13_QsLow	13_QsLow	_	13_QsLow	13_QsLow
ENSG00000226994	ENST00000586952	AC012593.1	2	chr2	ERpos	TRUE	NA	13_QsLow	13_QsLow	13_QsLow	_	13_QsLow	13_QsLow
ENSG00000226994	ENST00000606126	AC012593.1	2	chr2	ERpos	TRUE	NA	13_QsLow	13_QsLow	13_QsLow	_	13_QsLow	13_QsLow
ENSG00000226994	ENST00000626183	AC012593.1	2	chr2	ERpos	TRUE	NA	13_QsLow	13_QsLow	13_QsLow	_	13_QsLow	13_QsLow
ENSG00000227308	ENST00000607654	AC009502.1	2	chr2	ERpos	TRUE	BRCA_35602	1_PrAct	_	1_PrAct	_	1_PrAct	1_PrAct
ENSG00000227308	ENST00000606673	AC009502.1	2	chr2	ERpos	TRUE	BRCA_35602	1_PrAct	_	1_PrAct	_	1_PrAct	1_PrAct
ENSG00000227308	ENST00000416861	AC009502.1	2	chr2	ERpos	TRUE	BRCA_35603	13_QsLow	_	_	_	_	_
ENSG00000227308	ENST00000442416	AC009502.1	2	chr2	ERpos	TRUE	NA	13_QsLow	13_QsLow	13_QsLow	_	13_QsLow	13_QsLow
ENSG00000227359	ENST00000424612	AC017074.1	2	chr2	ERpos	TRUE	NA	_	13_QsLow	13_QsLow	_	13_QsLow	13_QsLow
ENSG00000227403	ENST00000439050	LINC01806	2	chr2	ERpos	TRUE	BRCA_32491	_	_	13_QsLow	_	_	_
ENSG00000227403	ENST00000436506	LINC01806	2	chr2	ERpos	TRUE	BRCA_32491	_	_	13_QsLow	_	_	_
ENSG00000227617	ENST00000425636	CERS6-AS1	2	chr2	ERpos	FALSE	NA	_	_	_	10_WkRep	_	_
ENSG00000227617	ENST00000627467	CERS6-AS1	2	chr2	ERpos	TRUE	NA	13_QsLow	13_QsLow	13_QsLow	13_QsLow	13_QsLow	13_QsLow
ENSG00000227617	ENST00000594941	CERS6-AS1	2	chr2	ERpos	FALSE	NA	_	_	_	10_WkRep	_	_
ENSG00000227617	ENST00000609665	CERS6-AS1	2	chr2	ERpos	FALSE	NA	_	_	_	10_WkRep	_	_
ENSG00000227617	ENST00000600693	CERS6-AS1	2	chr2	ERpos	TRUE	NA	13_QsLow	13_QsLow	13_QsLow	13_QsLow	13_QsLow	13_QsLow
ENSG00000227617	ENST00000599361	CERS6-AS1	2	chr2	ERpos	FALSE	NA	_	_	_	10_WkRep	_	_
ENSG00000227617	ENST00000609766	CERS6-AS1	2	chr2	ERpos	FALSE	NA	_	_	_	10_WkRep	_	_
ENSG00000227617	ENST00000607993	CERS6-AS1	2	chr2	ERpos	FALSE	NA	_	_	_	10_WkRep	_	_
ENSG00000227617	ENST00000614990	CERS6-AS1	2	chr2	ERpos	FALSE	NA	_	_	_	10_WkRep	_	_
ENSG00000227617	ENST00000599755	CERS6-AS1	2	chr2	ERpos	FALSE	NA	_	_	_	10_WkRep	_	_
ENSG00000227617	ENST00000594898	CERS6-AS1	2	chr2	ERpos	FALSE	NA	_	_	_	10_WkRep	_	_
ENSG00000227946	ENST00000420509	AC007383.2	2	chr2	ERpos	FALSE	BRCA_34669	1_PrAct	_	_	1_PrAct	_	_
ENSG00000227946	ENST00000435627	AC007383.2	2	chr2	ERpos	FALSE	BRCA_34670	1_PrAct	1_PrAct	1_PrAct	1_PrAct	1_PrAct	1_PrAct
ENSG00000228043	ENST00000431985	AC114763.1	2	chr2	ERpos	FALSE	BRCA_31529	1_PrAct	1_PrAct	1_PrAct	1_PrAct	1_PrAct	1_PrAct
ENSG00000228043	ENST00000414911	AC114763.1	2	chr2	ERpos	FALSE	BRCA_31529	1_PrAct	1_PrAct	1_PrAct	1_PrAct	1_PrAct	1_PrAct
ENSG00000228613	ENST00000438247	AC141930.1	2	chr2	ERpos	TRUE	NA	_	_	_	_	13_QsLow	_
ENSG00000228950	ENST00000448241	AC023137.1	2	chr2	ERpos	TRUE	BRCA_23306	_	_	_	_	_	13_QsLow
ENSG00000229056	ENST00000430904	AC020571.1	2	chr2	ERpos	FALSE	BRCA_34075	13_QsLow	13_QsLow	_	_	13_QsLow	_
ENSG00000229056	ENST00000433933	AC020571.1	2	chr2	ERpos	FALSE	BRCA_34075	13_QsLow	_	_	_	13_QsLow	_
ENSG00000229056	ENST00000605907	AC020571.1	2	chr2	ERpos	FALSE	BRCA_34075	13_QsLow	_	_	_	13_QsLow	_
ENSG00000229122	ENST00000411862	AGBL5-IT1	2	chr2	ERpos	FALSE	NA	13_QsLow	13_QsLow	_	_	_	13_QsLow
ENSG00000229647	ENST00000440326	MYOSLID	2	chr2	ERpos	TRUE	BRCA_34712	13_QsLow	_	13_QsLow	_	_	_
ENSG00000229647	ENST00000430494	MYOSLID	2	chr2	ERpos	TRUE	BRCA_34712	13_QsLow	_	13_QsLow	_	_	_
ENSG00000230393	ENST00000434301	AC092667.1	2	chr2	ERpos	FALSE	BRCA_29153	_	1_PrAct	1_PrAct	_	_	_
ENSG00000230499	ENST00000451230	AC108463.2	2	chr2	ERpos	TRUE	NA	13_QsLow	13_QsLow	13_QsLow	13_QsLow	13_QsLow	13_QsLow
ENSG00000230606	ENST00000621982	AC092683.1	2	chr2	ERpos	TRUE	NA	13_QsLow	13_QsLow	13_QsLow	13_QsLow	13_QsLow	13_QsLow
ENSG00000230606	ENST00000620023	AC092683.1	2	chr2	ERpos	TRUE	NA	13_QsLow	13_QsLow	13_QsLow	13_QsLow	13_QsLow	13_QsLow
ENSG00000230606	ENST00000594050	AC092683.1	2	chr2	ERpos	TRUE	NA	13_QsLow	13_QsLow	13_QsLow	13_QsLow	13_QsLow	13_QsLow
ENSG00000230606	ENST00000610408	AC092683.1	2	chr2	ERpos	TRUE	NA	NA	NA	NA	NA	NA	NA
ENSG00000230606	ENST00000618277	AC092683.1	2	chr2	ERpos	TRUE	NA	13_QsLow	13_QsLow	13_QsLow	13_QsLow	13_QsLow	13_QsLow
ENSG00000230606	ENST00000616719	AC092683.1	2	chr2	ERpos	TRUE	NA	13_QsLow	13_QsLow	13_QsLow	13_QsLow	13_QsLow	13_QsLow
ENSG00000230606	ENST00000620051	AC092683.1	2	chr2	ERpos	TRUE	NA	13_QsLow	13_QsLow	13_QsLow	13_QsLow	13_QsLow	13_QsLow
ENSG00000230606	ENST00000607984	AC092683.1	2	chr2	ERpos	TRUE	NA	13_QsLow	13_QsLow	13_QsLow	13_QsLow	13_QsLow	13_QsLow
ENSG00000230606	ENST00000612970	AC092683.1	2	chr2	ERpos	TRUE	NA	13_QsLow	13_QsLow	13_QsLow	13_QsLow	13_QsLow	13_QsLow
ENSG00000230606	ENST00000431244	AC092683.1	2	chr2	ERpos	TRUE	NA	13_QsLow	13_QsLow	13_QsLow	13_QsLow	13_QsLow	13_QsLow
ENSG00000230606	ENST00000596026	AC092683.1	2	chr2	ERpos	TRUE	NA	13_QsLow	13_QsLow	13_QsLow	13_QsLow	_	13_QsLow
ENSG00000230606	ENST00000600957	AC092683.1	2	chr2	ERpos	TRUE	NA	13_QsLow	13_QsLow	13_QsLow	13_QsLow	13_QsLow	13_QsLow
ENSG00000230606	ENST00000616716	AC092683.1	2	chr2	ERpos	TRUE	NA	13_QsLow	13_QsLow	13_QsLow	13_QsLow	13_QsLow	13_QsLow
ENSG00000230606	ENST00000604397	AC092683.1	2	chr2	ERpos	TRUE	NA	13_QsLow	13_QsLow	13_QsLow	13_QsLow	13_QsLow	13_QsLow
ENSG00000230606	ENST00000620272	AC092683.1	2	chr2	ERpos	TRUE	NA	13_QsLow	13_QsLow	13_QsLow	13_QsLow	_	13_QsLow
ENSG00000230606	ENST00000609751	AC092683.1	2	chr2	ERpos	TRUE	NA	13_QsLow	13_QsLow	13_QsLow	13_QsLow	_	13_QsLow
ENSG00000230606	ENST00000430893	AC092683.1	2	chr2	ERpos	TRUE	NA	13_QsLow	13_QsLow	13_QsLow	13_QsLow	13_QsLow	13_QsLow
ENSG00000230651	ENST00000457647	RGPD4-AS1	2	chr2	ERpos	FALSE	NA	13_QsLow	13_QsLow	13_QsLow	13_QsLow	13_QsLow	13_QsLow
ENSG00000230651	ENST00000417284	RGPD4-AS1	2	chr2	ERpos	TRUE	NA	13_QsLow	13_QsLow	13_QsLow	13_QsLow	13_QsLow	13_QsLow
ENSG00000230651	ENST00000609354	RGPD4-AS1	2	chr2	ERpos	TRUE	NA	13_QsLow	13_QsLow	13_QsLow	13_QsLow	13_QsLow	13_QsLow
ENSG00000230651	ENST00000594764	RGPD4-AS1	2	chr2	ERpos	FALSE	NA	13_QsLow	13_QsLow	13_QsLow	13_QsLow	13_QsLow	13_QsLow
ENSG00000230651	ENST00000593452	RGPD4-AS1	2	chr2	ERpos	FALSE	NA	13_QsLow	13_QsLow	13_QsLow	13_QsLow	13_QsLow	13_QsLow
ENSG00000230651	ENST00000609972	RGPD4-AS1	2	chr2	ERpos	TRUE	NA	13_QsLow	13_QsLow	13_QsLow	13_QsLow	13_QsLow	13_QsLow
ENSG00000230838	ENST00000415479	LINC01614	2	chr2	ERpos	TRUE	NA	13_QsLow	13_QsLow	13_QsLow	13_QsLow	13_QsLow	13_QsLow
ENSG00000231189	ENST00000422118	AC013448.1	2	chr2	ERpos	TRUE	NA	13_QsLow	13_QsLow	13_QsLow	13_QsLow	13_QsLow	13_QsLow
ENSG00000231312	ENST00000426083	AC007388.1	2	chr2	ERpos	FALSE	BRCA_24951	1_PrAct	_	1_PrAct	1_PrAct	_	_
ENSG00000231312	ENST00000443038	AC007388.1	2	chr2	ERpos	FALSE	BRCA_24952	1_PrAct	1_PrAct	1_PrAct	1_PrAct	1_PrAct	1_PrAct
ENSG00000231312	ENST00000422128	AC007388.1	2	chr2	ERpos	FALSE	BRCA_24952	1_PrAct	1_PrAct	1_PrAct	1_PrAct	1_PrAct	1_PrAct
ENSG00000231312	ENST00000449569	AC007388.1	2	chr2	ERpos	FALSE	BRCA_24952	1_PrAct	1_PrAct	1_PrAct	1_PrAct	1_PrAct	1_PrAct
ENSG00000231312	ENST00000445520	AC007388.1	2	chr2	ERpos	FALSE	BRCA_24952	1_PrAct	1_PrAct	1_PrAct	1_PrAct	1_PrAct	1_PrAct
ENSG00000231312	ENST00000366187	AC007388.1	2	chr2	ERpos	TRUE	NA	13_QsLow	13_QsLow	13_QsLow	13_QsLow	13_QsLow	13_QsLow
ENSG00000231312	ENST00000446698	AC007388.1	2	chr2	ERpos	TRUE	NA	13_QsLow	13_QsLow	13_QsLow	13_QsLow	13_QsLow	13_QsLow
ENSG00000231312	ENST00000438649	AC007388.1	2	chr2	ERpos	TRUE	BRCA_24961	_	13_QsLow	_	_	_	_
ENSG00000231312	ENST00000425775	AC007388.1	2	chr2	ERpos	TRUE	BRCA_24963	5_EhAct	5_EhAct	5_EhAct	5_EhAct	5_EhAct	_
ENSG00000231312	ENST00000415640	AC007388.1	2	chr2	ERpos	TRUE	NA	13_QsLow	13_QsLow	13_QsLow	13_QsLow	13_QsLow	13_QsLow
ENSG00000231312	ENST00000451547	AC007388.1	2	chr2	ERpos	TRUE	NA	13_QsLow	13_QsLow	13_QsLow	13_QsLow	13_QsLow	13_QsLow
ENSG00000231482	ENST00000419028	AC141930.2	2	chr2	ERpos	TRUE	NA	13_QsLow	13_QsLow	_	_	13_QsLow	_
ENSG00000231898	ENST00000630367	AC012594.1	2	chr2	ERpos	FALSE	NA	_	13_QsLow	13_QsLow	_	13_QsLow	_
ENSG00000231898	ENST00000631172	AC012594.1	2	chr2	ERpos	FALSE	NA	_	13_QsLow	13_QsLow	_	13_QsLow	_
ENSG00000231898	ENST00000627884	AC012594.1	2	chr2	ERpos	FALSE	NA	_	13_QsLow	13_QsLow	_	13_QsLow	_
ENSG00000231898	ENST00000626776	AC012594.1	2	chr2	ERpos	FALSE	NA	_	13_QsLow	13_QsLow	_	13_QsLow	_
ENSG00000231898	ENST00000627387	AC012594.1	2	chr2	ERpos	FALSE	NA	_	13_QsLow	13_QsLow	_	13_QsLow	_
ENSG00000231898	ENST00000630561	AC012594.1	2	chr2	ERpos	FALSE	NA	_	13_QsLow	13_QsLow	_	13_QsLow	_
ENSG00000231898	ENST00000627332	AC012594.1	2	chr2	ERpos	FALSE	NA	_	13_QsLow	13_QsLow	_	13_QsLow	_
ENSG00000231898	ENST00000597915	AC012594.1	2	chr2	ERpos	FALSE	NA	_	13_QsLow	13_QsLow	_	13_QsLow	_
ENSG00000231898	ENST00000630277	AC012594.1	2	chr2	ERpos	FALSE	NA	_	13_QsLow	13_QsLow	_	13_QsLow	_
ENSG00000231898	ENST00000627454	AC012594.1	2	chr2	ERpos	FALSE	NA	_	13_QsLow	13_QsLow	_	13_QsLow	_
ENSG00000231898	ENST00000625384	AC012594.1	2	chr2	ERpos	FALSE	NA	_	13_QsLow	13_QsLow	_	_	_
ENSG00000231898	ENST00000625406	AC012594.1	2	chr2	ERpos	FALSE	NA	_	13_QsLow	13_QsLow	_	13_QsLow	_
ENSG00000231898	ENST00000629445	AC012594.1	2	chr2	ERpos	FALSE	NA	_	13_QsLow	13_QsLow	_	13_QsLow	_
ENSG00000231898	ENST00000630496	AC012594.1	2	chr2	ERpos	FALSE	NA	_	13_QsLow	13_QsLow	_	13_QsLow	_
ENSG00000231898	ENST00000595528	AC012594.1	2	chr2	ERpos	FALSE	NA	_	13_QsLow	13_QsLow	_	13_QsLow	_
ENSG00000231898	ENST00000631125	AC012594.1	2	chr2	ERpos	FALSE	NA	_	13_QsLow	13_QsLow	_	_	_
ENSG00000231898	ENST00000593578	AC012594.1	2	chr2	ERpos	FALSE	NA	_	13_QsLow	13_QsLow	_	13_QsLow	_
ENSG00000231898	ENST00000629973	AC012594.1	2	chr2	ERpos	FALSE	NA	_	13_QsLow	13_QsLow	_	13_QsLow	_
ENSG00000231898	ENST00000625454	AC012594.1	2	chr2	ERpos	FALSE	NA	_	13_QsLow	13_QsLow	_	_	_
ENSG00000231898	ENST00000630733	AC012594.1	2	chr2	ERpos	FALSE	NA	_	13_QsLow	13_QsLow	_	_	_
ENSG00000231898	ENST00000626351	AC012594.1	2	chr2	ERpos	FALSE	NA	_	13_QsLow	13_QsLow	_	13_QsLow	_
ENSG00000231898	ENST00000594762	AC012594.1	2	chr2	ERpos	FALSE	NA	_	13_QsLow	13_QsLow	_	13_QsLow	_
ENSG00000231898	ENST00000599635	AC012594.1	2	chr2	ERpos	FALSE	NA	_	13_QsLow	13_QsLow	_	13_QsLow	_
ENSG00000231898	ENST00000600436	AC012594.1	2	chr2	ERpos	FALSE	NA	_	13_QsLow	13_QsLow	_	13_QsLow	_
ENSG00000231898	ENST00000593861	AC012594.1	2	chr2	ERpos	FALSE	NA	_	13_QsLow	13_QsLow	_	13_QsLow	_
ENSG00000231898	ENST00000625440	AC012594.1	2	chr2	ERpos	FALSE	NA	_	13_QsLow	13_QsLow	_	13_QsLow	_
ENSG00000231898	ENST00000600365	AC012594.1	2	chr2	ERpos	FALSE	NA	_	13_QsLow	13_QsLow	_	13_QsLow	_
ENSG00000231898	ENST00000626959	AC012594.1	2	chr2	ERpos	FALSE	NA	_	13_QsLow	13_QsLow	_	13_QsLow	_
ENSG00000231898	ENST00000596641	AC012594.1	2	chr2	ERpos	FALSE	NA	_	13_QsLow	13_QsLow	_	13_QsLow	_
ENSG00000231898	ENST00000630778	AC012594.1	2	chr2	ERpos	FALSE	NA	_	13_QsLow	13_QsLow	_	13_QsLow	_
ENSG00000231898	ENST00000625235	AC012594.1	2	chr2	ERpos	FALSE	NA	_	13_QsLow	13_QsLow	_	13_QsLow	_
ENSG00000231898	ENST00000630033	AC012594.1	2	chr2	ERpos	FALSE	NA	_	13_QsLow	13_QsLow	_	13_QsLow	_
ENSG00000231898	ENST00000598749	AC012594.1	2	chr2	ERpos	FALSE	NA	_	13_QsLow	13_QsLow	_	13_QsLow	_
ENSG00000231898	ENST00000630498	AC012594.1	2	chr2	ERpos	FALSE	NA	_	13_QsLow	13_QsLow	_	13_QsLow	_
ENSG00000231898	ENST00000424391	AC012594.1	2	chr2	ERpos	FALSE	NA	_	_	13_QsLow	_	_	_
ENSG00000231898	ENST00000625393	AC012594.1	2	chr2	ERpos	FALSE	NA	_	13_QsLow	13_QsLow	_	13_QsLow	_
ENSG00000231898	ENST00000413923	AC012594.1	2	chr2	ERpos	FALSE	NA	_	13_QsLow	13_QsLow	_	13_QsLow	_
ENSG00000231898	ENST00000627214	AC012594.1	2	chr2	ERpos	FALSE	NA	_	_	13_QsLow	_	_	_
ENSG00000231898	ENST00000628535	AC012594.1	2	chr2	ERpos	FALSE	NA	_	_	13_QsLow	_	_	_
ENSG00000231898	ENST00000629469	AC012594.1	2	chr2	ERpos	FALSE	NA	_	_	13_QsLow	_	_	_
ENSG00000231898	ENST00000610274	AC012594.1	2	chr2	ERpos	FALSE	NA	_	_	13_QsLow	_	_	_
ENSG00000231898	ENST00000593599	AC012594.1	2	chr2	ERpos	FALSE	NA	_	13_QsLow	13_QsLow	_	13_QsLow	_
ENSG00000231898	ENST00000608503	AC012594.1	2	chr2	ERpos	FALSE	NA	_	13_QsLow	13_QsLow	_	13_QsLow	_
ENSG00000231898	ENST00000609996	AC012594.1	2	chr2	ERpos	FALSE	NA	_	_	13_QsLow	_	_	_
ENSG00000231898	ENST00000608716	AC012594.1	2	chr2	ERpos	FALSE	NA	_	_	13_QsLow	_	_	_
ENSG00000231898	ENST00000609890	AC012594.1	2	chr2	ERpos	FALSE	NA	_	_	13_QsLow	_	_	_
ENSG00000231898	ENST00000625968	AC012594.1	2	chr2	ERpos	FALSE	NA	10_WkRep	_	_	_	_	_
ENSG00000231898	ENST00000607977	AC012594.1	2	chr2	ERpos	FALSE	NA	_	13_QsLow	13_QsLow	_	13_QsLow	_
ENSG00000231898	ENST00000609097	AC012594.1	2	chr2	ERpos	FALSE	NA	_	13_QsLow	13_QsLow	_	13_QsLow	_
ENSG00000231898	ENST00000608325	AC012594.1	2	chr2	ERpos	FALSE	NA	_	_	13_QsLow	_	_	_
ENSG00000231898	ENST00000609666	AC012594.1	2	chr2	ERpos	FALSE	NA	_	_	13_QsLow	_	_	_
ENSG00000231898	ENST00000595011	AC012594.1	2	chr2	ERpos	FALSE	NA	_	_	13_QsLow	_	_	_
ENSG00000231898	ENST00000609532	AC012594.1	2	chr2	ERpos	FALSE	NA	_	_	13_QsLow	_	_	_
ENSG00000231898	ENST00000628002	AC012594.1	2	chr2	ERpos	FALSE	NA	_	13_QsLow	13_QsLow	_	13_QsLow	_
ENSG00000231898	ENST00000626724	AC012594.1	2	chr2	ERpos	FALSE	NA	_	_	13_QsLow	_	_	_
ENSG00000231898	ENST00000620227	AC012594.1	2	chr2	ERpos	FALSE	NA	_	_	13_QsLow	_	_	_
ENSG00000231898	ENST00000616148	AC012594.1	2	chr2	ERpos	FALSE	NA	_	_	13_QsLow	_	_	_
ENSG00000231898	ENST00000622590	AC012594.1	2	chr2	ERpos	FALSE	NA	_	_	13_QsLow	_	_	_
ENSG00000231898	ENST00000613316	AC012594.1	2	chr2	ERpos	FALSE	NA	_	_	13_QsLow	_	_	_
ENSG00000231898	ENST00000630683	AC012594.1	2	chr2	ERpos	FALSE	NA	_	_	13_QsLow	_	_	_
ENSG00000231898	ENST00000630532	AC012594.1	2	chr2	ERpos	FALSE	NA	_	_	13_QsLow	_	_	_
ENSG00000231898	ENST00000628338	AC012594.1	2	chr2	ERpos	FALSE	NA	_	_	13_QsLow	_	_	_
ENSG00000231898	ENST00000609459	AC012594.1	2	chr2	ERpos	FALSE	NA	_	_	13_QsLow	_	_	_
ENSG00000231898	ENST00000610954	AC012594.1	2	chr2	ERpos	FALSE	NA	_	_	13_QsLow	_	_	_
ENSG00000231898	ENST00000608050	AC012594.1	2	chr2	ERpos	FALSE	NA	_	_	13_QsLow	_	_	_
ENSG00000231898	ENST00000610113	AC012594.1	2	chr2	ERpos	FALSE	NA	_	_	13_QsLow	_	_	_
ENSG00000231898	ENST00000608085	AC012594.1	2	chr2	ERpos	FALSE	NA	_	_	13_QsLow	_	_	_
ENSG00000231898	ENST00000609725	AC012594.1	2	chr2	ERpos	FALSE	NA	_	_	13_QsLow	_	_	_
ENSG00000231898	ENST00000600489	AC012594.1	2	chr2	ERpos	FALSE	NA	_	_	13_QsLow	_	_	_
ENSG00000231898	ENST00000457834	AC012594.1	2	chr2	ERpos	FALSE	NA	_	_	13_QsLow	_	_	_
ENSG00000231898	ENST00000438635	AC012594.1	2	chr2	ERpos	FALSE	NA	_	_	13_QsLow	_	_	_
ENSG00000231898	ENST00000625790	AC012594.1	2	chr2	ERpos	FALSE	NA	_	_	13_QsLow	_	_	_
ENSG00000231898	ENST00000626618	AC012594.1	2	chr2	ERpos	FALSE	NA	_	13_QsLow	13_QsLow	_	_	_
ENSG00000231943	ENST00000416758	PGM5P4-AS1	2	chr2	ERpos	TRUE	NA	10_WkRep	_	_	10_WkRep	_	_
ENSG00000231943	ENST00000446595	PGM5P4-AS1	2	chr2	ERpos	TRUE	NA	10_WkRep	_	_	10_WkRep	_	_
ENSG00000231943	ENST00000416105	PGM5P4-AS1	2	chr2	ERpos	TRUE	NA	10_WkRep	_	_	10_WkRep	_	_
ENSG00000231943	ENST00000450636	PGM5P4-AS1	2	chr2	ERpos	TRUE	NA	10_WkRep	_	_	10_WkRep	_	_
ENSG00000232140	ENST00000432474	AC073257.1	2	chr2	ERpos	TRUE	NA	13_QsLow	13_QsLow	13_QsLow	13_QsLow	13_QsLow	13_QsLow
ENSG00000232164	ENST00000428647	LINC01873	2	chr2	ERpos	TRUE	NA	13_QsLow	_	13_QsLow	_	_	_
ENSG00000233251	ENST00000596663	AC007743.1	2	chr2	ERpos	FALSE	BRCA_26304	_	_	_	2_PrFlk	_	_
ENSG00000233251	ENST00000432793	AC007743.1	2	chr2	ERpos	FALSE	NA	_	2_PrFlk	_	_	_	_
ENSG00000233251	ENST00000447423	AC007743.1	2	chr2	ERpos	FALSE	BRCA_26304	_	_	_	2_PrFlk	_	_
ENSG00000233538	ENST00000370380	AC017104.3	2	chr2	ERpos	TRUE	BRCA_36245	3_TxAct	_	3_TxAct	_	3_TxAct	3_TxAct
ENSG00000233806	ENST00000430555	LINC01237	2	chr2	ERpos	TRUE	NA	1_PrAct	_	1_PrAct	_	_	_
ENSG00000233806	ENST00000415434	LINC01237	2	chr2	ERpos	TRUE	NA	1_PrAct	_	1_PrAct	_	_	_
ENSG00000233806	ENST00000457686	LINC01237	2	chr2	ERpos	TRUE	NA	1_PrAct	_	1_PrAct	_	_	_
ENSG00000233806	ENST00000429947	LINC01237	2	chr2	ERpos	TRUE	BRCA_37392	1_PrAct	1_PrAct	1_PrAct	_	1_PrAct	_
ENSG00000233806	ENST00000439601	LINC01237	2	chr2	ERpos	TRUE	NA	_	_	_	_	13_QsLow	_
ENSG00000234028	ENST00000453008	AC062029.1	2	chr2	ERpos	FALSE	BRCA_28556	1_PrAct	1_PrAct	1_PrAct	1_PrAct	1_PrAct	1_PrAct
ENSG00000234028	ENST00000606164	AC062029.1	2	chr2	ERpos	TRUE	BRCA_28557	1_PrAct	_	_	_	_	_
ENSG00000234350	ENST00000442456	AC007405.1	2	chr2	ERpos	TRUE	BRCA_32866	1_PrAct	1_PrAct	1_PrAct	1_PrAct	_	1_PrAct
ENSG00000234350	ENST00000624287	AC007405.1	2	chr2	ERpos	TRUE	NA	_	_	_	10_WkRep	_	_
ENSG00000234350	ENST00000623667	AC007405.1	2	chr2	ERpos	TRUE	NA	_	_	_	10_WkRep	_	_
ENSG00000234350	ENST00000623867	AC007405.1	2	chr2	ERpos	TRUE	BRCA_32866	1_PrAct	1_PrAct	1_PrAct	1_PrAct	_	1_PrAct
ENSG00000234350	ENST00000624200	AC007405.1	2	chr2	ERpos	TRUE	NA	13_QsLow	_	13_QsLow	_	_	_
ENSG00000234949	ENST00000470375	AC104667.2	2	chr2	ERpos	FALSE	BRCA_36895	1_PrAct	_	_	_	_	_
ENSG00000234949	ENST00000452801	AC104667.2	2	chr2	ERpos	FALSE	BRCA_36895	1_PrAct	_	_	_	1_PrAct	_
ENSG00000234997	ENST00000422178	AC016745.1	2	chr2	ERpos	TRUE	NA	13_QsLow	13_QsLow	13_QsLow	13_QsLow	13_QsLow	13_QsLow
ENSG00000235127	ENST00000416173	AC068286.1	2	chr2	ERpos	TRUE	NA	13_QsLow	_	13_QsLow	13_QsLow	13_QsLow	_
ENSG00000235529	ENST00000440498	AGAP1-IT1	2	chr2	ERpos	FALSE	BRCA_36675	_	_	_	13_QsLow	_	_
ENSG00000235584	ENST00000425887	AC008268.1	2	chr2	ERpos	TRUE	BRCA_28684	_	_	_	10_WkRep	_	_
ENSG00000235770	ENST00000445174	LINC00607	2	chr2	ERpos	TRUE	BRCA_35037	13_QsLow	_	13_QsLow	_	_	_
ENSG00000235770	ENST00000423530	LINC00607	2	chr2	ERpos	TRUE	NA	_	13_QsLow	13_QsLow	_	_	_
ENSG00000235770	ENST00000419922	LINC00607	2	chr2	ERpos	TRUE	NA	13_QsLow	13_QsLow	13_QsLow	13_QsLow	13_QsLow	_
ENSG00000235770	ENST00000413563	LINC00607	2	chr2	ERpos	TRUE	NA	_	13_QsLow	13_QsLow	_	_	_
ENSG00000235770	ENST00000451392	LINC00607	2	chr2	ERpos	TRUE	NA	13_QsLow	13_QsLow	13_QsLow	_	_	13_QsLow
ENSG00000235770	ENST00000417922	LINC00607	2	chr2	ERpos	TRUE	BRCA_35037	13_QsLow	_	13_QsLow	_	_	_
ENSG00000235949	ENST00000443901	AC061961.1	2	chr2	ERpos	TRUE	BRCA_31997	NA	NA	NA	NA	NA	NA
ENSG00000236008	ENST00000454224	LINC01814	2	chr2	ERpos	TRUE	BRCA_22167	_	13_QsLow	_	_	13_QsLow	_
ENSG00000236008	ENST00000436187	LINC01814	2	chr2	ERpos	TRUE	BRCA_22165	_	13_QsLow	_	_	13_QsLow	_
ENSG00000236204	ENST00000424895	LINC01376	2	chr2	ERpos	TRUE	NA	13_QsLow	13_QsLow	13_QsLow	13_QsLow	13_QsLow	13_QsLow
ENSG00000236204	ENST00000432142	LINC01376	2	chr2	ERpos	TRUE	BRCA_23120	_	_	_	13_QsLow	13_QsLow	13_QsLow
ENSG00000236204	ENST00000418165	LINC01376	2	chr2	ERpos	TRUE	BRCA_23120	_	_	_	13_QsLow	13_QsLow	13_QsLow
ENSG00000236204	ENST00000449124	LINC01376	2	chr2	ERpos	TRUE	NA	13_QsLow	_	_	_	13_QsLow	_
ENSG00000236255	ENST00000420330	AC009404.1	2	chr2	ERpos	TRUE	NA	3_TxAct	3_TxAct	3_TxAct	3_TxAct	3_TxAct	3_TxAct
ENSG00000236255	ENST00000439955	AC009404.1	2	chr2	ERpos	TRUE	BRCA_30190	_	_	13_QsLow	_	_	_
ENSG00000236255	ENST00000445332	AC009404.1	2	chr2	ERpos	TRUE	NA	13_QsLow	_	_	_	_	_
ENSG00000236682	ENST00000433673	AC068282.1	2	chr2	ERpos	TRUE	BRCA_30778	13_QsLow	_	13_QsLow	_	_	13_QsLow
ENSG00000236824	ENST00000418539	BCYRN1	2	chr2	ERpos	TRUE	BRCA_25840	13_QsLow	13_QsLow	13_QsLow	13_QsLow	_	13_QsLow
ENSG00000236859	ENST00000414554	NIFK-AS1	2	chr2	ERpos	FALSE	BRCA_30622	1_PrAct	1_PrAct	1_PrAct	1_PrAct	1_PrAct	1_PrAct
ENSG00000236859	ENST00000413904	NIFK-AS1	2	chr2	ERpos	FALSE	BRCA_30622	1_PrAct	1_PrAct	1_PrAct	1_PrAct	1_PrAct	1_PrAct
ENSG00000236859	ENST00000439321	NIFK-AS1	2	chr2	ERpos	FALSE	BRCA_30622	1_PrAct	1_PrAct	1_PrAct	1_PrAct	1_PrAct	1_PrAct
ENSG00000236859	ENST00000447668	NIFK-AS1	2	chr2	ERpos	TRUE	BRCA_30623	1_PrAct	1_PrAct	1_PrAct	1_PrAct	1_PrAct	1_PrAct
ENSG00000236859	ENST00000419902	NIFK-AS1	2	chr2	ERpos	TRUE	BRCA_30623	1_PrAct	1_PrAct	1_PrAct	1_PrAct	1_PrAct	1_PrAct
ENSG00000236886	ENST00000447289	AC007563.2	2	chr2	ERpos	FALSE	BRCA_35171	2_PrFlk	_	2_PrFlk	_	_	_
ENSG00000236886	ENST00000607591	AC007563.2	2	chr2	ERpos	TRUE	NA	13_QsLow	13_QsLow	13_QsLow	_	13_QsLow	_
ENSG00000237126	ENST00000415506	AC073254.1	2	chr2	ERpos	FALSE	BRCA_36396	5_EhAct	5_EhAct	5_EhAct	5_EhAct	5_EhAct	_
ENSG00000237126	ENST00000447488	AC073254.1	2	chr2	ERpos	TRUE	NA	_	13_QsLow	13_QsLow	13_QsLow	13_QsLow	13_QsLow
ENSG00000237126	ENST00000595732	AC073254.1	2	chr2	ERpos	FALSE	BRCA_36396	5_EhAct	5_EhAct	5_EhAct	5_EhAct	5_EhAct	_
ENSG00000237126	ENST00000601434	AC073254.1	2	chr2	ERpos	TRUE	NA	13_QsLow	13_QsLow	13_QsLow	13_QsLow	13_QsLow	13_QsLow
ENSG00000237126	ENST00000608132	AC073254.1	2	chr2	ERpos	TRUE	NA	_	13_QsLow	13_QsLow	13_QsLow	13_QsLow	13_QsLow
ENSG00000237126	ENST00000617813	AC073254.1	2	chr2	ERpos	TRUE	NA	_	13_QsLow	_	_	13_QsLow	13_QsLow
ENSG00000237126	ENST00000600482	AC073254.1	2	chr2	ERpos	TRUE	NA	13_QsLow	13_QsLow	13_QsLow	13_QsLow	13_QsLow	13_QsLow
ENSG00000237126	ENST00000597193	AC073254.1	2	chr2	ERpos	FALSE	BRCA_36396	5_EhAct	5_EhAct	5_EhAct	5_EhAct	5_EhAct	_
ENSG00000237126	ENST00000604677	AC073254.1	2	chr2	ERpos	TRUE	NA	13_QsLow	13_QsLow	13_QsLow	_	_	13_QsLow
ENSG00000237126	ENST00000597495	AC073254.1	2	chr2	ERpos	FALSE	BRCA_36396	5_EhAct	5_EhAct	5_EhAct	5_EhAct	5_EhAct	_
ENSG00000237126	ENST00000598700	AC073254.1	2	chr2	ERpos	FALSE	BRCA_36396	5_EhAct	5_EhAct	5_EhAct	5_EhAct	5_EhAct	_
ENSG00000237126	ENST00000600865	AC073254.1	2	chr2	ERpos	FALSE	BRCA_36396	5_EhAct	5_EhAct	5_EhAct	5_EhAct	5_EhAct	_
ENSG00000237126	ENST00000596622	AC073254.1	2	chr2	ERpos	FALSE	BRCA_36396	5_EhAct	5_EhAct	5_EhAct	5_EhAct	5_EhAct	_
ENSG00000237261	ENST00000415635	RF00017	2	chr2	ERpos	TRUE	NA	13_QsLow	_	13_QsLow	13_QsLow	13_QsLow	13_QsLow
ENSG00000237298	ENST00000585625	TTN-AS1	2	chr2	ERpos	TRUE	NA	13_QsLow	13_QsLow	13_QsLow	13_QsLow	13_QsLow	13_QsLow
ENSG00000237298	ENST00000419746	TTN-AS1	2	chr2	ERpos	TRUE	BRCA_33418	13_QsLow	13_QsLow	13_QsLow	13_QsLow	13_QsLow	13_QsLow
ENSG00000237298	ENST00000587568	TTN-AS1	2	chr2	ERpos	TRUE	BRCA_33418	13_QsLow	13_QsLow	_	_	13_QsLow	_
ENSG00000237298	ENST00000442329	TTN-AS1	2	chr2	ERpos	TRUE	BRCA_33419	1_PrAct	1_PrAct	1_PrAct	_	_	_
ENSG00000237298	ENST00000431259	TTN-AS1	2	chr2	ERpos	TRUE	BRCA_33419	1_PrAct	1_PrAct	1_PrAct	_	_	_
ENSG00000237298	ENST00000630096	TTN-AS1	2	chr2	ERpos	TRUE	BRCA_33419	1_PrAct	1_PrAct	1_PrAct	_	_	_
ENSG00000237298	ENST00000589434	TTN-AS1	2	chr2	ERpos	TRUE	BRCA_33419	1_PrAct	1_PrAct	1_PrAct	_	_	_
ENSG00000237298	ENST00000592161	TTN-AS1	2	chr2	ERpos	TRUE	BRCA_33419	1_PrAct	1_PrAct	1_PrAct	_	_	_
ENSG00000237298	ENST00000456053	TTN-AS1	2	chr2	ERpos	TRUE	BRCA_33419	1_PrAct	1_PrAct	1_PrAct	_	_	_
ENSG00000237298	ENST00000585487	TTN-AS1	2	chr2	ERpos	TRUE	BRCA_33419	1_PrAct	1_PrAct	1_PrAct	_	_	_
ENSG00000237298	ENST00000588804	TTN-AS1	2	chr2	ERpos	TRUE	BRCA_33419	1_PrAct	1_PrAct	1_PrAct	_	_	_
ENSG00000237298	ENST00000590040	TTN-AS1	2	chr2	ERpos	TRUE	BRCA_33419	1_PrAct	1_PrAct	1_PrAct	_	_	_
ENSG00000237298	ENST00000586707	TTN-AS1	2	chr2	ERpos	TRUE	BRCA_33419	1_PrAct	1_PrAct	1_PrAct	_	_	_
ENSG00000237298	ENST00000592600	TTN-AS1	2	chr2	ERpos	TRUE	BRCA_33419	1_PrAct	1_PrAct	1_PrAct	_	_	_
ENSG00000237298	ENST00000591332	TTN-AS1	2	chr2	ERpos	TRUE	BRCA_33419	1_PrAct	1_PrAct	1_PrAct	_	_	_
ENSG00000237298	ENST00000592750	TTN-AS1	2	chr2	ERpos	TRUE	BRCA_33419	1_PrAct	1_PrAct	1_PrAct	_	_	_
ENSG00000237298	ENST00000592630	TTN-AS1	2	chr2	ERpos	TRUE	BRCA_33419	1_PrAct	1_PrAct	1_PrAct	_	_	_
ENSG00000237298	ENST00000585451	TTN-AS1	2	chr2	ERpos	TRUE	BRCA_33419	1_PrAct	1_PrAct	1_PrAct	_	_	_
ENSG00000237298	ENST00000587576	TTN-AS1	2	chr2	ERpos	TRUE	BRCA_33419	1_PrAct	1_PrAct	_	_	_	_
ENSG00000237298	ENST00000604571	TTN-AS1	2	chr2	ERpos	TRUE	BRCA_33420	1_PrAct	1_PrAct	_	_	_	_
ENSG00000237298	ENST00000592182	TTN-AS1	2	chr2	ERpos	FALSE	NA	13_QsLow	13_QsLow	13_QsLow	13_QsLow	13_QsLow	13_QsLow
ENSG00000237298	ENST00000614124	TTN-AS1	2	chr2	ERpos	FALSE	NA	13_QsLow	13_QsLow	13_QsLow	13_QsLow	13_QsLow	13_QsLow
ENSG00000237298	ENST00000587944	TTN-AS1	2	chr2	ERpos	FALSE	NA	13_QsLow	13_QsLow	13_QsLow	13_QsLow	13_QsLow	13_QsLow
ENSG00000237298	ENST00000589842	TTN-AS1	2	chr2	ERpos	FALSE	NA	13_QsLow	13_QsLow	13_QsLow	13_QsLow	13_QsLow	13_QsLow
ENSG00000237298	ENST00000588257	TTN-AS1	2	chr2	ERpos	FALSE	NA	13_QsLow	13_QsLow	13_QsLow	13_QsLow	13_QsLow	13_QsLow
ENSG00000237298	ENST00000591867	TTN-AS1	2	chr2	ERpos	FALSE	NA	13_QsLow	13_QsLow	13_QsLow	13_QsLow	13_QsLow	13_QsLow
ENSG00000237298	ENST00000591466	TTN-AS1	2	chr2	ERpos	FALSE	NA	13_QsLow	13_QsLow	13_QsLow	13_QsLow	13_QsLow	13_QsLow
ENSG00000237298	ENST00000620591	TTN-AS1	2	chr2	ERpos	FALSE	NA	13_QsLow	13_QsLow	13_QsLow	13_QsLow	13_QsLow	13_QsLow
ENSG00000237298	ENST00000588244	TTN-AS1	2	chr2	ERpos	FALSE	NA	13_QsLow	13_QsLow	13_QsLow	13_QsLow	13_QsLow	13_QsLow
ENSG00000237298	ENST00000589391	TTN-AS1	2	chr2	ERpos	FALSE	NA	13_QsLow	13_QsLow	13_QsLow	13_QsLow	13_QsLow	13_QsLow
ENSG00000237298	ENST00000585358	TTN-AS1	2	chr2	ERpos	FALSE	NA	13_QsLow	13_QsLow	13_QsLow	13_QsLow	13_QsLow	13_QsLow
ENSG00000237298	ENST00000588716	TTN-AS1	2	chr2	ERpos	FALSE	NA	13_QsLow	13_QsLow	13_QsLow	13_QsLow	13_QsLow	13_QsLow
ENSG00000237298	ENST00000592836	TTN-AS1	2	chr2	ERpos	FALSE	NA	13_QsLow	13_QsLow	13_QsLow	13_QsLow	13_QsLow	13_QsLow
ENSG00000237298	ENST00000450692	TTN-AS1	2	chr2	ERpos	FALSE	NA	13_QsLow	13_QsLow	13_QsLow	13_QsLow	13_QsLow	13_QsLow
ENSG00000237298	ENST00000586831	TTN-AS1	2	chr2	ERpos	FALSE	NA	13_QsLow	13_QsLow	13_QsLow	13_QsLow	13_QsLow	13_QsLow
ENSG00000237298	ENST00000592689	TTN-AS1	2	chr2	ERpos	FALSE	NA	13_QsLow	13_QsLow	13_QsLow	13_QsLow	13_QsLow	13_QsLow
ENSG00000237298	ENST00000586452	TTN-AS1	2	chr2	ERpos	FALSE	NA	13_QsLow	13_QsLow	13_QsLow	13_QsLow	13_QsLow	13_QsLow
ENSG00000237298	ENST00000626954	TTN-AS1	2	chr2	ERpos	FALSE	NA	13_QsLow	13_QsLow	13_QsLow	13_QsLow	13_QsLow	13_QsLow
ENSG00000237298	ENST00000590807	TTN-AS1	2	chr2	ERpos	FALSE	NA	13_QsLow	13_QsLow	13_QsLow	13_QsLow	13_QsLow	13_QsLow
ENSG00000237298	ENST00000626117	TTN-AS1	2	chr2	ERpos	FALSE	NA	13_QsLow	13_QsLow	13_QsLow	13_QsLow	13_QsLow	13_QsLow
ENSG00000237298	ENST00000626138	TTN-AS1	2	chr2	ERpos	FALSE	NA	13_QsLow	13_QsLow	13_QsLow	13_QsLow	13_QsLow	13_QsLow
ENSG00000237298	ENST00000628296	TTN-AS1	2	chr2	ERpos	FALSE	NA	13_QsLow	13_QsLow	13_QsLow	13_QsLow	13_QsLow	13_QsLow
ENSG00000237298	ENST00000628826	TTN-AS1	2	chr2	ERpos	FALSE	NA	13_QsLow	13_QsLow	13_QsLow	13_QsLow	13_QsLow	13_QsLow
ENSG00000237298	ENST00000625480	TTN-AS1	2	chr2	ERpos	FALSE	NA	13_QsLow	13_QsLow	13_QsLow	13_QsLow	13_QsLow	13_QsLow
ENSG00000237298	ENST00000589355	TTN-AS1	2	chr2	ERpos	FALSE	NA	13_QsLow	13_QsLow	13_QsLow	13_QsLow	13_QsLow	13_QsLow
ENSG00000237298	ENST00000415561	TTN-AS1	2	chr2	ERpos	FALSE	NA	_	13_QsLow	_	_	13_QsLow	13_QsLow
ENSG00000237298	ENST00000625536	TTN-AS1	2	chr2	ERpos	FALSE	NA	_	13_QsLow	_	_	13_QsLow	13_QsLow
ENSG00000237298	ENST00000627564	TTN-AS1	2	chr2	ERpos	FALSE	NA	_	13_QsLow	_	_	13_QsLow	13_QsLow
ENSG00000237298	ENST00000438095	TTN-AS1	2	chr2	ERpos	FALSE	NA	13_QsLow	13_QsLow	_	_	13_QsLow	13_QsLow
ENSG00000237298	ENST00000590932	TTN-AS1	2	chr2	ERpos	FALSE	NA	13_QsLow	13_QsLow	13_QsLow	_	13_QsLow	13_QsLow
ENSG00000237298	ENST00000590743	TTN-AS1	2	chr2	ERpos	FALSE	NA	13_QsLow	_	13_QsLow	_	_	13_QsLow
ENSG00000237298	ENST00000589907	TTN-AS1	2	chr2	ERpos	FALSE	NA	13_QsLow	_	13_QsLow	_	_	13_QsLow
ENSG00000237298	ENST00000629117	TTN-AS1	2	chr2	ERpos	FALSE	NA	13_QsLow	_	13_QsLow	_	_	13_QsLow
ENSG00000237298	ENST00000626517	TTN-AS1	2	chr2	ERpos	FALSE	NA	13_QsLow	_	13_QsLow	_	_	13_QsLow
ENSG00000237298	ENST00000610290	TTN-AS1	2	chr2	ERpos	FALSE	NA	13_QsLow	_	13_QsLow	_	_	13_QsLow
ENSG00000237298	ENST00000589234	TTN-AS1	2	chr2	ERpos	FALSE	NA	13_QsLow	_	13_QsLow	_	_	13_QsLow
ENSG00000237298	ENST00000589830	TTN-AS1	2	chr2	ERpos	FALSE	NA	13_QsLow	_	13_QsLow	_	_	13_QsLow
ENSG00000237298	ENST00000589487	TTN-AS1	2	chr2	ERpos	FALSE	NA	13_QsLow	_	_	_	_	13_QsLow
ENSG00000237298	ENST00000627527	TTN-AS1	2	chr2	ERpos	FALSE	NA	13_QsLow	_	13_QsLow	_	_	_
ENSG00000237298	ENST00000604956	TTN-AS1	2	chr2	ERpos	FALSE	NA	13_QsLow	_	13_QsLow	13_QsLow	_	13_QsLow
ENSG00000237298	ENST00000418062	TTN-AS1	2	chr2	ERpos	FALSE	NA	_	_	_	10_WkRep	_	_
ENSG00000237298	ENST00000431752	TTN-AS1	2	chr2	ERpos	FALSE	NA	_	_	_	10_WkRep	_	_
ENSG00000237298	ENST00000582847	TTN-AS1	2	chr2	ERpos	FALSE	NA	_	_	9_RepPC	_	_	_
ENSG00000237298	ENST00000627661	TTN-AS1	2	chr2	ERpos	FALSE	NA	_	_	10_WkRep	10_WkRep	_	10_WkRep
ENSG00000237298	ENST00000590773	TTN-AS1	2	chr2	ERpos	FALSE	NA	_	_	10_WkRep	10_WkRep	_	10_WkRep
ENSG00000237298	ENST00000631319	TTN-AS1	2	chr2	ERpos	FALSE	NA	_	_	10_WkRep	10_WkRep	_	10_WkRep
ENSG00000237298	ENST00000578746	TTN-AS1	2	chr2	ERpos	FALSE	NA	_	_	10_WkRep	_	_	_
ENSG00000237298	ENST00000610005	TTN-AS1	2	chr2	ERpos	FALSE	NA	_	_	10_WkRep	_	_	_
ENSG00000237298	ENST00000584485	TTN-AS1	2	chr2	ERpos	FALSE	NA	_	_	10_WkRep	10_WkRep	_	_
ENSG00000237298	ENST00000629094	TTN-AS1	2	chr2	ERpos	FALSE	NA	_	_	10_WkRep	10_WkRep	_	_
ENSG00000237298	ENST00000582038	TTN-AS1	2	chr2	ERpos	FALSE	NA	_	_	10_WkRep	_	_	_
ENSG00000237380	ENST00000440016	HOXD-AS2	2	chr2	ERpos	FALSE	BRCA_33255	_	13_QsLow	_	_	_	13_QsLow
ENSG00000237380	ENST00000426965	HOXD-AS2	2	chr2	ERpos	FALSE	BRCA_33255	_	13_QsLow	_	_	_	13_QsLow
ENSG00000237614	ENST00000413991	AC073257.2	2	chr2	ERpos	TRUE	NA	13_QsLow	13_QsLow	13_QsLow	13_QsLow	13_QsLow	13_QsLow
ENSG00000237667	ENST00000621134	LINC01115	2	chr2	ERpos	TRUE	NA	10_WkRep	_	10_WkRep	_	10_WkRep	_
ENSG00000237667	ENST00000415700	LINC01115	2	chr2	ERpos	TRUE	NA	10_WkRep	_	10_WkRep	_	_	_
ENSG00000237940	ENST00000429456	LINC01238	2	chr2	ERpos	TRUE	NA	13_QsLow	_	13_QsLow	_	_	13_QsLow
ENSG00000237940	ENST00000416204	LINC01238	2	chr2	ERpos	TRUE	NA	13_QsLow	_	13_QsLow	_	_	13_QsLow
ENSG00000237940	ENST00000426962	LINC01238	2	chr2	ERpos	TRUE	NA	_	_	_	_	_	13_QsLow
ENSG00000237940	ENST00000451070	LINC01238	2	chr2	ERpos	TRUE	NA	_	_	3_TxAct	_	_	_
ENSG00000238273	ENST00000457290	AC108058.1	2	chr2	ERpos	FALSE	NA	3_TxAct	3_TxAct	_	3_TxAct	3_TxAct	3_TxAct
ENSG00000238273	ENST00000415627	AC108058.1	2	chr2	ERpos	FALSE	BRCA_29496	3_TxAct	_	_	_	3_TxAct	3_TxAct
ENSG00000239467	ENST00000429172	AC007405.3	2	chr2	ERpos	TRUE	BRCA_32866	1_PrAct	1_PrAct	1_PrAct	1_PrAct	_	1_PrAct
ENSG00000239467	ENST00000426475	AC007405.3	2	chr2	ERpos	TRUE	BRCA_32866	1_PrAct	1_PrAct	1_PrAct	1_PrAct	_	1_PrAct
ENSG00000239899	ENST00000463397	RN7SL674P	2	chr2	ERpos	FALSE	BRCA_22655	_	13_QsLow	_	_	_	_
ENSG00000240401	ENST00000625718	AC012358.3	2	chr2	ERpos	TRUE	BRCA_26255	_	_	_	1_PrAct	_	_
ENSG00000240401	ENST00000613806	AC012358.3	2	chr2	ERpos	FALSE	NA	13_QsLow	_	13_QsLow	_	_	_
ENSG00000240401	ENST00000366287	AC012358.3	2	chr2	ERpos	FALSE	NA	13_QsLow	_	13_QsLow	_	_	_
ENSG00000240401	ENST00000599475	AC012358.3	2	chr2	ERpos	FALSE	NA	13_QsLow	_	13_QsLow	_	_	_
ENSG00000240401	ENST00000626053	AC012358.3	2	chr2	ERpos	FALSE	NA	13_QsLow	_	13_QsLow	_	_	_
ENSG00000240401	ENST00000630025	AC012358.3	2	chr2	ERpos	FALSE	NA	13_QsLow	_	13_QsLow	_	_	_
ENSG00000240401	ENST00000626226	AC012358.3	2	chr2	ERpos	FALSE	NA	13_QsLow	_	13_QsLow	_	_	_
ENSG00000240401	ENST00000628820	AC012358.3	2	chr2	ERpos	FALSE	NA	13_QsLow	_	13_QsLow	_	_	_
ENSG00000240401	ENST00000608103	AC012358.3	2	chr2	ERpos	FALSE	NA	13_QsLow	_	13_QsLow	_	_	_
ENSG00000240401	ENST00000626036	AC012358.3	2	chr2	ERpos	FALSE	NA	13_QsLow	_	13_QsLow	_	_	_
ENSG00000240401	ENST00000599352	AC012358.3	2	chr2	ERpos	FALSE	NA	13_QsLow	_	13_QsLow	_	_	_
ENSG00000240401	ENST00000600219	AC012358.3	2	chr2	ERpos	FALSE	NA	13_QsLow	_	13_QsLow	_	_	_
ENSG00000240401	ENST00000594078	AC012358.3	2	chr2	ERpos	FALSE	NA	13_QsLow	_	13_QsLow	_	_	_
ENSG00000240401	ENST00000627989	AC012358.3	2	chr2	ERpos	FALSE	NA	13_QsLow	_	13_QsLow	_	_	_
ENSG00000240401	ENST00000629819	AC012358.3	2	chr2	ERpos	FALSE	NA	13_QsLow	_	13_QsLow	_	_	_
ENSG00000240401	ENST00000628537	AC012358.3	2	chr2	ERpos	FALSE	NA	13_QsLow	_	13_QsLow	_	_	_
ENSG00000240401	ENST00000628048	AC012358.3	2	chr2	ERpos	FALSE	NA	13_QsLow	_	13_QsLow	_	_	_
ENSG00000240401	ENST00000629859	AC012358.3	2	chr2	ERpos	FALSE	NA	13_QsLow	_	13_QsLow	_	_	_
ENSG00000240401	ENST00000625264	AC012358.3	2	chr2	ERpos	FALSE	NA	13_QsLow	_	13_QsLow	_	_	_
ENSG00000240401	ENST00000626674	AC012358.3	2	chr2	ERpos	FALSE	NA	13_QsLow	_	13_QsLow	_	_	_
ENSG00000240401	ENST00000625679	AC012358.3	2	chr2	ERpos	FALSE	NA	13_QsLow	_	13_QsLow	_	_	_
ENSG00000240401	ENST00000629546	AC012358.3	2	chr2	ERpos	FALSE	NA	13_QsLow	_	13_QsLow	_	_	_
ENSG00000240401	ENST00000629788	AC012358.3	2	chr2	ERpos	FALSE	NA	13_QsLow	_	13_QsLow	_	_	_
ENSG00000240401	ENST00000625627	AC012358.3	2	chr2	ERpos	FALSE	NA	13_QsLow	_	13_QsLow	_	_	_
ENSG00000240401	ENST00000626359	AC012358.3	2	chr2	ERpos	FALSE	NA	13_QsLow	_	13_QsLow	_	_	_
ENSG00000240401	ENST00000625841	AC012358.3	2	chr2	ERpos	FALSE	NA	13_QsLow	_	13_QsLow	_	_	_
ENSG00000241074	ENST00000489529	RN7SL813P	2	chr2	ERpos	TRUE	NA	13_QsLow	13_QsLow	13_QsLow	13_QsLow	13_QsLow	13_QsLow
ENSG00000241791	ENST00000480777	RN7SL817P	2	chr2	ERpos	TRUE	NA	13_QsLow	13_QsLow	13_QsLow	13_QsLow	13_QsLow	13_QsLow
ENSG00000242158	ENST00000470785	RN7SL361P	2	chr2	ERpos	TRUE	NA	_	_	_	_	_	10_WkRep
ENSG00000243389	ENST00000414784	AC012442.2	2	chr2	ERpos	FALSE	BRCA_30021	5_EhAct	_	_	_	_	_
ENSG00000243650	ENST00000461450	RN7SL834P	2	chr2	ERpos	FALSE	NA	13_QsLow	13_QsLow	13_QsLow	_	13_QsLow	13_QsLow
ENSG00000252010	ENST00000516201	SCARNA5	2	chr2	ERpos	FALSE	BRCA_36461	3_TxAct	_	_	3_TxAct	3_TxAct	3_TxAct
ENSG00000253515	ENST00000517716	AC018682.2	2	chr2	ERpos	FALSE	NA	2_PrFlk	2_PrFlk	2_PrFlk	2_PrFlk	2_PrFlk	2_PrFlk
ENSG00000257702	ENST00000603175	LBX2-AS1	2	chr2	ERpos	FALSE	BRCA_27873	_	_	_	13_QsLow	_	_
ENSG00000257702	ENST00000548978	LBX2-AS1	2	chr2	ERpos	FALSE	BRCA_27873	_	_	_	13_QsLow	_	_
ENSG00000259793	ENST00000563747	AC013726.1	2	chr2	ERpos	TRUE	BRCA_36470	5_EhAct	5_EhAct	5_EhAct	5_EhAct	5_EhAct	5_EhAct
ENSG00000260804	ENST00000562038	LINC01963	2	chr2	ERpos	TRUE	NA	13_QsLow	_	_	_	_	_
ENSG00000261338	ENST00000562328	AC021016.2	2	chr2	ERpos	TRUE	NA	3_TxAct	3_TxAct	3_TxAct	3_TxAct	3_TxAct	3_TxAct
ENSG00000263941	ENST00000580514	RN7SL32P	2	chr2	ERpos	FALSE	NA	13_QsLow	13_QsLow	13_QsLow	_	13_QsLow	13_QsLow
ENSG00000264030	ENST00000582099	RN7SL66P	2	chr2	ERpos	TRUE	NA	13_QsLow	13_QsLow	13_QsLow	13_QsLow	13_QsLow	13_QsLow
ENSG00000264041	ENST00000577235	RN7SL670P	2	chr2	ERpos	FALSE	NA	13_QsLow	13_QsLow	13_QsLow	_	_	_
ENSG00000264047	ENST00000580629	RN7SL455P	2	chr2	ERpos	FALSE	NA	3_TxAct	3_TxAct	3_TxAct	3_TxAct	3_TxAct	3_TxAct
ENSG00000264071	ENST00000578464	RN7SL531P	2	chr2	ERpos	FALSE	NA	13_QsLow	13_QsLow	13_QsLow	13_QsLow	13_QsLow	13_QsLow
ENSG00000264676	ENST00000582831	RN7SL204P	2	chr2	ERpos	FALSE	NA	_	_	_	13_QsLow	13_QsLow	13_QsLow
ENSG00000267520	ENST00000589496	AC010733.2	2	chr2	ERpos	FALSE	BRCA_26507	_	_	_	_	13_QsLow	13_QsLow
ENSG00000269973	ENST00000602458	AC010969.2	2	chr2	ERpos	TRUE	NA	_	13_QsLow	_	_	13_QsLow	13_QsLow
ENSG00000270210	ENST00000605056	AC104695.3	2	chr2	ERpos	TRUE	NA	13_QsLow	13_QsLow	13_QsLow	13_QsLow	13_QsLow	13_QsLow
ENSG00000270696	ENST00000604845	AC005034.3	2	chr2	ERpos	FALSE	NA	3_TxAct	3_TxAct	3_TxAct	_	3_TxAct	3_TxAct
ENSG00000270820	ENST00000603652	AC016727.1	2	chr2	ERpos	TRUE	BRCA_26553	1_PrAct	1_PrAct	1_PrAct	1_PrAct	1_PrAct	1_PrAct
ENSG00000270820	ENST00000603028	AC016727.1	2	chr2	ERpos	TRUE	BRCA_26553	1_PrAct	1_PrAct	1_PrAct	1_PrAct	1_PrAct	1_PrAct
ENSG00000270820	ENST00000603199	AC016727.1	2	chr2	ERpos	TRUE	BRCA_26553	1_PrAct	1_PrAct	1_PrAct	1_PrAct	1_PrAct	1_PrAct
ENSG00000270820	ENST00000578974	AC016727.1	2	chr2	ERpos	TRUE	BRCA_26553	1_PrAct	1_PrAct	1_PrAct	1_PrAct	1_PrAct	1_PrAct
ENSG00000270820	ENST00000605437	AC016727.1	2	chr2	ERpos	FALSE	NA	3_TxAct	3_TxAct	3_TxAct	3_TxAct	3_TxAct	3_TxAct
ENSG00000271452	ENST00000604219	AC005034.5	2	chr2	ERpos	FALSE	NA	3_TxAct	3_TxAct	3_TxAct	3_TxAct	3_TxAct	3_TxAct
ENSG00000272148	ENST00000607659	AC013403.2	2	chr2	ERpos	FALSE	NA	_	13_QsLow	_	_	_	13_QsLow
ENSG00000272156	ENST00000606436	AC008280.3	2	chr2	ERpos	FALSE	NA	13_QsLow	13_QsLow	13_QsLow	13_QsLow	13_QsLow	13_QsLow
ENSG00000272183	ENST00000606287	AC005041.3	2	chr2	ERpos	FALSE	NA	_	_	13_QsLow	13_QsLow	13_QsLow	_
ENSG00000272342	ENST00000606068	AC116609.3	2	chr2	ERpos	TRUE	BRCA_21714	1_PrAct	_	1_PrAct	_	_	_
ENSG00000272551	ENST00000608775	AC017048.3	2	chr2	ERpos	TRUE	NA	13_QsLow	13_QsLow	13_QsLow	_	_	_
ENSG00000272622	ENST00000607970	AC010735.2	2	chr2	ERpos	FALSE	BRCA_35998	2_PrFlk	_	2_PrFlk	2_PrFlk	2_PrFlk	2_PrFlk
ENSG00000272667	ENST00000609350	AC012306.2	2	chr2	ERpos	TRUE	BRCA_30827	1_PrAct	1_PrAct	1_PrAct	1_PrAct	1_PrAct	1_PrAct
ENSG00000272702	ENST00000608612	AC010913.1	2	chr2	ERpos	FALSE	BRCA_27697	1_PrAct	1_PrAct	_	1_PrAct	1_PrAct	_
ENSG00000272702	ENST00000610134	AC010913.1	2	chr2	ERpos	FALSE	BRCA_27697	1_PrAct	1_PrAct	_	1_PrAct	1_PrAct	_
ENSG00000272861	ENST00000609349	AC012360.2	2	chr2	ERpos	TRUE	NA	_	13_QsLow	_	_	_	_
ENSG00000272913	ENST00000609975	AC009237.14	2	chr2	ERpos	TRUE	BRCA_28682	_	1_PrAct	_	_	_	_
ENSG00000273265	ENST00000608609	CNNM3-DT	2	chr2	ERpos	TRUE	NA	_	_	_	13_QsLow	_	_
ENSG00000273361	ENST00000608367	AC021016.3	2	chr2	ERpos	FALSE	BRCA_35417	2_PrFlk	_	2_PrFlk	_	2_PrFlk	2_PrFlk
ENSG00000273466	ENST00000607946	AC012510.1	2	chr2	ERpos	FALSE	NA	3_TxAct	3_TxAct	3_TxAct	3_TxAct	3_TxAct	_
ENSG00000273913	ENST00000611671	RF00017	2	chr2	ERpos	FALSE	NA	13_QsLow	13_QsLow	13_QsLow	13_QsLow	13_QsLow	13_QsLow
ENSG00000273950	ENST00000614637	RF00017	2	chr2	ERpos	FALSE	NA	2_PrFlk	2_PrFlk	_	2_PrFlk	_	2_PrFlk
ENSG00000277396	ENST00000622819	RF00017	2	chr2	ERpos	FALSE	NA	_	_	_	13_QsLow	_	13_QsLow
ENSG00000277628	ENST00000612530	RF00017	2	chr2	ERpos	TRUE	NA	10_WkRep	_	_	10_WkRep	_	_
ENSG00000277701	ENST00000621110	AC159540.2	2	chr2	ERpos	TRUE	NA	13_QsLow	13_QsLow	13_QsLow	13_QsLow	13_QsLow	13_QsLow
ENSG00000277701	ENST00000613749	AC159540.2	2	chr2	ERpos	TRUE	NA	13_QsLow	13_QsLow	13_QsLow	13_QsLow	13_QsLow	13_QsLow
ENSG00000277701	ENST00000612307	AC159540.2	2	chr2	ERpos	TRUE	NA	13_QsLow	13_QsLow	13_QsLow	13_QsLow	13_QsLow	13_QsLow
ENSG00000277701	ENST00000622367	AC159540.2	2	chr2	ERpos	TRUE	NA	13_QsLow	13_QsLow	13_QsLow	13_QsLow	13_QsLow	13_QsLow
ENSG00000277701	ENST00000618066	AC159540.2	2	chr2	ERpos	TRUE	NA	13_QsLow	13_QsLow	13_QsLow	13_QsLow	13_QsLow	13_QsLow
ENSG00000277701	ENST00000619371	AC159540.2	2	chr2	ERpos	TRUE	NA	13_QsLow	13_QsLow	13_QsLow	13_QsLow	13_QsLow	13_QsLow
ENSG00000278590	ENST00000619959	RN7SL113P	2	chr2	ERpos	FALSE	NA	13_QsLow	13_QsLow	_	_	_	_
ENSG00000278764	ENST00000622034	RF00017	2	chr2	ERpos	TRUE	NA	13_QsLow	13_QsLow	13_QsLow	13_QsLow	13_QsLow	13_QsLow
ENSG00000282944	ENST00000450440	AC140481.3	2	chr2	ERpos	TRUE	NA	13_QsLow	13_QsLow	13_QsLow	13_QsLow	13_QsLow	13_QsLow
ENSG00000206573	ENST00000468186	THUMPD3-AS1	3	chr3	ERneg	TRUE	BRCA_37884	1_PrAct	1_PrAct	1_PrAct	1_PrAct	1_PrAct	1_PrAct
ENSG00000206573	ENST00000519043	THUMPD3-AS1	3	chr3	ERneg	FALSE	NA	1_PrAct	_	_	_	1_PrAct	1_PrAct
ENSG00000206573	ENST00000521609	THUMPD3-AS1	3	chr3	ERneg	FALSE	BRCA_37886	1_PrAct	1_PrAct	1_PrAct	1_PrAct	1_PrAct	1_PrAct
ENSG00000206573	ENST00000520629	THUMPD3-AS1	3	chr3	ERneg	TRUE	BRCA_37884	1_PrAct	1_PrAct	1_PrAct	1_PrAct	1_PrAct	1_PrAct
ENSG00000206573	ENST00000523354	THUMPD3-AS1	3	chr3	ERneg	TRUE	NA	3_TxAct	3_TxAct	3_TxAct	3_TxAct	3_TxAct	3_TxAct
ENSG00000206573	ENST00000522525	THUMPD3-AS1	3	chr3	ERneg	FALSE	BRCA_37886	1_PrAct	1_PrAct	1_PrAct	1_PrAct	1_PrAct	1_PrAct
ENSG00000206573	ENST00000520447	THUMPD3-AS1	3	chr3	ERneg	FALSE	BRCA_37886	1_PrAct	1_PrAct	1_PrAct	1_PrAct	1_PrAct	1_PrAct
ENSG00000206573	ENST00000521267	THUMPD3-AS1	3	chr3	ERneg	TRUE	BRCA_37884	1_PrAct	1_PrAct	1_PrAct	1_PrAct	1_PrAct	1_PrAct
ENSG00000206573	ENST00000467069	THUMPD3-AS1	3	chr3	ERneg	FALSE	BRCA_37886	1_PrAct	1_PrAct	1_PrAct	1_PrAct	1_PrAct	1_PrAct
ENSG00000206573	ENST00000520396	THUMPD3-AS1	3	chr3	ERneg	TRUE	BRCA_37884	1_PrAct	1_PrAct	1_PrAct	1_PrAct	1_PrAct	1_PrAct
ENSG00000206573	ENST00000494680	THUMPD3-AS1	3	chr3	ERneg	FALSE	BRCA_37886	1_PrAct	1_PrAct	1_PrAct	1_PrAct	1_PrAct	1_PrAct
ENSG00000206573	ENST00000522221	THUMPD3-AS1	3	chr3	ERneg	TRUE	NA	3_TxAct	3_TxAct	3_TxAct	_	3_TxAct	_
ENSG00000206573	ENST00000481221	THUMPD3-AS1	3	chr3	ERneg	FALSE	BRCA_37886	1_PrAct	1_PrAct	1_PrAct	1_PrAct	1_PrAct	1_PrAct
ENSG00000206573	ENST00000489616	THUMPD3-AS1	3	chr3	ERneg	TRUE	BRCA_37884	1_PrAct	1_PrAct	1_PrAct	1_PrAct	1_PrAct	1_PrAct
ENSG00000206573	ENST00000469846	THUMPD3-AS1	3	chr3	ERneg	FALSE	BRCA_37886	1_PrAct	1_PrAct	1_PrAct	1_PrAct	1_PrAct	1_PrAct
ENSG00000206573	ENST00000521708	THUMPD3-AS1	3	chr3	ERneg	FALSE	BRCA_37887	1_PrAct	1_PrAct	1_PrAct	1_PrAct	1_PrAct	1_PrAct
ENSG00000206573	ENST00000480904	THUMPD3-AS1	3	chr3	ERneg	TRUE	BRCA_37885	1_PrAct	1_PrAct	1_PrAct	1_PrAct	1_PrAct	1_PrAct
ENSG00000206573	ENST00000498199	THUMPD3-AS1	3	chr3	ERneg	TRUE	BRCA_37884	1_PrAct	1_PrAct	1_PrAct	1_PrAct	1_PrAct	1_PrAct
ENSG00000206573	ENST00000518437	THUMPD3-AS1	3	chr3	ERneg	FALSE	BRCA_37886	1_PrAct	1_PrAct	1_PrAct	1_PrAct	1_PrAct	1_PrAct
ENSG00000206573	ENST00000524210	THUMPD3-AS1	3	chr3	ERneg	TRUE	BRCA_37884	1_PrAct	1_PrAct	1_PrAct	1_PrAct	1_PrAct	1_PrAct
ENSG00000223715	ENST00000434969	LINC01208	3	chr3	ERneg	TRUE	NA	13_QsLow	13_QsLow	13_QsLow	13_QsLow	_	13_QsLow
ENSG00000223715	ENST00000421034	LINC01208	3	chr3	ERneg	TRUE	NA	13_QsLow	13_QsLow	13_QsLow	_	_	13_QsLow
ENSG00000224652	ENST00000457079	LINC00885	3	chr3	ERneg	TRUE	BRCA_49562	2_PrFlk	_	2_PrFlk	2_PrFlk	2_PrFlk	_
ENSG00000228109	ENST00000424769	MELTF-AS1	3	chr3	ERneg	FALSE	NA	13_QsLow	13_QsLow	13_QsLow	13_QsLow	_	13_QsLow
ENSG00000228109	ENST00000415244	MELTF-AS1	3	chr3	ERneg	FALSE	BRCA_49669	2_PrFlk	_	2_PrFlk	2_PrFlk	2_PrFlk	2_PrFlk
ENSG00000228109	ENST00000446695	MELTF-AS1	3	chr3	ERneg	FALSE	BRCA_49669	2_PrFlk	_	2_PrFlk	2_PrFlk	2_PrFlk	2_PrFlk
ENSG00000228109	ENST00000437064	MELTF-AS1	3	chr3	ERneg	FALSE	BRCA_49670	2_PrFlk	_	2_PrFlk	2_PrFlk	2_PrFlk	2_PrFlk
ENSG00000228109	ENST00000414354	MELTF-AS1	3	chr3	ERneg	FALSE	BRCA_49670	2_PrFlk	_	2_PrFlk	2_PrFlk	2_PrFlk	2_PrFlk
ENSG00000228956	ENST00000414198	SATB1-AS1	3	chr3	ERneg	FALSE	BRCA_38839	7_PrBiv	7_PrBiv	_	7_PrBiv	_	7_PrBiv
ENSG00000228956	ENST00000598149	SATB1-AS1	3	chr3	ERneg	FALSE	BRCA_38839	7_PrBiv	7_PrBiv	_	7_PrBiv	_	7_PrBiv
ENSG00000228956	ENST00000610002	SATB1-AS1	3	chr3	ERneg	TRUE	NA	13_QsLow	_	_	13_QsLow	_	13_QsLow
ENSG00000228956	ENST00000438418	SATB1-AS1	3	chr3	ERneg	TRUE	NA	13_QsLow	_	_	13_QsLow	_	13_QsLow
ENSG00000228956	ENST00000609327	SATB1-AS1	3	chr3	ERneg	TRUE	NA	13_QsLow	_	_	13_QsLow	_	13_QsLow
ENSG00000228956	ENST00000593741	SATB1-AS1	3	chr3	ERneg	TRUE	NA	13_QsLow	_	_	13_QsLow	_	13_QsLow
ENSG00000228956	ENST00000627546	SATB1-AS1	3	chr3	ERneg	TRUE	NA	13_QsLow	_	_	13_QsLow	_	13_QsLow
ENSG00000228956	ENST00000626869	SATB1-AS1	3	chr3	ERneg	TRUE	NA	13_QsLow	_	_	13_QsLow	_	13_QsLow
ENSG00000228956	ENST00000628055	SATB1-AS1	3	chr3	ERneg	TRUE	NA	13_QsLow	_	_	13_QsLow	_	13_QsLow
ENSG00000228956	ENST00000631058	SATB1-AS1	3	chr3	ERneg	TRUE	NA	13_QsLow	_	_	13_QsLow	_	13_QsLow
ENSG00000228956	ENST00000626809	SATB1-AS1	3	chr3	ERneg	TRUE	NA	13_QsLow	_	_	13_QsLow	_	13_QsLow
ENSG00000228956	ENST00000629783	SATB1-AS1	3	chr3	ERneg	TRUE	NA	13_QsLow	_	_	13_QsLow	_	13_QsLow
ENSG00000228956	ENST00000598740	SATB1-AS1	3	chr3	ERneg	TRUE	NA	13_QsLow	_	_	13_QsLow	_	13_QsLow
ENSG00000228956	ENST00000627407	SATB1-AS1	3	chr3	ERneg	TRUE	NA	13_QsLow	_	_	13_QsLow	_	13_QsLow
ENSG00000228956	ENST00000596850	SATB1-AS1	3	chr3	ERneg	TRUE	NA	13_QsLow	_	_	13_QsLow	_	13_QsLow
ENSG00000228956	ENST00000627157	SATB1-AS1	3	chr3	ERneg	TRUE	NA	13_QsLow	_	_	13_QsLow	_	13_QsLow
ENSG00000228956	ENST00000626921	SATB1-AS1	3	chr3	ERneg	TRUE	NA	13_QsLow	_	_	13_QsLow	_	13_QsLow
ENSG00000228956	ENST00000628963	SATB1-AS1	3	chr3	ERneg	TRUE	NA	13_QsLow	_	_	13_QsLow	_	13_QsLow
ENSG00000228956	ENST00000631076	SATB1-AS1	3	chr3	ERneg	TRUE	NA	13_QsLow	_	_	13_QsLow	_	13_QsLow
ENSG00000228956	ENST00000631285	SATB1-AS1	3	chr3	ERneg	TRUE	NA	13_QsLow	_	_	13_QsLow	_	13_QsLow
ENSG00000228956	ENST00000596277	SATB1-AS1	3	chr3	ERneg	TRUE	NA	13_QsLow	_	_	13_QsLow	_	13_QsLow
ENSG00000228956	ENST00000598498	SATB1-AS1	3	chr3	ERneg	TRUE	NA	13_QsLow	_	_	13_QsLow	_	13_QsLow
ENSG00000228956	ENST00000629109	SATB1-AS1	3	chr3	ERneg	TRUE	NA	13_QsLow	_	_	13_QsLow	_	13_QsLow
ENSG00000228956	ENST00000628431	SATB1-AS1	3	chr3	ERneg	TRUE	NA	13_QsLow	_	_	13_QsLow	_	13_QsLow
ENSG00000228956	ENST00000598688	SATB1-AS1	3	chr3	ERneg	TRUE	NA	13_QsLow	_	_	13_QsLow	_	13_QsLow
ENSG00000228956	ENST00000630749	SATB1-AS1	3	chr3	ERneg	TRUE	NA	13_QsLow	_	_	13_QsLow	_	13_QsLow
ENSG00000228956	ENST00000456253	SATB1-AS1	3	chr3	ERneg	TRUE	NA	13_QsLow	_	_	13_QsLow	_	13_QsLow
ENSG00000228956	ENST00000595250	SATB1-AS1	3	chr3	ERneg	TRUE	NA	13_QsLow	_	_	13_QsLow	_	13_QsLow
ENSG00000228956	ENST00000595865	SATB1-AS1	3	chr3	ERneg	TRUE	NA	13_QsLow	_	_	13_QsLow	_	13_QsLow
ENSG00000228956	ENST00000626023	SATB1-AS1	3	chr3	ERneg	TRUE	NA	13_QsLow	_	_	13_QsLow	_	13_QsLow
ENSG00000228956	ENST00000596307	SATB1-AS1	3	chr3	ERneg	TRUE	NA	13_QsLow	_	_	13_QsLow	_	13_QsLow
ENSG00000228956	ENST00000598390	SATB1-AS1	3	chr3	ERneg	TRUE	NA	13_QsLow	_	_	13_QsLow	_	13_QsLow
ENSG00000228956	ENST00000599762	SATB1-AS1	3	chr3	ERneg	TRUE	NA	13_QsLow	_	_	13_QsLow	_	13_QsLow
ENSG00000228956	ENST00000626606	SATB1-AS1	3	chr3	ERneg	TRUE	NA	13_QsLow	_	_	13_QsLow	_	13_QsLow
ENSG00000228956	ENST00000625591	SATB1-AS1	3	chr3	ERneg	TRUE	NA	13_QsLow	_	_	13_QsLow	_	13_QsLow
ENSG00000228956	ENST00000628891	SATB1-AS1	3	chr3	ERneg	TRUE	NA	13_QsLow	_	_	13_QsLow	_	13_QsLow
ENSG00000228956	ENST00000626737	SATB1-AS1	3	chr3	ERneg	TRUE	NA	13_QsLow	_	_	13_QsLow	_	13_QsLow
ENSG00000228956	ENST00000595388	SATB1-AS1	3	chr3	ERneg	TRUE	NA	13_QsLow	_	_	13_QsLow	_	13_QsLow
ENSG00000228956	ENST00000628778	SATB1-AS1	3	chr3	ERneg	TRUE	NA	13_QsLow	_	_	13_QsLow	_	13_QsLow
ENSG00000228956	ENST00000627192	SATB1-AS1	3	chr3	ERneg	TRUE	NA	13_QsLow	_	_	13_QsLow	_	13_QsLow
ENSG00000228956	ENST00000628248	SATB1-AS1	3	chr3	ERneg	TRUE	NA	13_QsLow	_	_	13_QsLow	_	13_QsLow
ENSG00000228956	ENST00000626526	SATB1-AS1	3	chr3	ERneg	TRUE	NA	13_QsLow	_	_	13_QsLow	_	13_QsLow
ENSG00000228956	ENST00000593444	SATB1-AS1	3	chr3	ERneg	TRUE	NA	13_QsLow	_	_	13_QsLow	_	13_QsLow
ENSG00000228956	ENST00000627829	SATB1-AS1	3	chr3	ERneg	TRUE	NA	13_QsLow	_	_	13_QsLow	_	13_QsLow
ENSG00000228956	ENST00000631123	SATB1-AS1	3	chr3	ERneg	TRUE	NA	13_QsLow	_	_	13_QsLow	_	13_QsLow
ENSG00000228956	ENST00000630073	SATB1-AS1	3	chr3	ERneg	TRUE	NA	13_QsLow	_	_	13_QsLow	_	13_QsLow
ENSG00000228956	ENST00000629516	SATB1-AS1	3	chr3	ERneg	TRUE	NA	13_QsLow	_	_	13_QsLow	_	13_QsLow
ENSG00000228956	ENST00000625515	SATB1-AS1	3	chr3	ERneg	TRUE	NA	13_QsLow	_	_	13_QsLow	_	13_QsLow
ENSG00000228956	ENST00000630766	SATB1-AS1	3	chr3	ERneg	TRUE	NA	13_QsLow	_	_	13_QsLow	_	13_QsLow
ENSG00000228956	ENST00000616514	SATB1-AS1	3	chr3	ERneg	TRUE	NA	12_Htchr	12_Htchr	_	_	_	_
ENSG00000228956	ENST00000629477	SATB1-AS1	3	chr3	ERneg	TRUE	NA	_	_	_	_	_	13_QsLow
ENSG00000228956	ENST00000627496	SATB1-AS1	3	chr3	ERneg	TRUE	NA	_	_	_	_	_	13_QsLow
ENSG00000228956	ENST00000596152	SATB1-AS1	3	chr3	ERneg	TRUE	NA	_	_	_	_	_	13_QsLow
ENSG00000228956	ENST00000600177	SATB1-AS1	3	chr3	ERneg	TRUE	NA	_	_	_	_	13_QsLow	13_QsLow
ENSG00000228956	ENST00000626982	SATB1-AS1	3	chr3	ERneg	TRUE	NA	_	_	_	_	13_QsLow	13_QsLow
ENSG00000228956	ENST00000625533	SATB1-AS1	3	chr3	ERneg	TRUE	NA	_	_	_	_	13_QsLow	13_QsLow
ENSG00000228956	ENST00000630271	SATB1-AS1	3	chr3	ERneg	TRUE	NA	_	_	_	_	13_QsLow	13_QsLow
ENSG00000228956	ENST00000596139	SATB1-AS1	3	chr3	ERneg	TRUE	NA	_	_	_	_	13_QsLow	13_QsLow
ENSG00000228956	ENST00000628491	SATB1-AS1	3	chr3	ERneg	TRUE	NA	_	_	_	_	13_QsLow	13_QsLow
ENSG00000228956	ENST00000629177	SATB1-AS1	3	chr3	ERneg	TRUE	NA	_	_	_	_	13_QsLow	13_QsLow
ENSG00000228956	ENST00000630209	SATB1-AS1	3	chr3	ERneg	TRUE	NA	_	_	_	_	13_QsLow	13_QsLow
ENSG00000228956	ENST00000627923	SATB1-AS1	3	chr3	ERneg	TRUE	NA	_	_	_	_	13_QsLow	13_QsLow
ENSG00000228956	ENST00000626217	SATB1-AS1	3	chr3	ERneg	TRUE	NA	_	_	_	_	13_QsLow	13_QsLow
ENSG00000228956	ENST00000628209	SATB1-AS1	3	chr3	ERneg	TRUE	NA	_	_	_	_	13_QsLow	13_QsLow
ENSG00000228956	ENST00000629984	SATB1-AS1	3	chr3	ERneg	TRUE	NA	_	_	_	_	13_QsLow	13_QsLow
ENSG00000228956	ENST00000627379	SATB1-AS1	3	chr3	ERneg	TRUE	NA	_	_	_	_	13_QsLow	13_QsLow
ENSG00000228956	ENST00000628425	SATB1-AS1	3	chr3	ERneg	TRUE	NA	_	_	_	_	13_QsLow	13_QsLow
ENSG00000228956	ENST00000627668	SATB1-AS1	3	chr3	ERneg	TRUE	NA	_	_	_	_	13_QsLow	13_QsLow
ENSG00000228956	ENST00000630609	SATB1-AS1	3	chr3	ERneg	TRUE	NA	_	_	_	_	13_QsLow	13_QsLow
ENSG00000228956	ENST00000629405	SATB1-AS1	3	chr3	ERneg	TRUE	NA	_	_	_	_	13_QsLow	13_QsLow
ENSG00000228956	ENST00000630022	SATB1-AS1	3	chr3	ERneg	TRUE	NA	13_QsLow	_	_	_	_	13_QsLow
ENSG00000228956	ENST00000425799	SATB1-AS1	3	chr3	ERneg	TRUE	NA	13_QsLow	13_QsLow	_	13_QsLow	13_QsLow	13_QsLow
ENSG00000228956	ENST00000453361	SATB1-AS1	3	chr3	ERneg	TRUE	NA	_	_	_	12_Htchr	_	_
ENSG00000229619	ENST00000608395	MBNL1-AS1	3	chr3	ERneg	FALSE	BRCA_46349	1_PrAct	_	1_PrAct	1_PrAct	1_PrAct	1_PrAct
ENSG00000229619	ENST00000445466	MBNL1-AS1	3	chr3	ERneg	FALSE	BRCA_46349	1_PrAct	_	1_PrAct	1_PrAct	1_PrAct	1_PrAct
ENSG00000230082	ENST00000431558	PRRT3-AS1	3	chr3	ERneg	FALSE	BRCA_37961	_	_	_	2_PrFlk	2_PrFlk	2_PrFlk
ENSG00000232233	ENST00000419745	LINC02043	3	chr3	ERneg	TRUE	BRCA_48545	_	13_QsLow	_	13_QsLow	_	_
ENSG00000232461	ENST00000428516	AC092920.1	3	chr3	ERneg	TRUE	BRCA_47672	13_QsLow	_	_	13_QsLow	_	13_QsLow
ENSG00000237978	ENST00000437488	KCNMB2-AS1	3	chr3	ERneg	TRUE	BRCA_47869	13_QsLow	13_QsLow	_	13_QsLow	13_QsLow	13_QsLow
ENSG00000237978	ENST00000432385	KCNMB2-AS1	3	chr3	ERneg	TRUE	NA	_	13_QsLow	_	13_QsLow	_	13_QsLow
ENSG00000237978	ENST00000451742	KCNMB2-AS1	3	chr3	ERneg	TRUE	BRCA_47869	13_QsLow	13_QsLow	_	13_QsLow	13_QsLow	13_QsLow
ENSG00000237978	ENST00000425330	KCNMB2-AS1	3	chr3	ERneg	TRUE	BRCA_47869	13_QsLow	13_QsLow	_	13_QsLow	13_QsLow	13_QsLow
ENSG00000237978	ENST00000421498	KCNMB2-AS1	3	chr3	ERneg	FALSE	NA	13_QsLow	13_QsLow	_	13_QsLow	13_QsLow	13_QsLow
ENSG00000239213	ENST00000461864	NCK1-DT	3	chr3	ERneg	FALSE	BRCA_45362	1_PrAct	1_PrAct	1_PrAct	1_PrAct	1_PrAct	1_PrAct
ENSG00000239213	ENST00000474250	NCK1-DT	3	chr3	ERneg	FALSE	BRCA_45362	1_PrAct	1_PrAct	1_PrAct	1_PrAct	1_PrAct	1_PrAct
ENSG00000239213	ENST00000470236	NCK1-DT	3	chr3	ERneg	FALSE	BRCA_45362	1_PrAct	1_PrAct	1_PrAct	1_PrAct	1_PrAct	1_PrAct
ENSG00000239311	ENST00000497896	AC092916.1	3	chr3	ERneg	FALSE	BRCA_43539	_	13_QsLow	13_QsLow	13_QsLow	_	13_QsLow
ENSG00000239445	ENST00000488132	ST3GAL6-AS1	3	chr3	ERneg	FALSE	BRCA_42943	_	_	2_PrFlk	_	_	2_PrFlk
ENSG00000239445	ENST00000475816	ST3GAL6-AS1	3	chr3	ERneg	FALSE	BRCA_42943	_	_	2_PrFlk	_	_	2_PrFlk
ENSG00000239445	ENST00000461931	ST3GAL6-AS1	3	chr3	ERneg	FALSE	BRCA_42943	_	_	2_PrFlk	_	_	2_PrFlk
ENSG00000239523	ENST00000485162	MYLK-AS1	3	chr3	ERneg	FALSE	BRCA_44225	1_PrAct	1_PrAct	1_PrAct	1_PrAct	_	1_PrAct
ENSG00000239523	ENST00000463408	MYLK-AS1	3	chr3	ERneg	FALSE	BRCA_44225	1_PrAct	_	_	_	_	_
ENSG00000239523	ENST00000470449	MYLK-AS1	3	chr3	ERneg	FALSE	BRCA_44225	1_PrAct	_	_	_	_	_
ENSG00000240006	ENST00000482019	LINC02004	3	chr3	ERneg	TRUE	BRCA_45197	1_PrAct	_	_	_	1_PrAct	_
ENSG00000240086	ENST00000466206	AC128689.1	3	chr3	ERneg	TRUE	NA	_	_	10_WkRep	_	_	10_WkRep
ENSG00000240086	ENST00000459861	AC128689.1	3	chr3	ERneg	TRUE	NA	_	_	10_WkRep	_	_	10_WkRep
ENSG00000240086	ENST00000473001	AC128689.1	3	chr3	ERneg	TRUE	NA	_	_	10_WkRep	_	_	10_WkRep
ENSG00000240207	ENST00000495318	AC080013.1	3	chr3	ERneg	FALSE	BRCA_46710	_	_	_	2_PrFlk	2_PrFlk	_
ENSG00000240207	ENST00000465477	AC080013.1	3	chr3	ERneg	FALSE	BRCA_46710	_	_	_	2_PrFlk	2_PrFlk	_
ENSG00000240207	ENST00000468242	AC080013.1	3	chr3	ERneg	FALSE	BRCA_46710	_	_	_	2_PrFlk	2_PrFlk	_
ENSG00000240207	ENST00000607426	AC080013.1	3	chr3	ERneg	FALSE	NA	_	_	_	_	11_RpZNF	_
ENSG00000240207	ENST00000477589	AC080013.1	3	chr3	ERneg	FALSE	NA	13_QsLow	13_QsLow	13_QsLow	13_QsLow	_	_
ENSG00000240207	ENST00000496842	AC080013.1	3	chr3	ERneg	FALSE	NA	13_QsLow	13_QsLow	13_QsLow	13_QsLow	_	_
ENSG00000240541	ENST00000496491	TM4SF1-AS1	3	chr3	ERneg	FALSE	BRCA_46063	1_PrAct	_	_	_	_	1_PrAct
ENSG00000240541	ENST00000484046	TM4SF1-AS1	3	chr3	ERneg	FALSE	BRCA_46064	2_PrFlk	_	_	2_PrFlk	2_PrFlk	_
ENSG00000241155	ENST00000466292	ARHGAP31-AS1	3	chr3	ERneg	FALSE	BRCA_43940	2_PrFlk	_	2_PrFlk	2_PrFlk	2_PrFlk	2_PrFlk
ENSG00000241770	ENST00000480817	AC104411.1	3	chr3	ERneg	TRUE	NA	_	_	13_QsLow	13_QsLow	_	13_QsLow
ENSG00000242516	ENST00000463183	LINC00960	3	chr3	ERneg	TRUE	BRCA_42487	_	_	_	12_Htchr	_	_
ENSG00000242516	ENST00000492922	LINC00960	3	chr3	ERneg	TRUE	NA	12_Htchr	12_Htchr	12_Htchr	12_Htchr	12_Htchr	12_Htchr
ENSG00000243069	ENST00000491862	ARHGEF26-AS1	3	chr3	ERneg	FALSE	BRCA_46447	1_PrAct	1_PrAct	1_PrAct	1_PrAct	_	1_PrAct
ENSG00000243069	ENST00000467912	ARHGEF26-AS1	3	chr3	ERneg	FALSE	BRCA_46447	1_PrAct	1_PrAct	1_PrAct	1_PrAct	_	1_PrAct
ENSG00000243069	ENST00000480639	ARHGEF26-AS1	3	chr3	ERneg	FALSE	BRCA_46447	1_PrAct	1_PrAct	1_PrAct	1_PrAct	_	1_PrAct
ENSG00000243069	ENST00000479270	ARHGEF26-AS1	3	chr3	ERneg	FALSE	BRCA_46447	1_PrAct	1_PrAct	1_PrAct	1_PrAct	_	1_PrAct
ENSG00000243069	ENST00000601822	ARHGEF26-AS1	3	chr3	ERneg	TRUE	NA	13_QsLow	13_QsLow	13_QsLow	13_QsLow	_	13_QsLow
ENSG00000243069	ENST00000597231	ARHGEF26-AS1	3	chr3	ERneg	TRUE	NA	_	_	_	10_WkRep	_	_
ENSG00000243069	ENST00000611093	ARHGEF26-AS1	3	chr3	ERneg	TRUE	NA	13_QsLow	13_QsLow	13_QsLow	13_QsLow	_	13_QsLow
ENSG00000243069	ENST00000608560	ARHGEF26-AS1	3	chr3	ERneg	TRUE	NA	13_QsLow	13_QsLow	13_QsLow	13_QsLow	_	13_QsLow
ENSG00000243069	ENST00000630930	ARHGEF26-AS1	3	chr3	ERneg	TRUE	NA	13_QsLow	13_QsLow	13_QsLow	13_QsLow	13_QsLow	13_QsLow
ENSG00000243069	ENST00000621011	ARHGEF26-AS1	3	chr3	ERneg	TRUE	NA	13_QsLow	13_QsLow	13_QsLow	13_QsLow	_	13_QsLow
ENSG00000243069	ENST00000610221	ARHGEF26-AS1	3	chr3	ERneg	TRUE	NA	_	_	_	10_WkRep	_	_
ENSG00000243176	ENST00000460796	AC092944.1	3	chr3	ERneg	TRUE	BRCA_46638	1_PrAct	1_PrAct	1_PrAct	1_PrAct	1_PrAct	1_PrAct
ENSG00000243176	ENST00000487238	AC092944.1	3	chr3	ERneg	TRUE	BRCA_46638	1_PrAct	1_PrAct	1_PrAct	1_PrAct	1_PrAct	1_PrAct
ENSG00000243176	ENST00000488040	AC092944.1	3	chr3	ERneg	TRUE	BRCA_46638	1_PrAct	1_PrAct	1_PrAct	1_PrAct	1_PrAct	1_PrAct
ENSG00000243176	ENST00000475102	AC092944.1	3	chr3	ERneg	TRUE	NA	13_QsLow	13_QsLow	13_QsLow	13_QsLow	13_QsLow	13_QsLow
ENSG00000243176	ENST00000494885	AC092944.1	3	chr3	ERneg	FALSE	NA	13_QsLow	13_QsLow	13_QsLow	_	13_QsLow	13_QsLow
ENSG00000273174	ENST00000608909	AC108673.2	3	chr3	ERneg	FALSE	BRCA_44828	_	13_QsLow	_	_	13_QsLow	13_QsLow
ENSG00000273328	ENST00000496604	AC099329.2	3	chr3	ERneg	FALSE	BRCA_40087	13_QsLow	13_QsLow	13_QsLow	_	_	_
ENSG00000273328	ENST00000487368	AC099329.2	3	chr3	ERneg	FALSE	BRCA_40087	13_QsLow	13_QsLow	13_QsLow	_	_	_
ENSG00000273328	ENST00000471537	AC099329.2	3	chr3	ERneg	FALSE	BRCA_40087	13_QsLow	13_QsLow	13_QsLow	_	_	_
ENSG00000197099	ENST00000630178	AC068631.1	3	chr3	ERpos	FALSE	NA	13_QsLow	13_QsLow	13_QsLow	_	13_QsLow	13_QsLow
ENSG00000197099	ENST00000625386	AC068631.1	3	chr3	ERpos	FALSE	NA	13_QsLow	13_QsLow	13_QsLow	_	13_QsLow	13_QsLow
ENSG00000197099	ENST00000628505	AC068631.1	3	chr3	ERpos	FALSE	NA	13_QsLow	13_QsLow	13_QsLow	_	13_QsLow	13_QsLow
ENSG00000197099	ENST00000428501	AC068631.1	3	chr3	ERpos	FALSE	NA	_	13_QsLow	13_QsLow	_	13_QsLow	_
ENSG00000197099	ENST00000455926	AC068631.1	3	chr3	ERpos	FALSE	NA	_	13_QsLow	13_QsLow	_	13_QsLow	_
ENSG00000197099	ENST00000628253	AC068631.1	3	chr3	ERpos	FALSE	NA	13_QsLow	13_QsLow	13_QsLow	_	13_QsLow	13_QsLow
ENSG00000197099	ENST00000630315	AC068631.1	3	chr3	ERpos	TRUE	NA	13_QsLow	13_QsLow	_	13_QsLow	13_QsLow	_
ENSG00000197099	ENST00000626649	AC068631.1	3	chr3	ERpos	TRUE	NA	_	13_QsLow	13_QsLow	13_QsLow	13_QsLow	_
ENSG00000197099	ENST00000628190	AC068631.1	3	chr3	ERpos	FALSE	NA	13_QsLow	13_QsLow	13_QsLow	_	13_QsLow	13_QsLow
ENSG00000197099	ENST00000626633	AC068631.1	3	chr3	ERpos	FALSE	NA	13_QsLow	13_QsLow	13_QsLow	_	13_QsLow	13_QsLow
ENSG00000197099	ENST00000625303	AC068631.1	3	chr3	ERpos	FALSE	NA	13_QsLow	13_QsLow	13_QsLow	_	13_QsLow	13_QsLow
ENSG00000197099	ENST00000630864	AC068631.1	3	chr3	ERpos	FALSE	NA	13_QsLow	13_QsLow	13_QsLow	_	13_QsLow	13_QsLow
ENSG00000197099	ENST00000629106	AC068631.1	3	chr3	ERpos	FALSE	NA	13_QsLow	13_QsLow	13_QsLow	_	13_QsLow	13_QsLow
ENSG00000197099	ENST00000626845	AC068631.1	3	chr3	ERpos	FALSE	NA	13_QsLow	13_QsLow	13_QsLow	_	13_QsLow	13_QsLow
ENSG00000197099	ENST00000630331	AC068631.1	3	chr3	ERpos	FALSE	NA	13_QsLow	13_QsLow	_	_	13_QsLow	13_QsLow
ENSG00000197099	ENST00000625741	AC068631.1	3	chr3	ERpos	FALSE	NA	13_QsLow	13_QsLow	13_QsLow	_	13_QsLow	13_QsLow
ENSG00000197099	ENST00000627469	AC068631.1	3	chr3	ERpos	FALSE	NA	13_QsLow	13_QsLow	13_QsLow	_	13_QsLow	13_QsLow
ENSG00000197099	ENST00000629451	AC068631.1	3	chr3	ERpos	FALSE	NA	13_QsLow	13_QsLow	13_QsLow	_	13_QsLow	13_QsLow
ENSG00000197099	ENST00000625826	AC068631.1	3	chr3	ERpos	FALSE	NA	_	13_QsLow	_	_	13_QsLow	_
ENSG00000197099	ENST00000630726	AC068631.1	3	chr3	ERpos	FALSE	NA	13_QsLow	13_QsLow	13_QsLow	_	13_QsLow	13_QsLow
ENSG00000197099	ENST00000626006	AC068631.1	3	chr3	ERpos	FALSE	NA	_	_	_	_	_	10_WkRep
ENSG00000197099	ENST00000627830	AC068631.1	3	chr3	ERpos	FALSE	NA	13_QsLow	13_QsLow	13_QsLow	_	13_QsLow	13_QsLow
ENSG00000197099	ENST00000625877	AC068631.1	3	chr3	ERpos	TRUE	NA	13_QsLow	13_QsLow	_	13_QsLow	_	_
ENSG00000197099	ENST00000625839	AC068631.1	3	chr3	ERpos	FALSE	NA	13_QsLow	13_QsLow	13_QsLow	_	13_QsLow	13_QsLow
ENSG00000197099	ENST00000628728	AC068631.1	3	chr3	ERpos	FALSE	NA	13_QsLow	13_QsLow	13_QsLow	_	13_QsLow	13_QsLow
ENSG00000197099	ENST00000627919	AC068631.1	3	chr3	ERpos	FALSE	NA	13_QsLow	13_QsLow	_	_	13_QsLow	13_QsLow
ENSG00000197099	ENST00000626151	AC068631.1	3	chr3	ERpos	FALSE	NA	13_QsLow	13_QsLow	13_QsLow	_	13_QsLow	13_QsLow
ENSG00000197099	ENST00000354642	AC068631.1	3	chr3	ERpos	TRUE	BRCA_48536	_	13_QsLow	13_QsLow	_	_	_
ENSG00000197099	ENST00000599314	AC068631.1	3	chr3	ERpos	TRUE	NA	_	_	13_QsLow	13_QsLow	_	13_QsLow
ENSG00000197099	ENST00000627551	AC068631.1	3	chr3	ERpos	FALSE	NA	13_QsLow	13_QsLow	13_QsLow	_	13_QsLow	13_QsLow
ENSG00000197099	ENST00000628601	AC068631.1	3	chr3	ERpos	FALSE	NA	13_QsLow	13_QsLow	13_QsLow	_	13_QsLow	13_QsLow
ENSG00000197099	ENST00000627268	AC068631.1	3	chr3	ERpos	FALSE	NA	13_QsLow	13_QsLow	13_QsLow	_	13_QsLow	13_QsLow
ENSG00000197099	ENST00000625710	AC068631.1	3	chr3	ERpos	FALSE	NA	13_QsLow	13_QsLow	13_QsLow	_	13_QsLow	13_QsLow
ENSG00000197099	ENST00000627015	AC068631.1	3	chr3	ERpos	FALSE	NA	13_QsLow	13_QsLow	13_QsLow	_	13_QsLow	13_QsLow
ENSG00000197099	ENST00000628858	AC068631.1	3	chr3	ERpos	FALSE	NA	13_QsLow	13_QsLow	13_QsLow	_	13_QsLow	13_QsLow
ENSG00000197099	ENST00000626306	AC068631.1	3	chr3	ERpos	FALSE	NA	13_QsLow	13_QsLow	13_QsLow	_	13_QsLow	13_QsLow
ENSG00000197099	ENST00000629126	AC068631.1	3	chr3	ERpos	FALSE	NA	13_QsLow	13_QsLow	13_QsLow	_	13_QsLow	13_QsLow
ENSG00000197099	ENST00000628020	AC068631.1	3	chr3	ERpos	FALSE	NA	13_QsLow	13_QsLow	13_QsLow	_	13_QsLow	13_QsLow
ENSG00000197099	ENST00000628831	AC068631.1	3	chr3	ERpos	FALSE	NA	13_QsLow	13_QsLow	13_QsLow	_	13_QsLow	13_QsLow
ENSG00000197099	ENST00000629734	AC068631.1	3	chr3	ERpos	FALSE	NA	13_QsLow	13_QsLow	13_QsLow	_	13_QsLow	13_QsLow
ENSG00000197099	ENST00000631299	AC068631.1	3	chr3	ERpos	FALSE	NA	13_QsLow	13_QsLow	_	_	13_QsLow	13_QsLow
ENSG00000197099	ENST00000626586	AC068631.1	3	chr3	ERpos	TRUE	NA	_	_	_	13_QsLow	_	13_QsLow
ENSG00000197099	ENST00000596632	AC068631.1	3	chr3	ERpos	TRUE	NA	_	_	13_QsLow	_	_	_
ENSG00000197099	ENST00000596329	AC068631.1	3	chr3	ERpos	TRUE	NA	_	13_QsLow	13_QsLow	13_QsLow	_	13_QsLow
ENSG00000197099	ENST00000628928	AC068631.1	3	chr3	ERpos	TRUE	NA	13_QsLow	13_QsLow	13_QsLow	13_QsLow	13_QsLow	13_QsLow
ENSG00000197099	ENST00000609726	AC068631.1	3	chr3	ERpos	TRUE	BRCA_48536	13_QsLow	13_QsLow	13_QsLow	_	_	13_QsLow
ENSG00000197099	ENST00000609652	AC068631.1	3	chr3	ERpos	TRUE	NA	_	_	13_QsLow	_	_	_
ENSG00000197099	ENST00000629201	AC068631.1	3	chr3	ERpos	TRUE	NA	13_QsLow	13_QsLow	13_QsLow	13_QsLow	_	13_QsLow
ENSG00000197099	ENST00000625690	AC068631.1	3	chr3	ERpos	TRUE	NA	_	_	13_QsLow	13_QsLow	_	13_QsLow
ENSG00000197099	ENST00000629954	AC068631.1	3	chr3	ERpos	TRUE	BRCA_48538	_	13_QsLow	_	13_QsLow	_	13_QsLow
ENSG00000197099	ENST00000628291	AC068631.1	3	chr3	ERpos	TRUE	BRCA_48538	_	_	_	13_QsLow	_	13_QsLow
ENSG00000197099	ENST00000626978	AC068631.1	3	chr3	ERpos	TRUE	BRCA_48538	_	_	_	13_QsLow	_	13_QsLow
ENSG00000197099	ENST00000626520	AC068631.1	3	chr3	ERpos	TRUE	BRCA_48539	_	_	_	_	13_QsLow	13_QsLow
ENSG00000197099	ENST00000625869	AC068631.1	3	chr3	ERpos	TRUE	BRCA_48539	_	_	_	_	13_QsLow	13_QsLow
ENSG00000197099	ENST00000608173	AC068631.1	3	chr3	ERpos	TRUE	BRCA_48538	_	_	_	13_QsLow	_	13_QsLow
ENSG00000203644	ENST00000366451	AC083799.1	3	chr3	ERpos	FALSE	NA	13_QsLow	13_QsLow	_	13_QsLow	_	13_QsLow
ENSG00000206417	ENST00000511998	H1FX-AS1	3	chr3	ERpos	FALSE	BRCA_44857	2_PrFlk	_	2_PrFlk	2_PrFlk	2_PrFlk	2_PrFlk
ENSG00000206417	ENST00000433902	H1FX-AS1	3	chr3	ERpos	FALSE	BRCA_44858	2_PrFlk	_	2_PrFlk	2_PrFlk	2_PrFlk	2_PrFlk
ENSG00000206417	ENST00000383461	H1FX-AS1	3	chr3	ERpos	TRUE	NA	13_QsLow	13_QsLow	13_QsLow	13_QsLow	13_QsLow	13_QsLow
ENSG00000206417	ENST00000502789	H1FX-AS1	3	chr3	ERpos	TRUE	NA	13_QsLow	13_QsLow	13_QsLow	13_QsLow	13_QsLow	13_QsLow
ENSG00000206567	ENST00000383808	AC022007.1	3	chr3	ERpos	FALSE	BRCA_37979	1_PrAct	1_PrAct	1_PrAct	1_PrAct	1_PrAct	_
ENSG00000206567	ENST00000420091	AC022007.1	3	chr3	ERpos	FALSE	BRCA_37976	2_PrFlk	_	2_PrFlk	2_PrFlk	_	2_PrFlk
ENSG00000206567	ENST00000437616	AC022007.1	3	chr3	ERpos	FALSE	BRCA_37979	1_PrAct	1_PrAct	1_PrAct	1_PrAct	1_PrAct	_
ENSG00000206567	ENST00000454232	AC022007.1	3	chr3	ERpos	FALSE	BRCA_37979	1_PrAct	1_PrAct	1_PrAct	1_PrAct	1_PrAct	_
ENSG00000206567	ENST00000426698	AC022007.1	3	chr3	ERpos	FALSE	BRCA_37979	1_PrAct	1_PrAct	1_PrAct	1_PrAct	1_PrAct	_
ENSG00000206567	ENST00000429065	AC022007.1	3	chr3	ERpos	FALSE	BRCA_37979	1_PrAct	1_PrAct	1_PrAct	1_PrAct	1_PrAct	_
ENSG00000206567	ENST00000621000	AC022007.1	3	chr3	ERpos	FALSE	NA	5_EhAct	_	5_EhAct	_	5_EhAct	5_EhAct
ENSG00000214305	ENST00000398067	RF00017	3	chr3	ERpos	TRUE	NA	13_QsLow	13_QsLow	13_QsLow	13_QsLow	13_QsLow	13_QsLow
ENSG00000223343	ENST00000452042	AC137630.1	3	chr3	ERpos	FALSE	BRCA_40635	1_PrAct	1_PrAct	_	1_PrAct	_	_
ENSG00000223783	ENST00000444346	LINC01983	3	chr3	ERpos	TRUE	NA	13_QsLow	_	13_QsLow	13_QsLow	_	13_QsLow
ENSG00000223783	ENST00000413586	LINC01983	3	chr3	ERpos	TRUE	NA	_	_	_	10_WkRep	_	_
ENSG00000223783	ENST00000429834	LINC01983	3	chr3	ERpos	TRUE	BRCA_49508	_	_	_	13_QsLow	13_QsLow	13_QsLow
ENSG00000223797	ENST00000439293	ENTPD3-AS1	3	chr3	ERpos	TRUE	BRCA_39881	1_PrAct	1_PrAct	1_PrAct	1_PrAct	1_PrAct	1_PrAct
ENSG00000223797	ENST00000425156	ENTPD3-AS1	3	chr3	ERpos	TRUE	BRCA_39881	1_PrAct	1_PrAct	1_PrAct	1_PrAct	1_PrAct	1_PrAct
ENSG00000223797	ENST00000452768	ENTPD3-AS1	3	chr3	ERpos	TRUE	BRCA_39881	1_PrAct	1_PrAct	1_PrAct	1_PrAct	1_PrAct	1_PrAct
ENSG00000223797	ENST00000420850	ENTPD3-AS1	3	chr3	ERpos	TRUE	BRCA_39881	1_PrAct	1_PrAct	1_PrAct	1_PrAct	1_PrAct	1_PrAct
ENSG00000224424	ENST00000435419	PRKAR2A-AS1	3	chr3	ERpos	FALSE	BRCA_40623	1_PrAct	1_PrAct	_	1_PrAct	1_PrAct	_
ENSG00000224424	ENST00000431705	PRKAR2A-AS1	3	chr3	ERpos	FALSE	BRCA_40624	1_PrAct	1_PrAct	1_PrAct	1_PrAct	1_PrAct	1_PrAct
ENSG00000224424	ENST00000412171	PRKAR2A-AS1	3	chr3	ERpos	FALSE	BRCA_40624	1_PrAct	1_PrAct	1_PrAct	1_PrAct	1_PrAct	1_PrAct
ENSG00000224424	ENST00000416209	PRKAR2A-AS1	3	chr3	ERpos	FALSE	BRCA_40624	1_PrAct	1_PrAct	1_PrAct	1_PrAct	1_PrAct	1_PrAct
ENSG00000224660	ENST00000420195	SH3BP5-AS1	3	chr3	ERpos	TRUE	NA	3_TxAct	3_TxAct	3_TxAct	3_TxAct	3_TxAct	3_TxAct
ENSG00000224660	ENST00000413977	SH3BP5-AS1	3	chr3	ERpos	FALSE	BRCA_38601	3_TxAct	3_TxAct	3_TxAct	3_TxAct	3_TxAct	3_TxAct
ENSG00000224660	ENST00000436602	SH3BP5-AS1	3	chr3	ERpos	FALSE	BRCA_38601	3_TxAct	3_TxAct	3_TxAct	3_TxAct	3_TxAct	3_TxAct
ENSG00000225733	ENST00000430166	FGD5-AS1	3	chr3	ERpos	FALSE	BRCA_38577	1_PrAct	1_PrAct	1_PrAct	1_PrAct	1_PrAct	1_PrAct
ENSG00000225733	ENST00000424349	FGD5-AS1	3	chr3	ERpos	FALSE	BRCA_38576	1_PrAct	1_PrAct	1_PrAct	1_PrAct	1_PrAct	1_PrAct
ENSG00000225733	ENST00000417835	FGD5-AS1	3	chr3	ERpos	FALSE	BRCA_38576	1_PrAct	1_PrAct	1_PrAct	1_PrAct	1_PrAct	1_PrAct
ENSG00000225733	ENST00000426200	FGD5-AS1	3	chr3	ERpos	FALSE	BRCA_38577	1_PrAct	1_PrAct	1_PrAct	1_PrAct	1_PrAct	1_PrAct
ENSG00000225733	ENST00000440079	FGD5-AS1	3	chr3	ERpos	FALSE	BRCA_38576	1_PrAct	1_PrAct	1_PrAct	1_PrAct	1_PrAct	1_PrAct
ENSG00000226155	ENST00000448113	AC124944.1	3	chr3	ERpos	FALSE	BRCA_49534	_	_	_	_	_	13_QsLow
ENSG00000226155	ENST00000424819	AC124944.1	3	chr3	ERpos	FALSE	BRCA_49534	_	_	_	_	_	13_QsLow
ENSG00000227110	ENST00000441861	LMCD1-AS1	3	chr3	ERpos	TRUE	NA	_	12_Htchr	12_Htchr	_	_	12_Htchr
ENSG00000227110	ENST00000446281	LMCD1-AS1	3	chr3	ERpos	FALSE	BRCA_37782	1_PrAct	_	1_PrAct	_	_	_
ENSG00000227110	ENST00000452802	LMCD1-AS1	3	chr3	ERpos	FALSE	BRCA_37782	1_PrAct	_	1_PrAct	_	_	_
ENSG00000227110	ENST00000420095	LMCD1-AS1	3	chr3	ERpos	FALSE	BRCA_37782	1_PrAct	_	1_PrAct	_	_	_
ENSG00000227110	ENST00000455811	LMCD1-AS1	3	chr3	ERpos	FALSE	BRCA_37782	1_PrAct	_	1_PrAct	_	_	_
ENSG00000227110	ENST00000439407	LMCD1-AS1	3	chr3	ERpos	TRUE	NA	13_QsLow	13_QsLow	13_QsLow	13_QsLow	13_QsLow	_
ENSG00000227110	ENST00000458666	LMCD1-AS1	3	chr3	ERpos	TRUE	NA	13_QsLow	13_QsLow	13_QsLow	13_QsLow	13_QsLow	_
ENSG00000228221	ENST00000442937	LINC00578	3	chr3	ERpos	TRUE	NA	13_QsLow	13_QsLow	13_QsLow	_	13_QsLow	13_QsLow
ENSG00000228221	ENST00000439009	LINC00578	3	chr3	ERpos	TRUE	NA	13_QsLow	13_QsLow	13_QsLow	_	13_QsLow	13_QsLow
ENSG00000228221	ENST00000445673	LINC00578	3	chr3	ERpos	TRUE	NA	13_QsLow	13_QsLow	_	13_QsLow	_	13_QsLow
ENSG00000228221	ENST00000446548	LINC00578	3	chr3	ERpos	TRUE	NA	13_QsLow	13_QsLow	_	13_QsLow	13_QsLow	13_QsLow
ENSG00000228242	ENST00000420253	AC093495.1	3	chr3	ERpos	FALSE	BRCA_38449	_	_	_	2_PrFlk	2_PrFlk	2_PrFlk
ENSG00000228242	ENST00000428681	AC093495.1	3	chr3	ERpos	FALSE	BRCA_38449	_	_	_	2_PrFlk	_	2_PrFlk
ENSG00000228242	ENST00000628446	AC093495.1	3	chr3	ERpos	FALSE	BRCA_38450	_	_	_	_	_	2_PrFlk
ENSG00000228242	ENST00000628785	AC093495.1	3	chr3	ERpos	FALSE	BRCA_38450	_	_	_	_	_	2_PrFlk
ENSG00000228242	ENST00000628978	AC093495.1	3	chr3	ERpos	FALSE	BRCA_38450	_	_	_	_	_	2_PrFlk
ENSG00000228242	ENST00000628412	AC093495.1	3	chr3	ERpos	FALSE	BRCA_38450	_	_	_	_	_	2_PrFlk
ENSG00000228242	ENST00000629708	AC093495.1	3	chr3	ERpos	FALSE	BRCA_38450	_	_	_	_	_	2_PrFlk
ENSG00000228242	ENST00000627997	AC093495.1	3	chr3	ERpos	FALSE	BRCA_38450	_	_	_	_	_	2_PrFlk
ENSG00000228242	ENST00000630772	AC093495.1	3	chr3	ERpos	FALSE	BRCA_38450	_	_	_	_	_	2_PrFlk
ENSG00000228242	ENST00000628760	AC093495.1	3	chr3	ERpos	FALSE	BRCA_38450	_	_	_	_	_	2_PrFlk
ENSG00000228242	ENST00000629796	AC093495.1	3	chr3	ERpos	FALSE	BRCA_38450	_	_	_	_	_	2_PrFlk
ENSG00000228242	ENST00000630173	AC093495.1	3	chr3	ERpos	FALSE	BRCA_38450	_	_	_	_	_	2_PrFlk
ENSG00000228242	ENST00000629301	AC093495.1	3	chr3	ERpos	FALSE	NA	3_TxAct	_	3_TxAct	_	_	3_TxAct
ENSG00000228242	ENST00000627116	AC093495.1	3	chr3	ERpos	FALSE	NA	3_TxAct	_	3_TxAct	_	_	3_TxAct
ENSG00000228242	ENST00000626655	AC093495.1	3	chr3	ERpos	FALSE	NA	3_TxAct	_	3_TxAct	_	_	3_TxAct
ENSG00000228242	ENST00000628791	AC093495.1	3	chr3	ERpos	FALSE	NA	3_TxAct	3_TxAct	3_TxAct	3_TxAct	_	3_TxAct
ENSG00000228242	ENST00000627385	AC093495.1	3	chr3	ERpos	FALSE	NA	3_TxAct	3_TxAct	3_TxAct	3_TxAct	_	3_TxAct
ENSG00000228561	ENST00000423466	AC026355.1	3	chr3	ERpos	TRUE	NA	13_QsLow	13_QsLow	_	13_QsLow	13_QsLow	13_QsLow
ENSG00000229334	ENST00000447139	AC046143.1	3	chr3	ERpos	FALSE	NA	2_PrFlk	_	2_PrFlk	2_PrFlk	2_PrFlk	2_PrFlk
ENSG00000230102	ENST00000622169	LINC02028	3	chr3	ERpos	TRUE	NA	13_QsLow	13_QsLow	13_QsLow	13_QsLow	13_QsLow	13_QsLow
ENSG00000230102	ENST00000626476	LINC02028	3	chr3	ERpos	TRUE	NA	13_QsLow	13_QsLow	13_QsLow	13_QsLow	13_QsLow	13_QsLow
ENSG00000230102	ENST00000599441	LINC02028	3	chr3	ERpos	TRUE	NA	13_QsLow	13_QsLow	13_QsLow	13_QsLow	13_QsLow	13_QsLow
ENSG00000230102	ENST00000458224	LINC02028	3	chr3	ERpos	TRUE	BRCA_49187	2_PrFlk	2_PrFlk	2_PrFlk	2_PrFlk	2_PrFlk	2_PrFlk
ENSG00000230102	ENST00000629795	LINC02028	3	chr3	ERpos	TRUE	NA	13_QsLow	13_QsLow	13_QsLow	13_QsLow	13_QsLow	13_QsLow
ENSG00000230102	ENST00000449350	LINC02028	3	chr3	ERpos	TRUE	BRCA_49187	2_PrFlk	2_PrFlk	2_PrFlk	2_PrFlk	2_PrFlk	2_PrFlk
ENSG00000230102	ENST00000420947	LINC02028	3	chr3	ERpos	TRUE	NA	_	13_QsLow	_	_	_	13_QsLow
ENSG00000230102	ENST00000625668	LINC02028	3	chr3	ERpos	TRUE	NA	13_QsLow	13_QsLow	13_QsLow	13_QsLow	13_QsLow	13_QsLow
ENSG00000230102	ENST00000598535	LINC02028	3	chr3	ERpos	TRUE	NA	13_QsLow	13_QsLow	13_QsLow	13_QsLow	13_QsLow	13_QsLow
ENSG00000230102	ENST00000627894	LINC02028	3	chr3	ERpos	TRUE	NA	13_QsLow	13_QsLow	13_QsLow	13_QsLow	13_QsLow	13_QsLow
ENSG00000230102	ENST00000593326	LINC02028	3	chr3	ERpos	TRUE	NA	13_QsLow	13_QsLow	13_QsLow	13_QsLow	13_QsLow	13_QsLow
ENSG00000230102	ENST00000597775	LINC02028	3	chr3	ERpos	TRUE	NA	13_QsLow	13_QsLow	13_QsLow	13_QsLow	13_QsLow	13_QsLow
ENSG00000230102	ENST00000593559	LINC02028	3	chr3	ERpos	TRUE	NA	13_QsLow	13_QsLow	13_QsLow	13_QsLow	13_QsLow	13_QsLow
ENSG00000230102	ENST00000601913	LINC02028	3	chr3	ERpos	TRUE	NA	13_QsLow	13_QsLow	13_QsLow	13_QsLow	13_QsLow	13_QsLow
ENSG00000230102	ENST00000599153	LINC02028	3	chr3	ERpos	TRUE	NA	13_QsLow	13_QsLow	13_QsLow	13_QsLow	13_QsLow	13_QsLow
ENSG00000230102	ENST00000609015	LINC02028	3	chr3	ERpos	TRUE	BRCA_49185	_	_	_	_	2_PrFlk	2_PrFlk
ENSG00000230102	ENST00000432154	LINC02028	3	chr3	ERpos	TRUE	BRCA_49186	_	_	13_QsLow	_	_	_
ENSG00000230102	ENST00000443776	LINC02028	3	chr3	ERpos	TRUE	BRCA_49185	_	_	_	_	2_PrFlk	2_PrFlk
ENSG00000230102	ENST00000601524	LINC02028	3	chr3	ERpos	TRUE	BRCA_49185	_	_	_	_	2_PrFlk	2_PrFlk
ENSG00000230102	ENST00000597974	LINC02028	3	chr3	ERpos	TRUE	BRCA_49185	_	_	_	_	2_PrFlk	2_PrFlk
ENSG00000230102	ENST00000620876	LINC02028	3	chr3	ERpos	TRUE	BRCA_49185	_	_	_	_	2_PrFlk	2_PrFlk
ENSG00000230102	ENST00000610423	LINC02028	3	chr3	ERpos	TRUE	BRCA_49185	_	_	_	_	2_PrFlk	2_PrFlk
ENSG00000230102	ENST00000599735	LINC02028	3	chr3	ERpos	TRUE	BRCA_49185	_	_	_	_	2_PrFlk	2_PrFlk
ENSG00000230102	ENST00000609304	LINC02028	3	chr3	ERpos	TRUE	NA	_	_	_	13_QsLow	13_QsLow	13_QsLow
ENSG00000230102	ENST00000609933	LINC02028	3	chr3	ERpos	TRUE	NA	13_QsLow	13_QsLow	13_QsLow	13_QsLow	13_QsLow	13_QsLow
ENSG00000230102	ENST00000630484	LINC02028	3	chr3	ERpos	TRUE	BRCA_49185	_	_	_	_	2_PrFlk	2_PrFlk
ENSG00000230102	ENST00000630262	LINC02028	3	chr3	ERpos	TRUE	BRCA_49185	_	_	_	_	2_PrFlk	2_PrFlk
ENSG00000230102	ENST00000627909	LINC02028	3	chr3	ERpos	TRUE	BRCA_49185	_	_	_	_	2_PrFlk	2_PrFlk
ENSG00000230102	ENST00000625879	LINC02028	3	chr3	ERpos	TRUE	BRCA_49185	_	_	_	_	2_PrFlk	2_PrFlk
ENSG00000230102	ENST00000629693	LINC02028	3	chr3	ERpos	TRUE	BRCA_49186	_	_	13_QsLow	_	_	_
ENSG00000230102	ENST00000625586	LINC02028	3	chr3	ERpos	TRUE	BRCA_49185	_	_	_	_	2_PrFlk	2_PrFlk
ENSG00000230215	ENST00000421870	LINC01840	3	chr3	ERpos	TRUE	NA	_	13_QsLow	13_QsLow	_	_	_
ENSG00000230401	ENST00000422271	LINC01972	3	chr3	ERpos	TRUE	NA	_	_	_	13_QsLow	_	_
ENSG00000230454	ENST00000439898	U73166.1	3	chr3	ERpos	TRUE	BRCA_40813	2_PrFlk	2_PrFlk	2_PrFlk	2_PrFlk	2_PrFlk	2_PrFlk
ENSG00000230454	ENST00000453717	U73166.1	3	chr3	ERpos	TRUE	BRCA_40813	2_PrFlk	2_PrFlk	2_PrFlk	2_PrFlk	2_PrFlk	2_PrFlk
ENSG00000230454	ENST00000426302	U73166.1	3	chr3	ERpos	TRUE	NA	13_QsLow	13_QsLow	_	_	_	_
ENSG00000230530	ENST00000427644	LIMD1-AS1	3	chr3	ERpos	FALSE	BRCA_40307	1_PrAct	1_PrAct	1_PrAct	1_PrAct	1_PrAct	1_PrAct
ENSG00000230530	ENST00000429798	LIMD1-AS1	3	chr3	ERpos	FALSE	BRCA_40308	1_PrAct	1_PrAct	1_PrAct	1_PrAct	1_PrAct	1_PrAct
ENSG00000231873	ENST00000412811	AC099560.1	3	chr3	ERpos	TRUE	NA	13_QsLow	13_QsLow	13_QsLow	_	13_QsLow	13_QsLow
ENSG00000232352	ENST00000421735	SEMA3B-AS1	3	chr3	ERpos	FALSE	BRCA_40820	2_PrFlk	_	_	_	_	_
ENSG00000232354	ENST00000626268	VIPR1-AS1	3	chr3	ERpos	FALSE	NA	_	_	_	13_QsLow	13_QsLow	13_QsLow
ENSG00000232354	ENST00000629337	VIPR1-AS1	3	chr3	ERpos	FALSE	NA	_	_	_	13_QsLow	13_QsLow	13_QsLow
ENSG00000232354	ENST00000600342	VIPR1-AS1	3	chr3	ERpos	FALSE	NA	_	_	_	13_QsLow	13_QsLow	13_QsLow
ENSG00000232354	ENST00000626097	VIPR1-AS1	3	chr3	ERpos	FALSE	NA	_	_	_	13_QsLow	13_QsLow	13_QsLow
ENSG00000232354	ENST00000626444	VIPR1-AS1	3	chr3	ERpos	FALSE	NA	_	_	_	13_QsLow	13_QsLow	13_QsLow
ENSG00000232354	ENST00000630614	VIPR1-AS1	3	chr3	ERpos	FALSE	NA	_	_	_	13_QsLow	13_QsLow	13_QsLow
ENSG00000232354	ENST00000452639	VIPR1-AS1	3	chr3	ERpos	FALSE	NA	_	13_QsLow	_	_	13_QsLow	13_QsLow
ENSG00000232354	ENST00000626193	VIPR1-AS1	3	chr3	ERpos	FALSE	NA	_	_	_	13_QsLow	13_QsLow	13_QsLow
ENSG00000232354	ENST00000598837	VIPR1-AS1	3	chr3	ERpos	FALSE	NA	_	_	_	13_QsLow	13_QsLow	13_QsLow
ENSG00000232354	ENST00000626992	VIPR1-AS1	3	chr3	ERpos	FALSE	NA	_	13_QsLow	_	13_QsLow	13_QsLow	13_QsLow
ENSG00000232354	ENST00000631311	VIPR1-AS1	3	chr3	ERpos	FALSE	NA	_	_	_	13_QsLow	13_QsLow	13_QsLow
ENSG00000232354	ENST00000625950	VIPR1-AS1	3	chr3	ERpos	FALSE	NA	_	_	_	13_QsLow	13_QsLow	13_QsLow
ENSG00000232354	ENST00000628141	VIPR1-AS1	3	chr3	ERpos	FALSE	NA	_	_	_	13_QsLow	13_QsLow	13_QsLow
ENSG00000232354	ENST00000628282	VIPR1-AS1	3	chr3	ERpos	FALSE	NA	_	13_QsLow	_	13_QsLow	13_QsLow	13_QsLow
ENSG00000232354	ENST00000602176	VIPR1-AS1	3	chr3	ERpos	FALSE	NA	_	_	_	13_QsLow	13_QsLow	13_QsLow
ENSG00000232354	ENST00000627073	VIPR1-AS1	3	chr3	ERpos	FALSE	BRCA_40047	_	13_QsLow	_	13_QsLow	13_QsLow	13_QsLow
ENSG00000232354	ENST00000626317	VIPR1-AS1	3	chr3	ERpos	FALSE	NA	_	_	_	13_QsLow	13_QsLow	13_QsLow
ENSG00000232354	ENST00000627914	VIPR1-AS1	3	chr3	ERpos	FALSE	NA	_	_	_	13_QsLow	13_QsLow	13_QsLow
ENSG00000232354	ENST00000596630	VIPR1-AS1	3	chr3	ERpos	FALSE	NA	_	_	_	13_QsLow	13_QsLow	13_QsLow
ENSG00000232354	ENST00000629306	VIPR1-AS1	3	chr3	ERpos	FALSE	NA	_	_	_	13_QsLow	13_QsLow	13_QsLow
ENSG00000232354	ENST00000627014	VIPR1-AS1	3	chr3	ERpos	FALSE	NA	_	_	_	13_QsLow	13_QsLow	13_QsLow
ENSG00000232354	ENST00000601312	VIPR1-AS1	3	chr3	ERpos	FALSE	NA	_	_	_	13_QsLow	13_QsLow	13_QsLow
ENSG00000232354	ENST00000628996	VIPR1-AS1	3	chr3	ERpos	FALSE	NA	_	_	_	13_QsLow	13_QsLow	13_QsLow
ENSG00000232354	ENST00000626936	VIPR1-AS1	3	chr3	ERpos	FALSE	NA	_	_	_	13_QsLow	13_QsLow	13_QsLow
ENSG00000232354	ENST00000625304	VIPR1-AS1	3	chr3	ERpos	FALSE	NA	_	_	_	13_QsLow	13_QsLow	13_QsLow
ENSG00000232354	ENST00000593621	VIPR1-AS1	3	chr3	ERpos	FALSE	NA	_	_	_	13_QsLow	13_QsLow	13_QsLow
ENSG00000232354	ENST00000625717	VIPR1-AS1	3	chr3	ERpos	FALSE	NA	_	_	_	13_QsLow	13_QsLow	13_QsLow
ENSG00000232354	ENST00000628222	VIPR1-AS1	3	chr3	ERpos	FALSE	NA	_	_	_	13_QsLow	13_QsLow	13_QsLow
ENSG00000232354	ENST00000593611	VIPR1-AS1	3	chr3	ERpos	FALSE	NA	_	_	_	13_QsLow	13_QsLow	13_QsLow
ENSG00000232354	ENST00000627080	VIPR1-AS1	3	chr3	ERpos	FALSE	NA	_	_	_	13_QsLow	13_QsLow	13_QsLow
ENSG00000232354	ENST00000630335	VIPR1-AS1	3	chr3	ERpos	FALSE	NA	_	_	_	13_QsLow	13_QsLow	13_QsLow
ENSG00000232354	ENST00000626234	VIPR1-AS1	3	chr3	ERpos	FALSE	NA	_	_	_	13_QsLow	13_QsLow	13_QsLow
ENSG00000232354	ENST00000630253	VIPR1-AS1	3	chr3	ERpos	FALSE	NA	_	_	_	13_QsLow	13_QsLow	13_QsLow
ENSG00000232354	ENST00000628210	VIPR1-AS1	3	chr3	ERpos	FALSE	NA	_	_	_	13_QsLow	13_QsLow	13_QsLow
ENSG00000232354	ENST00000608869	VIPR1-AS1	3	chr3	ERpos	FALSE	NA	_	13_QsLow	_	_	13_QsLow	13_QsLow
ENSG00000232354	ENST00000610022	VIPR1-AS1	3	chr3	ERpos	FALSE	NA	_	13_QsLow	_	_	13_QsLow	13_QsLow
ENSG00000233058	ENST00000448892	LINC00884	3	chr3	ERpos	FALSE	BRCA_49299	_	_	1_PrAct	_	_	_
ENSG00000233058	ENST00000437597	LINC00884	3	chr3	ERpos	FALSE	BRCA_49306	5_EhAct	5_EhAct	5_EhAct	5_EhAct	_	5_EhAct
ENSG00000233308	ENST00000430375	OSTN-AS1	3	chr3	ERpos	FALSE	NA	_	13_QsLow	13_QsLow	13_QsLow	_	13_QsLow
ENSG00000233912	ENST00000439325	AC026202.2	3	chr3	ERpos	FALSE	BRCA_37692	1_PrAct	1_PrAct	1_PrAct	1_PrAct	1_PrAct	1_PrAct
ENSG00000234076	ENST00000444488	TPRG1-AS1	3	chr3	ERpos	FALSE	BRCA_48811	2_PrFlk	2_PrFlk	2_PrFlk	2_PrFlk	2_PrFlk	2_PrFlk
ENSG00000235257	ENST00000449586	ITGA9-AS1	3	chr3	ERpos	FALSE	NA	13_QsLow	_	_	_	_	_
ENSG00000235257	ENST00000630762	ITGA9-AS1	3	chr3	ERpos	TRUE	NA	13_QsLow	13_QsLow	13_QsLow	13_QsLow	13_QsLow	13_QsLow
ENSG00000235257	ENST00000438136	ITGA9-AS1	3	chr3	ERpos	FALSE	BRCA_39695	1_PrAct	1_PrAct	1_PrAct	1_PrAct	1_PrAct	1_PrAct
ENSG00000235257	ENST00000450990	ITGA9-AS1	3	chr3	ERpos	FALSE	BRCA_39695	1_PrAct	1_PrAct	1_PrAct	1_PrAct	1_PrAct	1_PrAct
ENSG00000235257	ENST00000420870	ITGA9-AS1	3	chr3	ERpos	FALSE	BRCA_39695	1_PrAct	1_PrAct	1_PrAct	1_PrAct	1_PrAct	1_PrAct
ENSG00000235257	ENST00000439246	ITGA9-AS1	3	chr3	ERpos	FALSE	NA	13_QsLow	_	13_QsLow	13_QsLow	13_QsLow	_
ENSG00000235257	ENST00000445429	ITGA9-AS1	3	chr3	ERpos	FALSE	BRCA_39695	1_PrAct	1_PrAct	1_PrAct	1_PrAct	1_PrAct	1_PrAct
ENSG00000235257	ENST00000626336	ITGA9-AS1	3	chr3	ERpos	TRUE	NA	13_QsLow	13_QsLow	13_QsLow	13_QsLow	13_QsLow	13_QsLow
ENSG00000235257	ENST00000457661	ITGA9-AS1	3	chr3	ERpos	FALSE	BRCA_39695	1_PrAct	1_PrAct	1_PrAct	1_PrAct	1_PrAct	1_PrAct
ENSG00000235257	ENST00000608505	ITGA9-AS1	3	chr3	ERpos	FALSE	NA	13_QsLow	_	13_QsLow	13_QsLow	13_QsLow	_
ENSG00000235257	ENST00000430620	ITGA9-AS1	3	chr3	ERpos	TRUE	NA	_	13_QsLow	13_QsLow	13_QsLow	13_QsLow	13_QsLow
ENSG00000235257	ENST00000429532	ITGA9-AS1	3	chr3	ERpos	FALSE	BRCA_39695	1_PrAct	1_PrAct	1_PrAct	1_PrAct	1_PrAct	1_PrAct
ENSG00000235257	ENST00000630986	ITGA9-AS1	3	chr3	ERpos	FALSE	BRCA_39695	1_PrAct	1_PrAct	1_PrAct	1_PrAct	1_PrAct	1_PrAct
ENSG00000235257	ENST00000630010	ITGA9-AS1	3	chr3	ERpos	FALSE	BRCA_39695	1_PrAct	1_PrAct	1_PrAct	1_PrAct	1_PrAct	1_PrAct
ENSG00000235257	ENST00000629314	ITGA9-AS1	3	chr3	ERpos	FALSE	BRCA_39695	1_PrAct	1_PrAct	1_PrAct	1_PrAct	1_PrAct	1_PrAct
ENSG00000235257	ENST00000614028	ITGA9-AS1	3	chr3	ERpos	FALSE	BRCA_39695	1_PrAct	1_PrAct	1_PrAct	1_PrAct	1_PrAct	1_PrAct
ENSG00000235257	ENST00000630589	ITGA9-AS1	3	chr3	ERpos	TRUE	BRCA_39693	_	_	_	2_PrFlk	2_PrFlk	_
ENSG00000235257	ENST00000366441	ITGA9-AS1	3	chr3	ERpos	FALSE	BRCA_39695	1_PrAct	1_PrAct	1_PrAct	1_PrAct	1_PrAct	1_PrAct
ENSG00000235257	ENST00000594579	ITGA9-AS1	3	chr3	ERpos	TRUE	NA	13_QsLow	13_QsLow	13_QsLow	13_QsLow	13_QsLow	13_QsLow
ENSG00000235288	ENST00000625589	AC099329.1	3	chr3	ERpos	FALSE	NA	_	13_QsLow	13_QsLow	_	_	_
ENSG00000235288	ENST00000449063	AC099329.1	3	chr3	ERpos	FALSE	NA	_	13_QsLow	13_QsLow	_	_	_
ENSG00000235288	ENST00000629885	AC099329.1	3	chr3	ERpos	FALSE	NA	_	13_QsLow	13_QsLow	_	_	_
ENSG00000235493	ENST00000643609	LINC01967	3	chr3	ERpos	TRUE	NA	13_QsLow	13_QsLow	13_QsLow	13_QsLow	_	13_QsLow
ENSG00000235493	ENST00000645043	LINC01967	3	chr3	ERpos	TRUE	NA	_	_	10_WkRep	_	_	_
ENSG00000235493	ENST00000356047	LINC01967	3	chr3	ERpos	TRUE	NA	_	_	10_WkRep	_	_	_
ENSG00000235493	ENST00000437506	LINC01967	3	chr3	ERpos	TRUE	NA	_	_	10_WkRep	_	_	_
ENSG00000235830	ENST00000449023	SRGAP3-AS4	3	chr3	ERpos	FALSE	NA	13_QsLow	13_QsLow	13_QsLow	13_QsLow	_	_
ENSG00000235831	ENST00000620618	BHLHE40-AS1	3	chr3	ERpos	FALSE	BRCA_37650	_	1_PrAct	_	_	1_PrAct	_
ENSG00000235831	ENST00000615178	BHLHE40-AS1	3	chr3	ERpos	FALSE	BRCA_37650	_	1_PrAct	_	_	1_PrAct	_
ENSG00000235831	ENST00000615017	BHLHE40-AS1	3	chr3	ERpos	TRUE	BRCA_37641	_	_	_	_	_	13_QsLow
ENSG00000235831	ENST00000441386	BHLHE40-AS1	3	chr3	ERpos	FALSE	BRCA_37650	_	1_PrAct	_	_	1_PrAct	_
ENSG00000235897	ENST00000420226	TM4SF19-AS1	3	chr3	ERpos	FALSE	BRCA_49598	1_PrAct	1_PrAct	1_PrAct	1_PrAct	_	_
ENSG00000235897	ENST00000452051	TM4SF19-AS1	3	chr3	ERpos	FALSE	BRCA_49598	1_PrAct	1_PrAct	1_PrAct	1_PrAct	_	_
ENSG00000235897	ENST00000444939	TM4SF19-AS1	3	chr3	ERpos	FALSE	BRCA_49598	1_PrAct	1_PrAct	1_PrAct	1_PrAct	_	_
ENSG00000235947	ENST00000414938	EGOT	3	chr3	ERpos	FALSE	BRCA_37596	_	_	_	_	2_PrFlk	_
ENSG00000235978	ENST00000465436	AC018816.1	3	chr3	ERpos	TRUE	BRCA_37629	_	13_QsLow	_	13_QsLow	13_QsLow	13_QsLow
ENSG00000235978	ENST00000449914	AC018816.1	3	chr3	ERpos	TRUE	NA	13_QsLow	13_QsLow	13_QsLow	13_QsLow	13_QsLow	13_QsLow
ENSG00000235978	ENST00000441894	AC018816.1	3	chr3	ERpos	TRUE	BRCA_37637	13_QsLow	_	_	13_QsLow	13_QsLow	13_QsLow
ENSG00000235978	ENST00000496600	AC018816.1	3	chr3	ERpos	FALSE	BRCA_37625	13_QsLow	_	13_QsLow	_	_	_
ENSG00000235978	ENST00000489771	AC018816.1	3	chr3	ERpos	FALSE	BRCA_37625	13_QsLow	_	13_QsLow	_	_	_
ENSG00000235978	ENST00000474544	AC018816.1	3	chr3	ERpos	FALSE	BRCA_37616	_	_	3_TxAct	_	_	_
ENSG00000235978	ENST00000478724	AC018816.1	3	chr3	ERpos	FALSE	NA	_	11_RpZNF	_	_	_	_
ENSG00000237473	ENST00000447709	AC068759.1	3	chr3	ERpos	TRUE	NA	13_QsLow	13_QsLow	_	_	_	13_QsLow
ENSG00000239774	ENST00000472596	AC125618.1	3	chr3	ERpos	FALSE	BRCA_47967	1_PrAct	1_PrAct	1_PrAct	1_PrAct	1_PrAct	1_PrAct
ENSG00000240137	ENST00000471093	ERICH6-AS1	3	chr3	ERpos	FALSE	BRCA_46213	1_PrAct	1_PrAct	_	1_PrAct	_	_
ENSG00000240137	ENST00000475393	ERICH6-AS1	3	chr3	ERpos	FALSE	BRCA_46214	1_PrAct	1_PrAct	1_PrAct	1_PrAct	1_PrAct	1_PrAct
ENSG00000240137	ENST00000463755	ERICH6-AS1	3	chr3	ERpos	TRUE	NA	13_QsLow	13_QsLow	_	13_QsLow	13_QsLow	13_QsLow
ENSG00000240373	ENST00000479626	SEC62-AS1	3	chr3	ERpos	FALSE	NA	3_TxAct	3_TxAct	3_TxAct	3_TxAct	3_TxAct	3_TxAct
ENSG00000240521	ENST00000488190	AC092979.1	3	chr3	ERpos	TRUE	NA	_	_	_	10_WkRep	_	_
ENSG00000240875	ENST00000472943	LINC00886	3	chr3	ERpos	TRUE	BRCA_46590	2_PrFlk	_	2_PrFlk	2_PrFlk	2_PrFlk	2_PrFlk
ENSG00000240875	ENST00000488584	LINC00886	3	chr3	ERpos	TRUE	NA	_	_	_	_	_	13_QsLow
ENSG00000240875	ENST00000473352	LINC00886	3	chr3	ERpos	TRUE	BRCA_46590	2_PrFlk	_	2_PrFlk	2_PrFlk	2_PrFlk	2_PrFlk
ENSG00000241156	ENST00000491078	RN7SL582P	3	chr3	ERpos	FALSE	NA	_	_	_	13_QsLow	13_QsLow	_
ENSG00000241280	ENST00000483840	AC106712.1	3	chr3	ERpos	TRUE	NA	13_QsLow	13_QsLow	13_QsLow	13_QsLow	13_QsLow	13_QsLow
ENSG00000241280	ENST00000498624	AC106712.1	3	chr3	ERpos	TRUE	NA	13_QsLow	13_QsLow	13_QsLow	13_QsLow	13_QsLow	13_QsLow
ENSG00000241288	ENST00000601985	AC092902.2	3	chr3	ERpos	TRUE	NA	13_QsLow	13_QsLow	13_QsLow	13_QsLow	_	13_QsLow
ENSG00000241288	ENST00000599350	AC092902.2	3	chr3	ERpos	TRUE	NA	_	_	_	13_QsLow	_	_
ENSG00000241288	ENST00000594843	AC092902.2	3	chr3	ERpos	TRUE	NA	NA	NA	NA	NA	NA	NA
ENSG00000241288	ENST00000617582	AC092902.2	3	chr3	ERpos	TRUE	NA	_	13_QsLow	13_QsLow	13_QsLow	13_QsLow	13_QsLow
ENSG00000241288	ENST00000622381	AC092902.2	3	chr3	ERpos	TRUE	NA	_	13_QsLow	13_QsLow	13_QsLow	13_QsLow	13_QsLow
ENSG00000241288	ENST00000625484	AC092902.2	3	chr3	ERpos	TRUE	BRCA_44472	1_PrAct	1_PrAct	1_PrAct	1_PrAct	1_PrAct	1_PrAct
ENSG00000241288	ENST00000614362	AC092902.2	3	chr3	ERpos	TRUE	NA	_	13_QsLow	13_QsLow	13_QsLow	13_QsLow	13_QsLow
ENSG00000241288	ENST00000599176	AC092902.2	3	chr3	ERpos	TRUE	NA	_	13_QsLow	13_QsLow	13_QsLow	13_QsLow	13_QsLow
ENSG00000241288	ENST00000600280	AC092902.2	3	chr3	ERpos	TRUE	NA	_	13_QsLow	13_QsLow	13_QsLow	13_QsLow	13_QsLow
ENSG00000241288	ENST00000468859	AC092902.2	3	chr3	ERpos	TRUE	NA	_	13_QsLow	13_QsLow	_	13_QsLow	13_QsLow
ENSG00000241288	ENST00000616043	AC092902.2	3	chr3	ERpos	TRUE	NA	_	13_QsLow	13_QsLow	13_QsLow	13_QsLow	13_QsLow
ENSG00000241288	ENST00000600712	AC092902.2	3	chr3	ERpos	TRUE	NA	_	13_QsLow	13_QsLow	_	_	13_QsLow
ENSG00000241288	ENST00000614795	AC092902.2	3	chr3	ERpos	TRUE	NA	_	13_QsLow	13_QsLow	_	_	13_QsLow
ENSG00000241288	ENST00000614540	AC092902.2	3	chr3	ERpos	TRUE	NA	_	13_QsLow	13_QsLow	_	_	13_QsLow
ENSG00000241288	ENST00000597749	AC092902.2	3	chr3	ERpos	TRUE	NA	_	13_QsLow	13_QsLow	_	_	13_QsLow
ENSG00000241288	ENST00000609352	AC092902.2	3	chr3	ERpos	TRUE	NA	_	13_QsLow	13_QsLow	_	_	13_QsLow
ENSG00000241288	ENST00000609312	AC092902.2	3	chr3	ERpos	TRUE	NA	_	13_QsLow	13_QsLow	_	_	13_QsLow
ENSG00000241288	ENST00000628013	AC092902.2	3	chr3	ERpos	TRUE	NA	13_QsLow	13_QsLow	13_QsLow	13_QsLow	13_QsLow	13_QsLow
ENSG00000241288	ENST00000608488	AC092902.2	3	chr3	ERpos	TRUE	NA	_	13_QsLow	13_QsLow	_	_	13_QsLow
ENSG00000241288	ENST00000626334	AC092902.2	3	chr3	ERpos	TRUE	BRCA_44472	1_PrAct	1_PrAct	1_PrAct	1_PrAct	1_PrAct	1_PrAct
ENSG00000241288	ENST00000628476	AC092902.2	3	chr3	ERpos	TRUE	BRCA_44473	1_PrAct	1_PrAct	1_PrAct	1_PrAct	1_PrAct	1_PrAct
ENSG00000241288	ENST00000626312	AC092902.2	3	chr3	ERpos	TRUE	BRCA_44473	1_PrAct	1_PrAct	1_PrAct	1_PrAct	1_PrAct	1_PrAct
[truncated: 6,805 more rows]

## Sheet: Fig4b-c
sample	mean_atac_independent_TRUE_ERpos	mean_atac_independent_TRUE_ERneg	ER_status
TCGA.3C.AALJ.01A.31R.A41B.07	2.65630781413704	1.95634875599227	Positive
TCGA.4H.AAAK.01A.12R.A41B.07	2.66380354181538	1.94411300503559	Positive
TCGA.A2.A0CX.01A.21R.A00Z.07	2.4312301579201	2.00040139791674	Positive
TCGA.A2.A0ES.01A.11R.A115.07	2.64666609392218	2.09206944819494	Positive
TCGA.A2.A0ET.01A.31R.A034.07	2.65234249418256	2.21243757320386	Positive
TCGA.A2.A0EV.01A.11R.A034.07	2.61104844236358	2.17583434690635	Positive
TCGA.A2.A0EW.01A.21R.A115.07	2.76711723931496	2.10114472741052	Positive
TCGA.A2.A0EX.01A.21R.A034.07	2.72204158002772	1.90413832195109	Positive
TCGA.A2.A0EY.01A.11R.A034.07	2.47710026753288	2.04209691856593	Positive
TCGA.A2.A0SV.01A.11R.A084.07	2.52854558026073	1.97914968123334	Positive
TCGA.A2.A0SW.01A.11R.A084.07	2.56670647861478	1.88176009959384	Positive
TCGA.A2.A0SX.01A.12R.A084.07	2.35230538677903	2.51703703017803	Negative
TCGA.A2.A0T4.01A.31R.A084.07	2.73183577880347	2.15574694151872	Positive
TCGA.A2.A0T5.01A.21R.A084.07	2.69554479474794	1.96434801307923	Positive
TCGA.A2.A0T6.01A.11R.A084.07	2.53966755943795	2.21650987553549	Positive
TCGA.A2.A0T7.01A.21R.A084.07	2.58930599211539	1.96916308774415	Positive
TCGA.A2.A0YC.01A.11R.A109.07	2.73952597920048	1.79764174687224	Positive
TCGA.A2.A0YD.01A.11R.A109.07	2.74373974909886	2.00584165406818	Positive
TCGA.A2.A0YF.01A.21R.A109.07	2.78584310044156	1.95555210931661	Positive
TCGA.A2.A0YG.01A.21R.A109.07	2.71537195629563	2.2540441380854	Positive
TCGA.A2.A0YH.01A.11R.A109.07	2.77556860261916	2.08908598555296	Positive
TCGA.A2.A0YJ.01A.11R.A109.07	2.29948031173453	2.69555161167766	Positive
TCGA.A2.A0YK.01A.22R.A109.07	2.59903617544126	2.28139775428167	Positive
TCGA.A2.A0YL.01A.21R.A109.07	2.63989144528901	2.28185154587285	Positive
TCGA.A2.A0YT.01A.11R.A109.07	2.66575062204007	2.12397789704068	Positive
TCGA.A2.A4RX.01A.11R.A266.07	2.34223268954954	2.32768260602802	Positive
TCGA.A7.A0CH.01A.21R.A00Z.07	2.7456351659697	1.94201723851056	NA
TCGA.A7.A0D9.01A.31R.A056.07	2.67323121023098	1.93158805598381	Positive
TCGA.A7.A13E.01A.11R.A277.07	2.19366244423815	2.5008163287679	Positive
TCGA.A7.A13F.01A.11R.A12P.07	2.6820721123813	1.73088620774633	Positive
TCGA.A8.A06N.01A.11R.A00Z.07	2.71249523554872	1.81585908023807	Positive
TCGA.A8.A08J.01A.11R.A00Z.07	2.71815851770521	2.04370936151661	Positive
TCGA.A8.A094.01A.11R.A00Z.07	2.6068547035381	2.21914558601578	Positive
TCGA.AO.A03L.01A.41R.A056.07	2.71804003378661	1.96699991909635	Positive
TCGA.AO.A03N.01B.11R.A10J.07	2.79864688142084	2.23638115476696	Positive
TCGA.AO.A0J5.01A.11R.A034.07	2.72275895498045	2.23156229449847	Positive
TCGA.AO.A0J8.01A.21R.A034.07	2.71592377728151	1.92142258026757	Positive
TCGA.AO.A0JB.01A.11R.A32Y.07	2.70004579631849	2.1981557931892	Positive
TCGA.AO.A0JG.01A.31R.A084.07	2.74549312778984	1.85360841182503	Positive
TCGA.AO.A0JM.01A.21R.A056.07	2.53203083130884	1.79169772382883	Positive
TCGA.AO.A124.01A.11R.A10J.07	2.43323116856353	2.78517561093841	Negative
TCGA.AO.A12D.01A.11R.A115.07	2.56373635400738	2.37681694375917	Negative
TCGA.AO.A12F.01A.11R.A115.07	2.21742744013553	2.53377014956752	Negative
TCGA.AQ.A04L.01B.21R.A10J.07	2.57653016418528	2.00475237927047	Positive
TCGA.AR.A0TP.01A.11R.A084.07	2.32953406766742	2.38674122552381	Positive
TCGA.AR.A0TV.01A.21R.A084.07	2.69577671934216	1.89446698662916	Positive
TCGA.AR.A0U0.01A.11R.A109.07	2.23127895464181	2.33527061525909	Negative
TCGA.AR.A0U4.01A.11R.A109.07	2.40928572085499	2.4959653201485	Negative
TCGA.BH.A0B1.01A.12R.A056.07	2.66210058199273	2.15755463245254	Positive
TCGA.BH.A0B5.01A.11R.A12P.07	2.75759062761615	2.03151926240762	Positive
TCGA.BH.A0BA.01A.11R.A056.07	2.59345045061881	2.12758737266215	Positive
TCGA.BH.A0BZ.01A.31R.A12P.07	2.65810282286515	1.99850453521176	Positive
TCGA.BH.A0C1.01B.11R.A12D.07	2.62824728766546	2.24617622668868	Positive
TCGA.BH.A0DL.01A.11R.A115.07	2.50393320269962	2.46430221324967	Positive
TCGA.BH.A0DP.01A.21R.A056.07	2.78122393051572	2.29866770275197	Positive
TCGA.BH.A0DV.01A.21R.A12P.07	2.73888078973746	2.09524426785263	Positive
TCGA.BH.A0E0.01A.11R.A056.07	2.40406138511067	2.41420184538605	Negative
TCGA.BH.A0EE.01A.11R.A034.07	2.3479318655692	2.10586279249973	Negative
TCGA.BH.A0HP.01A.12R.A084.07	2.69203333624421	2.30877707318609	Positive
TCGA.BH.A1EV.01A.11R.A137.07	2.60325500575149	2.00004589833794	Positive
TCGA.C8.A12K.01A.21R.A115.07	2.50746185464924	2.59798155431347	NA
TCGA.C8.A12M.01A.11R.A115.07	2.51745540282958	1.59410585487805	Positive
TCGA.C8.A12O.01A.11R.A115.07	2.70948101425518	1.9699917021202	Positive
TCGA.C8.A12Q.01A.11R.A115.07	2.40651683002277	1.8915694826414	Negative
TCGA.C8.A12T.01A.11R.A115.07	2.63073210374021	1.79484852750446	Positive
TCGA.C8.A12U.01A.11R.A115.07	2.65421609017794	1.96346018181157	Positive
TCGA.C8.A12V.01A.11R.A115.07	2.44776266175038	2.55915868516623	Negative
TCGA.C8.A12Y.01A.11R.A12D.07	2.72908157165124	1.93030975711553	NA
TCGA.C8.A130.01A.31R.A115.07	2.54517765784059	2.12103604545416	Positive
TCGA.C8.A133.01A.32R.A12D.07	2.69990055551824	1.68332422128356	Positive
TCGA.C8.A137.01A.11R.A115.07	2.54322234761799	2.04605529312669	Negative
TCGA.C8.A8HR.01A.11R.A36F.07	2.68440132651504	2.37624934521102	NA
TCGA.D8.A13Z.01A.11R.A115.07	2.45314918039477	2.31742814629266	Negative
TCGA.S3.AA0Z.01A.11R.A41B.07	2.29283437952116	2.44248931561884	Positive

## Sheet: Fig4d
Region	pvalue	FoldEnrichment	Q	subtype	adj.pvalue	-log10(pvalue)
PrFlk	1.80083e-40	1.789023099079	510	Normal	2.34108e-39	39.7445
PrFlk	5.12375e-31	1.56717093575344	610	TNBC.ClaudinLow	5.12375e-30	30.2904
PrFlk	1.23845e-26	1.5991462560414	486	LuminaB	1.34166e-25	25.9071
PrFlk	8.33575e-23	1.57627097334543	438	TNBC.Basal	6.7728e-22	22.0791
PrFlk	1.1911e-20	1.80796822937009	247	LuminaA	1.29036e-19	19.9241
PrAct	5.38552e-16	1.36631770262381	586	HER2	3.68483e-15	15.2688
PrFlk	2.24804e-12	1.46656341127684	309	HER2	1.32838e-11	11.6482
EhAct	2.23294e-11	1.46533004219797	282	HER2	1.26209e-10	10.6511
PrAct	2.25317e-09	1.30721826085393	429	LuminaB	1.27353e-08	8.64721
PrAct	1.99322e-07	1.25028226405848	452	Normal	1.36378e-06	6.70044

## Sheet: Fig4e
Region	pvalue	FoldEnrichment	Q	subtype	adj.pvalue	-log10(pvalue)
RpZNF	4.62104e-24	11.6749132359028	28	TNBC.Basal	4.29096225764852E-23	23.3353
RpZNF	1.78839e-20	9.05401434621035	28	LuminaB	1.66064721550934E-19	19.7475
RpZNF	1.50498e-19	8.45041338979633	28	LuminaA	1.50498001570933E-18	18.8225
EhAct	2.91586e-09	1.98209503254875	81	TNBC.Basal	1.89531087777698E-08	8.53523
TxFlk	2.53751e-06	3.09161465480354	20	TNBC.ClaudinLow	0.0000149943703297462	5.59559
EhAct	3.8794e-05	1.51054929251229	93	HER2	0.000162684572418544	4.41124
EhAct	0.000188919	1.48628434693146	81	Normal	0.00094459388525386	3.72372
EhAct	0.000665058	1.62415405413227	45	LuminaA	0.00320213289456813	3.17714
PrFlk	0.0012225	1.36488418514969	92	HER2	0.00467427856238418	2.91275
EhAct	0.00124776	1.42094635470316	73	LuminaB	0.00506904032009391	2.90387

## Sheet: Fig4f
userSet	dbSet	collection	pValueLog	oddsRatio	support	rnkPV	rnkOR	rnkSup	maxRnk	meanRnk	b	c	d	description	cellType	tissue	antibody	treatment	dataSource	filename	size
1	1531	FOXA1	13.6814997236338	2.94234677488128	79	1	276	342	342	206	341	1895	24069	FOXA1 mcf7 FOXA1	mcf7	BTO:0000093	FOXA1	NA	Array Express	ERP001226_foxa1_mcf7_MACS_FOXA1_MA0148.3.damo.pwm.bed	71638
1	1570	FOXA1	12.4399829791484	2.97453991760616	70	2	269	505	505	259	298	1904	24112	FOXA1 MCF7 (Invasive ductal breast carcinoma) FOXA1	MCF7 (Invasive ductal breast carcinoma)	BTO:0000093	FOXA1		GTRD	EXP038763_MCF7--Invasive-ductal-breast-carcinoma-_FOXA1_MACS_FOXA1_MA0148.4.damo.pwm.bed	66240
1	1252	ESR1	11.9398982161842	2.27631701552554	109	3	488	103	488	198	611	1865	23799	ESR1 breast tumour metastasis ESR1	breast tumour metastasis	NULL	ESR1	Metastasis	GTRD	EXP038796_breast-tumour-metastasis_ESR1_MACS_ESR1_MA0112.3.damo.pwm.bed	42475
1	1559	FOXA1	11.5063578770811	3.27009689822625	56	4	209	839	839	351	216	1918	24194	FOXA1 MCF7 (Invasive ductal breast carcinoma) FOXA1	MCF7 (Invasive ductal breast carcinoma)	BTO:0000093	FOXA1	No treatment	GTRD	EXP037433_MCF7--Invasive-ductal-breast-carcinoma-_FOXA1_MACS_FOXA1_MA0148.4.damo.pwm.bed	42289
1	1396	ESR1	11.3008575121626	4.15405529045398	41	5	116	1300	1300	474	124	1933	24286	ESR1 zr751 ESR1	zr751	BTO:0003136	ESR1	e2	GEO	GSE72249_esr1_zr751-e2_MACS_ESR1_MA0112.3.damo.pwm.bed	22135
1	1353	ESR1	11.1818198401374	2.7882160405468	69	6	318	532	532	285	313	1905	24097	ESR1 mcf7 ESR1	mcf7	BTO:0000093	ESR1	NA	GEO	GSE41561_esr1_mcf7_MACS_ESR1_MA0112.3.damo.pwm.bed	42521
1	1286	ESR1	10.6413747291044	3.38826412943096	49	7	193	1072	1072	424	182	1925	24228	ESR1 MCF7 (Invasive ductal breast carcinoma) ESR1	MCF7 (Invasive ductal breast carcinoma)	BTO:0000093	ESR1	Treatment: vehicle(DMSO 2 hr); Passage: p22;	GTRD	EXP047708_MCF7--Invasive-ductal-breast-carcinoma-_ESR1_MACS_ESR1_MA0112.3.damo.pwm.bed	22985
1	1361	ESR1	10.6060792910339	2.74007975332363	67	8	330	568	568	302	309	1907	24101	ESR1 ly2 ESR1	ly2	NULL	ESR1	etoh	GEO	GSE54592_esr1_ly2-etoh_MACS_ESR1_MA0112.3.damo.pwm.bed	29123
1	1535	FOXA1	10.4039938528162	2.83507766498195	62	9	304	669	669	327	276	1912	24134	FOXA1 mcf7 FOXA1	mcf7	BTO:0000093	FOXA1	NA	Array Express	ERP003828_foxa1_mcf7_MACS_FOXA1_MA0148.3.damo.pwm.bed	65389
1	1275	ESR1	10.1105282504522	3.07573106519777	53	10	253	940	940	401	217	1921	24193	ESR1 MCF7 (Invasive ductal breast carcinoma) ESR1	MCF7 (Invasive ductal breast carcinoma)	BTO:0000093	ESR1	Source: cJun - Tet cells; CellType: ERalpha-positive breast cancer cells; Treatment: 17beta estradiol 10nM for 1hr;	GTRD	EXP047663_MCF7--Invasive-ductal-breast-carcinoma-_ESR1_MACS_ESR1_MA0112.3.damo.pwm.bed	24013
1	1525	FOXA1	10.0608079477442	3.14668028076656	51	11	232	1002	1002	415	204	1923	24206	FOXA1 mcf7 FOXA1	mcf7	BTO:0000093	FOXA1	e2 tam	Array Express	ERP000380_foxa1_mcf7-e2-tam_MACS_FOXA1_MA0148.3.damo.pwm.bed	47238
1	1283	ESR1	9.8131578392342	3.12978725622525	50	12	233	1041	1041	429	201	1924	24209	ESR1 MCF7 (Invasive ductal breast carcinoma) ESR1	MCF7 (Invasive ductal breast carcinoma)	BTO:0000093	ESR1	Treatment: vehicle(DMSO 2 hr); Passage: p21;	GTRD	EXP047705_MCF7--Invasive-ductal-breast-carcinoma-_ESR1_MACS_ESR1_MA0112.3.damo.pwm.bed	24114
1	1168	ESR1	9.46778246628999	3.92354942781855	36	13	133	1476	1476	541	115	1938	24295	ESR1 T47D (invasive ductal carcinoma) ESR1	T47D (invasive ductal carcinoma)	BTO:0001248	ESR1		GTRD	EXP035789_T47D--invasive-ductal-carcinoma-_ESR1_MACS_ESR1_MA0112.3.damo.pwm.bed	7588
1	1282	ESR1	9.36289702935849	4.4601575621866	31	14	104	1645	1645	588	87	1943	24323	ESR1 MCF7 (Invasive ductal breast carcinoma) ESR1	MCF7 (Invasive ductal breast carcinoma)	BTO:0000093	ESR1	Treatment: 500 nM AZD201 2 hr; Passage: p20;	GTRD	EXP047704_MCF7--Invasive-ductal-breast-carcinoma-_ESR1_MACS_ESR1_MA0112.3.damo.pwm.bed	11644
1	1288	ESR1	9.31692369323181	2.97041070485159	51	15	271	1002	1002	429	216	1923	24194	ESR1 MCF7 (Invasive ductal breast carcinoma) ESR1	MCF7 (Invasive ductal breast carcinoma)	BTO:0000093	ESR1	Treatment: 500 nM AZD201 2 hr; Passage: p22;	GTRD	EXP047710_MCF7--Invasive-ductal-breast-carcinoma-_ESR1_MACS_ESR1_MA0112.3.damo.pwm.bed	24135
1	1529	FOXA1	9.29959939303701	2.7370034534115	58	16	331	777	777	375	267	1916	24143	FOXA1 zr751 FOXA1	zr751	BTO:0003136	FOXA1	e2 tam	Array Express	ERP000380_foxa1_zr751-e2-tam_MACS_FOXA1_MA0148.3.damo.pwm.bed	58846
1	1397	ESR1	9.25516898070137	4.71126681779372	29	17	88	1727	1727	611	77	1945	24333	ESR1 zr751 ESR1	zr751	BTO:0003136	ESR1	NA	GEO	GSE72249_esr1_zr751_MACS_ESR1_MA0112.3.damo.pwm.bed	13406
1	1276	ESR1	9.19844241682063	2.94291895408501	51	18	275	1002	1002	432	218	1923	24192	ESR1 MCF7 (Invasive ductal breast carcinoma) ESR1	MCF7 (Invasive ductal breast carcinoma)	BTO:0000093	ESR1	Source: cJun - Tet cells; CellType: ERalpha-positive breast cancer cells; Treatment: tamoxifen 1ŒºM for 1hr;	GTRD	EXP047664_MCF7--Invasive-ductal-breast-carcinoma-_ESR1_MACS_ESR1_MA0112.3.damo.pwm.bed	23085
1	1132	ESR1	9.19016257403065	2.38003893403822	74	19	440	429	440	296	393	1900	24017	ESR1 mcf7 ESR1	mcf7	BTO:0000093	ESR1	NA	Array Express	ERP000783_esr1_mcf7_MACS_ESR1_MA0112.3.damo.pwm.bed	67492
1	1277	ESR1	9.17291890116036	3.25047236458026	44	20	213	1224	1224	486	170	1930	24240	ESR1 MCF7 (Invasive ductal breast carcinoma) ESR1	MCF7 (Invasive ductal breast carcinoma)	BTO:0000093	ESR1	Treatment: vehicle(DMSO 2 hr); Passage: p19;	GTRD	EXP047699_MCF7--Invasive-ductal-breast-carcinoma-_ESR1_MACS_ESR1_MA0112.3.damo.pwm.bed	20433
1	1171	ESR1	9.08209004154729	2.48697600703117	67	21	392	568	568	327	340	1907	24070	ESR1 MCF7 (Invasive ductal breast carcinoma) ESR1	MCF7 (Invasive ductal breast carcinoma)	BTO:0000093	ESR1	100nM E2. 120min	GTRD	EXP035984_MCF7--Invasive-ductal-breast-carcinoma-_ESR1_MACS_ESR1_MA0112.3.damo.pwm.bed	45848
1	1575	FOXA1	8.92674908036123	2.52233722856417	64	22	388	627	627	346	320	1910	24090	FOXA1 MCF7 (Invasive ductal breast carcinoma) FOXA1	MCF7 (Invasive ductal breast carcinoma)	BTO:0000093	FOXA1	Veh_90	GTRD	EXP038787_MCF7--Invasive-ductal-breast-carcinoma-_FOXA1_MACS_FOXA1_MA0148.4.damo.pwm.bed	50532
1	1656	FOXA1	8.87446867141573	2.20166801070405	84	23	520	275	520	273	483	1890	23927	FOXA1 mcf7 FOXA1	mcf7	BTO:0000093	FOXA1	sictr	GEO	GSE40129_foxa1_mcf7-sictr_MACS_FOXA1_MA0148.3.damo.pwm.bed	84480
1	1349	ESR1	8.80995652434522	2.34063193314575	73	24	454	448	454	309	394	1901	24016	ESR1 mcf7 ESR1	mcf7	BTO:0000093	ESR1	sigata e2	GEO	GSE40129_esr1_mcf7-sigata-e2_MACS_ESR1_MA0112.3.damo.pwm.bed	48904
1	1571	FOXA1	8.78272927426839	2.69083926489095	56	25	348	839	839	404	262	1918	24148	FOXA1 ZR-75-1 (invasive ductal carcinoma) FOXA1	ZR-75-1 (invasive ductal carcinoma)	BTO:0003136	FOXA1		GTRD	EXP038764_ZR-75-1--invasive-ductal-carcinoma-_FOXA1_MACS_FOXA1_MA0148.4.damo.pwm.bed	59360
1	1279	ESR1	8.75631037067302	3.56730815367209	37	26	167	1436	1436	543	130	1937	24280	ESR1 MCF7 (Invasive ductal breast carcinoma) ESR1	MCF7 (Invasive ductal breast carcinoma)	BTO:0000093	ESR1	Treatment: 500 nM AZD201 2 hr; Passage: p19;	GTRD	EXP047701_MCF7--Invasive-ductal-breast-carcinoma-_ESR1_MACS_ESR1_MA0112.3.damo.pwm.bed	16665
1	1229	ESR1	8.71284110533791	3.12103358727648	44	27	234	1224	1224	495	177	1930	24233	ESR1 T47D (invasive ductal carcinoma) ESR1	T47D (invasive ductal carcinoma)	BTO:0001248	ESR1	E2	GTRD	EXP038381_T47D--invasive-ductal-carcinoma-_ESR1_MACS_ESR1_MA0112.3.damo.pwm.bed	14884
1	2	AR	8.53574266344186	5.25695489693111	24	28	63	1925	1925	672	57	1950	24353	AR mdamb453 AR	mdamb453	BTO:0001908	AR	NA	Array Express	ERP001226_AR_mdamb453_MACS_AR_MA0007.3.damo.pwm.bed	18097
1	1233	ESR1	8.52064443175614	3.02160236487823	45	29	260	1193	1193	494	187	1929	24223	ESR1 MCF7 (Invasive ductal breast carcinoma) ESR1	MCF7 (Invasive ductal breast carcinoma)	BTO:0000093	ESR1	E2	GTRD	EXP038385_MCF7--Invasive-ductal-breast-carcinoma-_ESR1_MACS_ESR1_MA0112.3.damo.pwm.bed	19528
1	1263	ESR1	8.47327230542369	3.62307434793977	35	30	158	1511	1511	566	121	1939	24289	ESR1 MCF7 (Invasive ductal breast carcinoma) ESR1	MCF7 (Invasive ductal breast carcinoma)	BTO:0000093	ESR1	100nm E2 (45 min)	GTRD	EXP040951_MCF7--Invasive-ductal-breast-carcinoma-_ESR1_MACS_ESR1_MA0112.3.damo.pwm.bed	17965
1	1643	FOXA1	8.4699742898843	2.44493924525625	64	31	421	627	627	360	330	1910	24080	FOXA1 mcf7 FOXA1	mcf7	BTO:0000093	FOXA1	e2	GEO	GSE23852_foxa1_mcf7-e2_MACS_FOXA1_MA0148.3.damo.pwm.bed	60439
1	1694	FOXA1	8.46571410901682	2.42483422514255	65	32	426	607	607	355	338	1909	24072	FOXA1 zr751 FOXA1	zr751	BTO:0003136	FOXA1	e2	GEO	GSE72249_foxa1_zr751-e2_MACS_FOXA1_MA0148.3.damo.pwm.bed	65143
1	1281	ESR1	8.42414106235121	3.52360097079027	36	33	178	1476	1476	562	128	1938	24282	ESR1 MCF7 (Invasive ductal breast carcinoma) ESR1	MCF7 (Invasive ductal breast carcinoma)	BTO:0000093	ESR1	Treatment: 500nM RAD001 2hr; Passage: p20;	GTRD	EXP047703_MCF7--Invasive-ductal-breast-carcinoma-_ESR1_MACS_ESR1_MA0112.3.damo.pwm.bed	18219
1	1249	ESR1	8.38380306046679	3.43449303841127	37	34	187	1436	1436	552	135	1937	24275	ESR1 BT-474 (breast invasive ductal carcinoma) ESR1	BT-474 (breast invasive ductal carcinoma)	BTO:0001932	ESR1	Tam-Resist	GTRD	EXP038791_BT-474--breast-invasive-ductal-carcinoma-_ESR1_MACS_ESR1_MA0112.3.damo.pwm.bed	19237
1	1154	ESR1	8.3732533719996	2.26286085612465	74	35	490	429	490	318	413	1900	23997	ESR1 MCF7 (Invasive ductal breast carcinoma) ESR1	MCF7 (Invasive ductal breast carcinoma)	BTO:0000093	ESR1		GTRD	EXP032284_MCF7--Invasive-ductal-breast-carcinoma-_ESR1_MACS_ESR1_MA0112.3.damo.pwm.bed	54857
1	1573	FOXA1	8.22717345213416	2.90268521129609	46	36	287	1161	1161	495	199	1928	24211	FOXA1 MCF7 TamR (invasive ductal breast carcinoma Tamoxifen resistant) FOXA1	MCF7 TamR (invasive ductal breast carcinoma Tamoxifen resistant)	NULL	FOXA1		GTRD	EXP038766_MCF7-TamR--invasive-ductal-breast-carcinoma-Tamoxifen-resistant-_FOXA1_MACS_FOXA1_MA0148.4.damo.pwm.bed	39508
1	1133	ESR1	8.16860069363538	3.35942190430216	37	37	200	1436	1436	558	138	1937	24272	ESR1 zr751 ESR1	zr751	BTO:0003136	ESR1	NA	Array Express	ERP000783_esr1_zr751_MACS_ESR1_MA0112.3.damo.pwm.bed	25666
1	1313	ESR1	8.12249431214378	3.2163467453159	39	38	219	1350	1350	536	152	1935	24258	ESR1 T47D (invasive ductal carcinoma) ESR1	T47D (invasive ductal carcinoma)	BTO:0001248	ESR1	Passsage: <10	GTRD	EXP049892_T47D--invasive-ductal-carcinoma-_ESR1_MACS_ESR1_MA0112.3.damo.pwm.bed	11209
1	1258	ESR1	8.05600420618876	3.19519523025995	39	39	223	1350	1350	537	153	1935	24257	ESR1 MCF7 (Invasive ductal breast carcinoma) ESR1	MCF7 (Invasive ductal breast carcinoma)	BTO:0000093	ESR1	5 nM E2 for 30 min	GTRD	EXP040892_MCF7--Invasive-ductal-breast-carcinoma-_ESR1_MACS_ESR1_MA0112.3.damo.pwm.bed	20218
1	1527	FOXA1	8.03725698609469	2.93710651072463	44	40	277	1224	1224	514	188	1930	24222	FOXA1 mcf7tamr FOXA1	mcf7tamr	NULL	FOXA1	e2 tam	Array Express	ERP000380_foxa1_mcf7tamr-e2-tam_MACS_FOXA1_MA0148.3.damo.pwm.bed	37546
1	1631	FOXA1	8.03237708965215	3.0277807239185	42	41	259	1274	1274	525	174	1932	24236	FOXA1 primary breast cancer FOXA1	primary breast cancer	NULL	FOXA1	Treatment: 2 mM DSG for 25 mins	GTRD	EXP053239_primary-breast-cancer_FOXA1_MACS_FOXA1_MA0148.4.damo.pwm.bed	22286
1	1151	ESR1	7.99008548110511	3.1743184033298	39	42	227	1350	1350	540	154	1935	24256	ESR1 H3396 (breast carcinoma) ESR1	H3396 (breast carcinoma)	NULL	ESR1	E2	GTRD	EXP001016_H3396--breast-carcinoma-_ESR1_MACS_ESR1_MA0112.3.damo.pwm.bed	18111
1	1139	ESR1	7.94783573185288	1.97309857706652	97	43	647	168	647	286	623	1877	23787	ESR1 ly2 ESR1	ly2	NULL	ESR1	NA	Array Express	ERP003844_esr1_ly2_MACS_ESR1_MA0112.3.damo.pwm.bed	57056
1	1206	ESR1	7.93914802080902	3.21744346425323	38	44	218	1395	1395	552	148	1936	24262	ESR1 MCF7 (Invasive ductal breast carcinoma) ESR1	MCF7 (Invasive ductal breast carcinoma)	BTO:0000093	ESR1	NoTreat	GTRD	EXP038335_MCF7--Invasive-ductal-breast-carcinoma-_ESR1_MACS_ESR1_MA0112.3.damo.pwm.bed	13663
1	1267	ESR1	7.93045756541893	4.27077516117222	27	45	113	1812	1812	657	79	1947	24331	ESR1 MCF7 (Invasive ductal breast carcinoma) ESR1	MCF7 (Invasive ductal breast carcinoma)	BTO:0000093	ESR1	100nm E2 (90 min)	GTRD	EXP040955_MCF7--Invasive-ductal-breast-carcinoma-_ESR1_MACS_ESR1_MA0112.3.damo.pwm.bed	11485
1	1576	FOXA1	7.92243267243439	2.16111666528282	77	46	534	380	534	320	450	1897	23960	FOXA1 MCF7 (Invasive ductal breast carcinoma) FOXA1	MCF7 (Invasive ductal breast carcinoma)	BTO:0000093	FOXA1	Cocktail_90	GTRD	EXP038788_MCF7--Invasive-ductal-breast-carcinoma-_FOXA1_MACS_FOXA1_MA0148.4.damo.pwm.bed	71083
1	1285	ESR1	7.9121618103421	3.48877411830883	34	47	181	1545	1545	591	122	1940	24288	ESR1 MCF7 (Invasive ductal breast carcinoma) ESR1	MCF7 (Invasive ductal breast carcinoma)	BTO:0000093	ESR1	Treatment: 500 nM AZD201 2 hr; Passage: p21;	GTRD	EXP047707_MCF7--Invasive-ductal-breast-carcinoma-_ESR1_MACS_ESR1_MA0112.3.damo.pwm.bed	13123
1	1560	FOXA1	7.90989796140007	2.54329471134388	55	48	380	874	874	434	272	1919	24138	FOXA1 MCF7 (Invasive ductal breast carcinoma) FOXA1	MCF7 (Invasive ductal breast carcinoma)	BTO:0000093	FOXA1	Nonspecific siRNA	GTRD	EXP037434_MCF7--Invasive-ductal-breast-carcinoma-_FOXA1_MACS_FOXA1_MA0148.4.damo.pwm.bed	43842
1	1251	ESR1	7.86243186452624	2.53387511549599	55	49	384	874	874	436	273	1919	24137	ESR1 MCF7 (Invasive ductal breast carcinoma) ESR1	MCF7 (Invasive ductal breast carcinoma)	BTO:0000093	ESR1	Tam-Responsive	GTRD	EXP038794_MCF7--Invasive-ductal-breast-carcinoma-_ESR1_MACS_ESR1_MA0112.3.damo.pwm.bed	41609
1	1368	ESR1	7.82300237181418	3.24130298459735	37	50	215	1436	1436	567	143	1937	24267	ESR1 mcf7 ESR1	mcf7	BTO:0000093	ESR1	e2 tnf	GEO	GSE59530_esr1_mcf7-e2-tnf_MACS_ESR1_MA0112.3.damo.pwm.bed	18407
1	1270	ESR1	7.79133239158115	5.17860621811897	22	51	65	2001	2001	706	53	1952	24357	ESR1 MCF7 (Invasive ductal breast carcinoma) ESR1	MCF7 (Invasive ductal breast carcinoma)	BTO:0000093	ESR1	100nm E2 (90 min)	GTRD	EXP040958_MCF7--Invasive-ductal-breast-carcinoma-_ESR1_MACS_ESR1_MA0112.3.damo.pwm.bed	8439
1	1120	ESR1	7.76109078678337	2.12769581509761	78	52	545	361	545	319	463	1896	23947	ESR1 mcf7 ESR1	mcf7	BTO:0000093	ESR1	e2	Array Express	ERP000209_esr1_mcf7-e2_MACS_ESR1_MA0112.3.damo.pwm.bed	54951
1	1115	ESR1	7.73604870535884	2.39775688898133	60	53	432	723	723	403	315	1914	24095	ESR1 T47D (invasive ductal carcinoma) ESR1	T47D (invasive ductal carcinoma)	BTO:0001248	ESR1	1 h with 100 nM Genistein (Myers)	ENCODE	ENCSR000BJS_T47D_ESR1_MACS_ESR1_MA0112.3.damo.pwm.bed	27112
1	1221	ESR1	7.69254601674827	3.40463589225751	34	54	192	1545	1545	597	125	1940	24285	ESR1 MCF7 (Invasive ductal breast carcinoma) ESR1	MCF7 (Invasive ductal breast carcinoma)	BTO:0000093	ESR1	E2	GTRD	EXP038373_MCF7--Invasive-ductal-breast-carcinoma-_ESR1_MACS_ESR1_MA0112.3.damo.pwm.bed	15427
1	1155	ESR1	7.61915890329404	2.30319040350454	64	55	477	627	627	386	350	1910	24060	ESR1 MCF7 (Invasive ductal breast carcinoma) ESR1	MCF7 (Invasive ductal breast carcinoma)	BTO:0000093	ESR1		GTRD	EXP032285_MCF7--Invasive-ductal-breast-carcinoma-_ESR1_MACS_ESR1_MA0112.3.damo.pwm.bed	48845
1	2541	NR3C1	7.60620666655939	3.05453740817901	39	56	256	1350	1350	554	160	1935	24250	NR3C1 MCF7 (Invasive ductal breast carcinoma) NR3C1	MCF7 (Invasive ductal breast carcinoma)	BTO:0000093	NR3C1	ICI. DEX. pBox mutant	GTRD	EXP037452_MCF7--Invasive-ductal-breast-carcinoma-_NR3C1_MACS_NR3C1_MA0113.3.damo.pwm.bed	17964
1	1119	ESR1	7.59831988847446	3.62349528312369	31	57	157	1645	1645	620	107	1943	24303	ESR1 T47D (invasive ductal carcinoma) ESR1	T47D (invasive ductal carcinoma)	BTO:0001248	ESR1	100nM bisphenol A (CHEBI:33216) for 30 minute	ENCODE	ENCSR000BQD_T47D_ESR1_MACS_ESR1_MA0112.3.damo.pwm.bed	12585
1	3216	TFAP2C	7.59755973454658	1.57936526105442	197	58	1090	2	1090	383	1601	1777	22809	TFAP2C skbr3 TFAP2C	skbr3	BTO:0002419	TFAP2C	NA	GEO	GSE36351_tfap2c_skbr3_MACS_TFAP2C_MA0524.2.damo.pwm.bed	94949
1	1196	ESR1	7.58293586399625	3.44111845526792	33	59	186	1577	1577	607	120	1941	24290	ESR1 T47D (invasive ductal carcinoma) ESR1	T47D (invasive ductal carcinoma)	BTO:0001248	ESR1	BYL719	GTRD	EXP037592_T47D--invasive-ductal-carcinoma-_ESR1_MACS_ESR1_MA0112.3.damo.pwm.bed	8646
1	3218	TFAP2C	7.57790860448717	1.5952076495912	188	60	1053	6	1053	373	1511	1786	22899	TFAP2C skbr3 TFAP2C	skbr3	BTO:0002419	TFAP2C	NA	GEO	GSE36351_tfap2c_skbr3_MACS_TFAP2C_MA0815.1.damo.pwm.bed	92493
1	1322	ESR1	7.56591473650689	2.02110637216956	86	61	616	256	616	311	538	1888	23872	ESR1 MCF7 (Invasive ductal breast carcinoma) ESR1	MCF7 (Invasive ductal breast carcinoma)	BTO:0000093	ESR1	Treatment: 10 nM E2 for4 hrs Genotype: ER+/PR+	GTRD	EXP049946_MCF7--Invasive-ductal-breast-carcinoma-_ESR1_MACS_ESR1_MA0112.3.damo.pwm.bed	46823
1	1235	ESR1	7.50940050634331	2.83822153357901	43	62	303	1252	1252	539	190	1931	24220	ESR1 MCF7 (Invasive ductal breast carcinoma) ESR1	MCF7 (Invasive ductal breast carcinoma)	BTO:0000093	ESR1	E2	GTRD	EXP038387_MCF7--Invasive-ductal-breast-carcinoma-_ESR1_MACS_ESR1_MA0112.3.damo.pwm.bed	21980
1	1153	ESR1	7.50921265400433	2.59516553479138	50	63	372	1041	1041	492	242	1924	24168	ESR1 MCF7 (Invasive ductal breast carcinoma) ESR1	MCF7 (Invasive ductal breast carcinoma)	BTO:0000093	ESR1	vehicle	GTRD	EXP030929_MCF7--Invasive-ductal-breast-carcinoma-_ESR1_MACS_ESR1_MA0112.3.damo.pwm.bed	20054
1	1340	ESR1	7.48924940348261	4.7051817780502	23	64	89	1967	1967	707	61	1951	24349	ESR1 MCF7L-P(immortalized breast epithelial cell line) ESR1	MCF7L-P(immortalized breast epithelial cell line)	NULL	ESR1	Treatment: treated with E2 for 24 hrs;	GTRD	EXP057865_MCF7L-P-immortalized-breast-epithelial-cell-line-_ESR1_MACS_ESR1_MA0112.3.damo.pwm.bed	6601
1	1248	ESR1	7.429355192965	2.52263863788399	52	65	387	968	968	473	259	1922	24151	ESR1 MCF7 TamR (invasive ductal breast carcinoma Tamoxifen resistant) ESR1	MCF7 TamR (invasive ductal breast carcinoma Tamoxifen resistant)	NULL	ESR1	Tam-Resist	GTRD	EXP038790_MCF7-TamR--invasive-ductal-breast-carcinoma-Tamoxifen-resistant-_ESR1_MACS_ESR1_MA0112.3.damo.pwm.bed	36346
1	1558	FOXA1	7.40878756045194	2.10336245674424	76	66	559	395	559	340	456	1898	23954	FOXA1 MCF7 TamR (invasive ductal breast carcinoma Tamoxifen resistant) FOXA1	MCF7 TamR (invasive ductal breast carcinoma Tamoxifen resistant)	NULL	FOXA1	tamoxifen	GTRD	EXP037126_MCF7-TamR--invasive-ductal-breast-carcinoma-_FOXA1_MACS_FOXA1_MA0148.4.damo.pwm.bed	68491
1	1386	ESR1	7.38980091937389	4.11063581618577	26	67	130	1851	1851	683	79	1948	24331	ESR1 mcf7 ESR1	mcf7	BTO:0000093	ESR1	e2	GEO	GSE68356_ESR1_mcf7-e2_MACS_ESR1_MA0112.3.damo.pwm.bed	11742
1	2509	NR2F2	7.37044727293866	1.98896167975974	87	68	636	249	636	318	553	1887	23857	NR2F2 MCF7 (Invasive ductal breast carcinoma) NR2F2	MCF7 (Invasive ductal breast carcinoma)	BTO:0000093	NR2F2		ENCODE	ENCSR000BUY_MCF-7_NR2F2_MACS_NR2F2_MA1111.1.damo.pwm.bed	44802
1	1250	ESR1	7.36808107712246	3.52424364266644	31	69	177	1645	1645	630	110	1943	24300	ESR1 ZR-75-1 (invasive ductal carcinoma) ESR1	ZR-75-1 (invasive ductal carcinoma)	BTO:0003136	ESR1	Tam-Responsive	GTRD	EXP038793_ZR-75-1--invasive-ductal-carcinoma-_ESR1_MACS_ESR1_MA0112.3.damo.pwm.bed	22743
1	1639	FOXA1	7.33137832032424	2.2726785822317	63	70	489	650	650	403	349	1911	24061	FOXA1 ZR-75-1 (invasive ductal carcinoma) FOXA1	ZR-75-1 (invasive ductal carcinoma)	BTO:0003136	FOXA1	Treatment: hormone-deprived cells treated with vehicle;	GTRD	EXP058105_ZR-75-1--invasive-ductal-carcinoma-_FOXA1_MACS_FOXA1_MA0148.4.damo.pwm.bed	62226
1	1234	ESR1	7.32427188289136	2.64524185059052	47	71	359	1132	1132	521	223	1927	24187	ESR1 MCF7 (Invasive ductal breast carcinoma) ESR1	MCF7 (Invasive ductal breast carcinoma)	BTO:0000093	ESR1	none	GTRD	EXP038386_MCF7--Invasive-ductal-breast-carcinoma-_ESR1_MACS_ESR1_MA0112.3.damo.pwm.bed	22462
1	3206	TFAP2C	7.31579072446748	1.73246596591581	131	72	866	35	866	324	962	1843	23448	TFAP2C mcf7 TFAP2C	mcf7	BTO:0000093	TFAP2C	etoh	GEO	GSE23852_tfap2c_mcf7-etoh_MACS_TFAP2C_MA0524.2.damo.pwm.bed	44966
1	1166	ESR1	7.30377229865263	3.80268517801698	28	73	144	1769	1769	662	92	1946	24318	ESR1 T47D (invasive ductal carcinoma) ESR1	T47D (invasive ductal carcinoma)	BTO:0001248	ESR1		GTRD	EXP035621_T47D--invasive-ductal-carcinoma-_ESR1_MACS_ESR1_MA0112.3.damo.pwm.bed	9594
1	1657	FOXA1	7.29253214088963	2.07645280775845	77	74	571	380	571	342	468	1897	23942	FOXA1 mcf7 FOXA1	mcf7	BTO:0000093	FOXA1	sigata	GEO	GSE40129_foxa1_mcf7-sigata_MACS_FOXA1_MA0148.3.damo.pwm.bed	103004
1	1695	FOXA1	7.27215628829613	2.23053711021524	65	75	508	607	607	397	367	1909	24043	FOXA1 zr751 FOXA1	zr751	BTO:0003136	FOXA1	NA	GEO	GSE72249_foxa1_zr751_MACS_FOXA1_MA0148.3.damo.pwm.bed	76620
1	1343	ESR1	7.25598266630506	3.17457111647209	35	76	226	1511	1511	604	138	1939	24272	ESR1 MCF7 (Invasive ductal breast carcinoma) ESR1	MCF7 (Invasive ductal breast carcinoma)	BTO:0000093	ESR1	Treatment: with Estrogen +1.6-Hexanediol;	GTRD	EXP058226_MCF7--Invasive-ductal-breast-carcinoma-_ESR1_MACS_ESR1_MA0112.3.damo.pwm.bed	12955
1	1644	FOXA1	7.22693098293065	2.32674279585896	59	77	459	754	754	430	319	1915	24091	FOXA1 mcf7 FOXA1	mcf7	BTO:0000093	FOXA1	etoh	GEO	GSE23852_foxa1_mcf7-etoh_MACS_FOXA1_MA0148.3.damo.pwm.bed	54443
1	1247	ESR1	7.22289743491248	2.38662535581147	56	78	435	839	839	451	295	1918	24115	ESR1 MCF7 (Invasive ductal breast carcinoma) ESR1	MCF7 (Invasive ductal breast carcinoma)	BTO:0000093	ESR1	Cocktail_90	GTRD	EXP038789_MCF7--Invasive-ductal-breast-carcinoma-_ESR1_MACS_ESR1_MA0112.3.damo.pwm.bed	42050
1	1382	ESR1	7.22289743491248	2.38662535581147	56	78	435	839	839	451	295	1918	24115	ESR1 mcf7 ESR1	mcf7	BTO:0000093	ESR1	NA	GEO	GSE68355_ESR1_mcf7_MACS_ESR1_MA0112.3.damo.pwm.bed	34340
1	1261	ESR1	7.21995199452358	4.16183161530155	25	80	115	1890	1890	695	75	1949	24335	ESR1 MCF7 (Invasive ductal breast carcinoma) ESR1	MCF7 (Invasive ductal breast carcinoma)	BTO:0000093	ESR1	E2 for 3h	GTRD	EXP040895_MCF7--Invasive-ductal-breast-carcinoma-_ESR1_MACS_ESR1_MA0112.3.damo.pwm.bed	9309
1	1195	ESR1	7.17880994584071	4.4841550959449	23	81	103	1967	1967	717	64	1951	24346	ESR1 T47D (invasive ductal carcinoma) ESR1	T47D (invasive ductal carcinoma)	BTO:0001248	ESR1	DMSO	GTRD	EXP037590_T47D--invasive-ductal-carcinoma-_ESR1_MACS_ESR1_MA0112.3.damo.pwm.bed	5246
1	1687	FOXA1	7.14237523416022	2.10162127513726	73	82	561	448	561	364	438	1901	23972	FOXA1 mcf7 FOXA1	mcf7	BTO:0000093	FOXA1	dex	GEO	GSE72249_foxa1_mcf7-dex_MACS_FOXA1_MA0148.3.damo.pwm.bed	50911
1	1337	ESR1	7.13997926157094	3.72161435925167	28	83	147	1769	1769	666	94	1946	24316	ESR1 MCF7L-P(immortalized breast epithelial cell line) ESR1	MCF7L-P(immortalized breast epithelial cell line)	NULL	ESR1	Treatment: treated with E2 for 1 hr;	GTRD	EXP057859_MCF7L-P-immortalized-breast-epithelial-cell-line-_ESR1_MACS_ESR1_MA0112.3.damo.pwm.bed	12231
1	1370	ESR1	7.12802565932817	2.08783230280061	74	84	568	429	568	360	447	1900	23963	ESR1 mcf7 ESR1	mcf7	BTO:0000093	ESR1	shctr e2 tnf	GEO	GSE59530_esr1_mcf7-shctr-e2-tnf_MACS_ESR1_MA0112.3.damo.pwm.bed	30134
1	1653	FOXA1	7.09611605516932	2.34211234586981	57	85	451	807	807	448	306	1917	24104	FOXA1 ncih3122 FOXA1	ncih3122	NULL	FOXA1	NA	GEO	GSE39998_foxa1_ncih3122_MACS_FOXA1_MA0148.3.damo.pwm.bed	42293
1	1591	FOXA1	7.06323558202134	2.29732572749044	59	86	479	754	754	440	323	1915	24087	FOXA1 MCF7 TamR (invasive ductal breast carcinoma Tamoxifen resistant) FOXA1	MCF7 TamR (invasive ductal breast carcinoma Tamoxifen resistant)	NULL	FOXA1	Treatment: 45 min 10^-7 4OHT	GTRD	EXP048438_MCF7-TamR--invasive-ductal-breast-carcinoma-Tamoxifen-resistant-_FOXA1_MACS_FOXA1_MA0148.4.damo.pwm.bed	45395
1	1272	ESR1	7.04355322617928	3.30743706448131	32	87	205	1612	1612	635	121	1942	24289	ESR1 MCF7 (Invasive ductal breast carcinoma) ESR1	MCF7 (Invasive ductal breast carcinoma)	BTO:0000093	ESR1	100nm E2 (45 min)	GTRD	EXP040960_MCF7--Invasive-ductal-breast-carcinoma-_ESR1_MACS_ESR1_MA0112.3.damo.pwm.bed	17136
1	1572	FOXA1	7.00978880549591	2.54181397996994	48	88	382	1101	1101	524	237	1926	24173	FOXA1 T47D (invasive ductal carcinoma) FOXA1	T47D (invasive ductal carcinoma)	BTO:0001248	FOXA1		GTRD	EXP038765_T47D--invasive-ductal-carcinoma-_FOXA1_MACS_FOXA1_MA0148.4.damo.pwm.bed	50304
1	1169	ESR1	7.00873001929521	2.23548022225881	62	89	507	669	669	422	349	1912	24061	ESR1 MCF7 (Invasive ductal breast carcinoma) ESR1	MCF7 (Invasive ductal breast carcinoma)	BTO:0000093	ESR1	sgRNA_enh588	GTRD	EXP035790_MCF7--Invasive-ductal-breast-carcinoma-_ESR1_MACS_ESR1_MA0112.3.damo.pwm.bed	40909
1	1378	ESR1	6.92126290082193	7.17992229517993	15	90	34	2294	2294	806	26	1959	24384	ESR1 mcf7 ESR1	mcf7	BTO:0000093	ESR1	shgata3 e2	GEO	GSE60270_esr1_mcf7-shgata3-e2_MACS_ESR1_MA0112.3.damo.pwm.bed	2489
1	2596	NR3C1	6.91760745522922	4.49837775478598	22	91	101	2001	2001	731	61	1952	24349	NR3C1 zr751 NR3C1	zr751	BTO:0003136	NR3C1	dex	GEO	GSE72249_nr3c1_zr751-dex_MACS_NR3C1_MA0113.3.damo.pwm.bed	15313
1	1269	ESR1	6.90209245379441	3.60615846629253	28	92	163	1769	1769	675	97	1946	24313	ESR1 MCF7 (Invasive ductal breast carcinoma) ESR1	MCF7 (Invasive ductal breast carcinoma)	BTO:0000093	ESR1	100nm E2 (45 min)	GTRD	EXP040957_MCF7--Invasive-ductal-breast-carcinoma-_ESR1_MACS_ESR1_MA0112.3.damo.pwm.bed	14952
1	1392	ESR1	6.88059247231883	3.70559205258654	27	93	153	1812	1812	686	91	1947	24319	ESR1 mcf7 ESR1	mcf7	BTO:0000093	ESR1	e2	GEO	GSE72249_esr1_mcf7-e2_MACS_ESR1_MA0112.3.damo.pwm.bed	14015
1	2121	JUNB	6.86027089105823	3.31246028654912	31	94	204	1645	1645	648	117	1943	24293	JUNB A549 (lung carcinoma) JUNB	A549 (lung carcinoma)	BTO:0000018	JUNB	100nM dexamethasone (CHEBI:41879) for 10 hour	GTRD	EXP039341_A549--lung-carcinoma-_JUNB_MACS_JUNB_MA0490.2.damo.pwm.bed	13575
1	1157	ESR1	6.83796475965468	2.8233231122746	39	95	312	1350	1350	586	173	1935	24237	ESR1 LTED (breast cancer) ESR1	LTED (breast cancer)	NULL	ESR1	none	GTRD	EXP033908_LTED--breast-cancer-_ESR1_MACS_ESR1_MA0112.3.damo.pwm.bed	14962
1	1291	ESR1	6.83331866452647	2.23917413983249	60	96	505	723	723	441	337	1914	24073	ESR1 MDA-MB-134 (invasive lobular breast carcinoma) ESR1	MDA-MB-134 (invasive lobular breast carcinoma)	NULL	ESR1	Treatment: a cocktail of 10 ¬µM forskolin plus 100 ¬µM 3-isobutyl-1-methylxanthine (FI) for 1hr Passage: between 10 and12 CellType: Epithelial ERalpha positive breast cancer cell line	GTRD	EXP048179_MDA-MB-134--invasive-lobular-breast-carcinoma-_ESR1_MACS_ESR1_MA0112.3.damo.pwm.bed	29685
1	1557	FOXA1	6.80794381939483	2.17105820869922	64	97	528	627	627	417	371	1910	24039	FOXA1 MCF-7L (invasive ductal carcinoma) FOXA1	MCF-7L (invasive ductal carcinoma)	NULL	FOXA1	tamoxifen	GTRD	EXP037125_MCF-7L--invasive-ductal-carcinoma-_FOXA1_MACS_FOXA1_MA0148.4.damo.pwm.bed	45331
1	1209	ESR1	6.7675647987859	2.21114085139637	61	98	516	696	696	437	347	1913	24063	ESR1 MCF7 (Invasive ductal breast carcinoma) ESR1	MCF7 (Invasive ductal breast carcinoma)	BTO:0000093	ESR1	20min E2	GTRD	EXP038338_MCF7--Invasive-ductal-breast-carcinoma-_ESR1_MACS_ESR1_MA0112.3.damo.pwm.bed	43395
1	1634	FOXA1	6.75525173500442	2.40712020280248	51	99	430	1002	1002	510	266	1923	24144	FOXA1 MCF7 (Invasive ductal breast carcinoma) FOXA1	MCF7 (Invasive ductal breast carcinoma)	BTO:0000093	FOXA1	Treatment: hormone-deprived cells treated with 10 nM estrogen for 45 mins;	GTRD	EXP058100_MCF7--Invasive-ductal-breast-carcinoma-_FOXA1_MACS_FOXA1_MA0148.4.damo.pwm.bed	47743
1	1314	ESR1	6.75089908433337	3.05998988474554	34	100	254	1545	1545	633	139	1940	24271	ESR1 T47D (invasive ductal carcinoma) ESR1	T47D (invasive ductal carcinoma)	BTO:0001248	ESR1	Passsage: <10	GTRD	EXP049893_T47D--invasive-ductal-carcinoma-_ESR1_MACS_ESR1_MA0112.3.damo.pwm.bed	10420
1	1380	ESR1	6.74075377257206	1.85085563950687	96	101	745	176	745	341	656	1878	23754	ESR1 mcf7 ESR1	mcf7	BTO:0000093	ESR1	prog	GEO	GSE68355_ESR1_mcf7-prog_MACS_ESR1_MA0112.3.damo.pwm.bed	56671
1	1355	ESR1	6.72064288649411	2.44990577680924	49	102	419	1072	1072	531	251	1925	24159	ESR1 mcf7 ESR1	mcf7	BTO:0000093	ESR1	NA	GEO	GSE45822_esr1_mcf7_MACS_ESR1_MA0112.3.damo.pwm.bed	30934
1	1244	ESR1	6.72033647941846	2.56489367231841	45	103	377	1193	1193	558	220	1929	24190	ESR1 MCF7 (Invasive ductal breast carcinoma) ESR1	MCF7 (Invasive ductal breast carcinoma)	BTO:0000093	ESR1	siFOXA1	GTRD	EXP038771_MCF7--Invasive-ductal-breast-carcinoma-_ESR1_MACS_ESR1_MA0112.3.damo.pwm.bed	29996
1	1125	ESR1	6.70181458717678	3.73106220308854	26	104	146	1851	1851	700	87	1948	24323	ESR1 mcf7 ESR1	mcf7	BTO:0000093	ESR1	shfoxa1 e2	Array Express	ERP000380_esr1_mcf7-shfoxa1-e2_MACS_ESR1_MA0112.3.damo.pwm.bed	14212
1	1287	ESR1	6.68283134713044	2.46818959488183	48	105	415	1101	1101	540	244	1926	24166	ESR1 MCF7 (Invasive ductal breast carcinoma) ESR1	MCF7 (Invasive ductal breast carcinoma)	BTO:0000093	ESR1	Treatment: 500nM RAD001 2hr; Passage: p22;	GTRD	EXP047709_MCF7--Invasive-ductal-breast-carcinoma-_ESR1_MACS_ESR1_MA0112.3.damo.pwm.bed	26762
1	1174	ESR1	6.67550446681976	5.03719692428614	19	106	71	2125	2125	767	47	1955	24363	ESR1 MCF7 (Invasive ductal breast carcinoma) ESR1	MCF7 (Invasive ductal breast carcinoma)	BTO:0000093	ESR1	Vehicle treatment	GTRD	EXP036169_MCF7--Invasive-ductal-breast-carcinoma-_ESR1_MACS_ESR1_MA0112.3.damo.pwm.bed	9086
1	1290	ESR1	6.67119177097535	2.32303154535635	54	107	463	904	904	491	292	1920	24118	ESR1 MDA-MB-134 (invasive lobular breast carcinoma) ESR1	MDA-MB-134 (invasive lobular breast carcinoma)	NULL	ESR1	Treatment: 100 nM estradiol (E2) for 1hr Passage: between 10 and12 CellType: Epithelial ERalpha positive breast cancer cell line	GTRD	EXP048178_MDA-MB-134--invasive-lobular-breast-carcinoma-_ESR1_MACS_ESR1_MA0112.3.damo.pwm.bed	37017
1	3208	TFAP2C	6.62661873787053	1.69055993913748	127	108	909	45	909	354	954	1847	23456	TFAP2C mcf7 TFAP2C	mcf7	BTO:0000093	TFAP2C	etoh	GEO	GSE23852_tfap2c_mcf7-etoh_MACS_TFAP2C_MA0815.1.damo.pwm.bed	44638
1	1164	ESR1	6.58635700979701	2.84106406338771	37	109	301	1436	1436	615	163	1937	24247	ESR1 MCF7 (Invasive ductal breast carcinoma) ESR1	MCF7 (Invasive ductal breast carcinoma)	BTO:0000093	ESR1	E2	GTRD	EXP034901_MCF7--Invasive-ductal-breast-carcinoma-_ESR1_MACS_ESR1_MA0112.3.damo.pwm.bed	10873
1	3212	TFAP2C	6.58203109192953	1.73901833542331	114	110	853	85	853	349	831	1860	23579	TFAP2C mcf7 TFAP2C	mcf7	BTO:0000093	TFAP2C	NA	GEO	GSE36351_tfap2c_mcf7_MACS_TFAP2C_MA0524.2.damo.pwm.bed	73703
1	1152	ESR1	6.57990170727841	1.9814249474989	77	111	642	380	642	378	490	1897	23920	ESR1 MCF7 (Invasive ductal breast carcinoma) ESR1	MCF7 (Invasive ductal breast carcinoma)	BTO:0000093	ESR1	oestrogen	GTRD	EXP030928_MCF7--Invasive-ductal-breast-carcinoma-_ESR1_MACS_ESR1_MA0112.3.damo.pwm.bed	58978
1	1264	ESR1	6.56711639287533	3.05691838628824	33	112	255	1577	1577	648	135	1941	24275	ESR1 MCF7 (Invasive ductal breast carcinoma) ESR1	MCF7 (Invasive ductal breast carcinoma)	BTO:0000093	ESR1	100nm E2 (90 min)	GTRD	EXP040952_MCF7--Invasive-ductal-breast-carcinoma-_ESR1_MACS_ESR1_MA0112.3.damo.pwm.bed	20150
1	1203	ESR1	6.56368138892738	2.74356099590682	39	113	329	1350	1350	597	178	1935	24232	ESR1 patient-derived pleaural effusion ESR1	patient-derived pleaural effusion	NULL	ESR1	N/A	GTRD	EXP037780_patient-derived-pleaural-effusion_ESR1_MACS_ESR1_MA0112.3.damo.pwm.bed	16823
1	1611	FOXA1	6.55389208911231	1.98776628169696	76	114	639	395	639	383	482	1898	23928	FOXA1 LNCaP (prostate carcinoma) FOXA1	LNCaP (prostate carcinoma)	BTO:0001321	FOXA1	Treatment: Cells were harvested in log phase growth Genotype: wildtype	GTRD	EXP048988_LNCaP--prostate-carcinoma-_FOXA1_MACS_FOXA1_MA0148.4.damo.pwm.bed	102672
1	1536	FOXA1	6.54940686880571	1.79528631130844	102	115	792	139	792	349	719	1872	23691	FOXA1 zr751 FOXA1	zr751	BTO:0003136	FOXA1	NA	Array Express	ERP003828_foxa1_zr751_MACS_FOXA1_MA0148.3.damo.pwm.bed	146996
1	1183	ESR1	6.5385933909223	3.25995212586556	30	116	210	1696	1696	674	115	1944	24295	ESR1 endometrioid adenocarcinoma ESR1	endometrioid adenocarcinoma	NULL	ESR1	tumor C	GTRD	EXP036410_endometrioid-adenocarcinoma_ESR1_MACS_ESR1_MA0112.3.damo.pwm.bed	8146
1	3210	TFAP2C	6.49887629894161	1.50437570381293	204	117	1239	1	1239	452	1737	1770	22673	TFAP2C bt474 TFAP2C	bt474	BTO:0001932	TFAP2C	NA	GEO	GSE36351_tfap2c_bt474_MACS_TFAP2C_MA0814.1.damo.pwm.bed	95712
1	1321	ESR1	6.48382925356087	1.95923849824511	78	118	655	361	655	378	502	1896	23908	ESR1 MCF7 (Invasive ductal breast carcinoma) ESR1	MCF7 (Invasive ductal breast carcinoma)	BTO:0000093	ESR1	Treatment: Vehicle for4 hrs Genotype: ER+/PR+	GTRD	EXP049945_MCF7--Invasive-ductal-breast-carcinoma-_ESR1_MACS_ESR1_MA0112.3.damo.pwm.bed	23242
1	3202	TFAP2C	6.47437037936166	1.75196692949888	109	119	836	103	836	353	788	1865	23622	TFAP2C mcf7 TFAP2C	mcf7	BTO:0000093	TFAP2C	NA	GEO	GSE21234_tfap2c_mcf7_MACS_TFAP2C_MA0815.1.damo.pwm.bed	71813
1	1342	ESR1	6.45253435475811	2.08686647001362	66	120	569	587	587	425	398	1908	24012	ESR1 MCF7 (Invasive ductal breast carcinoma) ESR1	MCF7 (Invasive ductal breast carcinoma)	BTO:0000093	ESR1	Treatment: with Estrogen;	GTRD	EXP058225_MCF7--Invasive-ductal-breast-carcinoma-_ESR1_MACS_ESR1_MA0112.3.damo.pwm.bed	35937
1	1633	FOXA1	6.43487435235368	2.25751153836155	55	121	493	874	874	496	306	1919	24104	FOXA1 MCF7 (Invasive ductal breast carcinoma) FOXA1	MCF7 (Invasive ductal breast carcinoma)	BTO:0000093	FOXA1	Treatment: hormone-deprived cells treated with vehicle;	GTRD	EXP058099_MCF7--Invasive-ductal-breast-carcinoma-_FOXA1_MACS_FOXA1_MA0148.4.damo.pwm.bed	52786
1	1170	ESR1	6.42823179420523	2.66456513636406	40	122	353	1328	1328	601	188	1934	24222	ESR1 T47D (invasive ductal carcinoma) ESR1	T47D (invasive ductal carcinoma)	BTO:0001248	ESR1	sgRNA_enh588	GTRD	EXP035791_T47D--invasive-ductal-carcinoma-_ESR1_MACS_ESR1_MA0112.3.damo.pwm.bed	9491
1	3226	TFAP4	6.41783656957782	2.16742500492953	60	123	531	723	723	459	348	1914	24062	TFAP4 dld1 TFAP4	dld1	BTO:0000391	TFAP4	NA	GEO	GSE46935_tfap4_dld1_MACS_TFAP4_MA0691.1.damo.pwm.bed	22844
1	3200	TFAP2C	6.40939772781736	1.71878972591395	115	124	876	82	876	361	848	1859	23562	TFAP2C mcf7 TFAP2C	mcf7	BTO:0000093	TFAP2C	NA	GEO	GSE21234_tfap2c_mcf7_MACS_TFAP2C_MA0524.2.damo.pwm.bed	75220
1	1280	ESR1	6.38324613680485	3.05372735335664	32	125	257	1612	1612	665	131	1942	24279	ESR1 MCF7 (Invasive ductal breast carcinoma) ESR1	MCF7 (Invasive ductal breast carcinoma)	BTO:0000093	ESR1	Treatment: vehicle(DMSO 2 hr); Passage: p20;	GTRD	EXP047702_MCF7--Invasive-ductal-breast-carcinoma-_ESR1_MACS_ESR1_MA0112.3.damo.pwm.bed	16489
1	1278	ESR1	6.38087357772382	3.3624914942147	28	126	199	1769	1769	698	104	1946	24306	ESR1 MCF7 (Invasive ductal breast carcinoma) ESR1	MCF7 (Invasive ductal breast carcinoma)	BTO:0000093	ESR1	Treatment: 500nM RAD001 2hr; Passage: p19;	GTRD	EXP047700_MCF7--Invasive-ductal-breast-carcinoma-_ESR1_MACS_ESR1_MA0112.3.damo.pwm.bed	13154
1	3211	TFAP2C	6.36259982391121	1.51469689721896	192	127	1205	4	1205	445	1621	1782	22789	TFAP2C bt474 TFAP2C	bt474	BTO:0001932	TFAP2C	NA	GEO	GSE36351_tfap2c_bt474_MACS_TFAP2C_MA0815.1.damo.pwm.bed	92014
1	1680	FOXA1	6.36010745517472	2.11288593467937	63	128	554	650	650	444	375	1911	24035	FOXA1 pdac FOXA1	pdac	NA	FOXA1	shctr	GEO	GSE64557_foxa1_pdac-shctr_MACS_FOXA1_MA0148.3.damo.pwm.bed	43113
1	3214	TFAP2C	6.34167702311175	1.57647673351525	159	129	1094	11	1094	411	1285	1815	23125	TFAP2C mdamb453 TFAP2C	mdamb453	BTO:0001908	TFAP2C	NA	GEO	GSE36351_tfap2c_mdamb453_MACS_TFAP2C_MA0524.2.damo.pwm.bed	65110
1	1173	ESR1	6.33528754260676	2.86182312464719	35	130	294	1511	1511	645	153	1939	24257	ESR1 MCF7 (Invasive ductal breast carcinoma) ESR1	MCF7 (Invasive ductal breast carcinoma)	BTO:0000093	ESR1	E2 treatment	GTRD	EXP036168_MCF7--Invasive-ductal-breast-carcinoma-_ESR1_MACS_ESR1_MA0112.3.damo.pwm.bed	18212
1	1316	ESR1	6.33462168000666	2.5666651494278	42	131	376	1274	1274	594	205	1932	24205	ESR1 T47D (invasive ductal carcinoma) ESR1	T47D (invasive ductal carcinoma)	BTO:0001248	ESR1	Passsage: <10 Genotype: wt/R330fs mutant with CRISPR	GTRD	EXP049895_T47D--invasive-ductal-carcinoma-_ESR1_MACS_ESR1_MA0112.3.damo.pwm.bed	12798
1	1241	ESR1	6.32955500213443	2.71799416439986	38	132	339	1395	1395	622	175	1936	24235	ESR1 MCF7 (Invasive ductal breast carcinoma) ESR1	MCF7 (Invasive ductal breast carcinoma)	BTO:0000093	ESR1	E2	GTRD	EXP038768_MCF7--Invasive-ductal-breast-carcinoma-_ESR1_MACS_ESR1_MA0112.3.damo.pwm.bed	19301
1	1692	FOXA1	6.31003651057055	3.33033381007632	28	133	203	1769	1769	702	105	1946	24305	FOXA1 t47d FOXA1	t47d	BTO:0001248	FOXA1	NA	GEO	GSE72249_foxa1_t47d_MACS_FOXA1_MA0148.3.damo.pwm.bed	21460
1	1670	FOXA1	6.24882127789381	2.65349954511843	39	134	356	1350	1350	613	184	1935	24226	FOXA1 mcf7 FOXA1	mcf7	BTO:0000093	FOXA1	e2 tnf	GEO	GSE59530_foxa1_mcf7-e2-tnf_MACS_FOXA1_MA0148.3.damo.pwm.bed	29734
1	1150	ESR1	6.2253018872778	6.69789100113678	14	135	37	2338	2338	837	26	1960	24384	ESR1 H3396 (breast carcinoma) ESR1	H3396 (breast carcinoma)	NULL	ESR1	E2	GTRD	EXP001013_H3396--breast-carcinoma-_ESR1_MACS_ESR1_MA0112.3.damo.pwm.bed	5306
1	1210	ESR1	6.20698312301642	2.07447484200524	64	136	572	627	627	445	388	1910	24022	ESR1 MCF7 (Invasive ductal breast carcinoma) ESR1	MCF7 (Invasive ductal breast carcinoma)	BTO:0000093	ESR1	40min E2	GTRD	EXP038339_MCF7--Invasive-ductal-breast-carcinoma-_ESR1_MACS_ESR1_MA0112.3.damo.pwm.bed	48248
1	1175	ESR1	6.2046191472972	3.58582401517945	25	137	166	1890	1890	731	87	1949	24323	ESR1 MCF7 (Invasive ductal breast carcinoma) ESR1	MCF7 (Invasive ductal breast carcinoma)	BTO:0000093	ESR1	E2 treatment	GTRD	EXP036170_MCF7--Invasive-ductal-breast-carcinoma-_ESR1_MACS_ESR1_MA0112.3.damo.pwm.bed	15658
1	1583	FOXA1	6.19927704412427	3.0504053829672	31	138	258	1645	1645	680	127	1943	24283	FOXA1 breast tumor FOXA1	breast tumor	NULL	FOXA1	Female	GTRD	EXP040664_breast-tumor_FOXA1_MACS_FOXA1_MA0148.4.damo.pwm.bed	13725
1	1138	ESR1	6.19812398309808	2.98500041708442	32	139	268	1612	1612	673	134	1942	24276	ESR1 mcf7 ESR1	mcf7	BTO:0000093	ESR1	NA	Array Express	ERP003828_esr1_mcf7_MACS_ESR1_MA0112.3.damo.pwm.bed	24049
1	1604	FOXA1	6.16750184512808	1.80720715359488	93	140	781	198	781	373	650	1881	23760	FOXA1 MCF7 TamR (invasive ductal breast carcinoma Tamoxifen resistant) FOXA1	MCF7 TamR (invasive ductal breast carcinoma Tamoxifen resistant)	NULL	FOXA1	Treatment: 45 min 10^-8 E2	GTRD	EXP048457_MCF7-TamR--invasive-ductal-breast-carcinoma-Tamoxifen-resistant-_FOXA1_MACS_FOXA1_MA0148.4.damo.pwm.bed	100585
1	1099	ERG	6.13708369978973	1.56651008550274	157	141	1110	13	1110	421	1276	1817	23134	ERG HUVEC-C (HUVEC. umbilical vein endothelial cells) ERG	HUVEC-C (HUVEC. umbilical vein endothelial cells)	BTO:0001949	ERG		GTRD	EXP053004_HUVEC-C--HUVEC--umbilical-vein-endothelial-cells-_ERG_MACS_ERG_MA0474.2.damo.pwm.bed	70420
1	1636	FOXA1	6.12760630137245	1.92140071905394	77	142	695	380	695	406	505	1897	23905	FOXA1 MCF7 (Invasive ductal breast carcinoma) FOXA1	MCF7 (Invasive ductal breast carcinoma)	BTO:0000093	FOXA1	Treatment: hormone-deprived cells treated with 10 nM estrogen for 45 mins;	GTRD	EXP058102_MCF7--Invasive-ductal-breast-carcinoma-_FOXA1_MACS_FOXA1_MA0148.4.damo.pwm.bed	100887
1	1532	FOXA1	6.10313882397102	1.88432585911812	81	143	721	304	721	389	542	1893	23868	FOXA1 mdamb453 FOXA1	mdamb453	BTO:0001908	FOXA1	NA	Array Express	ERP001226_foxa1_mdamb453_MACS_FOXA1_MA0148.3.damo.pwm.bed	125950
1	1207	ESR1	6.08448639046721	2.02981931437913	66	144	610	587	610	447	409	1908	24001	ESR1 MCF7 (Invasive ductal breast carcinoma) ESR1	MCF7 (Invasive ductal breast carcinoma)	BTO:0000093	ESR1	5min E2	GTRD	EXP038336_MCF7--Invasive-ductal-breast-carcinoma-_ESR1_MACS_ESR1_MA0112.3.damo.pwm.bed	48348
1	1658	FOXA1	6.08146388863035	1.86596479754098	83	145	733	289	733	389	561	1891	23849	FOXA1 mdamb453 FOXA1	mdamb453	BTO:0001908	FOXA1	dht	GEO	GSE45201_foxa1_mdamb453-dht_MACS_FOXA1_MA0148.3.damo.pwm.bed	52812
1	3209	TFAP2C	6.078047905946	1.49573395774962	193	146	1259	3	1259	469	1649	1781	22761	TFAP2C bt474 TFAP2C	bt474	BTO:0001932	TFAP2C	NA	GEO	GSE36351_tfap2c_bt474_MACS_TFAP2C_MA0524.2.damo.pwm.bed	92143
1	1299	ESR1	6.07418179443724	2.31017431114434	49	147	472	1072	1072	564	266	1925	24144	ESR1 MCF7 (Invasive ductal breast carcinoma) ESR1	MCF7 (Invasive ductal breast carcinoma)	BTO:0000093	ESR1	Saturated H3B-5942	GTRD	EXP048584_MCF7--Invasive-ductal-breast-carcinoma-_ESR1_MACS_ESR1_MA0112.3.damo.pwm.bed	11647
1	1215	ESR1	6.06466200588178	2.22470634713332	53	148	510	940	940	533	299	1921	24111	ESR1 MCF7 (Invasive ductal breast carcinoma) ESR1	MCF7 (Invasive ductal breast carcinoma)	BTO:0000093	ESR1	1280min E2	GTRD	EXP038344_MCF7--Invasive-ductal-breast-carcinoma-_ESR1_MACS_ESR1_MA0112.3.damo.pwm.bed	20695
1	2131	JUNB	6.05192538381354	3.50496030521132	25	149	179	1890	1890	739	89	1949	24321	JUNB A549 (lung carcinoma) JUNB	A549 (lung carcinoma)	BTO:0000018	JUNB	100nM dexamethasone (CHEBI:41879) for 3 hour	GTRD	EXP040136_A549--lung-carcinoma-_JUNB_MACS_JUNB_MA0490.2.damo.pwm.bed	9598
1	2142	JUND	6.027588886479	5.38176781188864	16	150	60	2239	2239	816	37	1958	24373	JUND T47D (invasive ductal carcinoma) JUND	T47D (invasive ductal carcinoma)	BTO:0001248	JUND		ENCODE	ENCSR000BVO_T47D_JUND_MACS_JUND_MA0491.1.damo.pwm.bed	4314
1	1297	ESR1	6.0025276529779	2.48103602472587	42	151	395	1274	1274	607	212	1932	24198	ESR1 MCF7 (Invasive ductal breast carcinoma) ESR1	MCF7 (Invasive ductal breast carcinoma)	BTO:0000093	ESR1	Rad1901	GTRD	EXP048582_MCF7--Invasive-ductal-breast-carcinoma-_ESR1_MACS_ESR1_MA0112.3.damo.pwm.bed	12118
1	1348	ESR1	5.99119310879339	2.15687501847032	56	152	535	839	839	509	326	1918	24084	ESR1 mcf7 ESR1	mcf7	BTO:0000093	ESR1	sictr e2	GEO	GSE40129_esr1_mcf7-sictr-e2_MACS_ESR1_MA0112.3.damo.pwm.bed	45216
1	1198	ESR1	5.97717082543271	3.4658760704965	25	153	182	1890	1890	742	90	1949	24320	ESR1 MCF7 (Invasive ductal breast carcinoma) ESR1	MCF7 (Invasive ductal breast carcinoma)	BTO:0000093	ESR1	siNT	GTRD	EXP037656_MCF7--Invasive-ductal-breast-carcinoma-_ESR1_MACS_ESR1_MA0112.3.damo.pwm.bed	12363
1	1635	FOXA1	5.97517794442349	2.07742366812525	61	154	570	696	696	473	369	1913	24041	FOXA1 MCF7 (Invasive ductal breast carcinoma) FOXA1	MCF7 (Invasive ductal breast carcinoma)	BTO:0000093	FOXA1	Treatment: hormone-deprived cells treated with vehicle;	GTRD	EXP058101_MCF7--Invasive-ductal-breast-carcinoma-_FOXA1_MACS_FOXA1_MA0148.4.damo.pwm.bed	68019
1	1122	ESR1	5.96845555239922	3.17831560890417	28	155	224	1769	1769	716	110	1946	24300	ESR1 mcf7 ESR1	mcf7	BTO:0000093	ESR1	e2 tam	Array Express	ERP000380_esr1_mcf7-e2-tam_MACS_ESR1_MA0112.3.damo.pwm.bed	10943
1	1124	ESR1	5.94656016824131	2.30567615100372	48	156	473	1101	1101	577	261	1926	24149	ESR1 mcf7 ESR1	mcf7	BTO:0000093	ESR1	shcrt e2	Array Express	ERP000380_esr1_mcf7-shcrt-e2_MACS_ESR1_MA0112.3.damo.pwm.bed	34085
1	1266	ESR1	5.91845309393158	3.24074871220271	27	157	216	1812	1812	728	104	1947	24306	ESR1 MCF7 (Invasive ductal breast carcinoma) ESR1	MCF7 (Invasive ductal breast carcinoma)	BTO:0000093	ESR1	100nm E2 (45 min)	GTRD	EXP040954_MCF7--Invasive-ductal-breast-carcinoma-_ESR1_MACS_ESR1_MA0112.3.damo.pwm.bed	15558
1	1387	ESR1	5.90344984459633	3.42765828109191	25	158	190	1890	1890	746	91	1949	24319	ESR1 mcf7 ESR1	mcf7	BTO:0000093	ESR1	e2pg	GEO	GSE68356_ESR1_mcf7-e2pg_MACS_ESR1_MA0112.3.damo.pwm.bed	14523
1	3217	TFAP2C	5.86644081406904	1.54926891002467	156	159	1134	16	1134	436	1281	1818	23129	TFAP2C skbr3 TFAP2C	skbr3	BTO:0002419	TFAP2C	NA	GEO	GSE36351_tfap2c_skbr3_MACS_TFAP2C_MA0814.1.damo.pwm.bed	80887
1	1693	FOXA1	5.8525311513164	2.07078494901863	60	160	575	723	723	486	364	1914	24046	FOXA1 zr751 FOXA1	zr751	BTO:0003136	FOXA1	dex	GEO	GSE72249_foxa1_zr751-dex_MACS_FOXA1_MA0148.3.damo.pwm.bed	73232
1	1621	FOXA1	5.84261608913234	2.01637129347718	64	161	620	627	627	469	399	1910	24011	FOXA1 T47D (invasive ductal carcinoma) FOXA1	T47D (invasive ductal carcinoma)	BTO:0001248	FOXA1	Passsage: <10 Genotype: wt/R330fs mutant with CRISPR	GTRD	EXP049903_T47D--invasive-ductal-carcinoma-_FOXA1_MACS_FOXA1_MA0148.4.damo.pwm.bed	50363
1	1187	ESR1	5.84082719648087	2.70158318006453	35	162	343	1511	1511	672	162	1939	24248	ESR1 MCF7 (Invasive ductal breast carcinoma) ESR1	MCF7 (Invasive ductal breast carcinoma)	BTO:0000093	ESR1	E2+ICI	GTRD	EXP036976_MCF7--Invasive-ductal-breast-carcinoma-_ESR1_MACS_ESR1_MA0112.3.damo.pwm.bed	9899
1	1584	FOXA1	5.83515711218777	2.91216791228494	31	163	285	1645	1645	698	133	1943	24277	FOXA1 breast tumor FOXA1	breast tumor	NULL	FOXA1	Male	GTRD	EXP040666_breast-tumor_FOXA1_MACS_FOXA1_MA0148.4.damo.pwm.bed	15158
1	1202	ESR1	5.83179796603984	2.25877029541014	49	164	492	1072	1072	576	272	1925	24138	ESR1 MCF7 (Invasive ductal breast carcinoma) ESR1	MCF7 (Invasive ductal breast carcinoma)	BTO:0000093	ESR1	White Medium + E2	GTRD	EXP037779_MCF7--Invasive-ductal-breast-carcinoma-_ESR1_MACS_ESR1_MA0112.3.damo.pwm.bed	23102
1	1184	ESR1	5.82283552073809	1.75200502439469	96	165	835	176	835	392	692	1878	23718	ESR1 endometrioid adenocarcinoma ESR1	endometrioid adenocarcinoma	NULL	ESR1	tumor E	GTRD	EXP036413_endometrioid-adenocarcinoma_ESR1_MACS_ESR1_MA0112.3.damo.pwm.bed	32917
1	1702	FOXA2	5.82221005581528	1.73092046942837	100	166	867	151	867	395	730	1874	23680	FOXA2 A549 (lung carcinoma) FOXA2	A549 (lung carcinoma)	BTO:0000018	FOXA2	1 h with 0.02% Ethanol (Myers)	ENCODE	ENCSR000BRE_A549_FOXA2_MACS_FOXA2_MA0047.2.damo.pwm.bed	66370
1	1327	ESR1	5.8027874176062	3.27732059088688	26	167	208	1851	1851	742	99	1948	24311	ESR1 MCF7 (Invasive ductal breast carcinoma) ESR1	MCF7 (Invasive ductal breast carcinoma)	BTO:0000093	ESR1	Treatment: 2 mM DSG for 25 mins	GTRD	EXP053229_MCF7--Invasive-ductal-breast-carcinoma-_ESR1_MACS_ESR1_MA0112.3.damo.pwm.bed	7503
1	2724	REL	5.79804186466715	1.73865237423278	98	168	854	161	854	394	712	1876	23698	REL GM12878 (female B-cells lymphoblastoid cell line) REL	GM12878 (female B-cells lymphoblastoid cell line)	NULL	REL	NA	GTRD	EXP054687_GM12878--female-B-cells-lymphoblastoid-cell-line-_REL_MACS_REL_MA0101.1.damo.pwm.bed	21900
1	1123	ESR1	5.77665343865912	2.89038860529113	31	169	291	1645	1645	702	134	1943	24276	ESR1 mcf7 ESR1	mcf7	BTO:0000093	ESR1	e2	Array Express	ERP000380_esr1_mcf7-e2_MACS_ESR1_MA0112.3.damo.pwm.bed	14114
1	1197	ESR1	5.76880776856415	3.01783391584937	29	170	261	1727	1727	719	120	1945	24290	ESR1 MCF7 (Invasive ductal breast carcinoma) ESR1	MCF7 (Invasive ductal breast carcinoma)	BTO:0000093	ESR1	siCTCF	GTRD	EXP037655_MCF7--Invasive-ductal-breast-carcinoma-_ESR1_MACS_ESR1_MA0112.3.damo.pwm.bed	16137
1	1167	ESR1	5.74890791010571	2.18158129853681	52	171	525	968	968	555	299	1922	24111	ESR1 MCF7 (Invasive ductal breast carcinoma) ESR1	MCF7 (Invasive ductal breast carcinoma)	BTO:0000093	ESR1		GTRD	EXP035788_MCF7--Invasive-ductal-breast-carcinoma-_ESR1_MACS_ESR1_MA0112.3.damo.pwm.bed	35876
1	1141	ESR1	5.73413803665532	3.24441713967639	26	172	214	1851	1851	746	100	1948	24310	ESR1 MCF7 (Invasive ductal breast carcinoma) ESR1	MCF7 (Invasive ductal breast carcinoma)	BTO:0000093	ESR1	hormone starved for 3 days. treated with 10 nM Œ≤-estradiol for 45 minutes	GTRD	EXP000178_MCF7--Invasive-ductal-breast-carcinoma-_ESR1_MACS_ESR1_MA0112.3.damo.pwm.bed	10445
1	1245	ESR1	5.71301994255838	2.70713288804938	34	173	342	1545	1545	687	157	1940	24253	ESR1 MCF7 (Invasive ductal breast carcinoma) ESR1	MCF7 (Invasive ductal breast carcinoma)	BTO:0000093	ESR1		GTRD	EXP038775_MCF7--Invasive-ductal-breast-carcinoma-_ESR1_MACS_ESR1_MA0112.3.damo.pwm.bed	16322
1	1242	ESR1	5.71064339895742	2.92735186218135	30	174	279	1696	1696	716	128	1944	24282	ESR1 MCF7 (Invasive ductal breast carcinoma) ESR1	MCF7 (Invasive ductal breast carcinoma)	BTO:0000093	ESR1		GTRD	EXP038769_MCF7--Invasive-ductal-breast-carcinoma-_ESR1_MACS_ESR1_MA0112.3.damo.pwm.bed	12074
1	1219	ESR1	5.70731867527114	2.99277323232776	29	175	266	1727	1727	723	121	1945	24289	ESR1 MCF7 (Invasive ductal breast carcinoma) ESR1	MCF7 (Invasive ductal breast carcinoma)	BTO:0000093	ESR1	Doxycycline	GTRD	EXP038370_MCF7--Invasive-ductal-breast-carcinoma-_ESR1_MACS_ESR1_MA0112.3.damo.pwm.bed	16403
1	3160	TEAD3	5.70161846628851	1.66515144080974	112	176	949	95	949	407	851	1862	23559	TEAD3 HepG2 (hepatoblastoma) TEAD3	HepG2 (hepatoblastoma)	BTO:0000599	TEAD3	NA	GTRD	EXP040048_HepG2--hepatoblastoma-_TEAD3_MACS_TEAD3_MA0808.1.damo.pwm.bed	59658
1	1284	ESR1	5.68494813078971	2.34519447352881	44	177	450	1224	1224	617	235	1930	24175	ESR1 MCF7 (Invasive ductal breast carcinoma) ESR1	MCF7 (Invasive ductal breast carcinoma)	BTO:0000093	ESR1	Treatment: 500nM RAD001 2hr; Passage: p21;	GTRD	EXP047706_MCF7--Invasive-ductal-breast-carcinoma-_ESR1_MACS_ESR1_MA0112.3.damo.pwm.bed	28169
1	1520	FOXA1	5.68341158812046	1.67983420959875	108	178	927	112	927	406	813	1866	23597	FOXA1 T47D (invasive ductal carcinoma) FOXA1	T47D (invasive ductal carcinoma)	BTO:0001248	FOXA1	1 h with 0.02% Dimethyl sufloxide (DMSO) (Myers)	ENCODE	ENCSR000BKY_T47D_FOXA1_MACS_FOXA1_MA0148.3.damo.pwm.bed	84670
1	1620	FOXA1	5.67522962905892	2.79596813797401	32	179	317	1612	1612	703	143	1942	24267	FOXA1 T47D (invasive ductal carcinoma) FOXA1	T47D (invasive ductal carcinoma)	BTO:0001248	FOXA1	Passsage: <10 Genotype: wt/R330fs mutant with CRISPR	GTRD	EXP049902_T47D--invasive-ductal-carcinoma-_FOXA1_MACS_FOXA1_MA0148.4.damo.pwm.bed	16562
1	1733	FOXA2	5.66957311004361	2.13069502206818	54	180	544	904	904	543	318	1920	24092	FOXA2 caco2 FOXA2	caco2	BTO:0000195	FOXA2	NA	GEO	GSE66218_foxa2_caco2_MACS_FOXA2_MA0047.2.damo.pwm.bed	44040
1	1590	FOXA1	5.63383869850059	2.1239280638411	54	181	547	904	904	544	319	1920	24091	FOXA1 MCF7 TamR (invasive ductal breast carcinoma Tamoxifen resistant) FOXA1	MCF7 TamR (invasive ductal breast carcinoma Tamoxifen resistant)	NULL	FOXA1	Treatment: 45 min 10^-7 4OHT	GTRD	EXP048437_MCF7-TamR--invasive-ductal-breast-carcinoma-Tamoxifen-resistant-_FOXA1_MACS_FOXA1_MA0148.4.damo.pwm.bed	44391
1	1273	ESR1	5.61850607951838	3.28280933979778	25	182	207	1890	1890	760	95	1949	24315	ESR1 MCF7 (Invasive ductal breast carcinoma) ESR1	MCF7 (Invasive ductal breast carcinoma)	BTO:0000093	ESR1	100nm E2 (90 min)	GTRD	EXP040961_MCF7--Invasive-ductal-breast-carcinoma-_ESR1_MACS_ESR1_MA0112.3.damo.pwm.bed	12629
1	1718	FOXA2	5.61659921125418	1.79479094875502	85	183	794	266	794	414	597	1889	23813	FOXA2 KerCT (keratenocytes) FOXA2	KerCT (keratenocytes)	NULL	FOXA2	Treatment: to induce FOXA2. doxycycline was added at 5ug/mL	GTRD	EXP049289_KerCT--keratenocytes-_FOXA2_MACS_FOXA2_MA0047.3.damo.pwm.bed	112221
1	3222	TFAP4	5.61009501789829	1.59240225629578	131	184	1061	35	1061	427	1043	1843	23367	TFAP4 SNU175 (adenocarcinoma) TFAP4	SNU175 (adenocarcinoma)	NULL	TFAP4	NA	GTRD	EXP037552_SNU175--adenocarcinoma-_TFAP4_MACS_TFAP4_MA0691.1.damo.pwm.bed	50260
1	1619	FOXA1	5.60092768661029	2.32530748797869	44	185	461	1224	1224	623	237	1930	24173	FOXA1 T47D (invasive ductal carcinoma) FOXA1	T47D (invasive ductal carcinoma)	BTO:0001248	FOXA1	Passsage: <10	GTRD	EXP049901_T47D--invasive-ductal-carcinoma-_FOXA1_MACS_FOXA1_MA0148.4.damo.pwm.bed	25735
1	1637	FOXA1	5.59400610817945	2.5426981615135	37	186	381	1436	1436	668	182	1937	24228	FOXA1 ZR-75-1 (invasive ductal carcinoma) FOXA1	ZR-75-1 (invasive ductal carcinoma)	BTO:0003136	FOXA1	Treatment: hormone-deprived cells treated with 10 nM estrogen for 45 mins;	GTRD	EXP058103_ZR-75-1--invasive-ductal-carcinoma-_FOXA1_MACS_FOXA1_MA0148.4.damo.pwm.bed	36354
1	1962	HIF1A	5.59152260817962	1.58233082543537	134	187	1083	34	1083	435	1074	1840	23336	HIF1A PC3(bone mets prostate adenocarcinoma) HIF1A	PC3(bone mets prostate adenocarcinoma)	NULL	HIF1A	Treatment: hypoxia(0.2% O2). siCtrl;	GTRD	EXP057826_PC3-bone-mets-prostate-adenocarcinoma-_HIF1A_MACS_HIF1A_MA1106.1.damo.pwm.bed	34122
1	2141	JUND	5.58452068864205	3.013193301977	28	188	263	1769	1769	740	116	1946	24294	JUND MCF7 (Invasive ductal breast carcinoma) JUND	MCF7 (Invasive ductal breast carcinoma)	BTO:0000093	JUND		ENCODE	ENCSR000BSU_MCF-7_JUND_MACS_JUND_MA0491.1.damo.pwm.bed	10853
1	1192	ESR1	5.58297189070205	3.60832369257286	22	189	161	2001	2001	784	76	1952	24334	ESR1 MCF7 (Invasive ductal breast carcinoma) ESR1	MCF7 (Invasive ductal breast carcinoma)	BTO:0000093	ESR1	ICI	GTRD	EXP037443_MCF7--Invasive-ductal-breast-carcinoma-_ESR1_MACS_ESR1_MA0112.3.damo.pwm.bed	4251
1	1691	FOXA1	5.58297189070205	3.60832369257286	22	189	161	2001	2001	784	76	1952	24334	FOXA1 t47d FOXA1	t47d	BTO:0001248	FOXA1	e2	GEO	GSE72249_foxa1_t47d-e2_MACS_FOXA1_MA0148.3.damo.pwm.bed	16722
1	67	AR	5.57513754399627	3.36305407728805	24	191	197	1925	1925	771	89	1950	24321	AR breast tumor AR	breast tumor	NULL	AR	Female	GTRD	EXP040660_breast-tumor_AR_MACS_AR_MA0007.3.damo.pwm.bed	6126
1	2126	JUNB	5.57513754399627	3.36305407728805	24	191	197	1925	1925	771	89	1950	24321	JUNB A549 (lung carcinoma) JUNB	A549 (lung carcinoma)	BTO:0000018	JUNB	100nM dexamethasone (CHEBI:41879) for 7 hour	GTRD	EXP039831_A549--lung-carcinoma-_JUNB_MACS_JUNB_MA0490.2.damo.pwm.bed	9282
1	1211	ESR1	5.56476534516924	2.14541676853705	52	193	538	968	968	566	304	1922	24106	ESR1 MCF7 (Invasive ductal breast carcinoma) ESR1	MCF7 (Invasive ductal breast carcinoma)	BTO:0000093	ESR1	80min E2	GTRD	EXP038340_MCF7--Invasive-ductal-breast-carcinoma-_ESR1_MACS_ESR1_MA0112.3.damo.pwm.bed	37461
1	1324	ESR1	5.56097923380512	4.85637989393353	16	194	78	2239	2239	837	41	1958	24369	ESR1 MCF7 (Invasive ductal breast carcinoma) ESR1	MCF7 (Invasive ductal breast carcinoma)	BTO:0000093	ESR1	Treatment: 10 nM E2 + 10 nM R5020 for45 mins Genotype: ER+/PR+	GTRD	EXP049948_MCF7--Invasive-ductal-breast-carcinoma-_ESR1_MACS_ESR1_MA0112.3.damo.pwm.bed	4653
1	1381	ESR1	5.55363859784763	1.9590597939108	65	195	656	607	656	486	417	1909	23993	ESR1 mcf7 ESR1	mcf7	BTO:0000093	ESR1	r5020	GEO	GSE68355_ESR1_mcf7-r5020_MACS_ESR1_MA0112.3.damo.pwm.bed	44488
1	3176	TFAP2A	5.53689834186886	1.84294701782686	77	196	748	380	748	441	526	1897	23884	TFAP2A MCF7 (Invasive ductal breast carcinoma) TFAP2A	MCF7 (Invasive ductal breast carcinoma)	BTO:0000093	TFAP2A		GTRD	EXP032577_MCF7--Invasive-ductal-breast-carcinoma-_TFAP2A_MACS_TFAP2A_MA0003.4.damo.pwm.bed	37642
1	1593	FOXA1	5.50774881745262	2.03947726278572	58	197	606	777	777	527	357	1916	24053	FOXA1 MCF7 TamR (invasive ductal breast carcinoma Tamoxifen resistant) FOXA1	MCF7 TamR (invasive ductal breast carcinoma Tamoxifen resistant)	NULL	FOXA1	Treatment: 45 min ethanol	GTRD	EXP048440_MCF7-TamR--invasive-ductal-breast-carcinoma-Tamoxifen-resistant-_FOXA1_MACS_FOXA1_MA0148.4.damo.pwm.bed	50876
1	1375	ESR1	5.49299192354561	2.78557950693157	31	198	319	1645	1645	721	139	1943	24271	ESR1 mcf7 ESR1	mcf7	BTO:0000093	ESR1	shctr e2	GEO	GSE60270_esr1_mcf7-shctr-e2_MACS_ESR1_MA0112.3.damo.pwm.bed	13136
1	1213	ESR1	5.49256339026346	2.13108447845616	52	199	543	968	968	570	306	1922	24104	ESR1 MCF7 (Invasive ductal breast carcinoma) ESR1	MCF7 (Invasive ductal breast carcinoma)	BTO:0000093	ESR1	320min E2	GTRD	EXP038342_MCF7--Invasive-ductal-breast-carcinoma-_ESR1_MACS_ESR1_MA0112.3.damo.pwm.bed	30630
1	1212	ESR1	5.47106312495476	2.37566708542771	41	200	441	1300	1300	647	216	1933	24194	ESR1 MCF7 (Invasive ductal breast carcinoma) ESR1	MCF7 (Invasive ductal breast carcinoma)	BTO:0000093	ESR1	160min E2	GTRD	EXP038341_MCF7--Invasive-ductal-breast-carcinoma-_ESR1_MACS_ESR1_MA0112.3.damo.pwm.bed	20868
1	1508	FOSL2	5.46810750185189	2.89666649132085	29	201	288	1727	1727	739	125	1945	24285	FOSL2 A549 (lung carcinoma) FOSL2	A549 (lung carcinoma)	BTO:0000018	FOSL2	100nM dexamethasone (CHEBI:41879) for 6 hour	GTRD	EXP039658_A549--lung-carcinoma-_FOSL2_MACS_FOSL2_MA0478.1.damo.pwm.bed	12868
1	2128	JUNB	5.46810750185189	2.89666649132085	29	201	288	1727	1727	739	125	1945	24285	JUNB A549 (lung carcinoma) JUNB	A549 (lung carcinoma)	BTO:0000018	JUNB	100nM dexamethasone (CHEBI:41879) for 4 hour	GTRD	EXP039942_A549--lung-carcinoma-_JUNB_MACS_JUNB_MA0490.2.damo.pwm.bed	12494
1	1640	FOXA1	5.4292441025673	1.91842050561852	67	203	698	568	698	490	439	1907	23971	FOXA1 ZR-75-1 (invasive ductal carcinoma) FOXA1	ZR-75-1 (invasive ductal carcinoma)	BTO:0003136	FOXA1	Treatment: hormone-deprived cells treated with 10 nM estrogen for 45 mins;	GTRD	EXP058106_ZR-75-1--invasive-ductal-carcinoma-_FOXA1_MACS_FOXA1_MA0148.4.damo.pwm.bed	82040
1	1165	ESR1	5.42795638883088	2.66028976340287	33	204	354	1577	1577	712	155	1941	24255	ESR1 MCF7 (Invasive ductal breast carcinoma) ESR1	MCF7 (Invasive ductal breast carcinoma)	BTO:0000093	ESR1	E2+PG	GTRD	EXP034903_MCF7--Invasive-ductal-breast-carcinoma-_ESR1_MACS_ESR1_MA0112.3.damo.pwm.bed	7125
1	3201	TFAP2C	5.42024784129708	1.69355960886797	99	205	905	156	905	422	738	1875	23672	TFAP2C mcf7 TFAP2C	mcf7	BTO:0000093	TFAP2C	NA	GEO	GSE21234_tfap2c_mcf7_MACS_TFAP2C_MA0814.1.damo.pwm.bed	66264
1	1121	ESR1	5.41701893283094	2.52866615735972	36	206	386	1476	1476	689	178	1938	24232	ESR1 mcf7 ESR1	mcf7	BTO:0000093	ESR1	NA	Array Express	ERP000209_esr1_mcf7_MACS_ESR1_MA0112.3.damo.pwm.bed	15954
1	2124	JUNB	5.39525838102267	2.44995256406511	38	207	418	1395	1395	673	194	1936	24216	JUNB A549 (lung carcinoma) JUNB	A549 (lung carcinoma)	BTO:0000018	JUNB	100nM dexamethasone (CHEBI:41879) for 12 hour	GTRD	EXP039744_A549--lung-carcinoma-_JUNB_MACS_JUNB_MA0490.2.damo.pwm.bed	21064
1	1126	ESR1	5.38129482045097	4.1505321764737	18	208	117	2161	2161	829	54	1956	24356	ESR1 mcf7 ESR1	mcf7	BTO:0000093	ESR1	tam	Array Express	ERP000380_esr1_mcf7-tam_MACS_ESR1_MA0112.3.damo.pwm.bed	5899
1	3207	TFAP2C	5.37576939876277	1.6196230345842	116	209	1009	79	1009	432	906	1858	23504	TFAP2C mcf7 TFAP2C	mcf7	BTO:0000093	TFAP2C	etoh	GEO	GSE23852_tfap2c_mcf7-etoh_MACS_TFAP2C_MA0814.1.damo.pwm.bed	40929
1	1629	FOXA1	5.35241206350578	2.85093718624134	29	210	299	1727	1727	745	127	1945	24283	FOXA1 MCF7 (Invasive ductal breast carcinoma) FOXA1	MCF7 (Invasive ductal breast carcinoma)	BTO:0000093	FOXA1	Treatment: 2 mM DSG for 25 mins	GTRD	EXP053231_MCF7--Invasive-ductal-breast-carcinoma-_FOXA1_MACS_FOXA1_MA0148.4.damo.pwm.bed	19565
1	1371	ESR1	5.30095633204021	3.71842124645878	20	211	148	2084	2084	814	67	1954	24343	ESR1 mcf7 ESR1	mcf7	BTO:0000093	ESR1	shfoxa1 e2 tnf	GEO	GSE59530_esr1_mcf7-shfoxa1-e2-tnf_MACS_ESR1_MA0112.3.damo.pwm.bed	9552
1	2300	MYBL2	5.29550909905874	2.82810460336399	29	212	310	1727	1727	750	128	1945	24282	MYBL2 HepG2 (hepatoblastoma) MYBL2	HepG2 (hepatoblastoma)	BTO:0000599	MYBL2	NA	ENCODE	ENCSR000BRO_HepG2_MYBL2_MACS_MYBL2_MA0777.1.damo.pwm.bed	9896
1	1236	ESR1	5.27522508719579	2.0411196565489	55	213	605	874	874	564	338	1919	24072	ESR1 MCF7 (Invasive ductal breast carcinoma) ESR1	MCF7 (Invasive ductal breast carcinoma)	BTO:0000093	ESR1	E2	GTRD	EXP038388_MCF7--Invasive-ductal-breast-carcinoma-_ESR1_MACS_ESR1_MA0112.3.damo.pwm.bed	24996
1	2176	KLF5	5.27255170938572	1.65155594030018	105	214	967	126	967	436	803	1869	23607	KLF5 BICR31 (Tongue squamous cell carcinoma cell) KLF5	BICR31 (Tongue squamous cell carcinoma cell)	NULL	KLF5	Treatment: untreated Tumor: Head and neck squamous cell carcinomas	GTRD	EXP049087_BICR31-Tongue-squamous-cell-carcinoma-cell-_KLF5_MACS_KLF5_MA0599.1.damo.pwm.bed	22483
1	1688	FOXA1	5.26194299006244	1.86460886896819	70	215	735	505	735	485	472	1904	23938	FOXA1 mcf7 FOXA1	mcf7	BTO:0000093	FOXA1	e2	GEO	GSE72249_foxa1_mcf7-e2_MACS_FOXA1_MA0148.3.damo.pwm.bed	55110
1	1054	ELF3	5.26137019258992	1.70102874884046	94	216	892	192	892	433	697	1880	23713	ELF3 pdac ELF3	pdac	NA	ELF3	koklf5	GEO	GSE64557_elf3_pdac-koklf5_MACS_ELF3_MA0640.1.damo.pwm.bed	44882
1	1295	ESR1	5.24651083713731	2.21846375164107	45	217	512	1193	1193	641	254	1929	24156	ESR1 MCF7 (Invasive ductal breast carcinoma) ESR1	MCF7 (Invasive ductal breast carcinoma)	BTO:0000093	ESR1	Saturated H3B-6545	GTRD	EXP048580_MCF7--Invasive-ductal-breast-carcinoma-_ESR1_MACS_ESR1_MA0112.3.damo.pwm.bed	11302
1	1036	EHF	5.21956830403461	1.65455933599381	103	218	963	132	963	438	786	1871	23624	EHF RWPE1 (prostate epithelial cells) EHF	RWPE1 (prostate epithelial cells)	BTO:0003709	EHF	Infection: retrovirus expressing FLAG-EHF Treatment: nearly confluent 150 mm dishes were treated with 1% formaldehyde. and harvested in Farnham lysis buffer and a crude nuclear pellet collected after centrifugation	GTRD	EXP048485_RWPE1--prostate-epithelial-cells-_EHF_MACS_EHF_MA0598.3.damo.pwm.bed	33866
1	1671	FOXA1	5.21702270790467	2.31073816940558	41	219	471	1300	1300	663	222	1933	24188	FOXA1 mcf7 FOXA1	mcf7	BTO:0000093	FOXA1	e2	GEO	GSE59530_foxa1_mcf7-e2_MACS_FOXA1_MA0148.3.damo.pwm.bed	30494
1	1528	FOXA1	5.21608130654388	2.40006525642665	38	220	431	1395	1395	682	198	1936	24212	FOXA1 t47d FOXA1	t47d	BTO:0001248	FOXA1	e2 tam	Array Express	ERP000380_foxa1_t47d-e2-tam_MACS_FOXA1_MA0148.3.damo.pwm.bed	43265
1	1117	ESR1	5.20801177960527	2.20967547166527	45	221	518	1193	1193	644	255	1929	24155	ESR1 T47D (invasive ductal carcinoma) ESR1	T47D (invasive ductal carcinoma)	BTO:0001248	ESR1	1 h with 10 nM Estradiol (Myers)	ENCODE	ENCSR000BKN_T47D_ESR1_MACS_ESR1_MA0112.3.damo.pwm.bed	25283
1	1674	FOXA1	5.16719016022359	1.90931082834482	64	222	702	627	702	517	421	1910	23989	FOXA1 mcf7 FOXA1	mcf7	BTO:0000093	FOXA1	e2	GEO	GSE60270_foxa1_mcf7-e2_MACS_FOXA1_MA0148.3.damo.pwm.bed	70664
1	3165	TEAD4	5.16352539844332	3.14989365461112	24	223	231	1925	1925	793	95	1950	24315	TEAD4 MCF7 (Invasive ductal breast carcinoma) TEAD4	MCF7 (Invasive ductal breast carcinoma)	BTO:0000093	TEAD4		ENCODE	ENCSR000BUO_MCF-7_TEAD4_MACS_TEAD4_MA0809.1.damo.pwm.bed	7815
1	1394	ESR1	5.14095082205877	4.42412080761257	16	224	108	2239	2239	857	45	1958	24365	ESR1 t47d ESR1	t47d	BTO:0001248	ESR1	e2	GEO	GSE72249_esr1_t47d-e2_MACS_ESR1_MA0112.3.damo.pwm.bed	5326
1	1226	ESR1	5.13843479845578	2.13225997012755	48	225	541	1101	1101	622	282	1926	24128	ESR1 MCF7 (Invasive ductal breast carcinoma) ESR1	MCF7 (Invasive ductal breast carcinoma)	BTO:0000093	ESR1	E2	GTRD	EXP038378_MCF7--Invasive-ductal-breast-carcinoma-_ESR1_MACS_ESR1_MA0112.3.damo.pwm.bed	33120
1	321	CEBPB	5.12948324915145	1.83648804790814	71	226	754	486	754	489	486	1903	23924	CEBPB MCF7 (Invasive ductal breast carcinoma) CEBPB	MCF7 (Invasive ductal breast carcinoma)	BTO:0000093	CEBPB		ENCODE	ENCSR000BSR_MCF-7_CEBPB_MACS_CEBPB_MA0466.2.damo.pwm.bed	57975
1	1190	ESR1	5.12948324915145	1.83648804790814	71	226	754	486	754	489	486	1903	23924	ESR1 MCF7 (Invasive ductal breast carcinoma) ESR1	MCF7 (Invasive ductal breast carcinoma)	BTO:0000093	ESR1	IL1b for 45m	GTRD	EXP036982_MCF7--Invasive-ductal-breast-carcinoma-_ESR1_MACS_ESR1_MA0112.3.damo.pwm.bed	23633
1	973	E2F1	5.1193636028326	1.57360543226363	123	228	1101	57	1101	462	989	1851	23421	E2F1 MCF7 (Invasive ductal breast carcinoma) E2F1	MCF7 (Invasive ductal breast carcinoma)	BTO:0000093	E2F1	NULL	GTRD	EXP000660_MCF7--Invasive-ductal-breast-carcinoma-_E2F1_MACS_E2F1_MA0024.3.damo.pwm.bed	18978
1	1506	FOSL2	5.11244864681881	2.81770268962495	28	229	313	1769	1769	770	124	1946	24286	FOSL2 A549 (lung carcinoma) FOSL2	A549 (lung carcinoma)	BTO:0000018	FOSL2	100nM dexamethasone (CHEBI:41879) for 5 hour	GTRD	EXP039554_A549--lung-carcinoma-_FOSL2_MACS_FOSL2_MA0478.1.damo.pwm.bed	13136
1	1430	ETS1	5.10868635101872	1.65599055533315	100	230	961	151	961	447	762	1874	23648	ETS1 HUVEC-C (HUVEC. umbilical vein endothelial cells) ETS1	HUVEC-C (HUVEC. umbilical vein endothelial cells)	BTO:0001949	ETS1	Treatment: agent VEGF. timepoint 4 Passage: P3-6	GTRD	EXP048199_HUVEC-C--HUVEC--umbilical-vein-endothelial-cells-_ETS1_MACS_ETS1_MA0098.3.damo.pwm.bed	24155
1	1524	FOXA1	5.10350033334264	1.99546626693871	56	231	631	839	839	567	352	1918	24058	FOXA1 A549 (lung carcinoma) FOXA1	A549 (lung carcinoma)	BTO:0000018	FOXA1	1 h with 0.02% Ethanol (Myers)	ENCODE	ENCSR000BRD_A549_FOXA1_MACS_FOXA1_MA0148.3.damo.pwm.bed	35977
1	1622	FOXA1	5.06801043658897	2.63323017476851	31	232	361	1645	1645	746	147	1943	24263	FOXA1 LNCaP (prostate carcinoma) FOXA1	LNCaP (prostate carcinoma)	BTO:0001321	FOXA1	siOCT1	GTRD	EXP051010_LNCaP--prostate-carcinoma-_FOXA1_MACS_FOXA1_MA0148.4.damo.pwm.bed	37046
1	1638	FOXA1	5.047879848809	2.29498459055237	40	233	480	1328	1328	680	218	1934	24192	FOXA1 ZR-75-1 (invasive ductal carcinoma) FOXA1	ZR-75-1 (invasive ductal carcinoma)	BTO:0003136	FOXA1	Treatment: hormone-deprived cells treated with vehicle;	GTRD	EXP058104_ZR-75-1--invasive-ductal-carcinoma-_FOXA1_MACS_FOXA1_MA0148.4.damo.pwm.bed	38746
1	1136	ESR1	5.04700451285317	2.419138498558	36	234	428	1476	1476	713	186	1938	24224	ESR1 mcf7 ESR1	mcf7	BTO:0000093	ESR1	glyc	Array Express	ERP002305_esr1_mcf7-glyc_MACS_ESR1_MA0112.3.damo.pwm.bed	20733
1	1237	ESR1	5.04311603372231	1.79988328693877	74	235	789	429	789	484	517	1900	23893	ESR1 MCF7 (Invasive ductal breast carcinoma) ESR1	MCF7 (Invasive ductal breast carcinoma)	BTO:0000093	ESR1	Doxycycline	GTRD	EXP038389_MCF7--Invasive-ductal-breast-carcinoma-_ESR1_MACS_ESR1_MA0112.3.damo.pwm.bed	44589
1	1296	ESR1	5.04248380835446	2.35215388821345	38	236	448	1395	1395	693	202	1936	24208	ESR1 MCF7 (Invasive ductal breast carcinoma) ESR1	MCF7 (Invasive ductal breast carcinoma)	BTO:0000093	ESR1	800	GTRD	EXP048581_MCF7--Invasive-ductal-breast-carcinoma-_ESR1_MACS_ESR1_MA0112.3.damo.pwm.bed	10805
1	1504	FOSL2	5.04248380835446	2.35215388821345	38	236	448	1395	1395	693	202	1936	24208	FOSL2 A549 (lung carcinoma) FOSL2	A549 (lung carcinoma)	BTO:0000018	FOSL2	100nM dexamethasone (CHEBI:41879) for 8 hour	GTRD	EXP039419_A549--lung-carcinoma-_FOSL2_MACS_FOSL2_MA0478.1.damo.pwm.bed	18937
1	1338	ESR1	5.03948052288869	4.97391557911374	14	238	72	2338	2338	883	35	1960	24375	ESR1 MCF7L-P(immortalized breast epithelial cell line) ESR1	MCF7L-P(immortalized breast epithelial cell line)	NULL	ESR1	Treatment: treated with E2 for 4 hrs;	GTRD	EXP057861_MCF7L-P-immortalized-breast-epithelial-cell-line-_ESR1_MACS_ESR1_MA0112.3.damo.pwm.bed	4050
1	2551	NR3C1	5.03948052288869	4.97391557911374	14	238	72	2338	2338	883	35	1960	24375	NR3C1 A549 (lung carcinoma) NR3C1	A549 (lung carcinoma)	BTO:0000018	NR3C1	100nM dexamethasone (CHEBI:41879) for 8 hour	GTRD	EXP040168_A549--lung-carcinoma-_NR3C1_MACS_NR3C1_MA0113.3.damo.pwm.bed	3810
1	3279	TP53	5.03326814390864	9.31095877982173	9	240	23	2600	2600	954	12	1965	24398	TP53 HCT-116 (colon carcinoma) TP53	HCT-116 (colon carcinoma)	BTO:0001109	TP53	Treatment: 4GY for 2hrs;	GTRD	EXP051022_HCT-116--colon-carcinoma-_TP53_MACS_TP53_MA0106.3.damo.pwm.bed	1307
1	1145	ESR1	5.02955516693994	2.52890451990664	33	241	385	1577	1577	734	163	1941	24247	ESR1 MCF7 (Invasive ductal breast carcinoma) ESR1	MCF7 (Invasive ductal breast carcinoma)	BTO:0000093	ESR1	E2	GTRD	EXP000882_MCF7--Invasive-ductal-breast-carcinoma-_ESR1_MACS_ESR1_MA0112.3.damo.pwm.bed	15997
1	1201	ESR1	5.02589501297087	5.96438151103106	12	242	53	2441	2441	912	25	1962	24385	ESR1 MCF7 (Invasive ductal breast carcinoma) ESR1	MCF7 (Invasive ductal breast carcinoma)	BTO:0000093	ESR1	White Medium	GTRD	EXP037778_MCF7--Invasive-ductal-breast-carcinoma-_ESR1_MACS_ESR1_MA0112.3.damo.pwm.bed	3020
1	1319	ESR1	5.02009039515745	2.72136361981391	29	243	338	1727	1727	769	133	1945	24277	ESR1 MCF7 (Invasive ductal breast carcinoma) ESR1	MCF7 (Invasive ductal breast carcinoma)	BTO:0000093	ESR1	Treatment: 15 mins of 10nM Estradiol and then 10nM Estradiol + 10 nM Dexamethasone for 60 mins Genotype: ER+/PR+	GTRD	EXP049941_MCF7--Invasive-ductal-breast-carcinoma-_ESR1_MACS_ESR1_MA0112.3.damo.pwm.bed	22831
1	1191	ESR1	5.00026709342713	2.06752031246326	50	244	579	1041	1041	621	303	1924	24107	ESR1 MCF7 (Invasive ductal breast carcinoma) ESR1	MCF7 (Invasive ductal breast carcinoma)	BTO:0000093	ESR1	TNFa for 45m	GTRD	EXP036983_MCF7--Invasive-ductal-breast-carcinoma-_ESR1_MACS_ESR1_MA0112.3.damo.pwm.bed	22345
1	1596	FOXA1	4.99601783097799	2.10209201263252	48	245	560	1101	1101	635	286	1926	24124	FOXA1 MCF7 WS8 cells FOXA1	MCF7 WS8 cells	NULL	FOXA1	Treatment: 45 min 10^-7 4OHT	GTRD	EXP048446_MCF7-WS8-cells_FOXA1_MACS_FOXA1_MA0148.4.damo.pwm.bed	36763
1	107	AR	4.98575894794747	2.83033675932435	27	246	309	1812	1812	789	119	1947	24291	AR LNCaP95 AR	LNCaP95	NULL	AR	Treatment: 10nM DHT for 4 hrs Genotype: shGFP	GTRD	EXP052949_LNCaP95_AR_MACS_AR_MA0007.3.damo.pwm.bed	20564
1	1161	ESR1	4.96953600651136	2.96897159973118	25	247	272	1890	1890	803	105	1949	24305	ESR1 MCF7 (Invasive ductal breast carcinoma) ESR1	MCF7 (Invasive ductal breast carcinoma)	BTO:0000093	ESR1	cells transfected with siNCAPG. and 1hr with 100nM E2. double crosslinked	GTRD	EXP034120_MCF7--Invasive-ductal-breast-carcinoma-_ESR1_MACS_ESR1_MA0112.3.damo.pwm.bed	11536
1	1600	FOXA1	4.95867272154235	1.99698575670989	54	248	629	904	904	594	339	1920	24071	FOXA1 MCF7 WS8 cells FOXA1	MCF7 WS8 cells	NULL	FOXA1	Treatment: 45 min 10^-8 E2	GTRD	EXP048450_MCF7-WS8-cells_FOXA1_MACS_FOXA1_MA0148.4.damo.pwm.bed	45540
1	2547	NR3C1	4.92757801687014	6.50703348124128	11	249	41	2502	2502	931	21	1963	24389	NR3C1 A549 (lung carcinoma) NR3C1	A549 (lung carcinoma)	BTO:0000018	NR3C1	100nM dexamethasone (CHEBI:41879) for 4 hour	GTRD	EXP039722_A549--lung-carcinoma-_NR3C1_MACS_NR3C1_MA0113.3.damo.pwm.bed	3113
1	1592	FOXA1	4.926808914636	1.99103188201538	54	250	634	904	904	596	340	1920	24070	FOXA1 MCF7 TamR (invasive ductal breast carcinoma Tamoxifen resistant) FOXA1	MCF7 TamR (invasive ductal breast carcinoma Tamoxifen resistant)	NULL	FOXA1	Treatment: 45 min ethanol	GTRD	EXP048439_MCF7-TamR--invasive-ductal-breast-carcinoma-Tamoxifen-resistant-_FOXA1_MACS_FOXA1_MA0148.4.damo.pwm.bed	46104
1	3213	TFAP2C	4.91339981704025	1.64836383269272	97	251	978	168	978	466	742	1877	23668	TFAP2C mcf7 TFAP2C	mcf7	BTO:0000093	TFAP2C	NA	GEO	GSE36351_tfap2c_mcf7_MACS_TFAP2C_MA0814.1.damo.pwm.bed	66676
1	1519	FOXA1	4.91193287786494	3.45956591525587	20	252	184	2084	2084	840	72	1954	24338	FOXA1 Ishikawa (endometrial adenocarcinoma) FOXA1	Ishikawa (endometrial adenocarcinoma)	BTO:0003041	FOXA1	1 h with 0.02% Dimethyl sufloxide (DMSO) (Myers)	ENCODE	ENCSR000BKW_Ishikawa_FOXA1_MACS_FOXA1_MA0148.3.damo.pwm.bed	5331
1	1189	ESR1	4.90306517698251	1.65636689357879	95	253	960	185	960	466	723	1879	23687	ESR1 MCF7 (Invasive ductal breast carcinoma) ESR1	MCF7 (Invasive ductal breast carcinoma)	BTO:0000093	ESR1	E2 for 45m	GTRD	EXP036981_MCF7--Invasive-ductal-breast-carcinoma-_ESR1_MACS_ESR1_MA0112.3.damo.pwm.bed	53037
1	1177	ESR1	4.89753824792419	1.65114912971244	96	254	970	176	970	467	733	1878	23677	ESR1 T47D (invasive ductal carcinoma) ESR1	T47D (invasive ductal carcinoma)	BTO:0001248	ESR1	10 nM Estradiol	GTRD	EXP036366_T47D--invasive-ductal-carcinoma-_ESR1_MACS_ESR1_MA0112.3.damo.pwm.bed	19410
1	1367	ESR1	4.89161779821957	5.7351424775884	12	255	55	2441	2441	917	26	1962	24384	ESR1 mcf7 ESR1	mcf7	BTO:0000093	ESR1	e2 jq1	GEO	GSE55921_esr1_mcf7-e2-jq1_MACS_ESR1_MA0112.3.damo.pwm.bed	2603
1	989	E2F1	4.88014539199123	1.49002981749542	149	256	1271	22	1271	516	1268	1825	23142	E2F1 LNCaP (prostate carcinoma) E2F1	LNCaP (prostate carcinoma)	BTO:0001321	E2F1	Treatment: CDT for 72 hrs Genotype: knockdown with shRB of RB	GTRD	EXP049491_LNCaP--prostate-carcinoma-_E2F1_MACS_E2F1_MA0024.3.damo.pwm.bed	23883
1	1243	ESR1	4.87831371711206	2.01120611344828	52	257	623	968	968	616	324	1922	24086	ESR1 MCF7 (Invasive ductal breast carcinoma) ESR1	MCF7 (Invasive ductal breast carcinoma)	BTO:0000093	ESR1	siNT	GTRD	EXP038770_MCF7--Invasive-ductal-breast-carcinoma-_ESR1_MACS_ESR1_MA0112.3.damo.pwm.bed	45111
1	2123	JUNB	4.84960090313665	2.91331628927683	25	258	284	1890	1890	811	107	1949	24303	JUNB A549 (lung carcinoma) JUNB	A549 (lung carcinoma)	BTO:0000018	JUNB	100nM dexamethasone (CHEBI:41879) for 5 hour	GTRD	EXP039614_A549--lung-carcinoma-_JUNB_MACS_JUNB_MA0490.2.damo.pwm.bed	12233
1	1081	ERG	4.84896752936822	1.50001587620967	143	259	1250	27	1250	512	1208	1831	23202	ERG VCaP (prostate carcinoma) ERG	VCaP (prostate carcinoma)	BTO:0003215	ERG	regular medium	GTRD	EXP000734_VCaP--prostate-carcinoma-_ERG_MACS_ERG_MA0474.2.damo.pwm.bed	41638
1	2125	JUNB	4.84838804978992	3.0822449099938	23	260	252	1967	1967	826	93	1951	24317	JUNB A549 (lung carcinoma) JUNB	A549 (lung carcinoma)	BTO:0000018	JUNB		GTRD	EXP039779_A549--lung-carcinoma-_JUNB_MACS_JUNB_MA0490.2.damo.pwm.bed	11003
1	1134	ESR1	4.84244147905817	2.16944992080942	43	261	529	1252	1252	681	248	1931	24162	ESR1 mcf7 ESR1	mcf7	BTO:0000093	ESR1	e2	Array Express	ERP000901_esr1_mcf7-e2_MACS_ESR1_MA0112.3.damo.pwm.bed	29112
1	1672	FOXA1	4.83845812852131	1.98872668334334	53	262	637	940	940	613	334	1921	24076	FOXA1 mcf7 FOXA1	mcf7	BTO:0000093	FOXA1	tnf	GEO	GSE59530_foxa1_mcf7-tnf_MACS_FOXA1_MA0148.3.damo.pwm.bed	35199
1	1665	FOXA1	4.79873444653688	2.25742011208926	39	263	494	1350	1350	702	216	1935	24194	FOXA1 lncap FOXA1	lncap	BTO:0001321	FOXA1	NA	GEO	GSE56288_foxa1_lncap_MACS_FOXA1_MA0148.3.damo.pwm.bed	24297
1	1425	ETS1	4.7987048033907	1.57519215101412	113	264	1099	87	1099	483	906	1861	23504	ETS1 HUVEC-C (HUVEC. umbilical vein endothelial cells) ETS1	HUVEC-C (HUVEC. umbilical vein endothelial cells)	BTO:0001949	ETS1	VEGF stimulation for 12hours	GTRD	EXP038277_HUVEC-C--HUVEC--umbilical-vein-endothelial-cells-_ETS1_MACS_ETS1_MA0098.3.damo.pwm.bed	30365
1	2763	RELA	4.78954006935574	1.89129289442016	60	265	714	723	723	567	398	1914	24012	RELA Detroit 562 (Pharyngeal squamous cell carcinoma) RELA	Detroit 562 (Pharyngeal squamous cell carcinoma)	BTO:0000834	RELA	Treatment: Poly I:C	GTRD	EXP049366_Detroit-562--Pharyngeal-squamous-cell-carcinoma-_RELA_MACS_RELA_MA0107.1.damo.pwm.bed	21099
1	3215	TFAP2C	4.74797913985393	1.48168446455607	148	266	1298	24	1298	529	1266	1826	23144	TFAP2C mdamb453 TFAP2C	mdamb453	BTO:0001908	TFAP2C	NA	GEO	GSE36351_tfap2c_mdamb453_MACS_TFAP2C_MA0814.1.damo.pwm.bed	64474
1	2120	JUNB	4.7329742663012	2.66652180503022	28	267	352	1769	1769	796	131	1946	24279	JUNB A549 (lung carcinoma) JUNB	A549 (lung carcinoma)	BTO:0000018	JUNB	100nM dexamethasone (CHEBI:41879) for 30 minute	GTRD	EXP039331_A549--lung-carcinoma-_JUNB_MACS_JUNB_MA0490.2.damo.pwm.bed	12820
1	3187	TFAP2C	4.73121645398941	1.89262832117221	59	268	712	754	754	578	391	1915	24019	TFAP2C HeLa S3 (cervical adenocarcinoma) TFAP2C	HeLa S3 (cervical adenocarcinoma)	BTO:0000568	TFAP2C	None	GTRD	EXP010559_HeLa-S3--cervical-adenocarcinoma-_TFAP2C_MACS_TFAP2C_MA0524.2.damo.pwm.bed	21537
1	1055	ELF3	4.72365356425385	1.6455601899085	93	269	983	198	983	483	712	1881	23698	ELF3 pdac ELF3	pdac	NA	ELF3	shctr	GEO	GSE64557_elf3_pdac-shctr_MACS_ELF3_MA0640.1.damo.pwm.bed	49180
1	1510	FOSL2	4.72218766448283	3.01711514458798	23	270	262	1967	1967	833	95	1951	24315	FOSL2 A549 (lung carcinoma) FOSL2	A549 (lung carcinoma)	BTO:0000018	FOSL2	100nM dexamethasone (CHEBI:41879) for 4 hour	GTRD	EXP039732_A549--lung-carcinoma-_FOSL2_MACS_FOSL2_MA0478.1.damo.pwm.bed	8681
1	1294	ESR1	4.72144224419413	2.04422196634202	48	271	604	1101	1101	659	294	1926	24116	ESR1 MCF7 (Invasive ductal breast carcinoma) ESR1	MCF7 (Invasive ductal breast carcinoma)	BTO:0000093	ESR1	H3B-6545	GTRD	EXP048579_MCF7--Invasive-ductal-breast-carcinoma-_ESR1_MACS_ESR1_MA0112.3.damo.pwm.bed	12463
1	1147	ESR1	4.71366568624522	4.58076470104685	14	272	97	2338	2338	902	38	1960	24372	ESR1 T47D (invasive ductal carcinoma) ESR1	T47D (invasive ductal carcinoma)	BTO:0001248	ESR1	ETOH (ethanol)	GTRD	EXP000884_T47D--invasive-ductal-carcinoma-_ESR1_MACS_ESR1_MA0112.3.damo.pwm.bed	3683
1	1193	ESR1	4.69795447275003	3.6135817484019	18	273	160	2161	2161	865	62	1956	24348	ESR1 MCF7 (Invasive ductal breast carcinoma) ESR1	MCF7 (Invasive ductal breast carcinoma)	BTO:0000093	ESR1	E2	GTRD	EXP037445_MCF7--Invasive-ductal-breast-carcinoma-_ESR1_MACS_ESR1_MA0112.3.damo.pwm.bed	7316
1	2098	JUN	4.69471365536251	2.09347080226657	45	274	564	1193	1193	677	269	1929	24141	JUN MCF7 (Invasive ductal breast carcinoma) JUN	MCF7 (Invasive ductal breast carcinoma)	BTO:0000093	JUN	Source: cJun - Tet cells; CellType: ERalpha-positive breast cancer cells; Treatment: tamoxifen 1ŒºM for 1hr;	GTRD	EXP047661_MCF7--Invasive-ductal-breast-carcinoma-_JUN_MACS_JUN_MA0488.1.damo.pwm.bed	18791
1	1597	FOXA1	4.68805507360281	2.03720941054232	48	275	609	1101	1101	662	295	1926	24115	FOXA1 MCF7 WS8 cells FOXA1	MCF7 WS8 cells	NULL	FOXA1	Treatment: 45 min 10^-7 4OHT	GTRD	EXP048447_MCF7-WS8-cells_FOXA1_MACS_FOXA1_MA0148.4.damo.pwm.bed	39083
1	1431	ETS1	4.66904703845288	1.56264935492425	113	276	1115	87	1115	493	913	1861	23497	ETS1 HUVEC-C (HUVEC. umbilical vein endothelial cells) ETS1	HUVEC-C (HUVEC. umbilical vein endothelial cells)	BTO:0001949	ETS1	Treatment: agent VEGF. timepoint 12 Passage: P3-6	GTRD	EXP048200_HUVEC-C--HUVEC--umbilical-vein-endothelial-cells-_ETS1_MACS_ETS1_MA0098.3.damo.pwm.bed	30436
1	1369	ESR1	4.65671182930751	2.69397683442355	27	277	345	1812	1812	811	125	1947	24285	ESR1 mcf7 ESR1	mcf7	BTO:0000093	ESR1	e2	GEO	GSE59530_esr1_mcf7-e2_MACS_ESR1_MA0112.3.damo.pwm.bed	21572
1	1199	ESR1	4.65660087519382	2.37233032596098	34	278	444	1545	1545	756	179	1940	24231	ESR1 MCF7 (Invasive ductal breast carcinoma) ESR1	MCF7 (Invasive ductal breast carcinoma)	BTO:0000093	ESR1	White Medium + E2	GTRD	EXP037775_MCF7--Invasive-ductal-breast-carcinoma-_ESR1_MACS_ESR1_MA0112.3.damo.pwm.bed	17939
1	2130	JUNB	4.6298516408594	2.62622377032967	28	279	363	1769	1769	804	133	1946	24277	JUNB A549 (lung carcinoma) JUNB	A549 (lung carcinoma)	BTO:0000018	JUNB	100nM dexamethasone (CHEBI:41879) for 8 hour	GTRD	EXP040135_A549--lung-carcinoma-_JUNB_MACS_JUNB_MA0490.2.damo.pwm.bed	14860
1	1648	FOXA1	4.62860093821859	2.48024414476922	31	280	397	1645	1645	774	156	1943	24254	FOXA1 lncap1f5 FOXA1	lncap1f5	NULL	FOXA1	NA	GEO	GSE30623_foxa1_lncap1f5_MACS_FOXA1_MA0148.3.damo.pwm.bed	34338
1	1594	FOXA1	4.6218892479383	2.02332642648298	48	281	613	1101	1101	665	297	1926	24113	FOXA1 MCF7 TamR (invasive ductal breast carcinoma Tamoxifen resistant) FOXA1	MCF7 TamR (invasive ductal breast carcinoma Tamoxifen resistant)	NULL	FOXA1	Treatment: 45 min ethanol	GTRD	EXP048441_MCF7-TamR--invasive-ductal-breast-carcinoma-Tamoxifen-resistant-_FOXA1_MACS_FOXA1_MA0148.4.damo.pwm.bed	38637
1	886	CTCF	4.61117961252411	1.57009928021228	109	282	1106	103	1106	497	876	1865	23534	CTCF MCF7L-P(immortalized breast epithelial cell line) CTCF	MCF7L-P(immortalized breast epithelial cell line)	NULL	CTCF	Treatment: untreated;	GTRD	EXP057858_MCF7L-P-immortalized-breast-epithelial-cell-line-_CTCF_MACS_CTCF_MA0139.1.damo.pwm.bed	102343
1	2487	NR1H2	4.59069683166333	2.07012653576219	45	283	576	1193	1193	684	272	1929	24138	NR1H2 ht29 NR1H2	ht29	BTO:0000182	NR1H2	gw3965 48h	GEO	GSE77039_nr1h2_ht29-gw3965-48h_MACS_NR1H2_MA0115.1.damo.pwm.bed	17655
1	1214	ESR1	4.57488458271739	2.42112965670566	32	284	427	1612	1612	774	165	1942	24245	ESR1 MCF7 (Invasive ductal breast carcinoma) ESR1	MCF7 (Invasive ductal breast carcinoma)	BTO:0000093	ESR1	640min E2	GTRD	EXP038343_MCF7--Invasive-ductal-breast-carcinoma-_ESR1_MACS_ESR1_MA0112.3.damo.pwm.bed	6874
1	1218	ESR1	4.5704451657215	2.12656723844953	42	285	546	1274	1274	702	247	1932	24163	ESR1 endometrioid adenocarcinoma ESR1	endometrioid adenocarcinoma	NULL	ESR1		GTRD	EXP038352_endometrioid-adenocarcinoma_ESR1_MACS_ESR1_MA0112.3.damo.pwm.bed	21233
1	1208	ESR1	4.55984381726151	1.93585022740461	53	286	682	940	940	636	343	1921	24067	ESR1 MCF7 (Invasive ductal breast carcinoma) ESR1	MCF7 (Invasive ductal breast carcinoma)	BTO:0000093	ESR1	10min E2	GTRD	EXP038337_MCF7--Invasive-ductal-breast-carcinoma-_ESR1_MACS_ESR1_MA0112.3.damo.pwm.bed	40458
1	3074	STAT3	4.55635903687141	1.89703434615435	56	287	710	839	839	612	370	1918	24040	STAT3 NCI-H358 (human nnon small cell lung cancer cell line) STAT3	NCI-H358 (human nnon small cell lung cancer cell line)	BTO:0002835	STAT3		GTRD	EXP048895_NCI-H358--human-nnon-small-cell-lung-cancer-cell-line-_STAT3_MACS_STAT3_MA0144.2.damo.pwm.bed	18073
1	2902	RUNX2	4.5497443914168	1.53898128407359	117	288	1158	72	1158	506	960	1857	23450	RUNX2 MCF7 (Invasive ductal breast carcinoma) RUNX2	MCF7 (Invasive ductal breast carcinoma)	BTO:0000093	RUNX2	Full Medium + Doxycycline	GTRD	EXP037781_MCF7--Invasive-ductal-breast-carcinoma-_RUNX2_MACS_RUNX2_MA0511.2.damo.pwm.bed	43261
1	1223	ESR1	4.5456480889681	1.82990688366756	62	289	763	669	763	574	425	1912	23985	ESR1 MCF7 (Invasive ductal breast carcinoma) ESR1	MCF7 (Invasive ductal breast carcinoma)	BTO:0000093	ESR1	Doxycycline	GTRD	EXP038375_MCF7--Invasive-ductal-breast-carcinoma-_ESR1_MACS_ESR1_MA0112.3.damo.pwm.bed	58051
1	1453	FLI1	4.54195426523784	1.55029741846318	113	290	1133	87	1133	503	920	1861	23490	FLI1 A-673 clone Asp114 (Ewing sarcoma) FLI1	A-673 clone Asp114 (Ewing sarcoma)	NULL	FLI1	no doxycycline. serum-induction	GTRD	EXP038248_A-673-clone-Asp114--Ewing-sarcoma-_FLI1_MACS_FLI1_MA0475.2.damo.pwm.bed	64968
1	1574	FOXA1	4.53593577283111	1.77481441610083	68	291	802	553	802	549	481	1906	23929	FOXA1 MCF7 (Invasive ductal breast carcinoma) FOXA1	MCF7 (Invasive ductal breast carcinoma)	BTO:0000093	FOXA1		GTRD	EXP038772_MCF7--Invasive-ductal-breast-carcinoma-_FOXA1_MACS_FOXA1_MA0148.4.damo.pwm.bed	65377
1	1395	ESR1	4.51812790200987	5.14068813195386	12	292	68	2441	2441	934	29	1962	24381	ESR1 t47d ESR1	t47d	BTO:0001248	ESR1	NA	GEO	GSE72249_esr1_t47d_MACS_ESR1_MA0112.3.damo.pwm.bed	3248
1	1309	ESR1	4.51527781725931	3.64692723698638	17	293	155	2204	2204	884	58	1957	24352	ESR1 MCF7 (Invasive ductal breast carcinoma) ESR1	MCF7 (Invasive ductal breast carcinoma)	BTO:0000093	ESR1	Treatment: E2 (estrogen) for 45 min Genotype: TET2 knockout Passage: 6-10	GTRD	EXP048688_MCF7--Invasive-ductal-breast-carcinoma-_ESR1_MACS_ESR1_MA0112.3.damo.pwm.bed	6157
1	1228	ESR1	4.51052252098752	1.96879960324883	50	294	651	1041	1041	662	318	1924	24092	ESR1 MCF7 (Invasive ductal breast carcinoma) ESR1	MCF7 (Invasive ductal breast carcinoma)	BTO:0000093	ESR1	Doxycycline + E2	GTRD	EXP038380_MCF7--Invasive-ductal-breast-carcinoma-_ESR1_MACS_ESR1_MA0112.3.damo.pwm.bed	39448
1	3196	TFAP2C	4.5061078129428	1.5468027421164	113	295	1143	87	1143	508	922	1861	23488	TFAP2C UCLA1 hESCs TFAP2C	UCLA1 hESCs	NULL	TFAP2C	PasNumber: p52; Genotype: TFAP2C -/-; Treatment: transduced construct that allows doxycycline inducible expression of TFAP2C;	GTRD	EXP047542_UCLA1-hESCs_TFAP2C_MACS_TFAP2C_MA0524.2.damo.pwm.bed	36939
1	1467	FLI1	4.46843671884961	1.5122112840155	124	296	1215	53	1215	521	1036	1850	23374	FLI1 HUVEC-C (HUVEC. umbilical vein endothelial cells) FLI1	HUVEC-C (HUVEC. umbilical vein endothelial cells)	BTO:0001949	FLI1		GTRD	EXP053003_HUVEC-C--HUVEC--umbilical-vein-endothelial-cells-_FLI1_MACS_FLI1_MA0475.2.damo.pwm.bed	44580
1	1632	FOXA1	4.46789702153618	2.0075161498585	47	297	626	1132	1132	685	293	1927	24117	FOXA1 primary prostate cancer FOXA1	primary prostate cancer	NULL	FOXA1	Treatment: 2 mM DSG for 25 mins	GTRD	EXP053243_primary-prostate-cancer_FOXA1_MACS_FOXA1_MA0148.4.damo.pwm.bed	24283
1	2872	RUNX1	4.46789702153618	2.0075161498585	47	297	626	1132	1132	685	293	1927	24117	RUNX1 HEE (human epididymis epithelial cells) RUNX1	HEE (human epididymis epithelial cells)	NULL	RUNX1	Treatment: treatment of 1 nM R1881 (methyltrienolone) for 12 -16 hr	GTRD	EXP048162_HEE--human-epididymis-epithelial-cells-_RUNX1_MACS_RUNX1_MA0002.2.damo.pwm.bed	11389
1	1305	ESR1	4.46274993863913	1.58709903886808	100	299	1065	151	1065	505	794	1874	23616	ESR1 MCF7 (Invasive ductal breast carcinoma) ESR1	MCF7 (Invasive ductal breast carcinoma)	BTO:0000093	ESR1		GTRD	EXP048609_MCF7--Invasive-ductal-breast-carcinoma-_ESR1_MACS_ESR1_MA0112.3.damo.pwm.bed	99509
1	1424	ETS1	4.46274993863913	1.58709903886808	100	299	1065	151	1065	505	794	1874	23616	ETS1 HUVEC-C (HUVEC. umbilical vein endothelial cells) ETS1	HUVEC-C (HUVEC. umbilical vein endothelial cells)	BTO:0001949	ETS1	VEGF stimulation for 4hours	GTRD	EXP038276_HUVEC-C--HUVEC--umbilical-vein-endothelial-cells-_ETS1_MACS_ETS1_MA0098.3.damo.pwm.bed	25252
1	2486	NR1H2	4.45300790671774	2.7335134365376	25	301	333	1890	1890	841	114	1949	24296	NR1H2 ht29 NR1H2	ht29	BTO:0000182	NR1H2	gw3965 2h	GEO	GSE77039_nr1h2_ht29-gw3965-2h_MACS_NR1H2_MA0115.1.damo.pwm.bed	9303
1	1719	FOXA2	4.44601477798096	1.75349001018543	69	302	833	532	833	556	494	1905	23916	FOXA2 KerCT (keratenocytes) FOXA2	KerCT (keratenocytes)	NULL	FOXA2	Treatment: to induce FOXA2. doxycycline was added at 5ug/mL	GTRD	EXP049290_KerCT--keratenocytes-_FOXA2_MACS_FOXA2_MA0047.3.damo.pwm.bed	82979
1	2464	NFIC	4.44268983024302	1.73793388602977	71	303	857	486	857	549	513	1903	23897	NFIC Ishikawa (endometrial adenocarcinoma) NFIC	Ishikawa (endometrial adenocarcinoma)	BTO:0003041	NFIC	NA	ENCODE	ENCSR000BUT_Ishikawa_NFIC_MACS_NFIC_MA0161.2.damo.pwm.bed	35059
1	1334	ESR1	4.44195106244091	1.9268257482077	52	304	690	968	968	654	338	1922	24072	ESR1 MCF7 (Invasive ductal breast carcinoma) ESR1	MCF7 (Invasive ductal breast carcinoma)	BTO:0000093	ESR1	Treatment: 10 nM 17-beta-estradiol for 30 mins Genotype: wildtype ER	GTRD	EXP053340_MCF7--Invasive-ductal-breast-carcinoma-_ESR1_MACS_ESR1_MA0112.3.damo.pwm.bed	53628
1	1231	ESR1	4.44150656909234	2.34094142515906	33	305	452	1577	1577	778	176	1941	24234	ESR1 T47D (invasive ductal carcinoma) ESR1	T47D (invasive ductal carcinoma)	BTO:0001248	ESR1	Doxycycline + E2	GTRD	EXP038383_T47D--invasive-ductal-carcinoma-_ESR1_MACS_ESR1_MA0112.3.damo.pwm.bed	15711
1	1325	ESR1	4.44150656909234	2.34094142515906	33	305	452	1577	1577	778	176	1941	24234	ESR1 MCF7 (Invasive ductal breast carcinoma) ESR1	MCF7 (Invasive ductal breast carcinoma)	BTO:0000093	ESR1	Treatment: 10 nM Estradiol for 45 mins Genotype: ER+/PR+	GTRD	EXP049950_MCF7--Invasive-ductal-breast-carcinoma-_ESR1_MACS_ESR1_MA0112.3.damo.pwm.bed	7185
1	1227	ESR1	4.44031347675527	1.88809955222339	55	307	716	874	874	632	365	1919	24045	ESR1 MCF7 (Invasive ductal breast carcinoma) ESR1	MCF7 (Invasive ductal breast carcinoma)	BTO:0000093	ESR1	Doxycycline	GTRD	EXP038379_MCF7--Invasive-ductal-breast-carcinoma-_ESR1_MACS_ESR1_MA0112.3.damo.pwm.bed	42927
1	1220	ESR1	4.437822600645	2.1881635419929	38	308	521	1395	1395	741	217	1936	24193	ESR1 MCF7 (Invasive ductal breast carcinoma) ESR1	MCF7 (Invasive ductal breast carcinoma)	BTO:0000093	ESR1	Doxycycline + E2	GTRD	EXP038371_MCF7--Invasive-ductal-breast-carcinoma-_ESR1_MACS_ESR1_MA0112.3.damo.pwm.bed	29876
1	1257	ESR1	4.41485994873585	4.24526406991319	14	309	114	2338	2338	920	41	1960	24369	ESR1 MCF7 (Invasive ductal breast carcinoma) ESR1	MCF7 (Invasive ductal breast carcinoma)	BTO:0000093	ESR1	100 nM ICI for 30 min	GTRD	EXP040889_MCF7--Invasive-ductal-breast-carcinoma-_ESR1_MACS_ESR1_MA0112.3.damo.pwm.bed	4537
1	1310	ESR1	4.40972831268336	1.6279060742152	89	310	1001	230	1001	514	688	1885	23722	ESR1 MCF7 (Invasive ductal breast carcinoma) ESR1	MCF7 (Invasive ductal breast carcinoma)	BTO:0000093	ESR1	Treatment: E2 (estrogen) for 45 min Genotype: wildtype TET2 Passage: 6-10	GTRD	EXP048693_MCF7--Invasive-ductal-breast-carcinoma-_ESR1_MACS_ESR1_MA0112.3.damo.pwm.bed	29313
1	1311	ESR1	4.40500864382075	1.57712097042635	101	311	1093	145	1093	516	807	1873	23603	ESR1 MDA-MB-231 (breast adenocarcinoma) ESR1	MDA-MB-231 (breast adenocarcinoma)	BTO:0000815	ESR1	Treatment: E2. 100 nM. 45 min Genotype: ER-alfa wildtype	GTRD	EXP049531_MDA-MB-231--breast-adenocarcinoma-_ESR1_MACS_ESR1_MA0112.3.damo.pwm.bed	38641
1	1230	ESR1	4.39907649555621	2.32768256391041	33	312	458	1577	1577	782	177	1941	24233	ESR1 T47D (invasive ductal carcinoma) ESR1	T47D (invasive ductal carcinoma)	BTO:0001248	ESR1	Doxycycline	GTRD	EXP038382_T47D--invasive-ductal-carcinoma-_ESR1_MACS_ESR1_MA0112.3.damo.pwm.bed	17182
1	1238	ESR1	4.36776307430921	1.76572276137882	66	313	821	587	821	574	469	1908	23941	ESR1 MCF7 (Invasive ductal breast carcinoma) ESR1	MCF7 (Invasive ductal breast carcinoma)	BTO:0000093	ESR1	Doxycycline + E2	GTRD	EXP038390_MCF7--Invasive-ductal-breast-carcinoma-_ESR1_MACS_ESR1_MA0112.3.damo.pwm.bed	39421
1	1616	FOXA1	4.35877561080224	1.77272991013433	65	314	804	607	804	575	460	1909	23950	FOXA1 RT4 (Bladder carcinoma cells) FOXA1	RT4 (Bladder carcinoma cells)	NULL	FOXA1	Treatment: not applicable Stage:adult Tissue: transitional cell papilloma	GTRD	EXP049024_RT4--Bladder-carcinoma-cells-_FOXA1_MACS_FOXA1_MA0148.4.damo.pwm.bed	59707
1	1679	FOXA1	4.35417591753379	1.92340565559928	51	315	692	1002	1002	670	332	1923	24078	FOXA1 pdac FOXA1	pdac	NA	FOXA1	koklf5	GEO	GSE64557_foxa1_pdac-koklf5_MACS_FOXA1_MA0148.3.damo.pwm.bed	45895
1	3142	TCF7L2	4.35068493308405	3.00597797665164	21	316	264	2049	2049	876	87	1953	24323	TCF7L2 MCF7 (Invasive ductal breast carcinoma) TCF7L2	MCF7 (Invasive ductal breast carcinoma)	BTO:0000093	TCF7L2		ENCODE	ENCSR000EWT_MCF-7_TCF7L2_MACS_TCF7L2_MA0523.1.damo.pwm.bed	7576
1	1711	FOXA2	4.34592785083699	2.68619732600618	25	317	349	1890	1890	852	116	1949	24294	FOXA2 endometrioid adenocarcinoma FOXA2	endometrioid adenocarcinoma	NULL	FOXA2	tumor E	GTRD	EXP036414_endometrioid-adenocarcinoma_FOXA2_MACS_FOXA2_MA0047.3.damo.pwm.bed	8621
1	1162	ESR1	4.34535971275842	4.48799657330696	13	318	102	2388	2388	936	36	1961	24374	ESR1 MCF7 (Invasive ductal breast carcinoma) ESR1	MCF7 (Invasive ductal breast carcinoma)	BTO:0000093	ESR1	cells transfected with siNCAPD3 and H2 together. and 1hr with 100nM E2. double crosslinked	GTRD	EXP034121_MCF7--Invasive-ductal-breast-carcinoma-_ESR1_MACS_ESR1_MA0112.3.damo.pwm.bed	4364
1	1618	FOXA1	4.32830336462452	2.24139393226199	35	319	504	1511	1511	778	195	1939	24215	FOXA1 T47D (invasive ductal carcinoma) FOXA1	T47D (invasive ductal carcinoma)	BTO:0001248	FOXA1	Passsage: <10	GTRD	EXP049900_T47D--invasive-ductal-carcinoma-_FOXA1_MACS_FOXA1_MA0148.4.damo.pwm.bed	21773
1	1339	ESR1	4.32275460050813	3.34325065857448	18	320	202	2161	2161	894	67	1956	24343	ESR1 MCF7L-P(immortalized breast epithelial cell line) ESR1	MCF7L-P(immortalized breast epithelial cell line)	NULL	ESR1	Treatment: treated with E2 for 16 hrs;	GTRD	EXP057863_MCF7L-P-immortalized-breast-epithelial-cell-line-_ESR1_MACS_ESR1_MA0112.3.damo.pwm.bed	7752
1	1335	ESR1	4.31997291736117	2.61392124210556	26	321	364	1851	1851	845	124	1948	24286	ESR1 MCF7 (Invasive ductal breast carcinoma) ESR1	MCF7 (Invasive ductal breast carcinoma)	BTO:0000093	ESR1	Treatment: vehicle (0.01% EtOH) for 30 mins Genotype: wildtype-ER	GTRD	EXP053341_MCF7--Invasive-ductal-breast-carcinoma-_ESR1_MACS_ESR1_MA0112.3.damo.pwm.bed	15436
1	972	E2F1	4.29111727919493	1.51434005281637	117	322	1208	72	1208	534	975	1857	23435	E2F1 MCF7 (Invasive ductal breast carcinoma) E2F1	MCF7 (Invasive ductal breast carcinoma)	BTO:0000093	E2F1	NULL	GTRD	EXP000659_MCF7--Invasive-ductal-breast-carcinoma-_E2F1_MACS_E2F1_MA0024.3.damo.pwm.bed	19822
1	2546	NR3C1	4.29080695205006	4.80937612953154	12	323	80	2441	2441	948	31	1962	24379	NR3C1 A549 (lung carcinoma) NR3C1	A549 (lung carcinoma)	BTO:0000018	NR3C1	100nM dexamethasone (CHEBI:41879) for 6 hour	GTRD	EXP039702_A549--lung-carcinoma-_NR3C1_MACS_NR3C1_MA0113.3.damo.pwm.bed	3294
1	1628	FOXA1	4.28908630140126	2.97170120124992	21	324	270	2049	2049	881	88	1953	24322	FOXA1 MCF7 (Invasive ductal breast carcinoma) FOXA1	MCF7 (Invasive ductal breast carcinoma)	BTO:0000093	FOXA1	Treatment: FA (control)	GTRD	EXP053230_MCF7--Invasive-ductal-breast-carcinoma-_FOXA1_MACS_FOXA1_MA0148.4.damo.pwm.bed	12622
1	1352	ESR1	4.25778200371317	5.2547239757859	11	325	64	2502	2502	964	26	1963	24384	ESR1 breast ESR1	breast	NA	ESR1	cancer goodOutcome	GEO	GSE40867_esr1_breast-cancer-goodOutcome_MACS_ESR1_MA0112.3.damo.pwm.bed	2193
1	2543	NR3C1	4.24518895434156	4.36659087480056	13	326	111	2388	2388	942	37	1961	24373	NR3C1 A549 (lung carcinoma) NR3C1	A549 (lung carcinoma)	BTO:0000018	NR3C1	100nM dexamethasone (CHEBI:41879) for 7 hour	GTRD	EXP039313_A549--lung-carcinoma-_NR3C1_MACS_NR3C1_MA0113.3.damo.pwm.bed	4718
1	2522	NR3C1	4.2445570797894	1.50716331173857	118	327	1228	68	1228	541	988	1856	23422	NR3C1 A549 (lung carcinoma) NR3C1	A549 (lung carcinoma)	BTO:0000018	NR3C1	1 h with 100 nM Dexamethasone (Myers)	ENCODE	ENCSR000BJR_A549_NR3C1_MACS_NR3C1_MA0113.3.damo.pwm.bed	44343
1	2122	JUNB	4.23912141141299	2.47661596256704	28	328	403	1769	1769	833	141	1946	24269	JUNB A549 (lung carcinoma) JUNB	A549 (lung carcinoma)	BTO:0000018	JUNB	100nM dexamethasone (CHEBI:41879) for 6 hour	GTRD	EXP039540_A549--lung-carcinoma-_JUNB_MACS_JUNB_MA0490.2.damo.pwm.bed	16195
1	1144	ESR1	4.2374607027919	14.8741783901253	6	329	10	2802	2802	1050	5	1968	24405	ESR1 MCF7 (Invasive ductal breast carcinoma) ESR1	MCF7 (Invasive ductal breast carcinoma)	BTO:0000093	ESR1	ETOH (ethanol)	GTRD	EXP000881_MCF7--Invasive-ductal-breast-carcinoma-_ESR1_MACS_ESR1_MA0112.3.damo.pwm.bed	657
1	1216	ESR1	4.23690340394518	2.85454781713491	22	330	297	2001	2001	876	96	1952	24314	ESR1 endometrioid adenocarcinoma ESR1	endometrioid adenocarcinoma	NULL	ESR1	Tamoxifen-associated	GTRD	EXP038345_endometrioid-adenocarcinoma_ESR1_MACS_ESR1_MA0112.3.damo.pwm.bed	11177
1	1703	FOXA2	4.23635745515752	1.88721930389527	52	331	719	968	968	673	345	1922	24065	FOXA2 mdamb231 FOXA2	mdamb231	BTO:0000815	FOXA2	NA	Array Express	ERP003828_foxa2_mdamb231_MACS_FOXA2_MA0047.2.damo.pwm.bed	59687
1	1307	ESR1	4.2340486780847	3.15315581174909	19	332	230	2125	2125	896	75	1955	24335	ESR1 MCF7 (Invasive ductal breast carcinoma) ESR1	MCF7 (Invasive ductal breast carcinoma)	BTO:0000093	ESR1	Treatment: E2 (estrogen) for 45 min Genotype: wildtype TET2 Passage: 6-10	GTRD	EXP048686_MCF7--Invasive-ductal-breast-carcinoma-_ESR1_MACS_ESR1_MA0112.3.damo.pwm.bed	7663
1	339	CEBPB	4.21093188279195	1.9374726703285	48	333	678	1101	1101	704	310	1926	24100	CEBPB A549 (lung carcinoma) CEBPB	A549 (lung carcinoma)	BTO:0000018	CEBPB	100nM dexamethasone (CHEBI:41879) for 5 hour	GTRD	EXP039491_A549--lung-carcinoma-_CEBPB_MACS_CEBPB_MA0466.2.damo.pwm.bed	28660
1	1690	FOXA1	4.17951538727156	2.82457592210549	22	334	311	2001	2001	882	97	1952	24313	FOXA1 t47d FOXA1	t47d	BTO:0001248	FOXA1	dex	GEO	GSE72249_foxa1_t47d-dex_MACS_FOXA1_MA0148.3.damo.pwm.bed	20074
1	1501	FOSL2	4.17881969720083	2.11922675069656	38	335	549	1395	1395	760	224	1936	24186	FOSL2 MCF7 (Invasive ductal breast carcinoma) FOSL2	MCF7 (Invasive ductal breast carcinoma)	BTO:0000093	FOSL2		ENCODE	ENCSR000BUI_MCF-7_FOSL2_MACS_FOSL2_MA0478.1.damo.pwm.bed	24619
1	852	CTCF	4.17354698675822	1.60888093017215	87	336	1031	249	1031	539	680	1887	23730	CTCF T47D (invasive ductal carcinoma) CTCF	T47D (invasive ductal carcinoma)	BTO:0001248	CTCF	110 mM NaCl	GTRD	EXP053053_T47D--invasive-ductal-carcinoma-_CTCF_MACS_CTCF_MA0139.1.damo.pwm.bed	32606
1	1477	FOS	4.16125943970611	1.74184547449351	65	337	847	607	847	597	468	1909	23942	FOS FOS	NA	NA	FOS	NA	NA	ENCSR000DON_MCF_10A_FOS_MACS_FOS_MA0476.1.damo.pwm.bed	64757
1	1341	ESR1	4.15580911566148	6.57100326848678	9	338	40	2600	2600	993	17	1965	24393	ESR1 MCF7L-TamR(immortalized breast epithelial. tamoxifen resistant cell line) E	MCF7L-TamR(immortalized breast epithelial. tamoxifen resistant cell line)	NULL	ESR1		GTRD	EXP057867_MCF7L-TamR-immortalized-breast-epithelial--tamoxifen-resistant-cell-line-_ESR1_MACS_ESR1_MA0112.3.damo.pwm.bed	2344
1	1333	ESR1	4.15054628895088	1.92490300618905	48	339	691	1101	1101	710	312	1926	24098	ESR1 MCF7 (Invasive ductal breast carcinoma) ESR1	MCF7 (Invasive ductal breast carcinoma)	BTO:0000093	ESR1	Treatment: 10 nM 17-beta-estradiol for 30 mins Genotype: pS118-ER	GTRD	EXP053338_MCF7--Invasive-ductal-breast-carcinoma-_ESR1_MACS_ESR1_MA0112.3.damo.pwm.bed	23977
1	1523	FOXA1	4.14886592352593	1.7023859010583	70	340	891	505	891	579	516	1904	23894	FOXA1 A549 (lung carcinoma) FOXA1	A549 (lung carcinoma)	BTO:0000018	FOXA1	1 h with 100 nM Dexamethasone (Myers)	ENCODE	ENCSR000BPX_A549_FOXA1_MACS_FOXA1_MA0148.3.damo.pwm.bed	56100
1	1224	ESR1	4.14594180671071	2.0654430970302	40	341	583	1328	1328	751	242	1934	24168	ESR1 MCF7 (Invasive ductal breast carcinoma) ESR1	MCF7 (Invasive ductal breast carcinoma)	BTO:0000093	ESR1	Doxycycline + E2	GTRD	EXP038376_MCF7--Invasive-ductal-breast-carcinoma-_ESR1_MACS_ESR1_MA0112.3.damo.pwm.bed	26670
1	2470	NFKB1	4.13707716474134	1.73805898169736	65	342	855	607	855	601	469	1909	23941	NFKB1 MCF10A-ER-Src NFKB1	MCF10A-ER-Src	NULL	NFKB1	Genotype: transformed	GTRD	EXP048574_MCF10A-ER-Src_NFKB1_MACS_NFKB1_MA0105.4.damo.pwm.bed	38428
1	1053	ELF3	4.12868710519926	1.52140908678823	109	343	1191	103	1191	546	903	1865	23507	ELF3 HepG2 (hepatoblastoma) ELF3	HepG2 (hepatoblastoma)	BTO:0000599	ELF3		GTRD	EXP040160_HepG2--hepatoblastoma-_ELF3_MACS_ELF3_MA0640.2.damo.pwm.bed	37428
1	1540	FOXA1	4.12246899766848	1.86509318055383	52	344	734	968	968	682	349	1922	24061	FOXA1 T47D (invasive ductal carcinoma) FOXA1	T47D (invasive ductal carcinoma)	BTO:0001248	FOXA1	NULL	GTRD	EXP000624_T47D--invasive-ductal-carcinoma-_FOXA1_MACS_FOXA1_MA0148.4.damo.pwm.bed	37716
1	2127	JUNB	4.10294473025176	2.96393349154087	20	345	274	2084	2084	901	84	1954	24326	JUNB A549 (lung carcinoma) JUNB	A549 (lung carcinoma)	BTO:0000018	JUNB	100nM dexamethasone (CHEBI:41879) for 2 hour	GTRD	EXP039868_A549--lung-carcinoma-_JUNB_MACS_JUNB_MA0490.2.damo.pwm.bed	9948
1	3172	TEAD4	4.09616817526412	2.17396863452213	35	346	527	1511	1511	795	201	1939	24209	TEAD4 mdamb231 TEAD4	mdamb231	BTO:0000815	TEAD4	NA	GEO	GSE66081_tead4_mdamb231_MACS_TEAD4_MA0809.1.damo.pwm.bed	16225
1	2132	JUNB	4.09565118982169	1.94367070180141	46	347	671	1161	1161	726	296	1928	24114	JUNB MCF10A-ER-Src JUNB	MCF10A-ER-Src	NULL	JUNB	Genotype: non-transformed	GTRD	EXP048569_MCF10A-ER-Src_JUNB_MACS_JUNB_MA0490.2.damo.pwm.bed	46448
1	1365	ESR1	4.07864962660853	4.51761940108611	12	348	98	2441	2441	962	33	1962	24377	ESR1 mcf7 ESR1	mcf7	BTO:0000093	ESR1	e2 40m	GEO	GSE54855_esr1_mcf7-e2-40m_MACS_ESR1_MA0112.3.damo.pwm.bed	4274
1	1530	FOXA1	4.07755855881456	1.65389548419122	76	349	964	395	964	569	577	1898	23833	FOXA1 lncap FOXA1	lncap	BTO:0001321	FOXA1	NA	Array Express	ERP001226_foxa1_lncap_MACS_FOXA1_MA0148.3.damo.pwm.bed	93579
1	1232	ESR1	4.07346181273775	2.14061139112139	36	350	540	1476	1476	789	210	1938	24200	ESR1 MCF7 (Invasive ductal breast carcinoma) ESR1	MCF7 (Invasive ductal breast carcinoma)	BTO:0000093	ESR1	none	GTRD	EXP038384_MCF7--Invasive-ductal-breast-carcinoma-_ESR1_MACS_ESR1_MA0112.3.damo.pwm.bed	12869
1	449	CTCF	4.06255767130906	1.39362934636556	170	351	1576	8	1576	645	1546	1804	22864	CTCF MCF7 (Invasive ductal breast carcinoma) CTCF	MCF7 (Invasive ductal breast carcinoma)	BTO:0000093	CTCF		ENCODE	ENCSR000DMO_MCF-7_CTCF_MACS_CTCF_MA0139.1.damo.pwm.bed	93851
1	1442	ETV5	4.06047283265138	1.44102682398505	140	352	1426	29	1426	602	1228	1834	23182	ETV5 HepG2 (hepatoblastoma) ETV5	HepG2 (hepatoblastoma)	BTO:0000599	ETV5	NA	GTRD	EXP044865_HepG2--hepatoblastoma-_ETV5_MACS_ETV5_MA0765.2.damo.pwm.bed	47542
1	1537	FOXA1	4.04242236267182	2.92896066573137	20	353	278	2084	2084	905	85	1954	24325	FOXA1 MCF7 (Invasive ductal breast carcinoma) FOXA1	MCF7 (Invasive ductal breast carcinoma)	BTO:0000093	FOXA1	E2	GTRD	EXP000617_MCF7--Invasive-ductal-breast-carcinoma-_FOXA1_MACS_FOXA1_MA0148.4.damo.pwm.bed	12259
1	1589	FOXA1	4.03479992198819	1.93047557929593	46	354	685	1161	1161	733	298	1928	24112	FOXA1 MCF7 TamR (invasive ductal breast carcinoma Tamoxifen resistant) FOXA1	MCF7 TamR (invasive ductal breast carcinoma Tamoxifen resistant)	NULL	FOXA1	Treatment: 45 min 10^-7 4OHT	GTRD	EXP048436_MCF7-TamR--invasive-ductal-breast-carcinoma-Tamoxifen-resistant-_FOXA1_MACS_FOXA1_MA0148.4.damo.pwm.bed	42154
1	1131	ESR1	4.02316512337771	3.43066917874561	16	355	188	2239	2239	927	58	1958	24352	ESR1 zr751 ESR1	zr751	BTO:0003136	ESR1	e2 tam	Array Express	ERP000380_esr1_zr751-e2-tam_MACS_ESR1_MA0112.3.damo.pwm.bed	6017
1	1274	ESR1	4.02316512337771	3.43066917874561	16	355	188	2239	2239	927	58	1958	24352	ESR1 MCF7 (Invasive ductal breast carcinoma) ESR1	MCF7 (Invasive ductal breast carcinoma)	BTO:0000093	ESR1	Source: cJun - Tet cells; CellType: ERalpha-positive breast cancer cells; Treatment: ethanol 1hr;	GTRD	EXP047662_MCF7--Invasive-ductal-breast-carcinoma-_ESR1_MACS_ESR1_MA0112.3.damo.pwm.bed	6903
1	1449	FLI1	4.01961816093897	1.42674473685133	146	357	1470	25	1470	617	1294	1828	23116	FLI1 HUVEC-C (HUVEC. umbilical vein endothelial cells) FLI1	HUVEC-C (HUVEC. umbilical vein endothelial cells)	BTO:0001949	FLI1	NULL	GTRD	EXP000132_HUVEC-C--HUVEC--umbilical-vein-endothelial-cells-_FLI1_MACS_FLI1_MA0475.2.damo.pwm.bed	63010
1	1513	FOSL2	4.01643524730606	2.43895121854095	27	358	423	1812	1812	864	138	1947	24272	FOSL2 A549 (lung carcinoma) FOSL2	A549 (lung carcinoma)	BTO:0000018	FOSL2	100nM dexamethasone (CHEBI:41879) for 10 hour	GTRD	EXP039862_A549--lung-carcinoma-_FOSL2_MACS_FOSL2_MA0478.1.damo.pwm.bed	14809
1	2660	PBX3	3.98054278951854	1.95056727177383	44	359	668	1224	1224	750	282	1930	24128	PBX3 A549 (lung carcinoma) PBX3	A549 (lung carcinoma)	BTO:0000018	PBX3	NA	ENCODE	ENCSR000BTN_A549_PBX3_MACS_PBX3_MA1114.1.damo.pwm.bed	7138
1	1253	ESR1	3.94641920001081	1.8689381573931	49	360	731	1072	1072	721	328	1925	24082	ESR1 breast tumor ESR1	breast tumor	NULL	ESR1	Responder	GTRD	EXP038798_breast-tumor_ESR1_MACS_ESR1_MA0112.3.damo.pwm.bed	23683
1	1705	FOXA2	3.92207819508874	1.58703065079338	85	361	1067	266	1067	565	673	1889	23737	FOXA2 esc FOXA2	esc	NA	FOXA2	NA	Array Express	ERP004206_foxa2_esc-h9_MACS_FOXA2_MA0047.2.damo.pwm.bed	134694
1	1521	FOXA1	3.92079155926728	1.58236312519201	86	362	1082	256	1082	567	683	1888	23727	FOXA1 HepG2 (hepatoblastoma) FOXA1	HepG2 (hepatoblastoma)	BTO:0000599	FOXA1		ENCODE	ENCSR000BLE_HepG2_FOXA1_MACS_FOXA1_MA0148.3.damo.pwm.bed	91356
1	1011	E2F6	3.91552931172052	1.43616089075387	136	363	1446	32	1446	614	1196	1838	23214	E2F6 K562 (myelogenous leukemia) E2F6	K562 (myelogenous leukemia)	NULL	E2F6	NULL	GTRD	EXP000107_K562--myelogenous-leukemia-_E2F6_MACS_E2F6_MA0471.2.damo.pwm.bed	33037
1	243	ATF3	3.91291729254305	2.07173125406727	37	364	574	1436	1436	791	223	1937	24187	ATF3 dermal fibroblasts ATF3	dermal fibroblasts	BTO:0004419	ATF3	overexpressed ATF3	GTRD	EXP037426_dermal-fibroblasts_ATF3_MACS_ATF3_MA0605.2.damo.pwm.bed	17378
1	1143	ESR1	3.90956451667698	2.55533603237178	24	365	379	1925	1925	890	117	1950	24293	ESR1 MCF7 (Invasive ductal breast carcinoma) ESR1	MCF7 (Invasive ductal breast carcinoma)	BTO:0000093	ESR1	Estrogen	GTRD	EXP000559_MCF7--Invasive-ductal-breast-carcinoma-_ESR1_MACS_ESR1_MA0112.3.damo.pwm.bed	8205
1	3255	TP53	3.88889367329152	8.68191964784251	7	366	29	2730	2730	1040	10	1967	24400	TP53 HCT-116 (colon carcinoma) TP53	HCT-116 (colon carcinoma)	BTO:0001109	TP53	DMSO	GTRD	EXP037746_HCT-116--colon-carcinoma-_TP53_MACS_TP53_MA0106.3.damo.pwm.bed	1588
1	1689	FOXA1	3.88759918119357	1.67056971743965	69	367	946	532	946	615	518	1905	23892	FOXA1 mcf7 FOXA1	mcf7	BTO:0000093	FOXA1	NA	GEO	GSE72249_foxa1_mcf7_MACS_FOXA1_MA0148.3.damo.pwm.bed	50261
1	991	E2F1	3.88434785014716	1.39968839978849	156	368	1554	16	1554	646	1410	1818	23000	E2F1 U87 (glioblastoma) E2F1	U87 (glioblastoma)	NULL	E2F1	Treatment: Mock	GTRD	EXP049850_U87--glioblastoma-_E2F1_MACS_E2F1_MA0024.3.damo.pwm.bed	32575
1	2520	NR3C1	3.8826942015892	1.55276561484049	92	369	1127	210	1127	569	745	1882	23665	NR3C1 A549 (lung carcinoma) NR3C1	A549 (lung carcinoma)	BTO:0000018	NR3C1	1 h with 50 nM Dexamethasone (Myers)	ENCODE	ENCSR000BHF_A549_NR3C1_MACS_NR3C1_MA0113.3.damo.pwm.bed	51278
1	542	CTCF	3.88016318869409	1.40237161507019	154	370	1542	18	1542	643	1389	1820	23021	CTCF normal epidermal keratinocytes CTCF	normal epidermal keratinocytes	NULL	CTCF	NULL	GTRD	EXP000600_normal-epidermal-keratinocytes_CTCF_MACS_CTCF_MA0139.1.damo.pwm.bed	89606
1	2189	KLF9	3.82856166522671	1.35431582991283	189	371	1740	5	1740	705	1770	1785	22640	KLF9 gbm1a KLF9	gbm1a	NULL	KLF9	NA	GEO	GSE62211_klf9_gbm1a_MACS_KLF9_MA1107.1.damo.pwm.bed	60207
1	1726	FOXA2	3.82571520767723	1.55791364537723	89	372	1121	230	1121	574	718	1885	23692	FOXA2 A549 (lung carcinoma) FOXA2	A549 (lung carcinoma)	BTO:0000018	FOXA2	Treatment: to induce FOXA2. doxycycline was added at 5ug/mL	GTRD	EXP049305_A549--lung-carcinoma-_FOXA2_MACS_FOXA2_MA0047.3.damo.pwm.bed	61874
1	2454	NFE2L2	3.79293263978035	1.76976917513758	55	373	809	874	874	685	389	1919	24021	NFE2L2 A549 (lung carcinoma) NFE2L2	A549 (lung carcinoma)	BTO:0000018	NFE2L2	CellType: human lung adenocarcinoma epithelial A549 cells Genotype: wildtype	GTRD	EXP048467_A549--lung-carcinoma-_NFE2L2_MACS_NFE2L2_MA0150.2.damo.pwm.bed	13668
1	341	CEBPB	3.79152163333094	2.16943461701317	32	374	530	1612	1612	839	184	1942	24226	CEBPB A549 (lung carcinoma) CEBPB	A549 (lung carcinoma)	BTO:0000018	CEBPB	100nM dexamethasone (CHEBI:41879) for 4 hour	GTRD	EXP039561_A549--lung-carcinoma-_CEBPB_MACS_CEBPB_MA0466.2.damo.pwm.bed	18054
1	1379	ESR1	3.78553386252102	4.14091152749359	12	375	118	2441	2441	978	36	1962	24374	ESR1 mcf7 ESR1	mcf7	BTO:0000093	ESR1	NA	GEO	GSE60270_esr1_mcf7_MACS_ESR1_MA0112.3.damo.pwm.bed	4935
1	2459	NFIA	3.77887913808464	2.55740260547775	23	376	378	1967	1967	907	112	1951	24298	NFIA HepG2 (hepatoblastoma) NFIA	HepG2 (hepatoblastoma)	BTO:0000599	NFIA	NA	GTRD	EXP038543_HepG2--hepatoblastoma-_NFIA_MACS_NFIA_MA0670.1.damo.pwm.bed	9551
1	3175	TFAP2A	3.77877580444385	1.44195171680448	127	377	1421	45	1421	614	1111	1847	23299	TFAP2A H9-derived neural crest cells TFAP2A	H9-derived neural crest cells	NULL	TFAP2A		GTRD	EXP030996_H9-derived-neural-crest-cells_TFAP2A_MACS_TFAP2A_MA0003.4.damo.pwm.bed	54607
1	1517	FOSL2	3.77305295537473	1.93636751170179	42	378	680	1274	1274	777	271	1932	24139	FOSL2 hesc FOSL2	hesc	NA	FOSL2	NA	GEO	GSE69539_fosl2_hesc_MACS_FOSL2_MA0478.1.damo.pwm.bed	32899
1	3170	TEAD4	3.77305295537473	1.93636751170179	42	378	680	1274	1274	777	271	1932	24139	TEAD4 snu216 TEAD4	snu216	NULL	TEAD4	NA	GEO	GSE44416_tead4_snu216_MACS_TEAD4_MA0809.1.damo.pwm.bed	28101
1	1304	ESR1	3.76685382753445	6.61684719813065	8	380	39	2666	2666	1030	15	1966	24395	ESR1 T47D (invasive ductal carcinoma) ESR1	T47D (invasive ductal carcinoma)	BTO:0001248	ESR1	CellSubtype: stable ESR1-PCDH11X fusion expressing model Treatment: Hormone-deprived media using RPMI1640 without phenol red and 10% charcoal-stripped FBS) for 5-7 days	GTRD	EXP048599_T47D--invasive-ductal-carcinoma-_ESR1_MACS_ESR1_MA0112.3.damo.pwm.bed	2300
1	2989	SPI1	3.76009085280043	1.45107640688752	122	381	1388	61	1388	610	1060	1852	23350	SPI1 monocyte-derived macrophages SPI1	monocyte-derived macrophages	NULL	SPI1	IFN-gamma	GTRD	EXP038590_monocyte-derived-macrophages_SPI1_MACS_SPI1_MA0080.5.damo.pwm.bed	102674
1	1507	FOSL2	3.75372541738579	2.76556756967227	20	382	321	2084	2084	929	90	1954	24320	FOSL2 A549 (lung carcinoma) FOSL2	A549 (lung carcinoma)	BTO:0000018	FOSL2	1 h with 100 nM Dexamethasone (Myers)	GTRD	EXP039650_A549--lung-carcinoma-_FOSL2_MACS_FOSL2_MA0478.1.damo.pwm.bed	9111
1	1565	FOXA1	3.74843261914645	2.60869453222681	22	383	366	2001	2001	917	105	1952	24305	FOXA1 MCF7 (Invasive ductal breast carcinoma) FOXA1	MCF7 (Invasive ductal breast carcinoma)	BTO:0000093	FOXA1		GTRD	EXP038333_MCF7--Invasive-ductal-breast-carcinoma-_FOXA1_MACS_FOXA1_MA0148.4.damo.pwm.bed	17608
1	1561	FOXA1	3.74265310484027	1.76057025951025	55	384	824	874	874	694	391	1919	24019	FOXA1 T47D (invasive ductal carcinoma) FOXA1	T47D (invasive ductal carcinoma)	BTO:0001248	FOXA1	DMSO	GTRD	EXP037591_T47D--invasive-ductal-carcinoma-_FOXA1_MACS_FOXA1_MA0148.4.damo.pwm.bed	45597
1	1163	ESR1	3.73830436093678	2.84808578511547	19	385	300	2125	2125	937	83	1955	24327	ESR1 MCF7 (Invasive ductal breast carcinoma) ESR1	MCF7 (Invasive ductal breast carcinoma)	BTO:0000093	ESR1	cells transfected with siCTL. and 1hr with 100nM E2. double crosslinked	GTRD	EXP034122_MCF7--Invasive-ductal-breast-carcinoma-_ESR1_MACS_ESR1_MA0112.3.damo.pwm.bed	9993
1	1568	FOXA1	3.73332775257515	1.55071578214425	88	386	1131	239	1131	585	713	1886	23697	FOXA1 VCaP (prostate carcinoma) FOXA1	VCaP (prostate carcinoma)	BTO:0003215	FOXA1	siCtl	GTRD	EXP038435_VCaP--prostate-carcinoma-_FOXA1_MACS_FOXA1_MA0148.4.damo.pwm.bed	140998
1	1612	FOXA1	3.72886411868625	1.6811756340508	64	387	925	627	925	646	477	1910	23933	FOXA1 LNCaP (prostate carcinoma) FOXA1	LNCaP (prostate carcinoma)	BTO:0001321	FOXA1	Treatment: Cells were harvested in log phase growth Genotype: HNF4G overexpression	GTRD	EXP048989_LNCaP--prostate-carcinoma-_FOXA1_MACS_FOXA1_MA0148.4.damo.pwm.bed	104307
1	1137	ESR1	3.72451950879145	10.6266099929192	6	388	19	2802	2802	1070	7	1968	24403	ESR1 mcf7 ESR1	mcf7	BTO:0000093	ESR1	mrnahist	Array Express	ERP002305_esr1_mcf7-mrnahist_MACS_ESR1_MA0112.3.damo.pwm.bed	988
1	2088	JUN	3.71800472965473	1.58906702448012	79	389	1063	342	1063	598	624	1895	23786	JUN HAEC (human aortic endothelial cells) JUN	HAEC (human aortic endothelial cells)	NULL	JUN	IL1b. 4h	GTRD	EXP038043_HAEC--human-aortic-endothelial-cells-_JUN_MACS_JUN_MA0488.1.damo.pwm.bed	47423
1	1434	ETS1	3.71355613705572	1.45817719236589	117	390	1358	72	1358	607	1011	1857	23399	ETS1 huvec ETS1	huvec	BTO:0001949	ETS1	vegf 4h	GEO	GSE41166_ets1_huvec-vegf-4h_MACS_ETS1_MA0098.3.damo.pwm.bed	36032
1	1505	FOSL2	3.70812329847478	2.32069014791933	27	391	465	1812	1812	889	145	1947	24265	FOSL2 A549 (lung carcinoma) FOSL2	A549 (lung carcinoma)	BTO:0000018	FOSL2	100nM dexamethasone (CHEBI:41879) for 3 hour	GTRD	EXP039502_A549--lung-carcinoma-_FOSL2_MACS_FOSL2_MA0478.1.damo.pwm.bed	13534
1	1673	FOXA1	3.7007137471317	1.99343616069815	38	392	632	1395	1395	806	238	1936	24172	FOXA1 mcf7 FOXA1	mcf7	BTO:0000093	FOXA1	NA	GEO	GSE59530_foxa1_mcf7_MACS_FOXA1_MA0148.3.damo.pwm.bed	29974
1	455	CTCF	3.68785072325923	1.5260716660446	93	393	1182	198	1182	591	766	1881	23644	CTCF keratinocytes CTCF	keratinocytes	NULL	CTCF		ENCODE	ENCSR000DNC_keratinocyte_CTCF_MACS_CTCF_MA0139.1.damo.pwm.bed	56512
1	1940	GRHL2	3.67745841954573	1.80207314019714	50	394	786	1041	1041	740	347	1924	24063	GRHL2 MCF7 WS8 cells GRHL2	MCF7 WS8 cells	NULL	GRHL2	Treatment: 45 min ethanol	GTRD	EXP048454_MCF7-WS8-cells_GRHL2_MACS_GRHL2_MA1105.2.damo.pwm.bed	22503
1	2129	JUNB	3.67075520780556	2.45011937277046	24	395	417	1925	1925	912	122	1950	24288	JUNB A549 (lung carcinoma) JUNB	A549 (lung carcinoma)	BTO:0000018	JUNB	1 h with 100 nM Dexamethasone (Myers)	GTRD	EXP040036_A549--lung-carcinoma-_JUNB_MACS_JUNB_MA0490.2.damo.pwm.bed	12270
1	3018	SPI1	3.66933741793792	1.35474801409237	178	396	1738	7	1738	714	1664	1796	22746	SPI1 macrophages SPI1	macrophages	NA	SPI1	il4	GEO	GSE66594_spi1_macrophages-il4_MACS_SPI1_MA0080.4.damo.pwm.bed	170201
1	3066	STAT3	3.6691600183007	2.64032239189601	21	397	360	2049	2049	935	99	1953	24311	STAT3 HeLa S3 (cervical adenocarcinoma) STAT3	HeLa S3 (cervical adenocarcinoma)	BTO:0000568	STAT3		ENCODE	ENCSR000EDC_HeLa-S3_STAT3_MACS_STAT3_MA0144.2.damo.pwm.bed	8628
1	42	AR	3.66597160582934	2.30443018832562	27	398	476	1812	1812	895	146	1947	24264	AR CWR22 (prostate carcinoma) AR	CWR22 (prostate carcinoma)	BTO:0004594	AR	DHT+MDV3100	GTRD	EXP034149_CWR22--prostate-carcinoma-_AR_MACS_AR_MA0007.3.damo.pwm.bed	22525
1	1547	FOXA1	3.66402065256351	1.48462515130226	105	399	1288	126	1288	604	890	1869	23520	FOXA1 LNCaP (prostate carcinoma) FOXA1	LNCaP (prostate carcinoma)	BTO:0001321	FOXA1	vehicle. control	GTRD	EXP033300_LNCaP--prostate-carcinoma-_FOXA1_MACS_FOXA1_MA0148.4.damo.pwm.bed	209701
1	1526	FOXA1	3.65852690481719	1.7550225567861	54	400	828	904	904	711	385	1920	24025	FOXA1 mcf7 FOXA1	mcf7	BTO:0000093	FOXA1	NA	Array Express	ERP000380_foxa1_mcf7_MACS_FOXA1_MA0148.3.damo.pwm.bed	48459
1	1664	FOXA1	3.65304697317145	1.52196900608523	93	401	1190	198	1190	596	768	1881	23642	FOXA1 vcap FOXA1	vcap	BTO:0003215	FOXA1	shpias1 r1881	GEO	GSE56086_foxa1_vcap-shpias1-r1881_MACS_FOXA1_MA0148.3.damo.pwm.bed	174349
1	1172	ESR1	3.64909319197788	4.77466718873924	10	402	81	2545	2545	1010	26	1964	24384	ESR1 MCF7 (Invasive ductal breast carcinoma) ESR1	MCF7 (Invasive ductal breast carcinoma)	BTO:0000093	ESR1	Vehicle treatment	GTRD	EXP036167_MCF7--Invasive-ductal-breast-carcinoma-_ESR1_MACS_ESR1_MA0112.3.damo.pwm.bed	3556
1	3245	TP53	3.64909319197788	4.77466718873924	10	402	81	2545	2545	1010	26	1964	24384	TP53 MCF7 (Invasive ductal breast carcinoma) TP53	MCF7 (Invasive ductal breast carcinoma)	BTO:0000093	TP53	irradiation 1h	GTRD	EXP036825_MCF7--Invasive-ductal-breast-carcinoma-_TP53_MACS_TP53_MA0106.3.damo.pwm.bed	4156
1	3270	TP53	3.64909319197788	4.77466718873924	10	402	81	2545	2545	1010	26	1964	24384	TP53 PHA-simulated human T-lynphocytes TP53	PHA-simulated human T-lynphocytes	NULL	TP53	Treatment: 0.1% DMSO for 24 hrs Source: healthy volunteer#116	GTRD	EXP048275_PHA-simulated-human-T-lynphocytes_TP53_MACS_TP53_MA0106.3.damo.pwm.bed	1901
1	1717	FOXA2	3.6437033763756	1.74245180660497	55	405	846	874	874	708	395	1919	24015	FOXA2 HepG2 (hepatoblastoma) FOXA2	HepG2 (hepatoblastoma)	BTO:0000599	FOXA2		GTRD	EXP039957_HepG2--hepatoblastoma-_FOXA2_MACS_FOXA2_MA0047.3.damo.pwm.bed	64510
1	34	AR	3.63987494092334	2.21783702739611	29	406	513	1727	1727	882	163	1945	24247	AR LNCaP (prostate carcinoma) AR	LNCaP (prostate carcinoma)	BTO:0001321	AR	Bicalutamide	GTRD	EXP033082_LNCaP--prostate-carcinoma-_AR_MACS_AR_MA0007.3.damo.pwm.bed	42975
1	2462	NFIB	3.63351934571229	2.49023715969344	23	407	390	1967	1967	921	115	1951	24295	NFIB MCF7 (Invasive ductal breast carcinoma) NFIB	MCF7 (Invasive ductal breast carcinoma)	BTO:0000093	NFIB	NA	GTRD	EXP039996_MCF7--Invasive-ductal-breast-carcinoma-_NFIB_MACS_NFIB_MA1643.1.damo.pwm.bed	14598
1	1942	GRHL2	3.61929735868533	1.73797936835509	55	408	856	874	874	713	396	1919	24014	GRHL2 MCF7 WS8 cells GRHL2	MCF7 WS8 cells	NULL	GRHL2	Treatment: 45 min ethanol	GTRD	EXP048456_MCF7-WS8-cells_GRHL2_MACS_GRHL2_MA1105.2.damo.pwm.bed	25795
1	2325	MYC	3.61553903459176	1.471089245584	108	409	1321	112	1321	614	924	1866	23486	MYC MCF7 (Invasive ductal breast carcinoma) MYC	MCF7 (Invasive ductal breast carcinoma)	BTO:0000093	MYC	NULL	GTRD	EXP001022_MCF7--Invasive-ductal-breast-carcinoma-_MYC_MACS_MYC_MA0147.3.damo.pwm.bed	25704
1	1492	FOS	3.61174323848723	1.67711028499351	62	410	936	669	936	672	463	1912	23947	FOS MCF10A-ER-Src FOS	MCF10A-ER-Src	NULL	FOS	Genotype: non-transformed	GTRD	EXP048567_MCF10A-ER-Src_FOS_MACS_FOS_MA0476.1.damo.pwm.bed	70735
1	3110	TCF12	3.6090657933571	1.7458074939483	54	411	842	904	904	719	387	1920	24023	TCF12 SK-N-SH (neuroblastoma) TCF12	SK-N-SH (neuroblastoma)	BTO:0001620	TCF12	NA	ENCODE	ENCSR000BSL_SK-N-SH_TCF12_MACS_TCF12_MA0521.1.damo.pwm.bed	47703
1	2545	NR3C1	3.60501593079498	3.92196938441627	12	412	134	2441	2441	996	38	1962	24372	NR3C1 A549 (lung carcinoma) NR3C1	A549 (lung carcinoma)	BTO:0000018	NR3C1	100nM dexamethasone (CHEBI:41879) for 3 hour	GTRD	EXP039685_A549--lung-carcinoma-_NR3C1_MACS_NR3C1_MA0113.3.damo.pwm.bed	4624
1	656	CTCF	3.6033312579988	1.57850677932182	78	413	1091	361	1091	622	620	1896	23790	CTCF tibial nerve CTCF	tibial nerve	NULL	CTCF		GTRD	EXP039463_tibial-nerve_CTCF_MACS_CTCF_MA0139.1.damo.pwm.bed	31765
1	983	E2F1	3.60147862942646	1.4066410485125	137	414	1534	31	1534	660	1229	1837	23181	E2F1 LNCaP (prostate carcinoma) E2F1	LNCaP (prostate carcinoma)	BTO:0001321	E2F1	Vehicle	GTRD	EXP032868_LNCaP--prostate-carcinoma-_E2F1_MACS_E2F1_MA0024.3.damo.pwm.bed	20592
1	2090	JUN	3.59473318893041	1.69801012977296	59	415	897	754	897	689	435	1915	23975	JUN A549 (lung carcinoma) JUN	A549 (lung carcinoma)	BTO:0000018	JUN	100nM dexamethasone (CHEBI:41879) for 12 hour	GTRD	EXP039416_A549--lung-carcinoma-_JUN_MACS_JUN_MA0488.1.damo.pwm.bed	17007
1	2747	RELA	3.58635922509073	1.41812176372641	130	416	1490	38	1490	648	1156	1844	23254	RELA monocyte-derived macrophages RELA	monocyte-derived macrophages	NULL	RELA	TNF (10ng/ml) for 24 hours	GTRD	EXP036832_monocyte-derived-macrophages_RELA_MACS_RELA_MA0107.1.damo.pwm.bed	52327
1	66	AR	3.58289255536971	1.56621098140933	80	417	1111	319	1111	616	641	1894	23769	AR VCaP (prostate carcinoma) AR	VCaP (prostate carcinoma)	BTO:0003215	AR		GTRD	EXP038636_VCaP--prostate-carcinoma-_AR_MACS_AR_MA0007.3.damo.pwm.bed	25963
1	2909	RXRA	3.57991003115068	1.61250871812714	71	418	1023	486	1023	642	552	1903	23858	RXRA liver RXRA	liver	BTO:0000759	RXRA		GTRD	EXP040231_liver_RXRA_MACS_RXRA_MA0512.2.damo.pwm.bed	40196
1	1041	ELF1	3.57022103611356	1.4416567890934	118	419	1424	68	1424	637	1031	1856	23379	ELF1 MCF7 (Invasive ductal breast carcinoma) ELF1	MCF7 (Invasive ductal breast carcinoma)	BTO:0000093	ELF1		ENCODE	ENCSR000BSS_MCF-7_ELF1_MACS_ELF1_MA0473.2.damo.pwm.bed	22971
1	3072	STAT3	3.55896724113392	1.80189826829845	48	420	787	1101	1101	769	333	1926	24077	STAT3 MCF10A-ER-Src STAT3	MCF10A-ER-Src	NULL	STAT3	Genotype: non-transformed	GTRD	EXP048575_MCF10A-ER-Src_STAT3_MACS_STAT3_MA0144.2.damo.pwm.bed	17279
1	2095	JUN	3.55110929823939	1.62624416056594	68	421	1004	553	1004	659	524	1906	23886	JUN A549 (lung carcinoma) JUN	A549 (lung carcinoma)	BTO:0000018	JUN	100nM dexamethasone (CHEBI:41879) for 20 minute	GTRD	EXP040320_A549--lung-carcinoma-_JUN_MACS_JUN_MA0488.1.damo.pwm.bed	20429
1	1205	ESR1	3.54216142049961	4.59769088953688	10	422	95	2545	2545	1020	27	1964	24383	ESR1 breast tumor xenograft ESR1	breast tumor xenograft	NULL	ESR1	estrogen plus progesterone	GTRD	EXP038286_breast-tumor-xenograft_ESR1_MACS_ESR1_MA0112.3.damo.pwm.bed	4210
1	1318	ESR1	3.54216142049961	4.59769088953688	10	422	95	2545	2545	1020	27	1964	24383	ESR1 MCF7 (Invasive ductal breast carcinoma) ESR1	MCF7 (Invasive ductal breast carcinoma)	BTO:0000093	ESR1	Treatment: 10 nM Dexamethasone for 60 mins Genotype: ER+/PR+	GTRD	EXP049940_MCF7--Invasive-ductal-breast-carcinoma-_ESR1_MACS_ESR1_MA0112.3.damo.pwm.bed	8382
1	1374	ESR1	3.53094182112333	2.01236706662042	35	424	622	1511	1511	852	217	1939	24193	ESR1 mcf7 ESR1	mcf7	BTO:0000093	ESR1	e2	GEO	GSE60270_esr1_mcf7-e2_MACS_ESR1_MA0112.3.damo.pwm.bed	26490
1	2524	NR3C1	3.52043405913129	2.05796421260776	33	425	601	1577	1577	868	200	1941	24210	NR3C1 imr90 NR3C1	imr90	NULL	NR3C1	glucc	Array Express	ERP007081_nr3c1_imr90-glucc_MACS_NR3C1_MA0113.3.damo.pwm.bed	28424
1	1239	ESR1	3.51881372061721	3.82141865723332	12	426	138	2441	2441	1000	39	1962	24371	ESR1 MCF7 (Invasive ductal breast carcinoma) ESR1	MCF7 (Invasive ductal breast carcinoma)	BTO:0000093	ESR1		GTRD	EXP038760_MCF7--Invasive-ductal-breast-carcinoma-_ESR1_MACS_ESR1_MA0112.3.damo.pwm.bed	2949
1	1707	FOXA2	3.51881372061721	3.82141865723332	12	426	138	2441	2441	1000	39	1962	24371	FOXA2 pancreas FOXA2	pancreas	BTO:0000988	FOXA2	carn1618	Array Express	ERP008682_foxa2_pancreas-carn1618_MACS_FOXA2_MA0047.2.damo.pwm.bed	4947
1	3204	TFAP2C	3.51656489577994	1.46327051873295	107	428	1347	121	1347	632	920	1867	23490	TFAP2C mcf7 TFAP2C	mcf7	BTO:0000093	TFAP2C	e2	GEO	GSE23852_tfap2c_mcf7-e2_MACS_TFAP2C_MA0814.1.damo.pwm.bed	38990
1	3263	TP53	3.50988200855773	9.29827417748457	6	429	24	2802	2802	1080	8	1968	24402	TP53 MCF7 (Invasive ductal breast carcinoma) TP53	MCF7 (Invasive ductal breast carcinoma)	BTO:0000093	TP53	Treatment: Decitabine;	GTRD	EXP047474_MCF7--Invasive-ductal-breast-carcinoma-_TP53_MACS_TP53_MA0106.3.damo.pwm.bed	925
1	3312	TP53	3.50988200855773	9.29827417748457	6	429	24	2802	2802	1080	8	1968	24402	TP53 htc116 TP53	htc116	BTO:0001109	TP53	dmso koatf3	GEO	GSE74355_tp53_htc116-dmso-koatf3_MACS_TP53_MA0106.3.damo.pwm.bed	821
1	1641	FOXA1	3.50822900853499	1.5562358451061	80	431	1123	319	1123	624	645	1894	23765	FOXA1 22RV1 (prostate carcinoma) FOXA1	22RV1 (prostate carcinoma)	BTO:0002999	FOXA1	Treatment: DHT10 nM for 24 hrs;	GTRD	EXP058393_22RV1--prostate-carcinoma-_FOXA1_MACS_FOXA1_MA0148.4.damo.pwm.bed	166514
1	1512	FOSL2	3.49489986064102	2.79837842280934	18	432	316	2161	2161	970	80	1956	24330	FOSL2 A549 (lung carcinoma) FOSL2	A549 (lung carcinoma)	BTO:0000018	FOSL2	100nM dexamethasone (CHEBI:41879) for 12 hour	GTRD	EXP039800_A549--lung-carcinoma-_FOSL2_MACS_FOSL2_MA0478.1.damo.pwm.bed	7389
1	1246	ESR1	3.49454287670684	5.0767075416841	9	433	70	2600	2600	1030	22	1965	24388	ESR1 T47D (invasive ductal carcinoma) ESR1	T47D (invasive ductal carcinoma)	BTO:0001248	ESR1		GTRD	EXP038777_T47D--invasive-ductal-carcinoma-_ESR1_MACS_ESR1_MA0112.3.damo.pwm.bed	1693
1	1160	ESR1	3.48292661911221	3.16002114543932	15	434	229	2294	2294	986	59	1959	24351	ESR1 MCF7 (Invasive ductal breast carcinoma) ESR1	MCF7 (Invasive ductal breast carcinoma)	BTO:0000093	ESR1	1hr with 100nM E2. crosslinked with 1% formaldehyde	GTRD	EXP034119_MCF7--Invasive-ductal-breast-carcinoma-_ESR1_MACS_ESR1_MA0112.3.damo.pwm.bed	6035
1	2103	JUN	3.48080567022484	1.7519425247651	51	435	837	1002	1002	758	364	1923	24046	JUN MCF10A-ER-Src JUN	MCF10A-ER-Src	NULL	JUN	Genotype: non-transformed	GTRD	EXP048571_MCF10A-ER-Src_JUN_MACS_JUN_MA0488.1.damo.pwm.bed	38020
1	1391	ESR1	3.47755688490425	1.9167891465743	39	436	699	1350	1350	828	254	1935	24156	ESR1 mcf7 ESR1	mcf7	BTO:0000093	ESR1	e2	GEO	GSE71276_esr1_mcf7-e2_MACS_ESR1_MA0112.3.damo.pwm.bed	16082
1	1704	FOXA2	3.47021671900424	1.4840494674216	98	437	1291	161	1291	630	830	1876	23580	FOXA2 islet FOXA2	islet	NULL	FOXA2	NA	Array Express	ERP004003_foxa2_islet_MACS_FOXA2_MA0047.2.damo.pwm.bed	146003
1	2990	SPI1	3.4686473117476	1.47483205747077	101	438	1314	145	1314	632	861	1873	23549	SPI1 monocyte-derived macrophages SPI1	monocyte-derived macrophages	NULL	SPI1	none	GTRD	EXP038591_monocyte-derived-macrophages_SPI1_MACS_SPI1_MA0080.5.damo.pwm.bed	84203
1	1930	GRHL2	3.45420893843678	1.57785242033407	74	439	1092	429	1092	653	588	1900	23822	GRHL2 MCF7 (Invasive ductal breast carcinoma) GRHL2	MCF7 (Invasive ductal breast carcinoma)	BTO:0000093	GRHL2	No treatment	GTRD	EXP037435_MCF7--Invasive-ductal-breast-carcinoma-_GRHL2_MACS_GRHL2_MA1105.2.damo.pwm.bed	59389
1	1601	FOXA1	3.4477043213411	1.87534921595115	41	440	725	1300	1300	822	273	1933	24137	FOXA1 MCF7 WS8 cells FOXA1	MCF7 WS8 cells	NULL	FOXA1	Treatment: 45 min ethanol	GTRD	EXP048451_MCF7-WS8-cells_FOXA1_MACS_FOXA1_MA0148.4.damo.pwm.bed	36083
1	2544	NR3C1	3.43941821518851	4.43338284612035	10	441	105	2545	2545	1030	28	1964	24382	NR3C1 A549 (lung carcinoma) NR3C1	A549 (lung carcinoma)	BTO:0000018	NR3C1	100nM dexamethasone (CHEBI:41879) for 12 hour	GTRD	EXP039608_A549--lung-carcinoma-_NR3C1_MACS_NR3C1_MA0113.3.damo.pwm.bed	3230
1	3246	TP53	3.43941821518851	4.43338284612035	10	441	105	2545	2545	1030	28	1964	24382	TP53 MCF7 (Invasive ductal breast carcinoma) TP53	MCF7 (Invasive ductal breast carcinoma)	BTO:0000093	TP53	irradiation 2.5h	GTRD	EXP036826_MCF7--Invasive-ductal-breast-carcinoma-_TP53_MACS_TP53_MA0106.3.damo.pwm.bed	5089
1	2585	NR3C1	3.43874502778888	2.76376421998462	18	443	322	2161	2161	975	81	1956	24329	NR3C1 helab2 NR3C1	helab2	NA	NR3C1	ta	GEO	GSE24518_nr3c1_helab2-ta_MACS_NR3C1_MA0113.3.damo.pwm.bed	7135
1	1599	FOXA1	3.43430416278353	1.81350519428571	45	444	775	1193	1193	804	310	1929	24100	FOXA1 MCF7 WS8 cells FOXA1	MCF7 WS8 cells	NULL	FOXA1	Treatment: 45 min 10^-8 E2	GTRD	EXP048449_MCF7-WS8-cells_FOXA1_MACS_FOXA1_MA0148.4.damo.pwm.bed	41804
1	1479	FOS	3.42812127201279	1.60742958245653	68	445	1033	553	1033	677	530	1906	23880	FOS FOS	NA	NA	FOS	NA	NA	ENCSR000DOP_MCF_10A_FOS_MACS_FOS_MA0476.1.damo.pwm.bed	78033
1	1204	ESR1	3.42460854496424	4.01754343855158	11	446	131	2502	2502	1030	34	1963	24376	ESR1 breast tumor xenograft ESR1	breast tumor xenograft	NULL	ESR1	estrogen	GTRD	EXP038284_breast-tumor-xenograft_ESR1_MACS_ESR1_MA0112.3.damo.pwm.bed	4681
1	1497	FOSL1	3.42212307674359	1.94000521931162	37	447	676	1436	1436	853	238	1937	24172	FOSL1 MDA231-LM2-4175 (breast adenocarcinoma) FOSL1	MDA231-LM2-4175 (breast adenocarcinoma)	NULL	FOSL1	NA	GTRD	EXP038404_MDA231-LM2-4175--breast-adenocarcinoma-_FOSL1_MACS_FOSL1_MA0477.2.damo.pwm.bed	25121
1	1582	FOXA1	3.4183871326579	2.02730630006551	33	448	611	1577	1577	879	203	1941	24207	FOXA1 MCF7 (Invasive ductal breast carcinoma) FOXA1	MCF7 (Invasive ductal breast carcinoma)	BTO:0000093	FOXA1		GTRD	EXP040141_MCF7--Invasive-ductal-breast-carcinoma-_FOXA1_MACS_FOXA1_MA0148.4.damo.pwm.bed	37981
1	2540	NR3C1	3.40754958445769	1.80761035856551	45	449	780	1193	1193	807	311	1929	24099	NR3C1 MCF7 (Invasive ductal breast carcinoma) NR3C1	MCF7 (Invasive ductal breast carcinoma)	BTO:0000093	NR3C1	E2. DEX	GTRD	EXP037450_MCF7--Invasive-ductal-breast-carcinoma-_NR3C1_MACS_NR3C1_MA0113.3.damo.pwm.bed	29455
1	553	CTCF	3.40642068078724	1.41485279242969	123	450	1503	57	1503	670	1095	1851	23315	CTCF MCF7 (Invasive ductal breast carcinoma) CTCF	MCF7 (Invasive ductal breast carcinoma)	BTO:0000093	CTCF	NULL	GTRD	EXP001021_MCF7--Invasive-ductal-breast-carcinoma-_CTCF_MACS_CTCF_MA0139.1.damo.pwm.bed	82047
1	1466	FLI1	3.4062890058852	1.65779637379347	60	451	956	723	956	710	453	1914	23957	FLI1 HUVEC-C (HUVEC. umbilical vein endothelial cells) FLI1	HUVEC-C (HUVEC. umbilical vein endothelial cells)	BTO:0001949	FLI1		GTRD	EXP053002_HUVEC-C--HUVEC--umbilical-vein-endothelial-cells-_FLI1_MACS_FLI1_MA0475.2.damo.pwm.bed	15227
1	3221	TFAP2C	3.39859328483712	1.35772015764407	158	452	1723	12	1723	729	1470	1816	22940	TFAP2C a375 TFAP2C	a375	BTO:0002806	TFAP2C	dmso	GEO	GSE41234_tfap2c_a375-dmso_MACS_TFAP2C_MA0815.1.damo.pwm.bed	66172
1	1222	ESR1	3.39527811082287	1.95285674867951	36	453	666	1476	1476	865	230	1938	24180	ESR1 MCF7 (Invasive ductal breast carcinoma) ESR1	MCF7 (Invasive ductal breast carcinoma)	BTO:0000093	ESR1	Doxycycline	GTRD	EXP038374_MCF7--Invasive-ductal-breast-carcinoma-_ESR1_MACS_ESR1_MA0112.3.damo.pwm.bed	30537
1	3203	TFAP2C	3.38568390782275	1.44666665639166	108	454	1403	112	1403	656	939	1866	23471	TFAP2C mcf7 TFAP2C	mcf7	BTO:0000093	TFAP2C	e2	GEO	GSE23852_tfap2c_mcf7-e2_MACS_TFAP2C_MA0524.2.damo.pwm.bed	40376
1	3289	TP53	3.38253870543688	24.7631217217643	4	455	4	2940	2940	1130	2	1970	24408	TP53 ps15 TP53	ps15	NA	TP53	u2os eto	GEO	GSE21939_tp53_ps15-u2os-eto_MACS_TP53_MA0106.3.damo.pwm.bed	480
1	3292	TP53	3.38253870543688	24.7631217217643	4	455	4	2940	2940	1130	2	1970	24408	TP53 u2os TP53	u2os	BTO:0001938	TP53	eto ps15	GEO	GSE21939_tp53_u2os-eto-ps15_MACS_TP53_MA0106.3.damo.pwm.bed	435
1	201	AR	3.38072762710311	4.85581338332998	9	457	79	2600	2600	1050	23	1965	24387	AR mdamb45 AR	mdamb45	NA	AR	mpa	GEO	GSE74069_AR_mdamb45-mpa_MACS_AR_MA0007.3.damo.pwm.bed	6213
1	971	E2F1	3.37869640060502	1.412152363517	123	458	1515	57	1515	677	1097	1851	23313	E2F1 MCF7 (Invasive ductal breast carcinoma) E2F1	MCF7 (Invasive ductal breast carcinoma)	BTO:0000093	E2F1	NULL	GTRD	EXP000658_MCF7--Invasive-ductal-breast-carcinoma-_E2F1_MACS_E2F1_MA0024.3.damo.pwm.bed	19120
1	1317	ESR1	3.3751257033064	6.67761458457437	7	459	38	2730	2730	1080	13	1967	24397	ESR1 MCF7 (Invasive ductal breast carcinoma) ESR1	MCF7 (Invasive ductal breast carcinoma)	BTO:0000093	ESR1	Treatment: Vehicle for 60 mins Genotype: ER+/PR+	GTRD	EXP049938_MCF7--Invasive-ductal-breast-carcinoma-_ESR1_MACS_ESR1_MA0112.3.damo.pwm.bed	2998
1	1301	ESR1	3.37191925656702	1.6374370630683	62	460	989	669	989	706	474	1912	23936	ESR1 MCF7 (Invasive ductal breast carcinoma) ESR1	MCF7 (Invasive ductal breast carcinoma)	BTO:0000093	ESR1	Fulvestrant	GTRD	EXP048586_MCF7--Invasive-ductal-breast-carcinoma-_ESR1_MACS_ESR1_MA0112.3.damo.pwm.bed	14143
1	1931	GRHL2	3.36552484064353	1.84008034943425	42	461	750	1274	1274	828	285	1932	24125	GRHL2 MCF7 (Invasive ductal breast carcinoma) GRHL2	MCF7 (Invasive ductal breast carcinoma)	BTO:0000093	GRHL2	control	GTRD	EXP040962_MCF7--Invasive-ductal-breast-carcinoma-_GRHL2_MACS_GRHL2_MA1105.2.damo.pwm.bed	28418
1	3188	TFAP2C	3.36224386378179	1.85455190697829	41	462	740	1300	1300	834	276	1933	24134	TFAP2C WA09 (embryonic stem cells) TFAP2C	WA09 (embryonic stem cells)	NULL	TFAP2C	BMP4 for 3 day	GTRD	EXP040713_WA09--embryonic-stem-cells-_TFAP2C_MACS_TFAP2C_MA0524.2.damo.pwm.bed	20734
1	3174	TFAP2A	3.36216976963686	1.74976782743871	49	463	838	1072	1072	791	350	1925	24060	TFAP2A HeLa S3 (cervical adenocarcinoma) TFAP2A	HeLa S3 (cervical adenocarcinoma)	BTO:0000568	TFAP2A	None	GTRD	EXP010503_HeLa-S3--cervical-adenocarcinoma-_TFAP2A_MACS_TFAP2A_MA0003.4.damo.pwm.bed	20858
1	1033	EGR3	3.36020238213733	1.36668048120249	149	464	1693	22	1693	726	1376	1825	23034	EGR3 HEK293 (embryonic kidney) EGR3	HEK293 (embryonic kidney)	NULL	EGR3	NA	GTRD	EXP035892_HEK293--embryonic-kidney-_EGR3_MACS_EGR3_MA0732.1.damo.pwm.bed	95395
1	1188	ESR1	3.36003624238385	1.87022808198807	40	465	730	1328	1328	841	267	1934	24143	ESR1 MCF7 (Invasive ductal breast carcinoma) ESR1	MCF7 (Invasive ductal breast carcinoma)	BTO:0000093	ESR1	IL1b+ICI	GTRD	EXP036977_MCF7--Invasive-ductal-breast-carcinoma-_ESR1_MACS_ESR1_MA0112.3.damo.pwm.bed	13876
1	2548	NR3C1	3.35150652803755	5.51346015099974	8	466	56	2666	2666	1060	18	1966	24392	NR3C1 A549 (lung carcinoma) NR3C1	A549 (lung carcinoma)	BTO:0000018	NR3C1	100nM dexamethasone (CHEBI:41879) for 5 hour	GTRD	EXP039724_A549--lung-carcinoma-_NR3C1_MACS_NR3C1_MA0113.3.damo.pwm.bed	2729
1	3154	TEAD1	3.34985499569186	1.6798696136131	56	467	926	839	926	744	417	1918	23993	TEAD1 MCF-7 C4-12 (invasive breast ductal carcinoma) TEAD1	MCF-7 C4-12 (invasive breast ductal carcinoma)	NULL	TEAD1	Genotype: wildtype	GTRD	EXP047969_MCF-7-C4-12--invasive-breast-ductal-carcinoma-_TEAD1_MACS_TEAD1_MA0090.3.damo.pwm.bed	48184
1	710	CTCF	3.3479630860675	1.59512138056282	68	468	1054	553	1054	692	534	1906	23876	CTCF upper lobe of left lung CTCF	upper lobe of left lung	NULL	CTCF		GTRD	EXP039832_upper-lobe-of-left-lung_CTCF_MACS_CTCF_MA0139.1.damo.pwm.bed	32256
1	3205	TFAP2C	3.34099897668945	1.44187548337214	108	469	1422	112	1422	668	942	1866	23468	TFAP2C mcf7 TFAP2C	mcf7	BTO:0000093	TFAP2C	e2	GEO	GSE23852_tfap2c_mcf7-e2_MACS_TFAP2C_MA0815.1.damo.pwm.bed	41093
1	3071	STAT3	3.33739817881417	1.74471029831544	49	470	843	1072	1072	795	351	1925	24059	STAT3 MDA-MB-468 (breast adenocarcinoma) STAT3	MDA-MB-468 (breast adenocarcinoma)	BTO:0001570	STAT3	ethanol	GTRD	EXP037704_MDA-MB-468--breast-adenocarcinoma-_STAT3_MACS_STAT3_MA0144.2.damo.pwm.bed	14315
1	1478	FOS	3.33330708308709	1.66058482262387	58	471	953	777	953	734	437	1916	23973	FOS FOS	NA	NA	FOS	NA	NA	ENCSR000DOO_MCF_10A_FOS_MACS_FOS_MA0476.1.damo.pwm.bed	67230
1	646	CTCF	3.32605666815441	1.58601175863951	69	472	1074	532	1074	693	545	1905	23865	CTCF adrenal gland CTCF	adrenal gland	BTO:0000047	CTCF		GTRD	EXP039398_adrenal-gland_CTCF_MACS_CTCF_MA0139.1.damo.pwm.bed	35331
1	3069	STAT3	3.32605666815441	1.58601175863951	69	472	1074	532	1074	693	545	1905	23865	STAT3 MDA-MB-231 (breast adenocarcinoma) STAT3	MDA-MB-231 (breast adenocarcinoma)	BTO:0000815	STAT3	ethanol	GTRD	EXP037701_MDA-MB-231--breast-adenocarcinoma-_STAT3_MACS_STAT3_MA0144.2.damo.pwm.bed	18234
1	3073	STAT3	3.32343850531114	1.69245655687883	54	474	907	904	907	762	399	1920	24011	STAT3 MCF10A-ER-Src STAT3	MCF10A-ER-Src	NULL	STAT3	Genotype: transformed	GTRD	EXP048576_MCF10A-ER-Src_STAT3_MACS_STAT3_MA0144.2.damo.pwm.bed	31673
1	1701	FOXA2	3.31809934722405	1.51426444880613	84	475	1210	275	1210	653	696	1890	23714	FOXA2 HepG2 (hepatoblastoma) FOXA2	HepG2 (hepatoblastoma)	BTO:0000599	FOXA2		ENCODE	ENCSR000BNI_HepG2_FOXA2_MACS_FOXA2_MA0047.2.damo.pwm.bed	86909
1	1356	ESR1	3.31286856905318	1.40184013136172	125	476	1546	49	1546	690	1123	1849	23287	ESR1 mcf7 ESR1	mcf7	BTO:0000093	ESR1	NA	GEO	GSE48930_esr1_mcf7_MACS_ESR1_MA0112.3.damo.pwm.bed	61551
1	1562	FOXA1	3.30652867211155	1.5830405596951	69	477	1080	532	1080	696	546	1905	23864	FOXA1 T47D (invasive ductal carcinoma) FOXA1	T47D (invasive ductal carcinoma)	BTO:0001248	FOXA1	BYL719	GTRD	EXP037593_T47D--invasive-ductal-carcinoma-_FOXA1_MACS_FOXA1_MA0148.4.damo.pwm.bed	75821
1	3288	TP53	3.3061917052408	1.94894716991693	35	478	669	1511	1511	886	224	1939	24186	TP53 saos TP53	saos	BTO:0000971	TP53	NA	GEO	GSE15780_tp53_saos_MACS_TP53_MA0106.3.damo.pwm.bed	20251
1	130	AR	3.30384754711006	2.59708228199697	19	479	370	2125	2125	991	91	1955	24319	AR vcap AR	vcap	BTO:0003215	AR	r1881 10c26	GEO	GSE32892_AR_vcap-r1881-10c26_MACS_AR_MA0007.3.damo.pwm.bed	16533
1	1961	HIF1A	3.295602919268	1.5193059686003	82	480	1197	296	1197	658	677	1892	23733	HIF1A PC3(bone mets prostate adenocarcinoma) HIF1A	PC3(bone mets prostate adenocarcinoma)	NULL	HIF1A	Treatment: siCtrl;	GTRD	EXP057821_PC3-bone-mets-prostate-adenocarcinoma-_HIF1A_MACS_HIF1A_MA1106.1.damo.pwm.bed	51218
1	1259	ESR1	3.27502941234806	3.54826362892462	12	481	168	2441	2441	1030	42	1962	24368	ESR1 MCF7 (Invasive ductal breast carcinoma) ESR1	MCF7 (Invasive ductal breast carcinoma)	BTO:0000093	ESR1	vehicle for 3h	GTRD	EXP040893_MCF7--Invasive-ductal-breast-carcinoma-_ESR1_MACS_ESR1_MA0112.3.damo.pwm.bed	4250
1	1700	FOXA1	3.26404383780282	1.44635762338249	103	482	1405	132	1405	673	895	1871	23515	FOXA1 lncap FOXA1	lncap	BTO:0001321	FOXA1	tnfa	GEO	GSE83860_foxa1_lncap-tnfa_MACS_FOXA1_MA0148.3.damo.pwm.bed	234314
1	2892	RUNX1	3.26009725075555	1.42142676131414	113	483	1481	87	1481	684	1000	1861	23410	RUNX1 cd34 RUNX1	cd34	NULL	RUNX1	NA	GEO	GSE64862_runx1_cd34_MACS_RUNX1_MA0002.2.damo.pwm.bed	27202
1	1661	FOXA1	3.25639993264743	1.41021085271859	118	484	1521	68	1521	691	1053	1856	23357	FOXA1 vcap FOXA1	vcap	BTO:0003215	FOXA1	etoh	GEO	GSE56086_foxa1_vcap-etoh_MACS_FOXA1_MA0148.3.damo.pwm.bed	196627
1	1697	FOXA1	3.25289310080538	1.43238411683485	108	485	1456	112	1456	684	948	1866	23462	FOXA1 lncap FOXA1	lncap	BTO:0001321	FOXA1	dht tnfa	GEO	GSE83860_foxa1_lncap-dht-tnfa_MACS_FOXA1_MA0148.3.damo.pwm.bed	236296
1	1293	ESR1	3.25172767531331	1.69722088462463	52	486	898	968	968	784	383	1922	24027	ESR1 Ishikawa (endometrial adenocarcinoma) ESR1	Ishikawa (endometrial adenocarcinoma)	BTO:0003041	ESR1	Treatment: 10 nM Estradiol for 1 hour	GTRD	EXP048233_Ishikawa--endometrial-adenocarcinoma-_ESR1_MACS_ESR1_MA0112.3.damo.pwm.bed	23628
1	1461	FLI1	3.25088125835435	1.62415941878238	61	487	1006	696	1006	730	470	1913	23940	FLI1 HUVEC-C (HUVEC. umbilical vein endothelial cells) FLI1	HUVEC-C (HUVEC. umbilical vein endothelial cells)	BTO:0001949	FLI1	Treatment: agent VEGF. timepoint 12 Passage: P3-6	GTRD	EXP048208_HUVEC-C--HUVEC--umbilical-vein-endothelial-cells-_FLI1_MACS_FLI1_MA0475.2.damo.pwm.bed	13603
1	1598	FOXA1	3.24133016289895	1.89187430469815	37	488	713	1436	1436	879	244	1937	24166	FOXA1 MCF7 WS8 cells FOXA1	MCF7 WS8 cells	NULL	FOXA1	Treatment: 45 min 10^-8 E2	GTRD	EXP048448_MCF7-WS8-cells_FOXA1_MACS_FOXA1_MA0148.4.damo.pwm.bed	31428
1	1409	ESRRA	3.23880384476984	2.48794257379729	20	489	391	2084	2084	988	100	1954	24310	ESRRA bt474 ESRRA	bt474	BTO:0001932	ESRRA	egf	GEO	GSE81651_esrra_bt474-egf_MACS_ESRRA_MA0592.2.damo.pwm.bed	13510
1	1480	FOS	3.23832585520828	1.65961984245288	56	490	954	839	954	761	422	1918	23988	FOS FOS	NA	NA	FOS	NA	NA	ENCSR000DOT_MCF_10A_FOS_MACS_FOS_MA0476.1.damo.pwm.bed	62586
1	1315	ESR1	3.23572086506588	2.84097912760482	16	491	302	2239	2239	1010	70	1958	24340	ESR1 T47D (invasive ductal carcinoma) ESR1	T47D (invasive ductal carcinoma)	BTO:0001248	ESR1	Passsage: <10 Genotype: wt/R330fs mutant with CRISPR	GTRD	EXP049894_T47D--invasive-ductal-carcinoma-_ESR1_MACS_ESR1_MA0112.3.damo.pwm.bed	5860
1	2756	RELA	3.23141462302394	1.43250496063217	107	492	1455	121	1455	689	939	1867	23471	RELA HAEC (human aortic endothelial cells) RELA	HAEC (human aortic endothelial cells)	NULL	RELA	TNFa. 4h	GTRD	EXP038050_HAEC--human-aortic-endothelial-cells-_RELA_MACS_RELA_MA0107.1.damo.pwm.bed	46162
1	742	CTCF	3.20988814492417	1.67116213095787	54	493	945	904	945	781	404	1920	24006	CTCF upper lobe of left lung CTCF	upper lobe of left lung	NULL	CTCF		GTRD	EXP040087_upper-lobe-of-left-lung_CTCF_MACS_CTCF_MA0139.1.damo.pwm.bed	20517
1	1156	ESR1	3.2095358453686	1.55252573993131	72	494	1128	467	1128	696	581	1902	23829	ESR1 MCF10A (breast epithelial cells) ESR1	MCF10A (breast epithelial cells)	BTO:0001939	ESR1		GTRD	EXP033710_MCF10A--breast-epithelial-cells-_ESR1_MACS_ESR1_MA0112.3.damo.pwm.bed	23066
1	3070	STAT3	3.19909033991224	1.59578175124402	64	495	1052	627	1052	725	502	1910	23908	STAT3 HCC70 (ductal breast carcinoma) STAT3	HCC70 (ductal breast carcinoma)	NULL	STAT3	ethanol	GTRD	EXP037703_HCC70--ductal-breast-carcinoma-_STAT3_MACS_STAT3_MA0144.2.damo.pwm.bed	28028
1	1346	ESR1	3.19836151314227	3.46560842742654	12	496	183	2441	2441	1040	43	1962	24367	ESR1 h3396 ESR1	h3396	NULL	ESR1	e2	GEO	GSE32349_esr1_h3396-e2_MACS_ESR1_MA0112.3.damo.pwm.bed	2486
1	1550	FOXA1	3.19611727492725	1.67734200107131	53	497	935	940	940	791	395	1921	24015	FOXA1 LNCaP (prostate carcinoma) FOXA1	LNCaP (prostate carcinoma)	BTO:0001321	FOXA1	shCtrl	GTRD	EXP035557_LNCaP--prostate-carcinoma-_FOXA1_MACS_FOXA1_MA0148.4.damo.pwm.bed	67734
1	1185	ESR1	3.18539002579638	2.39714329037653	21	498	433	2049	2049	993	109	1953	24301	ESR1 endometrioid adenocarcinoma ESR1	endometrioid adenocarcinoma	NULL	ESR1	tumor B	GTRD	EXP036415_endometrioid-adenocarcinoma_ESR1_MACS_ESR1_MA0112.3.damo.pwm.bed	4921
1	448	CTCF	3.18431174044887	1.3911730276776	124	499	1590	53	1590	714	1122	1850	23288	CTCF MCF7 (Invasive ductal breast carcinoma) CTCF	MCF7 (Invasive ductal breast carcinoma)	BTO:0000093	CTCF		ENCODE	ENCSR000DML_MCF-7_CTCF_MACS_CTCF_MA0139.1.damo.pwm.bed	69088
1	1551	FOXA1	3.18392539229911	1.74629223018401	46	500	840	1161	1161	834	329	1928	24081	FOXA1 LNCaP (prostate carcinoma) FOXA1	LNCaP (prostate carcinoma)	BTO:0001321	FOXA1	shTET1	GTRD	EXP035558_LNCaP--prostate-carcinoma-_FOXA1_MACS_FOXA1_MA0148.4.damo.pwm.bed	51828
1	2661	PDX1	3.17980641081529	1.65709710949866	55	501	959	874	959	778	415	1919	23995	PDX1 islet PDX1	islet	NULL	PDX1	NA	Array Express	ERP001456_pdx1_islet_MACS_PDX1_MA0132.2.damo.pwm.bed	47872
1	1217	ESR1	3.16724521462615	3.69097368409973	11	502	154	2502	2502	1050	37	1963	24373	ESR1 endometrioid adenocarcinoma ESR1	endometrioid adenocarcinoma	NULL	ESR1	Tamoxifen-associated	GTRD	EXP038349_endometrioid-adenocarcinoma_ESR1_MACS_ESR1_MA0112.3.damo.pwm.bed	3067
1	976	E2F1	3.16362236108703	1.36861924724846	136	503	1685	32	1685	740	1252	1838	23158	E2F1 LNCaP (prostate carcinoma) E2F1	LNCaP (prostate carcinoma)	BTO:0001321	E2F1	Vehicle	GTRD	EXP032856_LNCaP--prostate-carcinoma-_E2F1_MACS_E2F1_MA0024.3.damo.pwm.bed	21655
1	2735	RELA	3.15979372853106	1.83628008658608	39	504	756	1350	1350	870	265	1935	24145	RELA GM19193 (female B-cells Lymphoblastoid Cell Lines) RELA	GM19193 (female B-cells Lymphoblastoid Cell Lines)	NULL	RELA	TNF-alpha induced (6h)	GTRD	EXP000756_GM19193--female-B-cells-_RELA_MACS_RELA_MA0107.1.damo.pwm.bed	10237
1	1445	ETV6	3.15916971404956	1.74092821640165	46	505	850	1161	1161	839	330	1928	24080	ETV6 GM12878 (female B-cells lymphoblastoid cell line) ETV6	GM12878 (female B-cells lymphoblastoid cell line)	NULL	ETV6		ENCODE	ENCSR626VUC_GM12878_ETV6_MACS_ETV6_MA0645.1.damo.pwm.bed	16719
1	1943	GRHL2	3.15916971404956	1.74092821640165	46	505	850	1161	1161	839	330	1928	24080	GRHL2 hbe GRHL2	hbe	NA	GRHL2	NA	GEO	GSE46194_grhl2_hbe_MACS_GRHL2_MA1105.1.damo.pwm.bed	37569
1	485	CTCF	3.15723281032829	1.48594975238374	86	507	1281	256	1281	681	726	1888	23684	CTCF CTCF	NA	NA	CTCF	NA	NA	ENCSR000DTL_choroid_plexus_epithelial_cell_CTCF_MACS_CTCF_MA0139.1.damo.pwm.bed	54171
1	181	AR	3.15417327120918	2.22960907722884	24	508	509	1925	1925	981	134	1950	24276	AR prostate AR	prostate	NULL	AR	dht	GEO	GSE61838_AR_prostate-dht_MACS_AR_MA0007.3.damo.pwm.bed	15464
1	1412	ESRRA	3.15405008565916	1.86847898555149	37	509	732	1436	1436	892	247	1937	24163	ESRRA skbr3 ESRRA	skbr3	BTO:0002419	ESRRA	hrg	GEO	GSE81651_esrra_skbr3-hrg_MACS_ESRRA_MA0592.2.damo.pwm.bed	23040
1	1326	ESR1	3.15389219085535	4.00423272997857	10	510	132	2545	2545	1060	31	1964	24379	ESR1 MCF7 (Invasive ductal breast carcinoma) ESR1	MCF7 (Invasive ductal breast carcinoma)	BTO:0000093	ESR1	Treatment: FA (control)	GTRD	EXP053228_MCF7--Invasive-ductal-breast-carcinoma-_ESR1_MACS_ESR1_MA0112.3.damo.pwm.bed	3431
1	1312	ESR1	3.15014722580868	1.37888121995914	129	511	1636	43	1636	730	1178	1845	23232	ESR1 MDA-MB-231 (breast adenocarcinoma) ESR1	MDA-MB-231 (breast adenocarcinoma)	BTO:0000815	ESR1	Treatment: E2. 100 nM. 0 min Genotype: ER-alfa L540Q	GTRD	EXP049533_MDA-MB-231--breast-adenocarcinoma-_ESR1_MACS_ESR1_MA0112.3.damo.pwm.bed	58920
1	1514	FOSL2	3.14137137428298	2.32023370572672	22	512	469	2001	2001	994	118	1952	24292	FOSL2 A549 (lung carcinoma) FOSL2	A549 (lung carcinoma)	BTO:0000018	FOSL2		GTRD	EXP040159_A549--lung-carcinoma-_FOSL2_MACS_FOSL2_MA0478.1.damo.pwm.bed	11846
1	1225	ESR1	3.13612797470858	1.64901182914487	55	513	977	874	977	788	417	1919	23993	ESR1 MCF7 (Invasive ductal breast carcinoma) ESR1	MCF7 (Invasive ductal breast carcinoma)	BTO:0000093	ESR1	Doxycycline + E2	GTRD	EXP038377_MCF7--Invasive-ductal-breast-carcinoma-_ESR1_MACS_ESR1_MA0112.3.damo.pwm.bed	42633
1	1456	FLI1	3.13257831518991	1.49001454176983	84	514	1272	275	1272	687	707	1890	23703	FLI1 A-673 clone Asp114 (Ewing sarcoma) FLI1	A-673 clone Asp114 (Ewing sarcoma)	NULL	FLI1		GTRD	EXP047962_A-673-clone-Asp114--Ewing-sarcoma-_FLI1_MACS_FLI1_MA0475.2.damo.pwm.bed	34804
1	3271	TP53	3.12383274297489	3.38671927577932	12	515	194	2441	2441	1050	44	1962	24366	TP53 PHA-simulated human T-lynphocytes TP53	PHA-simulated human T-lynphocytes	NULL	TP53	Treatment: 0.3 ug/ml Doxorubicin for 24 hrs Source: healthy volunteer #116	GTRD	EXP048276_PHA-simulated-human-T-lynphocytes_TP53_MACS_TP53_MA0106.3.damo.pwm.bed	3168
1	544	CTCF	3.11880039172171	1.3847041654777	124	516	1612	53	1612	727	1127	1850	23283	CTCF lymphoblastoid cells CTCF	lymphoblastoid cells	NULL	CTCF	NULL	GTRD	EXP000777_lymphoblastoid-cells_CTCF_MACS_CTCF_MA0139.1.damo.pwm.bed	69154
1	1760	GABPA	3.1119792705282	1.46658773678564	90	517	1333	215	1333	688	770	1884	23640	GABPA MCF7 (Invasive ductal breast carcinoma) GABPA	MCF7 (Invasive ductal breast carcinoma)	BTO:0000093	GABPA		ENCODE	ENCSR000BUK_MCF-7_GABPA_MACS_GABPA_MA0062.2.damo.pwm.bed	11987
1	1939	GRHL2	3.10051312961975	1.57971337430163	64	518	1087	627	1087	744	507	1910	23903	GRHL2 MCF7 TamR (invasive ductal breast carcinoma Tamoxifen resistant) GRHL2	MCF7 TamR (invasive ductal breast carcinoma Tamoxifen resistant)	NULL	GRHL2	Treatment: 45 min ethanol	GTRD	EXP048444_MCF7-TamR--invasive-ductal-breast-carcinoma-Tamoxifen-resistant-_GRHL2_MACS_GRHL2_MA1105.2.damo.pwm.bed	42494
1	694	CTCF	3.09943568474844	1.65038821108758	54	519	972	904	972	798	409	1920	24001	CTCF upper lobe of left lung CTCF	upper lobe of left lung	NULL	CTCF		GTRD	EXP039700_upper-lobe-of-left-lung_CTCF_MACS_CTCF_MA0139.1.damo.pwm.bed	26590
1	866	CTCF	3.09163722732982	1.49209180701327	82	520	1266	296	1266	694	689	1892	23721	CTCF NHDF-Ad (adult dermal fibroblasts) CTCF	NHDF-Ad (adult dermal fibroblasts)	NULL	CTCF	Treatment: None;	GTRD	EXP054037_NHDF-Ad--adult-dermal-fibroblasts-_CTCF_MACS_CTCF_MA0139.1.damo.pwm.bed	54702
1	3248	TP53	3.0903624331313	5.7866761328441	7	521	54	2730	2730	1100	15	1967	24395	TP53 MCF7 (Invasive ductal breast carcinoma) TP53	MCF7 (Invasive ductal breast carcinoma)	BTO:0000093	TP53	irradiation 5h	GTRD	EXP036828_MCF7--Invasive-ductal-breast-carcinoma-_TP53_MACS_TP53_MA0106.3.damo.pwm.bed	1991
1	957	CTCFL	3.08316418716988	1.37074896301305	130	522	1675	38	1675	745	1194	1844	23216	CTCFL k562 CTCFL	k562	NULL	CTCFL	NA	GEO	GSE70764_ctcfl_k562_MACS_CTCFL_MA1102.1.damo.pwm.bed	30449
1	2437	NEUROG2	3.08048453427476	1.75987127482148	43	523	826	1252	1252	867	305	1931	24105	NEUROG2 MRC-5 (fetal lung fibroblasts) NEUROG2	MRC-5 (fetal lung fibroblasts)	BTO:0001590	NEUROG2	0.5 DPT	GTRD	EXP037152_MRC-5--fetal-lung-fibroblasts-_NEUROG2_MACS_NEUROG2_MA0669.1.damo.pwm.bed	26855
1	704	CTCF	3.07892793027392	1.54821677061196	69	524	1136	532	1136	731	558	1905	23852	CTCF uterus CTCF	uterus	BTO:0001424	CTCF		GTRD	EXP039781_uterus_CTCF_MACS_CTCF_MA0139.1.damo.pwm.bed	28074
1	368	CEBPB	3.07781983717774	1.50613887000807	78	525	1231	361	1231	706	649	1896	23761	CEBPB ls180 CEBPB	ls180	NULL	CEBPB	125	GEO	GSE31939_cebpb_ls180-125_MACS_CEBPB_MA0466.2.damo.pwm.bed	116281
1	2434	NEUROG2	3.07478053773978	1.9710164701989	31	526	648	1645	1645	940	196	1943	24214	NEUROG2 MRC-5 (fetal lung fibroblasts) NEUROG2	MRC-5 (fetal lung fibroblasts)	BTO:0001590	NEUROG2	1 DPT	GTRD	EXP037149_MRC-5--fetal-lung-fibroblasts-_NEUROG2_MACS_NEUROG2_MA0669.1.damo.pwm.bed	22910
1	1194	ESR1	3.06646114706001	2.72405477449962	16	527	334	2239	2239	1030	73	1958	24337	ESR1 MCF7 (Invasive ductal breast carcinoma) ESR1	MCF7 (Invasive ductal breast carcinoma)	BTO:0000093	ESR1	E2. DEX	GTRD	EXP037446_MCF7--Invasive-ductal-breast-carcinoma-_ESR1_MACS_ESR1_MA0112.3.damo.pwm.bed	7711
1	3278	TP53	3.06646114706001	2.72405477449962	16	527	334	2239	2239	1030	73	1958	24337	TP53 A549 (lung carcinoma) TP53	A549 (lung carcinoma)	BTO:0000018	TP53	Treatment: 4GY for 2hrs;	GTRD	EXP051021_A549--lung-carcinoma-_TP53_MACS_TP53_MA0106.3.damo.pwm.bed	3125
1	566	CTCF	3.06316745244807	1.57966238664643	63	529	1088	650	1088	756	499	1911	23911	CTCF normal lung fibroblasts CTCF	normal lung fibroblasts	NULL	CTCF		GTRD	EXP030406_normal-lung-fibroblasts_CTCF_MACS_CTCF_MA0139.1.damo.pwm.bed	37174
1	2158	JUND	3.05908305552027	2.46133412068548	19	530	416	2125	2125	1020	96	1955	24314	JUND ht29 JUND	ht29	BTO:0000182	JUND	dsmo	GEO	GSE77039_jund_ht29-dsmo_MACS_JUND_MA0491.1.damo.pwm.bed	11451
1	2094	JUN	3.04782198172877	1.52383251080223	73	531	1187	448	1187	722	600	1901	23810	JUN A549 (lung carcinoma) JUN	A549 (lung carcinoma)	BTO:0000018	JUN		GTRD	EXP040265_A549--lung-carcinoma-_JUN_MACS_JUN_MA0488.1.damo.pwm.bed	17089
1	894	CTCF	3.04441889610462	1.53286454804898	71	532	1172	486	1172	730	580	1903	23830	CTCF MDA-MB-157 (triple negative breast carcinoma) CTCF	MDA-MB-157 (triple negative breast carcinoma)	NULL	CTCF	Treatment: untreated;	GTRD	EXP058203_MDA-MB-157--triple-negative-breast-carcinoma-_CTCF_MACS_CTCF_MA0139.1.damo.pwm.bed	41339
1	1668	FOXA1	3.04288700974451	1.96093611263086	31	533	654	1645	1645	944	197	1943	24213	FOXA1 vcap FOXA1	vcap	BTO:0003215	FOXA1	dht24h	GEO	GSE58428_foxa1_vcap-dht24h_MACS_FOXA1_MA0148.3.damo.pwm.bed	47338
1	1471	FLI1	3.04116963930197	16.5107190670972	4	534	9	2940	2940	1160	3	1970	24407	FLI1 skmnc FLI1	skmnc	NA	FLI1	shfli 48h	GEO	GSE61944_fli1_skmnc-shfli-48h_MACS_FLI1_MA0475.2.damo.pwm.bed	523
1	2703	PPARG	3.03633336827167	2.18051825557788	24	535	526	1925	1925	995	137	1950	24273	PPARG asc PPARG	asc	NULL	PPARG	NA	GEO	GSE21366_pparg_asc_MACS_PPARG_MA0066.1.damo.pwm.bed	16549
1	1046	ELF1	3.02603710853902	1.40765146338395	108	536	1527	112	1527	725	964	1866	23446	ELF1 SNU175 (adenocarcinoma) ELF1	SNU175 (adenocarcinoma)	NULL	ELF1		GTRD	EXP037554_SNU175--adenocarcinoma-_ELF1_MACS_ELF1_MA0473.3.damo.pwm.bed	22756
1	108	AR	3.00876607327659	2.36914375228897	20	537	445	2084	2084	1020	105	1954	24305	AR LNCaP95 AR	LNCaP95	NULL	AR	Treatment: 10nM DHT for 4 hrs Genotype: shARv7 transfection	GTRD	EXP052951_LNCaP95_AR_MACS_AR_MA0007.3.damo.pwm.bed	17694
1	1376	ESR1	3.00023680892745	4.72536401650926	8	538	86	2666	2666	1100	21	1966	24389	ESR1 mcf7 ESR1	mcf7	BTO:0000093	ESR1	shctr	GEO	GSE60270_esr1_mcf7-shctr_MACS_ESR1_MA0112.3.damo.pwm.bed	1730
1	3253	TP53	3.00023680892745	4.72536401650926	8	538	86	2666	2666	1100	21	1966	24389	TP53 MCF-7 C4-12 (invasive breast ductal carcinoma) TP53	MCF-7 C4-12 (invasive breast ductal carcinoma)	NULL	TP53	400 ng/mL neocarzinostatin for 3 h	GTRD	EXP036874_MCF-7-C4-12--invasive-breast-ductal-carcinoma-_TP53_MACS_TP53_MA0106.3.damo.pwm.bed	2695
1	1292	ESR1	2.99211558543491	1.9958304533258	29	540	630	1727	1727	966	181	1945	24229	ESR1 Ishikawa (endometrial adenocarcinoma) ESR1	Ishikawa (endometrial adenocarcinoma)	BTO:0003041	ESR1	Treatment: 100 nM Dexamethasone and 10 nM Estradiol for 1 hour	GTRD	EXP048231_Ishikawa--endometrial-adenocarcinoma-_ESR1_MACS_ESR1_MA0112.3.damo.pwm.bed	14110
1	1047	ELF1	2.9878796530453	1.45101711022315	90	541	1389	215	1389	715	778	1884	23632	ELF1 COLO-320 (colon adenocarcinoma) ELF1	COLO-320 (colon adenocarcinoma)	BTO:0002047	ELF1		GTRD	EXP037555_COLO-320--colon-adenocarcinoma-_ELF1_MACS_ELF1_MA0473.3.damo.pwm.bed	15775
1	3182	TFAP2A	2.98250827274272	1.43838279467954	94	542	1439	192	1439	724	820	1880	23590	TFAP2A mcf7 TFAP2A	mcf7	BTO:0000093	TFAP2A	e2	GEO	GSE60270_tfap2a_mcf7-e2_MACS_TFAP2A_MA0810.1.damo.pwm.bed	29396
1	3183	TFAP2A	2.98250827274272	1.43838279467954	94	542	1439	192	1439	724	820	1880	23590	TFAP2A mcf7 TFAP2A	mcf7	BTO:0000093	TFAP2A	e2	GEO	GSE60270_tfap2a_mcf7-e2_MACS_TFAP2A_MA0872.1.damo.pwm.bed	29396
1	509	CTCF	2.98010856677463	1.42702213681421	98	544	1468	161	1468	724	862	1876	23548	CTCF CTCF	NA	NA	CTCF	NA	NA	ENCSR000DXI_bronchial_epithelial_cell_CTCF_MACS_CTCF_MA0139.1.damo.pwm.bed	55365
1	1552	FOXA1	2.97980025146663	2.05011863828387	27	545	602	1812	1812	986	164	1947	24246	FOXA1 VCaP (prostate carcinoma) FOXA1	VCaP (prostate carcinoma)	BTO:0003215	FOXA1	none	GTRD	EXP036100_VCaP--prostate-carcinoma-_FOXA1_MACS_FOXA1_MA0148.4.damo.pwm.bed	25742
1	1089	ERG	2.97627788672933	1.3758703633573	121	546	1647	63	1647	752	1106	1853	23304	ERG Kasumi-1 (acute myeloblastic leukemia) ERG	Kasumi-1 (acute myeloblastic leukemia)	BTO:0004136	ERG		GTRD	EXP037192_Kasumi-1--acute-myeloblastic-leukemia-_ERG_MACS_ERG_MA0474.2.damo.pwm.bed	47151
1	1662	FOXA1	2.97545825786537	1.38139609398399	118	547	1620	68	1620	745	1074	1856	23336	FOXA1 vcap FOXA1	vcap	BTO:0003215	FOXA1	r1881	GEO	GSE56086_foxa1_vcap-r1881_MACS_FOXA1_MA0148.3.damo.pwm.bed	208594
1	1511	FOSL2	2.9678146373552	2.29144932406076	21	548	485	2049	2049	1030	114	1953	24296	FOSL2 A549 (lung carcinoma) FOSL2	A549 (lung carcinoma)	BTO:0000018	FOSL2	100nM dexamethasone (CHEBI:41879) for 30 minute	GTRD	EXP039757_A549--lung-carcinoma-_FOSL2_MACS_FOSL2_MA0478.1.damo.pwm.bed	10801
1	3347	TP73	2.96152655576173	5.42428850155125	7	549	59	2730	2730	1110	16	1967	24394	TP73 GM12878 (female B-cells lymphoblastoid cell line) TP73	GM12878 (female B-cells lymphoblastoid cell line)	NULL	TP73		GTRD	EXP038553_GM12878--female-B-cells-_TP73_MACS_TP73_MA0861.1.damo.pwm.bed	1828
1	1522	FOXA1	2.96043044582488	1.5109222789875	73	550	1220	448	1220	739	605	1901	23805	FOXA1 HepG2 (hepatoblastoma) FOXA1	HepG2 (hepatoblastoma)	BTO:0000599	FOXA1		ENCODE	ENCSR000BMO_HepG2_FOXA1_MACS_FOXA1_MA0148.3.damo.pwm.bed	71846
1	2913	RXRB	2.96043044582488	1.5109222789875	73	550	1220	448	1220	739	605	1901	23805	RXRB HepG2 (hepatoblastoma) RXRB	HepG2 (hepatoblastoma)	BTO:0000599	RXRB	NA	GTRD	EXP039365_HepG2--hepatoblastoma-_RXRB_MACS_RXRB_MA0855.1.damo.pwm.bed	42074
1	165	AR	2.95955522668363	1.43275191023085	95	552	1453	185	1453	730	832	1879	23578	AR prostate AR	prostate	NULL	AR	cancer	GEO	GSE56288_AR_prostate-cancer_MACS_AR_MA0007.3.damo.pwm.bed	77818
1	1698	FOXA1	2.95742556275031	1.44717436549031	90	553	1402	215	1402	723	780	1884	23630	FOXA1 lncap FOXA1	lncap	BTO:0001321	FOXA1	dht	GEO	GSE83860_foxa1_lncap-dht_MACS_FOXA1_MA0148.3.damo.pwm.bed	192990
1	3003	SPI1	2.95104899203872	1.57956068272858	60	554	1089	723	1089	789	475	1914	23935	SPI1 THP-1 (acute monocytic leukemia) SPI1	THP-1 (acute monocytic leukemia)	BTO:0001370	SPI1	Treatment: EtOH (vehicle) for 24hrs Cell type: human monocytic cell line	GTRD	EXP049121_THP-1--acute-monocytic-leukemia-_SPI1_MACS_SPI1_MA0080.5.damo.pwm.bed	88128
1	2356	MYC	2.9448939285526	1.43097136910873	95	555	1458	185	1458	733	833	1879	23577	MYC HEK293T (embryonic kidney) MYC	HEK293T (embryonic kidney)	BTO:0002181	MYC	Treatment: withKL-1 or KL-2 inhibitors was administrated only once; Genotype: cells lentiviral infected shRNA targeting MYC;	GTRD	EXP047292_HEK293T--embryonic-kidney-_MYC_MACS_MYC_MA0147.3.damo.pwm.bed	17186
1	2332	MYC	2.93389120867704	1.46722455162206	83	556	1331	289	1331	725	709	1891	23701	MYC U2OS (osteosarcoma) MYC	U2OS (osteosarcoma)	BTO:0001938	MYC	empty vector. Doxycycline	GTRD	EXP036032_U2OS--osteosarcoma-_MYC_MACS_MYC_MA0147.3.damo.pwm.bed	16285
1	501	CTCF	2.93236743562448	1.49804284092213	75	557	1255	411	1255	741	627	1899	23783	CTCF CTCF	NA	NA	CTCF	NA	NA	ENCSR000DVQ_fibroblast_of_villous_mesenchyme_CTCF_MACS_CTCF_MA0139.1.damo.pwm.bed	46685
1	2453	NFE2L2	2.9290741354296	1.50186505297549	74	558	1247	429	1247	745	617	1900	23793	NFE2L2 HeLa S3 (cervical adenocarcinoma) NFE2L2	HeLa S3 (cervical adenocarcinoma)	BTO:0000568	NFE2L2		GTRD	EXP039984_HeLa-S3--cervical-adenocarcinoma-_NFE2L2_MACS_NFE2L2_MA0150.2.damo.pwm.bed	18623
1	1439	ETV1	2.9240871131709	1.47311824602932	81	559	1317	304	1317	727	689	1893	23721	ETV1 COLO800 (human melanoma cells) ETV1	COLO800 (human melanoma cells)	NULL	ETV1	Treatment: cells were harvested in log phase growth	GTRD	EXP048912_COLO800--human-melanoma-cells-_ETV1_MACS_ETV1_MA0761.2.damo.pwm.bed	24050
1	2714	RARA	2.92329593751792	1.46231102813532	84	560	1349	275	1349	728	720	1890	23690	RARA HepG2 (hepatoblastoma) RARA	HepG2 (hepatoblastoma)	BTO:0000599	RARA		GTRD	EXP039479_HepG2--hepatoblastoma-_RARA_MACS_RARA_MA0729.1.damo.pwm.bed	50529
1	3180	TFAP2A	2.92115849752297	1.60165017564064	56	561	1047	839	1047	816	437	1918	23973	TFAP2A hiPSC TFAP2A	hiPSC	NULL	TFAP2A	Genotype: wildtype Treatment: hiPSC differentiation into hNCC (passage 2)	GTRD	EXP052981_hiPSC_TFAP2A_MACS_TFAP2A_MA0003.4.damo.pwm.bed	38281
1	3162	TEAD4	2.91942329393147	1.47620145864899	80	562	1313	319	1313	731	679	1894	23731	TEAD4 WA01 (H1. human embryonic stem cells) TEAD4	WA01 (H1. human embryonic stem cells)	NULL	TEAD4		ENCODE	ENCSR000BRY_H1-hESC_TEAD4_MACS_TEAD4_MA0809.1.damo.pwm.bed	55717
1	1624	FOXA1	2.91820771230174	1.92162393822667	31	563	694	1645	1645	967	201	1943	24209	FOXA1 LNCaP95 FOXA1	LNCaP95	NULL	FOXA1	Treatment: 10 nM ETOH for 4 hrs Genotype: shARv7 transfection	GTRD	EXP052941_LNCaP95_FOXA1_MACS_FOXA1_MA0148.4.damo.pwm.bed	35823
1	1666	FOXA1	2.91704505615456	2.8512385143046	14	564	298	2338	2338	1070	61	1960	24349	FOXA1 lncap FOXA1	lncap	BTO:0001321	FOXA1	dht24h	GEO	GSE58428_foxa1_lncap-dht24h_MACS_FOXA1_MA0148.3.damo.pwm.bed	16317
1	1085	ERG	2.91309161165962	1.45754770464224	85	565	1360	266	1360	730	731	1889	23679	ERG VCaP (prostate carcinoma) ERG	VCaP (prostate carcinoma)	BTO:0003215	ERG	mutational form of the peptide (*ERG inhibitory peptidomimetics*)	GTRD	EXP033707_VCaP--prostate-carcinoma-_ERG_MACS_ERG_MA0474.2.damo.pwm.bed	17616
1	1289	ESR1	2.9122452531324	3.17017590914305	12	566	228	2441	2441	1080	47	1962	24363	ESR1 MDA-MB-134 (invasive lobular breast carcinoma) ESR1	MDA-MB-134 (invasive lobular breast carcinoma)	NULL	ESR1	Treatment: DMSO Passage: between 10 and12 CellType: Epithelial ERalpha positive breast cancer cell line	GTRD	EXP048177_MDA-MB-134--invasive-lobular-breast-carcinoma-_ESR1_MACS_ESR1_MA0112.3.damo.pwm.bed	5868
1	343	CEBPB	2.91043662713784	1.67660706015648	47	567	937	1132	1132	879	350	1927	24060	CEBPB A549 (lung carcinoma) CEBPB	A549 (lung carcinoma)	BTO:0000018	CEBPB	100nM dexamethasone (CHEBI:41879) for 8 hour	GTRD	EXP039591_A549--lung-carcinoma-_CEBPB_MACS_CEBPB_MA0466.2.damo.pwm.bed	36641
1	2755	RELA	2.90890397752605	1.50327808485855	73	568	1241	448	1241	752	608	1901	23802	RELA HAEC (human aortic endothelial cells) RELA	HAEC (human aortic endothelial cells)	NULL	RELA	IL1b. 4h	GTRD	EXP038049_HAEC--human-aortic-endothelial-cells-_RELA_MACS_RELA_MA0107.1.damo.pwm.bed	24123
1	1602	FOXA1	2.90410067670115	1.80222216647881	37	569	785	1436	1436	930	256	1937	24154	FOXA1 MCF7 WS8 cells FOXA1	MCF7 WS8 cells	NULL	FOXA1	Treatment: 45 min ethanol	GTRD	EXP048452_MCF7-WS8-cells_FOXA1_MACS_FOXA1_MA0148.4.damo.pwm.bed	32606
1	1423	ETS1	2.89875877942063	1.49315434189129	75	570	1264	411	1264	748	629	1899	23781	ETS1 HUVEC-C (HUVEC. umbilical vein endothelial cells) ETS1	HUVEC-C (HUVEC. umbilical vein endothelial cells)	BTO:0001949	ETS1	VEGF stimulation for 1hour	GTRD	EXP038275_HUVEC-C--HUVEC--umbilical-vein-endothelial-cells-_ETS1_MACS_ETS1_MA0098.3.damo.pwm.bed	14192
1	3164	TEAD4	2.8947039677387	2.20734995060669	22	571	519	2001	2001	1030	124	1952	24286	TEAD4 A549 (lung carcinoma) TEAD4	A549 (lung carcinoma)	BTO:0000018	TEAD4		ENCODE	ENCSR000BUD_A549_TEAD4_MACS_TEAD4_MA0809.1.damo.pwm.bed	7075
1	3181	TFAP2A	2.8908783536723	1.44178970178787	89	572	1423	230	1423	742	774	1885	23636	TFAP2A mcf7 TFAP2A	mcf7	BTO:0000093	TFAP2A	e2	GEO	GSE60270_tfap2a_mcf7-e2_MACS_TFAP2A_MA0003.3.damo.pwm.bed	26978
1	1432	ETS1	2.88864794472304	1.38001080437546	114	573	1629	85	1629	762	1038	1860	23372	ETS1 huvec ETS1	huvec	BTO:0001949	ETS1	vegf 12h	GEO	GSE41166_ets1_huvec-vegf-12h_MACS_ETS1_MA0098.3.damo.pwm.bed	37974
1	1255	ESR1	2.88774766765372	1.91204080997059	31	574	700	1645	1645	973	202	1943	24208	ESR1 breast tumor ESR1	breast tumor	NULL	ESR1	Female	GTRD	EXP040663_breast-tumor_ESR1_MACS_ESR1_MA0112.3.damo.pwm.bed	5992
1	1933	GRHL2	2.88774766765372	1.91204080997059	31	574	700	1645	1645	973	202	1943	24208	GRHL2 MCF7 (Invasive ductal breast carcinoma) GRHL2	MCF7 (Invasive ductal breast carcinoma)	BTO:0000093	GRHL2	control	GTRD	EXP040964_MCF7--Invasive-ductal-breast-carcinoma-_GRHL2_MACS_GRHL2_MA1105.2.damo.pwm.bed	18648
1	1934	GRHL2	2.88454704088291	1.78152986709629	38	576	799	1395	1395	923	266	1936	24144	GRHL2 MCF7 (Invasive ductal breast carcinoma) GRHL2	MCF7 (Invasive ductal breast carcinoma)	BTO:0000093	GRHL2	100nm E2 (45 min)	GTRD	EXP040965_MCF7--Invasive-ductal-breast-carcinoma-_GRHL2_MACS_GRHL2_MA1105.2.damo.pwm.bed	23226
1	459	CTCF	2.88227617544296	1.43765317885741	90	577	1442	215	1442	745	785	1884	23625	CTCF CTCF	NA	NA	CTCF	NA	NA	ENCSR000DPG_fibroblast_of_upper_leg_skin_CTCF_MACS_CTCF_MA0139.1.damo.pwm.bed	48760
1	1429	ETS1	2.88206234480287	1.49072173391337	75	578	1269	411	1269	753	630	1899	23780	ETS1 HUVEC-C (HUVEC. umbilical vein endothelial cells) ETS1	HUVEC-C (HUVEC. umbilical vein endothelial cells)	BTO:0001949	ETS1	Treatment: agent VEGF. timepoint 1 Passage: P3-6	GTRD	EXP048198_HUVEC-C--HUVEC--umbilical-vein-endothelial-cells-_ETS1_MACS_ETS1_MA0098.3.damo.pwm.bed	14280
1	484	CTCF	2.87124680069741	1.46952259621487	80	579	1324	319	1324	741	682	1894	23728	CTCF CTCF	NA	NA	CTCF	NA	NA	ENCSR000DTI_cardiac_muscle_cell_CTCF_MACS_CTCF_MA0139.1.damo.pwm.bed	47405
1	1509	FOSL2	2.86936681292691	2.15166298918548	23	580	537	1967	1967	1030	133	1951	24277	FOSL2 A549 (lung carcinoma) FOSL2	A549 (lung carcinoma)	BTO:0000018	FOSL2	100nM dexamethasone (CHEBI:41879) for 7 hour	GTRD	EXP039680_A549--lung-carcinoma-_FOSL2_MACS_FOSL2_MA0478.1.damo.pwm.bed	13214
1	1084	ERG	2.86913164867814	1.98115027679839	28	581	643	1769	1769	998	176	1946	24234	ERG CD34+ hematopoietic stem cells ERG	CD34+ hematopoietic stem cells	NULL	ERG		GTRD	EXP031971_CD34--hematopoietic-stem-cells_ERG_MACS_ERG_MA0474.2.damo.pwm.bed	7007
1	2355	MYC	2.86542735973215	1.39649253367117	105	582	1570	126	1570	759	944	1869	23466	MYC HEK293T (embryonic kidney) MYC	HEK293T (embryonic kidney)	BTO:0002181	MYC	Treatment: withKL-1 or KL-2 inhibitors was administrated only once; Genotype: cells lentiviral infected with control vector;	GTRD	EXP047291_HEK293T--embryonic-kidney-_MYC_MACS_MYC_MA0147.3.damo.pwm.bed	20762
1	2308	MYC	2.86332161631995	1.35743043653332	125	583	1724	49	1724	785	1158	1849	23252	MYC MCF7 (Invasive ductal breast carcinoma) MYC	MCF7 (Invasive ductal breast carcinoma)	BTO:0000093	MYC		ENCODE	ENCSR000DMQ_MCF-7_MYC_MACS_MYC_MA0147.3.damo.pwm.bed	29268
1	2576	NR3C1	2.85970580013346	1.62913273921047	51	584	998	1002	1002	861	391	1923	24019	NR3C1 HASM2 (Human airway smooth muscle 2) NR3C1	HASM2 (Human airway smooth muscle 2)	NULL	NR3C1	Treatment: dexamethasone for 4 hr Genotype: Ad-GFP transduction	GTRD	EXP049657_HASM2--Human-airway-smooth-muscle-2-_NR3C1_MACS_NR3C1_MA0113.3.damo.pwm.bed	43217
1	761	CTCF	2.85729955907576	1.47902300396585	77	585	1305	380	1305	757	652	1897	23758	CTCF foreskin keratinocyte CTCF	foreskin keratinocyte	NULL	CTCF	1mM calcium (CHEBI:86158) for 2 day	GTRD	EXP040256_foreskin-keratinocyte_CTCF_MACS_CTCF_MA0139.1.damo.pwm.bed	46661
1	481	CTCF	2.85531891553808	1.46730934904999	80	586	1330	319	1330	745	683	1894	23727	CTCF CTCF	NA	NA	CTCF	NA	NA	ENCSR000DSU_astrocyte_of_the_spinal_cord_CTCF_MACS_CTCF_MA0139.1.damo.pwm.bed	49785
1	1720	FOXA2	2.85132097212993	1.67404139946423	46	587	940	1161	1161	896	343	1928	24067	FOXA2 definitive endoderm(dEN. ES derived) FOXA2	definitive endoderm(dEN. ES derived)	NULL	FOXA2	Treatment: to induce FOXA2. doxycycline was added at 5ug/mL	GTRD	EXP049292_definitive-endoderm-dEN--ES-derived-_FOXA2_MACS_FOXA2_MA0047.3.damo.pwm.bed	44513
1	2912	RXRA	2.85039847086262	1.4703411383616	79	588	1323	342	1323	751	673	1895	23737	RXRA liver RXRA	liver	BTO:0000759	RXRA		GTRD	EXP045021_liver_RXRA_MACS_RXRA_MA0512.2.damo.pwm.bed	50608
1	3398	YY1	2.84609606191469	1.31807043185087	152	589	1898	19	1898	835	1453	1822	22957	YY1 GM12878 (female B-cells lymphoblastoid cell line) YY1	GM12878 (female B-cells lymphoblastoid cell line)	NULL	YY1		ENCODE	ENCSR000BNP_GM12878_YY1_MACS_YY1_MA0095.2.damo.pwm.bed	67888
1	1200	ESR1	2.84546074477735	3.1040097680053	12	590	235	2441	2441	1090	48	1962	24362	ESR1 MCF7 TamR (invasive ductal breast carcinoma Tamoxifen resistant) ESR1	MCF7 TamR (invasive ductal breast carcinoma Tamoxifen resistant)	NULL	ESR1	White Medium	GTRD	EXP037776_MCF7-TamR--invasive-ductal-breast-carcinoma-Tamoxifen-resistant-_ESR1_MACS_ESR1_MA0112.3.damo.pwm.bed	7077
1	863	CTCF	2.84496427804177	1.48947994021864	74	591	1273	429	1273	764	622	1900	23788	CTCF HUVEC-C (HUVEC. umbilical vein endothelial cells) CTCF	HUVEC-C (HUVEC. umbilical vein endothelial cells)	BTO:0001949	CTCF	Treatment: None;	GTRD	EXP054034_HUVEC-C--HUVEC--umbilical-vein-endothelial-cells-_CTCF_MACS_CTCF_MA0139.1.damo.pwm.bed	45375
1	663	CTCF	2.841433003268	1.52129363626978	67	592	1192	568	1192	784	551	1907	23859	CTCF RWPE2 CTCF	RWPE2	NULL	CTCF		GTRD	EXP039498_RWPE2_CTCF_MACS_CTCF_MA0139.1.damo.pwm.bed	45527
1	2042	HSF1	2.84049709860118	5.10606644106971	7	593	69	2730	2730	1130	17	1967	24393	HSF1 zr751 HSF1	zr751	BTO:0003136	HSF1	NA	GEO	GSE38901_hsf1_zr751_MACS_HSF1_MA0486.2.damo.pwm.bed	795
1	256	BACH1	2.83959329526587	1.52612718723764	66	594	1181	587	1181	787	541	1908	23869	BACH1 WA01 (H1. human embryonic stem cells) BACH1	WA01 (H1. human embryonic stem cells)	NULL	BACH1	NA	ENCODE	ENCSR000EBQ_H1-hESC_BACH1_MACS_BACH1_MA0591.1.damo.pwm.bed	14932
1	1159	ESR1	2.83191128423185	6.19884380344631	6	595	42	2802	2802	1150	12	1968	24398	ESR1 MCF7 (Invasive ductal breast carcinoma) ESR1	MCF7 (Invasive ductal breast carcinoma)	BTO:0000093	ESR1	1hr with ethanol. crosslinked with 1% formaldehyde	GTRD	EXP034118_MCF7--Invasive-ductal-breast-carcinoma-_ESR1_MACS_ESR1_MA0112.3.damo.pwm.bed	1252
1	2097	JUN	2.83038003297999	1.85226713838543	33	596	744	1577	1577	972	222	1941	24188	JUN MCF7 (Invasive ductal breast carcinoma) JUN	MCF7 (Invasive ductal breast carcinoma)	BTO:0000093	JUN	Source: cJun - Tet cells; CellType: ERalpha-positive breast cancer cells; Treatment: 17beta estradiol 10nM for 1hr;	GTRD	EXP047660_MCF7--Invasive-ductal-breast-carcinoma-_JUN_MACS_JUN_MA0488.1.damo.pwm.bed	15443
1	3075	STAT3	2.82766034412578	1.89315846145651	31	597	711	1645	1645	984	204	1943	24206	STAT3 AGS (gastric adenocarcinoma) STAT3	AGS (gastric adenocarcinoma)	BTO:0001007	STAT3		GTRD	EXP048899_AGS--gastric-adenocarcinoma-_STAT3_MACS_STAT3_MA0144.2.damo.pwm.bed	5908
1	3299	TP53	2.82062378144217	2.02284444086738	26	598	615	1851	1851	1020	160	1948	24250	TP53 u2os TP53	u2os	BTO:0001938	TP53	nut	GEO	GSE46641_tp53_u2os-nut_MACS_TP53_MA0106.3.damo.pwm.bed	12520
1	1696	FOXA1	2.81743433451716	1.79511727288515	36	599	793	1476	1476	956	250	1938	24160	FOXA1 mcf7 FOXA1	mcf7	BTO:0000093	FOXA1	NA	GEO	GSE80808_foxa1_mcf7_MACS_FOXA1_MA0148.3.damo.pwm.bed	36540
1	219	ARNT	2.80232305160532	2.76016846966718	14	600	323	2338	2338	1090	63	1960	24347	ARNT 786o ARNT	786o	NA	ARNT	hif2a	GEO	GSE67237_arnt_786o-hif2a_MACS_ARNT_MA0004.1.damo.pwm.bed	5112
1	3254	TP53	2.80157534147024	37.1318948779287	3	601	3	3025	3025	1210	1	1971	24409	TP53 MCF7 (Invasive ductal breast carcinoma) TP53	MCF7 (Invasive ductal breast carcinoma)	BTO:0000093	TP53	untreated	GTRD	EXP036875_MCF7--Invasive-ductal-breast-carcinoma-_TP53_MACS_TP53_MA0106.3.damo.pwm.bed	136
1	2981	SPDEF	2.80052372407889	1.93135286355199	29	602	684	1727	1727	1000	187	1945	24223	SPDEF A549 (lung carcinoma) SPDEF	A549 (lung carcinoma)	BTO:0000018	SPDEF	NA	GTRD	EXP037793_A549--lung-carcinoma-_SPDEF_MACS_SPDEF_MA0686.1.damo.pwm.bed	6933
1	2538	NR3C1	2.79654837672589	1.61652594575726	51	603	1016	1002	1016	874	394	1923	24016	NR3C1 BEAS-2B (bronchial epithelium) NR3C1	BEAS-2B (bronchial epithelium)	NULL	NR3C1	dexamethasone + TNF	GTRD	EXP036258_BEAS-2B--bronchial-epithelium-_NR3C1_MACS_NR3C1_MA0113.3.damo.pwm.bed	26852
1	2565	NR3C1	2.79347298145566	3.85000983129702	9	604	136	2600	2600	1110	29	1965	24381	NR3C1 MCF10A (breast epithelial cells) NR3C1	MCF10A (breast epithelial cells)	BTO:0001939	NR3C1	Treatment: dexamethasone (DEX) 60 min;	GTRD	EXP047629_MCF10A--breast-epithelial-cells-_NR3C1_MACS_NR3C1_MA0113.3.damo.pwm.bed	4478
1	3247	TP53	2.79347298145566	3.85000983129702	9	604	136	2600	2600	1110	29	1965	24381	TP53 MCF7 (Invasive ductal breast carcinoma) TP53	MCF7 (Invasive ductal breast carcinoma)	BTO:0000093	TP53	irradiation 4h	GTRD	EXP036827_MCF7--Invasive-ductal-breast-carcinoma-_TP53_MACS_TP53_MA0106.3.damo.pwm.bed	3393
1	2539	NR3C1	2.79089217046377	1.78789161551081	36	606	795	1476	1476	959	251	1938	24159	NR3C1 MCF7 (Invasive ductal breast carcinoma) NR3C1	MCF7 (Invasive ductal breast carcinoma)	BTO:0000093	NR3C1	ICI. DEX	GTRD	EXP037448_MCF7--Invasive-ductal-breast-carcinoma-_NR3C1_MACS_NR3C1_MA0113.3.damo.pwm.bed	28242
1	3256	TP53	2.78625752053213	2.88300885055906	13	607	293	2388	2388	1100	56	1961	24354	TP53 HCT-116 (colon carcinoma) TP53	HCT-116 (colon carcinoma)	BTO:0001109	TP53	Nutlin	GTRD	EXP037747_HCT-116--colon-carcinoma-_TP53_MACS_TP53_MA0106.3.damo.pwm.bed	8401
1	323	CEBPB	2.78028727093095	1.62164191042809	50	608	1008	1041	1041	886	385	1924	24025	CEBPB A549 (lung carcinoma) CEBPB	A549 (lung carcinoma)	BTO:0000018	CEBPB		ENCODE	ENCSR000BUB_A549_CEBPB_MACS_CEBPB_MA0466.2.damo.pwm.bed	41194
1	714	CTCF	2.78025549070461	1.49725896706621	70	609	1257	505	1257	790	585	1904	23825	CTCF pancreas CTCF	pancreas	BTO:0000988	CTCF		GTRD	EXP039864_pancreas_CTCF_MACS_CTCF_MA0139.1.damo.pwm.bed	38583
1	1617	FOXA1	2.77850160823553	1.81846857490709	34	610	772	1545	1545	976	233	1940	24177	FOXA1 LNCaP (prostate carcinoma) FOXA1	LNCaP (prostate carcinoma)	BTO:0001321	FOXA1	Treatment: treated with 10nM R1881 for 4 hours	GTRD	EXP049579_LNCaP--prostate-carcinoma-_FOXA1_MACS_FOXA1_MA0148.4.damo.pwm.bed	82838
1	1500	FOSL2	2.77646175313762	1.64793820481369	47	611	980	1132	1132	908	356	1927	24054	FOSL2 A549 (lung carcinoma) FOSL2	A549 (lung carcinoma)	BTO:0000018	FOSL2	1 h with 0.02% Ethanol (Myers)	ENCODE	ENCSR000BQO_A549_FOSL2_MACS_FOSL2_MA0478.1.damo.pwm.bed	31861
1	1627	FOXA1	2.7686658486341	1.87464551738736	31	612	727	1645	1645	995	206	1943	24204	FOXA1 LNCaP (prostate carcinoma) FOXA1	LNCaP (prostate carcinoma)	BTO:0001321	FOXA1	Treatment: 2 mM DSG for 25 mins	GTRD	EXP053227_LNCaP--prostate-carcinoma-_FOXA1_MACS_FOXA1_MA0148.4.damo.pwm.bed	56740
1	3239	TP53	2.76667322659423	12.3860700429962	4	613	11	2940	2940	1190	4	1970	24406	TP53 bc3 TP53	bc3	NA	TP53	nut	Array Express	ERP014035_tp53_bc3-nut_MACS_TP53_MA0106.3.damo.pwm.bed	462
1	3244	TP53	2.76667322659423	12.3860700429962	4	613	11	2940	2940	1190	4	1970	24406	TP53 MCF7 (Invasive ductal breast carcinoma) TP53	MCF7 (Invasive ductal breast carcinoma)	BTO:0000093	TP53	irradiation 0h	GTRD	EXP036824_MCF7--Invasive-ductal-breast-carcinoma-_TP53_MACS_TP53_MA0106.3.damo.pwm.bed	566
1	660	CTCF	2.76081991554325	1.4651673732641	77	615	1341	380	1341	779	658	1897	23752	CTCF gastroesophageal sphincter CTCF	gastroesophageal sphincter	NULL	CTCF		GTRD	EXP039474_gastroesophageal-sphincter_CTCF_MACS_CTCF_MA0139.1.damo.pwm.bed	32353
1	546	CTCF	2.7468116266007	1.40159464819655	97	616	1547	168	1547	777	868	1877	23542	CTCF lymphoblastoid cells CTCF	lymphoblastoid cells	NULL	CTCF	NULL	GTRD	EXP000779_lymphoblastoid-cells_CTCF_MACS_CTCF_MA0139.1.damo.pwm.bed	58835
1	1336	ESR1	2.74680748711811	2.71697015336316	14	617	340	2338	2338	1100	64	1960	24346	ESR1 MCF7L-P(immortalized breast epithelial cell line) ESR1	MCF7L-P(immortalized breast epithelial cell line)	NULL	ESR1	Treatment: untreated;	GTRD	EXP057857_MCF7L-P-immortalized-breast-epithelial-cell-line-_ESR1_MACS_ESR1_MA0112.3.damo.pwm.bed	6875
1	1354	ESR1	2.74668550696299	2.29331345105118	19	618	481	2125	2125	1070	103	1955	24307	ESR1 vcap ESR1	vcap	BTO:0003215	ESR1	e2 era	GEO	GSE43985_esr1_vcap-e2-era_MACS_ESR1_MA0112.3.damo.pwm.bed	12564
1	2594	NR3C1	2.74193243147266	3.44704913682789	10	619	185	2545	2545	1120	36	1964	24374	NR3C1 mcf7 NR3C1	mcf7	BTO:0000093	NR3C1	dex	GEO	GSE72249_nr3c1_mcf7-dex_MACS_NR3C1_MA0113.3.damo.pwm.bed	7546
1	1401	ESR2	2.73449652050447	1.60410964797946	51	620	1042	1002	1042	888	397	1923	24013	ESR2 MDA-MB-231ERb(triple negative breast cancer) ESR2	MDA-MB-231ERb(triple negative breast cancer)	NULL	ESR2	Treatment: 1 nM estradiol for 3 hr Passage: 20-25	GTRD	EXP048149_MDA-MB-231ERb-triple-negative-breast-cancer-_ESR2_MACS_ESR2_MA0258.2.damo.pwm.bed	24135
1	369	CEBPB	2.72979383175886	1.48943285440635	70	621	1274	505	1274	800	588	1904	23822	CEBPB ls180 CEBPB	ls180	NULL	CEBPB	NA	GEO	GSE31939_cebpb_ls180_MACS_CEBPB_MA0466.2.damo.pwm.bed	92694
1	1260	ESR1	2.72728459799213	2.83194315669314	13	622	307	2388	2388	1110	57	1961	24353	ESR1 MCF7 (Invasive ductal breast carcinoma) ESR1	MCF7 (Invasive ductal breast carcinoma)	BTO:0000093	ESR1	ICI for 3h	GTRD	EXP040894_MCF7--Invasive-ductal-breast-carcinoma-_ESR1_MACS_ESR1_MA0112.3.damo.pwm.bed	5952
1	2466	NFIC	2.72728459799213	2.83194315669314	13	622	307	2388	2388	1110	57	1961	24353	NFIC HepG2 (hepatoblastoma) NFIC	HepG2 (hepatoblastoma)	BTO:0000599	NFIC	NA	GTRD	EXP040843_HepG2--hepatoblastoma-_NFIC_MACS_NFIC_MA0161.2.damo.pwm.bed	5681
1	859	CTCF	2.72615403920421	1.49339814576927	69	624	1263	532	1263	806	578	1905	23832	CTCF HNEK (epidermal keratinocytes) CTCF	HNEK (epidermal keratinocytes)	NULL	CTCF	Treatment: None;	GTRD	EXP054030_HNEK--epidermal-keratinocytes-_CTCF_MACS_CTCF_MA0139.1.damo.pwm.bed	48233
1	1302	ESR1	2.72470434962874	1.57222862886324	55	625	1103	874	1103	867	437	1919	23973	ESR1 MCF7 (Invasive ductal breast carcinoma) ESR1	MCF7 (Invasive ductal breast carcinoma)	BTO:0000093	ESR1	E2	GTRD	EXP048587_MCF7--Invasive-ductal-breast-carcinoma-_ESR1_MACS_ESR1_MA0112.3.damo.pwm.bed	14604
1	1493	FOS	2.72129970841383	1.47941177443064	72	626	1302	467	1302	798	609	1902	23801	FOS MCF10A-ER-Src FOS	MCF10A-ER-Src	NULL	FOS	Genotype: transformed	GTRD	EXP048568_MCF10A-ER-Src_FOS_MACS_FOS_MA0476.1.damo.pwm.bed	95991
1	3275	TP53	2.71996541653439	3.17522222954424	11	627	225	2502	2502	1120	43	1963	24367	TP53 UO31 TP53	UO31	BTO:0004234	TP53	Treatment: 4GY for 2hrs;	GTRD	EXP051015_UO31_TP53_MACS_TP53_MA0106.3.damo.pwm.bed	3050
1	653	CTCF	2.7131266252009	1.48684186977671	70	628	1278	505	1278	804	589	1904	23821	CTCF esophagus squamous epithelium CTCF	esophagus squamous epithelium	NULL	CTCF		GTRD	EXP039454_esophagus-squamous-epithelium_CTCF_MACS_CTCF_MA0139.1.damo.pwm.bed	39064
1	1384	ESR1	2.70704733161996	2.04536730687458	24	629	603	1925	1925	1050	146	1950	24264	ESR1 t47d ESR1	t47d	BTO:0001248	ESR1	r5020	GEO	GSE68355_ESR1_t47d-r5020_MACS_ESR1_MA0112.3.damo.pwm.bed	15334
1	2255	MEF2B	2.70687021154462	2.48489431465307	16	630	393	2239	2239	1090	80	1958	24330	MEF2B HEK293-A MEF2B	HEK293-A	NULL	MEF2B	Genotype: wildtype MEF2B-V5;	GTRD	EXP055127_HEK293-A_MEF2B_MACS_MEF2B_MA0660.1.damo.pwm.bed	6120
1	194	AR	2.70336979142991	2.12130345126462	22	631	548	2001	2001	1060	129	1952	24281	AR mdamb453 AR	mdamb453	BTO:0001908	AR	r1881 sipias1	GEO	GSE70161_AR_mdamb453-r1881-sipias1_MACS_AR_MA0007.3.damo.pwm.bed	27179
1	3251	TP53	2.69831381222192	4.13453059544385	8	632	119	2666	2666	1140	24	1966	24386	TP53 MCF7 (Invasive ductal breast carcinoma) TP53	MCF7 (Invasive ductal breast carcinoma)	BTO:0000093	TP53	400 ng/mL neocarzinostatin for 3 h	GTRD	EXP036872_MCF7--Invasive-ductal-breast-carcinoma-_TP53_MACS_TP53_MA0106.3.damo.pwm.bed	2402
1	2172	KLF4	2.69404355541939	1.51262700890546	64	633	1213	627	1213	824	529	1910	23881	KLF4 bj KLF4	bj	NULL	KLF4	induced	GEO	GSE36570_klf4_bj-induced_MACS_KLF4_MA0039.3.damo.pwm.bed	42277
1	848	CTCF	2.68791196909218	1.45096497339607	78	634	1390	361	1390	795	673	1896	23737	CTCF T47D (invasive ductal carcinoma) CTCF	T47D (invasive ductal carcinoma)	BTO:0001248	CTCF	Treatment: triploide. no stress Source: T47D whole cell	GTRD	EXP053049_T47D--invasive-ductal-carcinoma-_CTCF_MACS_CTCF_MA0139.1.damo.pwm.bed	34971
1	640	CTCF	2.68476390455942	1.61921683185036	48	635	1010	1101	1101	915	370	1926	24040	CTCF lower leg skin CTCF	lower leg skin	NULL	CTCF		GTRD	EXP039328_lower-leg-skin_CTCF_MACS_CTCF_MA0139.1.damo.pwm.bed	15213
1	3158	TEAD1	2.67374115338533	1.66578349659075	43	636	948	1252	1252	945	322	1931	24088	TEAD1 hucct1 TEAD1	hucct1	BTO:0003911	TEAD1	NA	GEO	GSE68296_tead1_hucct1_MACS_TEAD1_MA0090.2.damo.pwm.bed	36566
1	529	CTCF	2.6725016763748	1.44875134505196	78	637	1399	361	1399	799	674	1896	23736	CTCF hepatocytes CTCF	hepatocytes	NULL	CTCF	NA	Array Express	ERP000395_ctcf_hepatocytes_MACS_CTCF_MA0139.1.damo.pwm.bed	50690
1	2504	NR2F1	2.66968525614235	2.78308555583723	13	638	320	2388	2388	1120	58	1961	24352	NR2F1 H9-derived neural crest cells NR2F1	H9-derived neural crest cells	NULL	NR2F1	NA	GTRD	EXP030994_H9-derived-neural-crest-cells_NR2F1_MACS_NR2F1_MA0017.2.damo.pwm.bed	3183
1	2943	SOX2	2.66769209961961	3.35375676214606	10	639	201	2545	2545	1130	37	1964	24373	SOX2 HUES64 (embryonic stem cells) SOX2	HUES64 (embryonic stem cells)	NULL	SOX2		GTRD	EXP036753_HUES64--embryonic-stem-cells-_SOX2_MACS_SOX2_MA0143.4.damo.pwm.bed	5152
1	193	AR	2.6633627678721	2.2495206089549	19	640	498	2125	2125	1090	105	1955	24305	AR mdamb453 AR	mdamb453	BTO:0001908	AR	r1881 sictr	GEO	GSE70161_AR_mdamb453-r1881-sictr_MACS_AR_MA0007.3.damo.pwm.bed	21354
1	847	CTCF	2.65715648028298	1.44654427637649	78	641	1404	361	1404	802	675	1896	23735	CTCF T47D (invasive ductal carcinoma) CTCF	T47D (invasive ductal carcinoma)	BTO:0001248	CTCF	Treatment: no stress Source: T47D whole cell	GTRD	EXP053048_T47D--invasive-ductal-carcinoma-_CTCF_MACS_CTCF_MA0139.1.damo.pwm.bed	31395
1	871	CTCF	2.65411426966293	1.43911596403145	80	642	1435	319	1435	799	696	1894	23714	CTCF osteoblasts CTCF	osteoblasts	NULL	CTCF	Treatment: None;	GTRD	EXP054042_osteoblasts_CTCF_MACS_CTCF_MA0139.1.damo.pwm.bed	56480
1	3301	TP53	2.65292770980579	3.10293794851771	11	643	236	2502	2502	1130	44	1963	24366	TP53 gm00011 TP53	gm00011	NULL	TP53	NA	GEO	GSE55727_tp53_gm00011_MACS_TP53_MA0106.3.damo.pwm.bed	4818
1	1938	GRHL2	2.6506468593066	1.52706998730782	60	644	1179	723	1179	849	491	1914	23919	GRHL2 MCF7 TamR (invasive ductal breast carcinoma Tamoxifen resistant) GRHL2	MCF7 TamR (invasive ductal breast carcinoma Tamoxifen resistant)	NULL	GRHL2	Treatment: 45 min ethanol	GTRD	EXP048443_MCF7-TamR--invasive-ductal-breast-carcinoma-Tamoxifen-resistant-_GRHL2_MACS_GRHL2_MA1105.2.damo.pwm.bed	40526
1	2627	OSR2	2.64773284068113	1.5577076215458	55	645	1122	874	1122	880	441	1919	23969	OSR2 HEK293 (embryonic kidney) OSR2	HEK293 (embryonic kidney)	NULL	OSR2	NA	GTRD	EXP035913_HEK293--embryonic-kidney-_OSR2_MACS_OSR2_MA1646.1.damo.pwm.bed	24856
1	464	CTCF	2.64721744538733	1.47656533292391	70	646	1312	505	1312	821	593	1904	23817	CTCF CTCF	NA	NA	CTCF	NA	NA	ENCSR000DPY_fibroblast_of_the_aortic_adventitia_CTCF_MACS_CTCF_MA0139.1.damo.pwm.bed	40530
1	554	CTCF	2.64563191760865	1.45218169511123	76	647	1381	395	1381	808	655	1898	23755	CTCF FB8470 (fibroblasts) CTCF	FB8470 (fibroblasts)	NULL	CTCF	NULL	GTRD	EXP001023_FB8470--fibroblasts-_CTCF_MACS_CTCF_MA0139.1.damo.pwm.bed	45900
1	3219	TFAP2C	2.64462299487482	1.29998181336784	152	648	1998	19	1998	888	1472	1822	22938	TFAP2C a375 TFAP2C	a375	BTO:0002806	TFAP2C	dmso	GEO	GSE41234_tfap2c_a375-dmso_MACS_TFAP2C_MA0524.2.damo.pwm.bed	65830
1	547	CTCF	2.62827050235993	1.35354764598588	113	649	1746	87	1746	827	1048	1861	23362	CTCF lymphoblastoid cells CTCF	lymphoblastoid cells	NULL	CTCF	NULL	GTRD	EXP000780_lymphoblastoid-cells_CTCF_MACS_CTCF_MA0139.1.damo.pwm.bed	66982
1	1385	ESR1	2.62761473334348	3.60161064198991	9	650	164	2600	2600	1140	31	1965	24379	ESR1 t47d ESR1	t47d	BTO:0001248	ESR1	NA	GEO	GSE68355_ESR1_t47d_MACS_ESR1_MA0112.3.damo.pwm.bed	3626
1	2567	NR3C1	2.62761473334348	3.60161064198991	9	650	164	2600	2600	1140	31	1965	24379	NR3C1 MCF10A (breast epithelial cells) NR3C1	MCF10A (breast epithelial cells)	BTO:0001939	NR3C1	Treatment: EGF + DEX 20 min;	GTRD	EXP047631_MCF10A--breast-epithelial-cells-_NR3C1_MACS_NR3C1_MA0113.3.damo.pwm.bed	3299
1	2910	RXRA	2.62660850417454	1.75856661142185	35	652	827	1511	1511	997	248	1939	24162	RXRA JMSU-1 (Bladder carcinoma) RXRA	JMSU-1 (Bladder carcinoma)	NULL	RXRA	genotype: RXRA WT	GTRD	EXP040815_JMSU-1--Bladder-carcinoma-_RXRA_MACS_RXRA_MA0512.2.damo.pwm.bed	10380
1	200	AR	2.61341634255874	2.73585598501813	13	653	332	2388	2388	1120	59	1961	24351	AR mdamb45 AR	mdamb45	NA	AR	dht	GEO	GSE74069_AR_mdamb45-dht_MACS_AR_MA0007.3.damo.pwm.bed	15412
1	881	CTCF	2.60454727117044	1.50272869442763	63	654	1244	650	1244	849	524	1911	23886	CTCF GM18526 (B ‚Äì cells Lymphoblastoid Cell Lines) CTCF	GM18526 (B ‚Äì cells Lymphoblastoid Cell Lines)	NULL	CTCF		GTRD	EXP054525_GM18526--B-‚Äì-cells-Lymphoblastoid-Cell-Lines-_CTCF_MACS_CTCF_MA0139.1.damo.pwm.bed	42615
1	1773	GABPA	2.60024485525846	1.3383937589585	120	655	1810	66	1810	844	1126	1854	23284	GABPA vcap GABPA	vcap	BTO:0003215	GABPA	etoh	GEO	GSE49091_gabpa_vcap-etoh_MACS_GABPA_MA0062.2.damo.pwm.bed	38453
1	577	CTCF	2.59703578561519	1.51760647745064	60	656	1202	723	1202	860	494	1914	23916	CTCF HCT-116 (colon carcinoma) CTCF	HCT-116 (colon carcinoma)	BTO:0001109	CTCF	DNMT1KO	GTRD	EXP032759_HCT-116--colon-carcinoma-_CTCF_MACS_CTCF_MA0139.1.damo.pwm.bed	39216
1	1556	FOXA1	2.5943505671616	2.07284090354305	22	657	573	2001	2001	1080	132	1952	24278	FOXA1 HUES64 (embryonic stem cells) FOXA1	HUES64 (embryonic stem cells)	NULL	FOXA1		GTRD	EXP036787_HUES64--embryonic-stem-cells-_FOXA1_MACS_FOXA1_MA0148.4.damo.pwm.bed	18406
1	1649	FOXA1	2.59154940884918	1.5405813478663	56	658	1155	839	1155	884	454	1918	23956	FOXA1 lncap FOXA1	lncap	BTO:0001321	FOXA1	shctr r1881	GEO	GSE37345_foxa1_lncap-shctr-r1881_MACS_FOXA1_MA0148.3.damo.pwm.bed	95758
1	1031	EGR2	2.58645641432472	1.3217783748376	130	659	1883	38	1883	860	1236	1844	23174	EGR2 HEK293 (embryonic kidney) EGR2	HEK293 (embryonic kidney)	NULL	EGR2	NA	GTRD	EXP035947_HEK293--embryonic-kidney-_EGR2_MACS_EGR2_MA0472.2.damo.pwm.bed	69670
1	157	AR	2.57956518221864	6.88370863502073	5	660	36	2862	2862	1190	9	1969	24401	AR pc3 AR	pc3	NULL	AR	NA	GEO	GSE54110_AR_pc3_MACS_AR_MA0007.3.damo.pwm.bed	1553
1	1699	FOXA1	2.57509831049504	1.43820069604704	77	661	1441	380	1441	827	670	1897	23740	FOXA1 lncap FOXA1	lncap	BTO:0001321	FOXA1	dmso	GEO	GSE83860_foxa1_lncap-dmso_MACS_FOXA1_MA0148.3.damo.pwm.bed	178198
1	2536	NR3C1	2.57262023872252	2.25967440213561	18	662	491	2161	2161	1100	99	1956	24311	NR3C1 A549 (lung carcinoma) NR3C1	A549 (lung carcinoma)	BTO:0000018	NR3C1	etoh	GTRD	EXP036230_A549--lung-carcinoma-_NR3C1_MACS_NR3C1_MA0113.3.damo.pwm.bed	11080
1	1578	FOXA1	2.57251037345386	2.48413423895293	15	663	394	2294	2294	1120	75	1959	24335	FOXA1 liver FOXA1	liver	BTO:0000759	FOXA1		GTRD	EXP039777_liver_FOXA1_MACS_FOXA1_MA0148.4.damo.pwm.bed	13900
1	73	AR	2.57155710417359	1.9905131601827	24	664	635	1925	1925	1070	150	1950	24260	AR LNCaP-abl (Prostate carcinoma) AR	LNCaP-abl (Prostate carcinoma)	NULL	AR	Treatment: vehicle (DMSO) of 5 uM for 4-5 days Passages: 61-64 Phenotype: AR-positive. EZH2 inhibitor -sensitive	GTRD	EXP048900_LNCaP-abl--Prostate-carcinoma-_AR_MACS_AR_MA0007.3.damo.pwm.bed	18604
1	1446	ETV6	2.56973848402574	1.65219470148666	42	665	965	1274	1274	968	317	1932	24093	ETV6 GM12878 (female B-cells lymphoblastoid cell line) ETV6	GM12878 (female B-cells lymphoblastoid cell line)	NULL	ETV6		GTRD	EXP038554_GM12878--female-B-cells-_ETV6_MACS_ETV6_MA0645.1.damo.pwm.bed	15761
1	579	CTCF	2.56870930343512	1.4773762011277	67	666	1311	568	1311	848	567	1907	23843	CTCF HCT-116 (colon carcinoma) CTCF	HCT-116 (colon carcinoma)	BTO:0001109	CTCF	No special treatment	GTRD	EXP032761_HCT-116--colon-carcinoma-_CTCF_MACS_CTCF_MA0139.1.damo.pwm.bed	54018
1	1388	ESR1	2.56848963889342	5.31201984937225	6	667	61	2802	2802	1180	14	1968	24396	ESR1 mcf7 ESR1	mcf7	BTO:0000093	ESR1	pg	GEO	GSE68356_ESR1_mcf7-pg_MACS_ESR1_MA0112.3.damo.pwm.bed	2532
1	350	CEBPB	2.56810508634201	1.61203827819718	46	668	1026	1161	1161	952	356	1928	24054	CEBPB A549 (lung carcinoma) CEBPB	A549 (lung carcinoma)	BTO:0000018	CEBPB	100nM dexamethasone (CHEBI:41879) for 6 hour	GTRD	EXP040190_A549--lung-carcinoma-_CEBPB_MACS_CEBPB_MA0466.2.damo.pwm.bed	36053
1	3273	TP53	2.56690456027909	2.32150335928758	17	669	464	2204	2204	1110	91	1957	24319	TP53 IMR90 (lung fibroblasts) TP53	IMR90 (lung fibroblasts)	NULL	TP53	Treatment: etoposide (100uM. 6hrs) Source: IMR90 fetal lung fibroblasts Passage: #30-35	GTRD	EXP048593_IMR90--lung-fibroblasts-_TP53_MACS_TP53_MA0106.3.damo.pwm.bed	4613
1	1742	FOXO1	2.56175753108964	1.51136108468315	60	670	1217	723	1217	870	496	1914	23914	FOXO1 hesc FOXO1	hesc	NA	FOXO1	NA	GEO	GSE69542_foxo1_hesc_MACS_FOXO1_MA0480.1.damo.pwm.bed	58899
1	1944	GRHL2	2.55626370393582	1.57587312485994	50	671	1096	1041	1096	936	396	1924	24014	GRHL2 ovca429 GRHL2	ovca429	BTO:0002564	GRHL2	NA	GEO	GSE71018_grhl2_ovca429_MACS_GRHL2_MA1105.1.damo.pwm.bed	28582
1	2133	JUNB	2.55626370393582	1.57587312485994	50	671	1096	1041	1096	936	396	1924	24014	JUNB MCF10A-ER-Src JUNB	MCF10A-ER-Src	NULL	JUNB	Genotype: transformed	GTRD	EXP048570_MCF10A-ER-Src_JUNB_MACS_JUNB_MA0490.2.damo.pwm.bed	61309
1	1049	ELF1	2.55217286847602	1.40053051944376	88	673	1552	239	1552	821	787	1886	23623	ELF1 MCF7 (Invasive ductal breast carcinoma) ELF1	MCF7 (Invasive ductal breast carcinoma)	BTO:0000093	ELF1		GTRD	EXP040154_MCF7--Invasive-ductal-breast-carcinoma-_ELF1_MACS_ELF1_MA0473.3.damo.pwm.bed	13690
1	1403	ESR2	2.54932734242262	3.4889238011497	9	674	180	2600	2600	1150	32	1965	24378	ESR2 mcf7c412 ESR2	mcf7c412	NULL	ESR2	e2	GEO	GSE48096_esr2_mcf7c412-e2_MACS_ESR2_MA0258.2.damo.pwm.bed	1581
1	1428	ETS1	2.54388557194861	1.48259564717066	65	675	1296	607	1296	859	548	1909	23862	ETS1 HUVEC-C (HUVEC. umbilical vein endothelial cells) ETS1	HUVEC-C (HUVEC. umbilical vein endothelial cells)	BTO:0001949	ETS1	Treatment: agent VEGF. timepoint 0 Passage: P3-6	GTRD	EXP048197_HUVEC-C--HUVEC--umbilical-vein-endothelial-cells-_ETS1_MACS_ETS1_MA0098.3.damo.pwm.bed	12978
[truncated: 2,765 more rows]

## Sheet: Fig4g
userSet	dbSet	collection	pValueLog	oddsRatio	support	rnkPV	rnkOR	rnkSup	maxRnk	meanRnk	b	c	d	description	cellType	tissue	antibody	treatment	dataSource	filename	size
[truncated: 3,440 more rows]
