# Supplementary material for: Subtype and cell type specific expression of lncRNAs provide insight into breast cancer
Source: Commun Biol. 2022 Aug 18;5:834. doi: 10.1038/s42003-022-03559-7 (PMC9388662; doi:10.1038/s42003-022-03559-7)
Supplement: Supplementary file 9 — Supplementary Data 7 [file 42003_2022_3559_MOESM9_ESM.xlsx]

## Sheet: Sheet1
Supplementary Data 7
1. Enrichment of ChromHMM regions at CpGs inversly correlated with lncRNAexpression on the same chromosome
2. Mean ATAC-seq signal at CpGs negatively correlated with lncRNAs highly expressed in ER positive tumors
2: Mean ATAC-seq signal at CpGs negatively correlated with lncRNAs highly expressed in ER negative tumors
3. Enrichment in transcription factor binding sites (TFBS) at CpGs in cis inverse correlation with lncRNA expression
4. lncRNA promoter regions in ChiA-PET PolII loops. The opposite foot of interacting loops overlap with ChromHMM enhancer regions and ESR1, GATA3, or FOXA1 binding
5. Gene expression and DNA methylation levels at a CpG (cg00211115) in OSLO2
6. and TCGA
7. Intersection of lncRNAs (in one foot) and mRNAs (in other foot) in ChiA-PET Pol2 data from the Mcf-7 cell line

## Sheet: Fig5a
Region	pvalue	FoldEnrichment	subtype	adj.pvalue
5_EhAct	0	3.04259984211855	LumB	0
5_EhAct	1.52775268844662e-203	2.85791391619611	LumA	1.24766469556474e-201
5_EhAct	1.58234565670302e-289	2.58337971407075	Her2.1	1.10764195969211e-287
5_EhAct	3.76862108600082e-236	2.54297325940986	Basal	3.077707220234e-234
5_EhAct	5.08022822841262e-256	2.44425022476155	Normal	4.14885305320364e-254
6_EhGen	8.14606343773484e-33	2.30328231275378	Normal	7.53126619715108e-32
4_TxFlk	2.09717498432359e-13	2.23778248117664	LumB	1.01744132902828e-12
6_EhGen	3.28466787362653e-26	2.21846941788409	Her2.1	2.40221978817463e-25
5_EhAct	4.38570348580191e-158	2.19076769525949	Claudin	3.58165784673823e-156
6_EhGen	8.33424440578413e-30	2.13789019491775	LumB	6.48219009338766e-29

## Sheet: Fig5b-c
sample	ERpos_CpGs_ATAC_mean	ERneg_CpGs_ATAC_mean	ER_status
TCGA.3C.AALJ.01A.31R.A41B.07	2.08498780903825	1.15284871303807	Positive
TCGA.4H.AAAK.01A.12R.A41B.07	2.25198504165257	1.02335271992407	Positive
TCGA.A2.A0CX.01A.21R.A00Z.07	2.04556674098891	0.897257871697138	Positive
TCGA.A2.A0ES.01A.11R.A115.07	2.13642034175782	1.42399653267557	Positive
TCGA.A2.A0ET.01A.31R.A034.07	1.67967141763603	2.05759630491657	Positive
TCGA.A2.A0EV.01A.11R.A034.07	1.58912552381504	2.01399655276578	Positive
TCGA.A2.A0EW.01A.21R.A115.07	2.25335250229415	1.28441115874838	Positive
TCGA.A2.A0EX.01A.21R.A034.07	2.239832502973	1.06085214362119	Positive
TCGA.A2.A0EY.01A.11R.A034.07	2.11748992667637	0.900103042214129	Positive
TCGA.A2.A0SV.01A.11R.A084.07	2.0966970806887	1.1221575993519	Positive
TCGA.A2.A0SW.01A.11R.A084.07	2.13533158412535	1.04997379712451	Positive
TCGA.A2.A0SX.01A.12R.A084.07	1.46567613537203	2.07503997433895	Negative
TCGA.A2.A0T4.01A.31R.A084.07	2.1291633458892	1.45885703541967	Positive
TCGA.A2.A0T5.01A.21R.A084.07	2.2706796808296	0.95251714875987	Positive
TCGA.A2.A0T6.01A.11R.A084.07	1.56432535118466	1.94520195741329	Positive
TCGA.A2.A0T7.01A.21R.A084.07	2.17758446396547	1.01451944248733	Positive
TCGA.A2.A0YC.01A.11R.A109.07	2.38157028226631	1.0003697895476	Positive
TCGA.A2.A0YD.01A.11R.A109.07	2.28785704504726	1.12198219386172	Positive
TCGA.A2.A0YF.01A.21R.A109.07	2.22739339305976	1.32920946051597	Positive
TCGA.A2.A0YG.01A.21R.A109.07	2.13905031371565	1.57201643093392	Positive
TCGA.A2.A0YH.01A.11R.A109.07	2.15440336819468	1.30435698462661	Positive
TCGA.A2.A0YJ.01A.11R.A109.07	1.26595868490337	1.95541541038636	Positive
TCGA.A2.A0YK.01A.22R.A109.07	1.96274956433511	1.79719604158725	Positive
TCGA.A2.A0YL.01A.21R.A109.07	1.98721431906018	1.75530069256247	Positive
TCGA.A2.A0YT.01A.11R.A109.07	2.0383751732947	1.52819465225327	Positive
TCGA.A2.A4RX.01A.11R.A266.07	1.3386342951953	1.81315320868465	Positive
TCGA.A7.A0CH.01A.21R.A00Z.07	2.33980724552942	0.890679117998607	NA
TCGA.A7.A0D9.01A.31R.A056.07	2.19197983865798	1.07792774877982	Positive
TCGA.A7.A13E.01A.11R.A277.07	1.35866965899789	1.80822108850143	Positive
TCGA.A7.A13F.01A.11R.A12P.07	2.28837678687844	0.889787163463978	Positive
TCGA.A8.A06N.01A.11R.A00Z.07	2.16601583785443	0.922018122895228	Positive
TCGA.A8.A08J.01A.11R.A00Z.07	2.10148068361417	1.19272154136427	Positive
TCGA.A8.A094.01A.11R.A00Z.07	1.89032366661361	1.51216095308094	Positive
TCGA.AO.A03L.01A.41R.A056.07	2.23634254630089	1.3402444402754	Positive
TCGA.AO.A03N.01B.11R.A10J.07	2.1409957852813	1.60017689039741	Positive
TCGA.AO.A0J5.01A.11R.A034.07	1.90621156845415	1.64713826557084	Positive
TCGA.AO.A0J8.01A.21R.A034.07	2.34509293734343	0.979290458519981	Positive
TCGA.AO.A0JB.01A.11R.A32Y.07	2.15502426666423	1.30737639120031	Positive
TCGA.AO.A0JG.01A.31R.A084.07	2.19846093184844	1.27778452952963	Positive
TCGA.AO.A0JM.01A.21R.A056.07	2.16403172256058	1.06656718117152	Positive
TCGA.AO.A124.01A.11R.A10J.07	1.29167812651422	2.10399028821323	Negative
TCGA.AO.A12D.01A.11R.A115.07	1.62738909506231	1.84790921258309	Negative
TCGA.AO.A12F.01A.11R.A115.07	1.31973943726698	1.80568833699869	Negative
TCGA.AQ.A04L.01B.21R.A10J.07	2.06566191602398	1.15647469239498	Positive
TCGA.AR.A0TP.01A.11R.A084.07	1.22817539223588	1.84189766536823	Positive
TCGA.AR.A0TV.01A.21R.A084.07	2.18761079166736	1.05724980927229	Positive
TCGA.AR.A0U0.01A.11R.A109.07	1.28631522379654	1.82283579879742	Negative
TCGA.AR.A0U4.01A.11R.A109.07	1.48318439480452	2.01127850285541	Negative
TCGA.BH.A0B1.01A.12R.A056.07	2.00473660863818	1.28903851072148	Positive
TCGA.BH.A0B5.01A.11R.A12P.07	2.2585572601093	1.35546238470827	Positive
TCGA.BH.A0BA.01A.11R.A056.07	1.90601264335628	1.62651678035964	Positive
TCGA.BH.A0BZ.01A.31R.A12P.07	2.17554102151833	1.40918560298212	Positive
TCGA.BH.A0C1.01B.11R.A12D.07	1.78938992169993	1.85526247019079	Positive
TCGA.BH.A0DL.01A.11R.A115.07	1.56555609658841	1.92512635228664	Positive
TCGA.BH.A0DP.01A.21R.A056.07	2.1437834410619	1.55716878767574	Positive
TCGA.BH.A0DV.01A.21R.A12P.07	2.26848046487826	1.2177481397816	Positive
TCGA.BH.A0E0.01A.11R.A056.07	1.45886051019296	1.65815902722311	Negative
TCGA.BH.A0EE.01A.11R.A034.07	1.80599673676905	1.1573136431216	Negative
TCGA.BH.A0HP.01A.12R.A084.07	1.92224749665527	1.81606072485843	Positive
TCGA.BH.A1EV.01A.11R.A137.07	2.17123125857124	0.779403831600629	Positive
TCGA.C8.A12K.01A.21R.A115.07	1.4955422068755	2.04904752513874	NA
TCGA.C8.A12M.01A.11R.A115.07	2.20338431115291	0.839687696720008	Positive
TCGA.C8.A12O.01A.11R.A115.07	2.28090678724308	1.06503234530396	Positive
TCGA.C8.A12Q.01A.11R.A115.07	2.06476129239369	0.851877900724357	Negative
TCGA.C8.A12T.01A.11R.A115.07	2.2454545925334	0.948704360064872	Positive
TCGA.C8.A12U.01A.11R.A115.07	2.04388822571538	1.10682430730029	Positive
TCGA.C8.A12V.01A.11R.A115.07	1.31188813439124	2.1095402219886	Negative
TCGA.C8.A12Y.01A.11R.A12D.07	2.26404335089034	1.03231670249046	NA
TCGA.C8.A130.01A.31R.A115.07	2.00686230762923	1.01651126124251	Positive
TCGA.C8.A133.01A.32R.A12D.07	2.39625350149933	0.654599809978635	Positive
TCGA.C8.A137.01A.11R.A115.07	2.00915313033464	1.09546954283568	Negative
TCGA.C8.A8HR.01A.11R.A36F.07	1.88923919094247	1.95534425760074	NA
TCGA.D8.A13Z.01A.11R.A115.07	1.7635052888195	1.3248076551515	Negative
TCGA.S3.AA0Z.01A.11R.A41B.07	1.30556351747649	1.77636024973598	Positive

## Sheet: Fig5d
userSet	dbSet	collection	pValueLog	oddsRatio	support	rnkPV	rnkOR	rnkSup	maxRnk	meanRnk	b	c	d	description	cellType	tissue	antibody	treatment	dataSource	filename	size
1	1682	FOXA1	180.454355823916	5.31519115712371	539	1	113	127	127	80.3	1904	13940	261711	FOXA1 ZR-75-1 (invasive ductal carcinoma) FOXA1	ZR-75-1 (invasive ductal carcinoma)	BTO:0003136	FOXA1		GTRD	EXP038764_ZR-75-1--invasive-ductal-carcinoma-_FOXA1_MACS_FOXA1_MA0148.4.damo.pwm.bed	59360
1	1642	FOXA1	177.662725510487	4.75740964447111	590	2	163	97	163	87.3	2333	13889	261282	FOXA1 MCF7 (Invasive ductal breast carcinoma) FOXA1	MCF7 (Invasive ductal breast carcinoma)	BTO:0000093	FOXA1		Array Express	ERP001226_foxa1_mcf7_MACS_FOXA1_MA0148.4.damo.pwm.bed	62934
1	1636	FOXA1	172.86908388917	5.4895261853129	501	3	101	161	161	88.3	1710	13978	261905	FOXA1 MCF7 (Invasive ductal breast carcinoma) FOXA1	MCF7 (Invasive ductal breast carcinoma)	BTO:0000093	FOXA1	E2_TAM	Array Express	ERP000380_foxa1_mcf7-e2-tam_MACS_FOXA1_MA0148.4.damo.pwm.bed	47075
1	1681	FOXA1	167.526046797085	4.48752473872194	590	4	192	97	192	97.7	2472	13889	261143	FOXA1 MCF7 (Invasive ductal breast carcinoma) FOXA1	MCF7 (Invasive ductal breast carcinoma)	BTO:0000093	FOXA1		GTRD	EXP038763_MCF7--Invasive-ductal-breast-carcinoma-_FOXA1_MACS_FOXA1_MA0148.4.damo.pwm.bed	66240
1	1640	FOXA1	165.175179668444	5.50593549198522	477	5	99	191	191	98.3	1621	14002	261994	FOXA1 ZR-75-1 (invasive ductal carcinoma) FOXA1	ZR-75-1 (invasive ductal carcinoma)	BTO:0003136	FOXA1	E2_TAM	Array Express	ERP000380_foxa1_zr751-e2-tam_MACS_FOXA1_MA0148.4.damo.pwm.bed	50437
1	1647	FOXA1	160.638313521677	2.90015177671352	1003	6	478	5	478	163	6596	13476	257019	FOXA1 FOXA1	NA	NA	FOXA1	NA	Array Express	ERP003828_foxa1_zr751_MACS_FOXA1_MA0148.4.damo.pwm.bed	148244
1	1767	FOXA1	148.208360075046	3.34753787432863	742	7	357	42	357	135	4186	13737	259429	FOXA1 MCF7 (Invasive ductal breast carcinoma) FOXA1	MCF7 (Invasive ductal breast carcinoma)	BTO:0000093	FOXA1	SICTR	GEO	GSE40129_foxa1_mcf7-sictr_MACS_FOXA1_MA0148.4.damo.pwm.bed	77862
1	1757	FOXA1	145.094974970371	4.11416040863721	560	8	239	117	239	121	2553	13919	261062	FOXA1 LNCaP (prostate carcinoma) FOXA1	LNCaP (prostate carcinoma)	BTO:0001321	FOXA1	ETOH	GEO	GSE28264_foxa1_lncap-etoh_MACS_FOXA1_MA0148.4.damo.pwm.bed	79220
1	1639	FOXA1	139.647552199317	5.03975504415501	436	9	132	250	250	130	1614	14043	262001	FOXA1 T47D (invasive ductal carcinoma) FOXA1	T47D (invasive ductal carcinoma)	BTO:0001248	FOXA1	E2_TAM	Array Express	ERP000380_foxa1_t47d-e2-tam_MACS_FOXA1_MA0148.4.damo.pwm.bed	40029
1	1795	FOXA1	137.107918453218	6.07036029998759	363	10	73	444	444	176	1112	14116	262503	FOXA1 LNCaP (prostate carcinoma) FOXA1	LNCaP (prostate carcinoma)	BTO:0001321	FOXA1		GEO	GSE64656_foxa1_lncap_MACS_FOXA1_MA0148.4.damo.pwm.bed	72532
1	1683	FOXA1	135.625286687816	4.4718923194793	477	11	193	191	193	132	1993	14002	261622	FOXA1 T47D (invasive ductal carcinoma) FOXA1	T47D (invasive ductal carcinoma)	BTO:0001248	FOXA1		GTRD	EXP038765_T47D--invasive-ductal-carcinoma-_FOXA1_MACS_FOXA1_MA0148.4.damo.pwm.bed	50304
1	1768	FOXA1	135.032985124236	3.07134565606806	764	12	427	36	427	158	4696	13715	258919	FOXA1 MCF7 (Invasive ductal breast carcinoma) FOXA1	MCF7 (Invasive ductal breast carcinoma)	BTO:0000093	FOXA1	SIGATA	GEO	GSE40129_foxa1_mcf7-sigata_MACS_FOXA1_MA0148.4.damo.pwm.bed	105907
1	1646	FOXA1	133.978102083037	3.91908897606302	546	13	254	123	254	130	2610	13933	261005	FOXA1 FOXA1	NA	NA	FOXA1	NA	Array Express	ERP003828_foxa1_mcf7_MACS_FOXA1_MA0148.4.damo.pwm.bed	66695
1	1643	FOXA1	132.360107410176	2.95690766792346	794	14	459	27	459	167	5073	13685	258542	FOXA1 MDA-MB-453 (breast adenocarcinoma) FOXA1	MDA-MB-453 (breast adenocarcinoma)	BTO:0001908	FOXA1		Array Express	ERP001226_foxa1_mdamb453_MACS_FOXA1_MA0148.4.damo.pwm.bed	121163
1	1171	ESR1	131.738259539024	3.37695666887571	649	15	353	71	353	146	3613	13830	260002	ESR1 MCF7 (Invasive ductal breast carcinoma) ESR1	MCF7 (Invasive ductal breast carcinoma)	BTO:0000093	ESR1		Array Express	ERP000783_esr1_mcf7_MACS_ESR1_MA0112.3.damo.pwm.bed	67491
1	1760	FOXA1	129.946708897848	3.38037304865761	639	16	351	73	351	147	3552	13840	260063	FOXA1 LNCaP (prostate carcinoma) FOXA1	LNCaP (prostate carcinoma)	BTO:0001321	FOXA1	SHCTR_R1881	GEO	GSE37345_foxa1_lncap-shctr-r1881_MACS_FOXA1_MA0148.4.damo.pwm.bed	91386
1	1812	FOXA1	124.268912401379	2.67511385446392	881	17	547	16	547	193	6234	13598	257381	FOXA1 LNCaP (prostate carcinoma) FOXA1	LNCaP (prostate carcinoma)	BTO:0001321	FOXA1	DHT	GEO	GSE83860_foxa1_lncap-dht_MACS_FOXA1_MA0148.4.damo.pwm.bed	185046
1	1814	FOXA1	123.766425954221	2.54001805591749	966	18	590	7	590	205	7216	13513	256399	FOXA1 LNCaP (prostate carcinoma) FOXA1	LNCaP (prostate carcinoma)	BTO:0001321	FOXA1	TNFA	GEO	GSE83860_foxa1_lncap-tnfa_MACS_FOXA1_MA0148.4.damo.pwm.bed	221475
1	1755	FOXA1	123.484501127285	3.65439799853619	547	19	299	122	299	147	2802	13932	260813	FOXA1 MCF7 (Invasive ductal breast carcinoma) FOXA1	MCF7 (Invasive ductal breast carcinoma)	BTO:0000093	FOXA1	ETOH	GEO	GSE23852_foxa1_mcf7-etoh_MACS_FOXA1_MA0148.4.damo.pwm.bed	50862
1	1813	FOXA1	121.682261110093	2.71558059694006	839	20	533	18	533	190	5839	13640	257776	FOXA1 LNCaP (prostate carcinoma) FOXA1	LNCaP (prostate carcinoma)	BTO:0001321	FOXA1	DMSO	GEO	GSE83860_foxa1_lncap-dmso_MACS_FOXA1_MA0148.4.damo.pwm.bed	177567
1	1808	FOXA1	119.872351111884	3.62522047028215	536	21	309	131	309	154	2766	13943	260849	FOXA1 ZR-75-1 (invasive ductal carcinoma) FOXA1	ZR-75-1 (invasive ductal carcinoma)	BTO:0003136	FOXA1	E2	GEO	GSE72249_foxa1_zr751-e2_MACS_FOXA1_MA0148.4.damo.pwm.bed	63618
1	1645	FOXA1	118.083780018944	2.79394554071465	774	22	504	32	504	186	5223	13705	258392	FOXA1 FOXA1	NA	NA	FOXA1	NA	Array Express	ERP003828_foxa1_lncap_MACS_FOXA1_MA0148.4.damo.pwm.bed	132324
1	1638	FOXA1	115.836982014977	4.91568652772657	369	23	138	425	425	195	1395	14110	262220	FOXA1 MCF7 (Invasive ductal breast carcinoma) FOXA1	MCF7 (Invasive ductal breast carcinoma)	BTO:0000093	FOXA1	TAMR_E2_TAM	Array Express	ERP000380_foxa1_mcf7tamr-e2-tam_MACS_FOXA1_MA0148.4.damo.pwm.bed	35675
1	1728	FOXA1	114.535977408505	4.44326947030508	404	24	198	304	304	175	1692	14075	261923	FOXA1 LNCaP (prostate carcinoma) FOXA1	LNCaP (prostate carcinoma)	BTO:0001321	FOXA1	Treatment: treated with 10nM R1881 for 4 hours	GTRD	EXP049579_LNCaP--prostate-carcinoma-_FOXA1_MACS_FOXA1_MA0148.4.damo.pwm.bed	82838
1	1781	FOXA1	114.373797453687	3.77807469707536	485	25	279	180	279	161	2396	13994	261219	FOXA1 LNCaP (prostate carcinoma) FOXA1	LNCaP (prostate carcinoma)	BTO:0001321	FOXA1	ETOH24H	GEO	GSE58428_foxa1_lncap-etoh24h_MACS_FOXA1_MA0148.4.damo.pwm.bed	65389
1	1722	FOXA1	112.923814322594	3.02101590995316	651	26	442	69	442	179	4045	13828	259570	FOXA1 LNCaP (prostate carcinoma) FOXA1	LNCaP (prostate carcinoma)	BTO:0001321	FOXA1	Treatment: Cells were harvested in log phase growth Genotype: wildtype	GTRD	EXP048988_LNCaP--prostate-carcinoma-_FOXA1_MACS_FOXA1_MA0148.4.damo.pwm.bed	102672
1	1809	FOXA1	112.63648409457	3.53702855944138	519	27	327	146	327	167	2742	13960	260873	FOXA1 ZR-75-1 (invasive ductal carcinoma) FOXA1	ZR-75-1 (invasive ductal carcinoma)	BTO:0003136	FOXA1		GEO	GSE72249_foxa1_zr751_MACS_FOXA1_MA0148.4.damo.pwm.bed	75734
1	1807	FOXA1	111.182028671365	3.4512441006691	529	28	337	142	337	169	2865	13950	260750	FOXA1 ZR-75-1 (invasive ductal carcinoma) FOXA1	ZR-75-1 (invasive ductal carcinoma)	BTO:0003136	FOXA1	DEX	GEO	GSE72249_foxa1_zr751-dex_MACS_FOXA1_MA0148.4.damo.pwm.bed	72458
1	1797	FOXA1	110.054998721766	2.94982376928899	658	29	462	68	462	186	4187	13821	259428	FOXA1 LNCaP (prostate carcinoma) FOXA1	LNCaP (prostate carcinoma)	BTO:0001321	FOXA1	PHFRPMIFCS	GEO	GSE69043_foxa1_lncap-phfrpmifcs_MACS_FOXA1_MA0148.4.damo.pwm.bed	76958
1	1671	FOXA1	109.573104346923	3.65892529467748	483	30	298	183	298	170	2463	13996	261152	FOXA1 MCF7 (Invasive ductal breast carcinoma) FOXA1	MCF7 (Invasive ductal breast carcinoma)	BTO:0000093	FOXA1	Nonspecific siRNA	GTRD	EXP037434_MCF7--Invasive-ductal-breast-carcinoma-_FOXA1_MACS_FOXA1_MA0148.4.damo.pwm.bed	43842
1	1684	FOXA1	108.499284658502	4.44589570334527	382	31	197	374	374	201	1597	14097	262018	FOXA1 MCF7 TamR (invasive ductal breast carcinoma Tamoxifen resistant) FOXA1	MCF7 TamR (invasive ductal breast carcinoma Tamoxifen resistant)	NULL	FOXA1		GTRD	EXP038766_MCF7-TamR--invasive-ductal-breast-carcinoma-Tamoxifen-resistant-_FOXA1_MACS_FOXA1_MA0148.4.damo.pwm.bed	39508
1	1811	FOXA1	108.225290068255	2.37606305314238	959	32	670	8	670	237	7641	13520	255974	FOXA1 LNCaP (prostate carcinoma) FOXA1	LNCaP (prostate carcinoma)	BTO:0001321	FOXA1	DHT_TNFA	GEO	GSE83860_foxa1_lncap-dht-tnfa_MACS_FOXA1_MA0148.4.damo.pwm.bed	226031
1	1756	FOXA1	107.569679655765	6.39356844554231	272	33	59	836	836	309	787	14207	262828	FOXA1 LNCaP (prostate carcinoma) FOXA1	LNCaP (prostate carcinoma)	BTO:0001321	FOXA1	DHT	GEO	GSE28264_foxa1_lncap-dht_MACS_FOXA1_MA0148.4.damo.pwm.bed	46187
1	1670	FOXA1	107.329288991233	3.97266097335064	428	34	249	267	267	183	2006	14051	261609	FOXA1 MCF7 (Invasive ductal breast carcinoma) FOXA1	MCF7 (Invasive ductal breast carcinoma)	BTO:0000093	FOXA1	No treatment	GTRD	EXP037433_MCF7--Invasive-ductal-breast-carcinoma-_FOXA1_MACS_FOXA1_MA0148.4.damo.pwm.bed	42289
1	1738	FOXA1	106.34337990927	4.29827661094329	388	35	215	353	353	201	1678	14091	261937	FOXA1 LNCaP (prostate carcinoma) FOXA1	LNCaP (prostate carcinoma)	BTO:0001321	FOXA1	Treatment: 2 mM DSG for 25 mins	GTRD	EXP053227_LNCaP--prostate-carcinoma-_FOXA1_MACS_FOXA1_MA0148.4.damo.pwm.bed	56740
1	1686	FOXA1	105.72357688084	3.28268546772368	538	36	370	129	370	178	3063	13941	260552	FOXA1 MCF7 (Invasive ductal breast carcinoma) FOXA1	MCF7 (Invasive ductal breast carcinoma)	BTO:0000093	FOXA1	Veh_90	GTRD	EXP038787_MCF7--Invasive-ductal-breast-carcinoma-_FOXA1_MACS_FOXA1_MA0148.4.damo.pwm.bed	50532
1	1290	ESR1	105.638639090112	3.49790431612097	493	37	332	172	332	180	2630	13986	260985	ESR1 MCF7 (Invasive ductal breast carcinoma) ESR1	MCF7 (Invasive ductal breast carcinoma)	BTO:0000093	ESR1	Tam-Responsive	GTRD	EXP038794_MCF7--Invasive-ductal-breast-carcinoma-_ESR1_MACS_ESR1_MA0112.3.damo.pwm.bed	41609
1	1747	FOXA1	105.194682616937	2.81412427453978	678	38	496	60	496	198	4523	13801	259092	FOXA1 MCF7 (Invasive ductal breast carcinoma) FOXA1	MCF7 (Invasive ductal breast carcinoma)	BTO:0000093	FOXA1	Treatment: hormone-deprived cells treated with 10 nM estrogen for 45 mins;	GTRD	EXP058102_MCF7--Invasive-ductal-breast-carcinoma-_FOXA1_MACS_FOXA1_MA0148.4.damo.pwm.bed	100880
1	1641	FOXA1	103.774626588799	2.54148053760288	802	39	589	24	589	217	5945	13677	257670	FOXA1 LNCaP (prostate carcinoma) FOXA1	LNCaP (prostate carcinoma)	BTO:0001321	FOXA1		Array Express	ERP001226_foxa1_lncap_MACS_FOXA1_MA0148.4.damo.pwm.bed	93742
1	1172	ESR1	103.443686103147	5.68320341143797	288	40	86	750	750	292	938	14191	262677	ESR1 ZR-75-1 (invasive ductal carcinoma) ESR1	ZR-75-1 (invasive ductal carcinoma)	BTO:0003136	ESR1		Array Express	ERP000783_esr1_zr751_MACS_ESR1_MA0112.3.damo.pwm.bed	25666
1	1723	FOXA1	102.963494534083	2.94109704275011	617	41	465	82	465	196	3930	13862	259685	FOXA1 LNCaP (prostate carcinoma) FOXA1	LNCaP (prostate carcinoma)	BTO:0001321	FOXA1	Treatment: Cells were harvested in log phase growth Genotype: HNF4G overexpression	GTRD	EXP048989_LNCaP--prostate-carcinoma-_FOXA1_MACS_FOXA1_MA0148.4.damo.pwm.bed	104307
1	1754	FOXA1	102.938186630491	3.19508543426509	544	42	394	126	394	187	3182	13935	260433	FOXA1 MCF7 (Invasive ductal breast carcinoma) FOXA1	MCF7 (Invasive ductal breast carcinoma)	BTO:0000093	FOXA1	E2	GEO	GSE23852_foxa1_mcf7-e2_MACS_FOXA1_MA0148.4.damo.pwm.bed	60110
1	1659	FOXA1	102.773491662006	2.45420234967569	850	43	625	17	625	228	6533	13629	257082	FOXA1 LNCaP (prostate carcinoma) FOXA1	LNCaP (prostate carcinoma)	BTO:0001321	FOXA1	10 nm DHT	GTRD	EXP033301_LNCaP--prostate-carcinoma-_FOXA1_MACS_FOXA1_MA0148.4.damo.pwm.bed	187434
1	2	AR	102.484248985425	9.53025833388573	197	44	12	1397	1397	484	381	14282	263234	AR MDA-MB-453 (breast adenocarcinoma) AR	MDA-MB-453 (breast adenocarcinoma)	BTO:0001908	AR		Array Express	ERP001226_AR_mdamb453_MACS_AR_MA0007.3.damo.pwm.bed	18097
1	1658	FOXA1	102.212974745732	2.32936148875859	942	45	697	10	697	251	7647	13537	255968	FOXA1 LNCaP (prostate carcinoma) FOXA1	LNCaP (prostate carcinoma)	BTO:0001321	FOXA1	vehicle, control	GTRD	EXP033300_LNCaP--prostate-carcinoma-_FOXA1_MACS_FOXA1_MA0148.4.damo.pwm.bed	209675
1	1745	FOXA1	101.223664598004	3.5369964696173	465	46	328	206	328	193	2450	14014	261165	FOXA1 MCF7 (Invasive ductal breast carcinoma) FOXA1	MCF7 (Invasive ductal breast carcinoma)	BTO:0000093	FOXA1	Treatment: hormone-deprived cells treated with 10 nM estrogen for 45 mins;	GTRD	EXP058100_MCF7--Invasive-ductal-breast-carcinoma-_FOXA1_MACS_FOXA1_MA0148.4.damo.pwm.bed	47742
1	1194	ESR1	98.2385803115223	3.05145528705746	555	47	433	119	433	200	3399	13924	260216	ESR1 MCF7 (Invasive ductal breast carcinoma) ESR1	MCF7 (Invasive ductal breast carcinoma)	BTO:0000093	ESR1		GTRD	EXP032285_MCF7--Invasive-ductal-breast-carcinoma-_ESR1_MACS_ESR1_MA0112.3.damo.pwm.bed	48845
1	1687	FOXA1	98.1712543886266	2.76776560103107	649	48	514	71	514	211	4395	13830	259220	FOXA1 MCF7 (Invasive ductal breast carcinoma) FOXA1	MCF7 (Invasive ductal breast carcinoma)	BTO:0000093	FOXA1	Cocktail_90	GTRD	EXP038788_MCF7--Invasive-ductal-breast-carcinoma-_FOXA1_MACS_FOXA1_MA0148.4.damo.pwm.bed	71083
1	1746	FOXA1	97.6870355715755	3.0047399911835	565	49	445	113	445	202	3515	13914	260100	FOXA1 MCF7 (Invasive ductal breast carcinoma) FOXA1	MCF7 (Invasive ductal breast carcinoma)	BTO:0000093	FOXA1	Treatment: hormone-deprived cells treated with vehicle;	GTRD	EXP058101_MCF7--Invasive-ductal-breast-carcinoma-_FOXA1_MACS_FOXA1_MA0148.4.damo.pwm.bed	68019
1	1802	FOXA1	97.2777438590468	2.92765147258178	586	50	469	100	469	206	3744	13893	259871	FOXA1 MCF7 (Invasive ductal breast carcinoma) FOXA1	MCF7 (Invasive ductal breast carcinoma)	BTO:0000093	FOXA1	E2	GEO	GSE72249_foxa1_mcf7-e2_MACS_FOXA1_MA0148.4.damo.pwm.bed	50531
1	1358	ESR1	97.2520741280791	5.11898600629664	297	51	125	705	705	294	1074	14182	262541	ESR1 MCF7 (Invasive ductal breast carcinoma) ESR1	MCF7 (Invasive ductal breast carcinoma)	BTO:0000093	ESR1	Treatment: 15 mins of 10nM Estradiol and then 10nM Estradiol + 10 nM Dexamethasone for 60 mins Genotype: ER+/PR+	GTRD	EXP049941_MCF7--Invasive-ductal-breast-carcinoma-_ESR1_MACS_ESR1_MA0112.3.damo.pwm.bed	22831
1	1387	ESR1	96.6289300608726	3.10693202864403	531	52	414	139	414	202	3191	13948	260424	ESR1 MCF7 (Invasive ductal breast carcinoma) ESR1	MCF7 (Invasive ductal breast carcinoma)	BTO:0000093	ESR1	SICTR_E2	GEO	GSE40129_esr1_mcf7-sictr-e2_MACS_ESR1_MA0112.3.damo.pwm.bed	45216
1	1744	FOXA1	96.5541349634035	3.32146137678122	482	53	362	185	362	200	2705	13997	260910	FOXA1 MCF7 (Invasive ductal breast carcinoma) FOXA1	MCF7 (Invasive ductal breast carcinoma)	BTO:0000093	FOXA1	Treatment: hormone-deprived cells treated with vehicle;	GTRD	EXP058099_MCF7--Invasive-ductal-breast-carcinoma-_FOXA1_MACS_FOXA1_MA0148.4.damo.pwm.bed	52782
1	1660	FOXA1	95.7056659477247	3.45914887190987	452	54	336	224	336	205	2433	14027	261182	FOXA1 LNCaP (prostate carcinoma) FOXA1	LNCaP (prostate carcinoma)	BTO:0001321	FOXA1		GTRD	EXP035474_LNCaP--prostate-carcinoma-_FOXA1_MACS_FOXA1_MA0148.4.damo.pwm.bed	81709
1	1392	ESR1	94.6136169867907	3.14201802187611	511	55	405	152	405	204	3034	13968	260581	ESR1 MCF7 (Invasive ductal breast carcinoma) ESR1	MCF7 (Invasive ductal breast carcinoma)	BTO:0000093	ESR1		GEO	GSE41561_esr1_mcf7_MACS_ESR1_MA0112.3.damo.pwm.bed	42520
1	1751	FOXA1	93.2329269078473	2.78684227180124	608	56	507	85	507	216	4082	13871	259533	FOXA1 ZR-75-1 (invasive ductal carcinoma) FOXA1	ZR-75-1 (invasive ductal carcinoma)	BTO:0003136	FOXA1	Treatment: hormone-deprived cells treated with 10 nM estrogen for 45 mins;	GTRD	EXP058106_ZR-75-1--invasive-ductal-carcinoma-_FOXA1_MACS_FOXA1_MA0148.4.damo.pwm.bed	82035
1	1761	FOXA1	93.0269567168812	2.92276133554517	561	57	474	116	474	216	3586	13918	260029	FOXA1 LNCaP (prostate carcinoma) FOXA1	LNCaP (prostate carcinoma)	BTO:0001321	FOXA1	SHFOXA1_R1881	GEO	GSE37345_foxa1_lncap-shfoxa1-r1881_MACS_FOXA1_MA0148.4.damo.pwm.bed	74518
1	1289	ESR1	91.8845831646135	5.85113479494111	249	58	83	962	962	368	786	14230	262829	ESR1 ZR-75-1 (invasive ductal carcinoma) ESR1	ZR-75-1 (invasive ductal carcinoma)	BTO:0003136	ESR1	Tam-Responsive	GTRD	EXP038793_ZR-75-1--invasive-ductal-carcinoma-_ESR1_MACS_ESR1_MA0112.3.damo.pwm.bed	22743
1	1177	ESR1	91.5950209998488	4.75409666618312	300	59	164	686	686	303	1168	14179	262447	ESR1 ESR1	NA	NA	ESR1	NA	Array Express	ERP003828_esr1_mcf7_MACS_ESR1_MA0112.3.damo.pwm.bed	24033
1	1806	FOXA1	91.294317239145	5.14755749297871	277	60	123	814	814	332	995	14202	262620	FOXA1 T47D (invasive ductal carcinoma) FOXA1	T47D (invasive ductal carcinoma)	BTO:0001248	FOXA1		GEO	GSE72249_foxa1_t47d_MACS_FOXA1_MA0148.4.damo.pwm.bed	24079
1	1435	ESR1	90.4836393243214	4.91136836647612	287	61	139	753	753	318	1081	14192	262534	ESR1 ZR-75-1 (invasive ductal carcinoma) ESR1	ZR-75-1 (invasive ductal carcinoma)	BTO:0003136	ESR1	E2	GEO	GSE72249_esr1_zr751-e2_MACS_ESR1_MA0112.3.damo.pwm.bed	22135
1	34	AR	90.4217253951995	4.85490247515765	290	62	150	738	738	317	1105	14189	262510	AR LNCaP (prostate carcinoma) AR	LNCaP (prostate carcinoma)	BTO:0001321	AR	Bicalutamide	GTRD	EXP033082_LNCaP--prostate-carcinoma-_AR_MACS_AR_MA0007.3.damo.pwm.bed	42973
1	1282	ESR1	90.4125200130732	2.9702378851755	531	63	456	139	456	219	3336	13948	260279	ESR1 MCF7 (Invasive ductal breast carcinoma) ESR1	MCF7 (Invasive ductal breast carcinoma)	BTO:0000093	ESR1	siNT	GTRD	EXP038770_MCF7--Invasive-ductal-breast-carcinoma-_ESR1_MACS_ESR1_MA0112.3.damo.pwm.bed	45111
1	1733	FOXA1	88.2148781137713	4.46144119880949	308	64	194	655	655	304	1278	14171	262337	FOXA1 LNCaP (prostate carcinoma) FOXA1	LNCaP (prostate carcinoma)	BTO:0001321	FOXA1	siOCT1	GTRD	EXP051010_LNCaP--prostate-carcinoma-_FOXA1_MACS_FOXA1_MA0148.4.damo.pwm.bed	37046
1	1748	FOXA1	88.1074470092398	3.99854518823779	347	65	246	502	502	271	1609	14132	262006	FOXA1 ZR-75-1 (invasive ductal carcinoma) FOXA1	ZR-75-1 (invasive ductal carcinoma)	BTO:0003136	FOXA1	Treatment: hormone-deprived cells treated with 10 nM estrogen for 45 mins;	GTRD	EXP058103_ZR-75-1--invasive-ductal-carcinoma-_FOXA1_MACS_FOXA1_MA0148.4.damo.pwm.bed	36354
1	1163	ESR1	87.674047214972	3.21942730358543	456	66	384	220	384	223	2636	14023	260979	ESR1 MCF7 (Invasive ductal breast carcinoma) ESR1	MCF7 (Invasive ductal breast carcinoma)	BTO:0000093	ESR1	SHCRT_E2	Array Express	ERP000380_esr1_mcf7-shcrt-e2_MACS_ESR1_MA0112.3.damo.pwm.bed	34084
1	1388	ESR1	86.7489853177191	2.69424809441489	598	67	539	90	539	232	4149	13881	259466	ESR1 MCF7 (Invasive ductal breast carcinoma) ESR1	MCF7 (Invasive ductal breast carcinoma)	BTO:0000093	ESR1	SIGATA_E2	GEO	GSE40129_esr1_mcf7-sigata-e2_MACS_ESR1_MA0112.3.damo.pwm.bed	48903
1	1792	FOXA1	86.6438730595989	2.99735217857506	501	68	448	161	448	226	3115	13978	260500	FOXA1 LNCaP-abl (Prostate carcinoma) FOXA1	LNCaP-abl (Prostate carcinoma)	NULL	FOXA1		GEO	GSE63034_foxa1_lncap-abl_MACS_FOXA1_MA0148.4.damo.pwm.bed	67466
1	1661	FOXA1	86.10613383021	2.85126136985418	539	69	490	127	490	229	3527	13940	260088	FOXA1 LNCaP (prostate carcinoma) FOXA1	LNCaP (prostate carcinoma)	BTO:0001321	FOXA1	shCtrl	GTRD	EXP035557_LNCaP--prostate-carcinoma-_FOXA1_MACS_FOXA1_MA0148.4.damo.pwm.bed	67734
1	1283	ESR1	86.0626476309786	3.43517565232546	409	70	341	299	341	237	2212	14070	261403	ESR1 MCF7 (Invasive ductal breast carcinoma) ESR1	MCF7 (Invasive ductal breast carcinoma)	BTO:0000093	ESR1	siFOXA1	GTRD	EXP038771_MCF7--Invasive-ductal-breast-carcinoma-_ESR1_MACS_ESR1_MA0112.3.damo.pwm.bed	29996
1	1958	GATA3	85.1519764044785	2.75875867166115	563	71	518	115	518	235	3810	13916	259805	GATA3 MCF7 (Invasive ductal breast carcinoma) GATA3	MCF7 (Invasive ductal breast carcinoma)	BTO:0000093	GATA3		ENCODE	ENCSR000BST_MCF-7_GATA3_MACS_GATA3_MA0037.3.damo.pwm.bed	64723
1	1750	FOXA1	85.0737698582108	2.9574258308305	502	72	458	160	458	230	3163	13977	260452	FOXA1 ZR-75-1 (invasive ductal carcinoma) FOXA1	ZR-75-1 (invasive ductal carcinoma)	BTO:0003136	FOXA1	Treatment: hormone-deprived cells treated with vehicle;	GTRD	EXP058105_ZR-75-1--invasive-ductal-carcinoma-_FOXA1_MACS_FOXA1_MA0148.4.damo.pwm.bed	62226
1	1804	FOXA1	84.4656508586523	5.63404406367298	236	73	90	1065	1065	409	773	14243	262842	FOXA1 T47D (invasive ductal carcinoma) FOXA1	T47D (invasive ductal carcinoma)	BTO:0001248	FOXA1	DEX	GEO	GSE72249_foxa1_t47d-dex_MACS_FOXA1_MA0148.4.damo.pwm.bed	18760
1	1322	ESR1	84.3066005723836	3.56072077203372	382	74	321	374	374	256	1991	14097	261624	ESR1 MCF7 (Invasive ductal breast carcinoma) ESR1	MCF7 (Invasive ductal breast carcinoma)	BTO:0000093	ESR1	Treatment: vehicle(DMSO 2 hr); Passage: p21;	GTRD	EXP047705_MCF7--Invasive-ductal-breast-carcinoma-_ESR1_MACS_ESR1_MA0112.3.damo.pwm.bed	24114
1	1805	FOXA1	84.2635850898039	5.67384949930013	234	75	88	1073	1073	412	761	14245	262854	FOXA1 T47D (invasive ductal carcinoma) FOXA1	T47D (invasive ductal carcinoma)	BTO:0001248	FOXA1	E2	GEO	GSE72249_foxa1_t47d-e2_MACS_FOXA1_MA0148.4.damo.pwm.bed	17954
1	1742	FOXA1	83.9114952211469	4.17891682120368	314	76	228	631	631	312	1391	14165	262224	FOXA1 primary breast cancer FOXA1	primary breast cancer	NULL	FOXA1	Treatment: 2 mM DSG for 25 mins	GTRD	EXP053239_primary-breast-cancer_FOXA1_MACS_FOXA1_MA0148.4.damo.pwm.bed	22286
1	1325	ESR1	83.8979343594922	3.70061532192229	362	77	291	447	447	272	1814	14117	261801	ESR1 MCF7 (Invasive ductal breast carcinoma) ESR1	MCF7 (Invasive ductal breast carcinoma)	BTO:0000093	ESR1	Treatment: vehicle(DMSO 2 hr); Passage: p22;	GTRD	EXP047708_MCF7--Invasive-ductal-breast-carcinoma-_ESR1_MACS_ESR1_MA0112.3.damo.pwm.bed	22985
1	1316	ESR1	83.0236480140279	3.92130298352776	334	78	253	552	552	294	1578	14145	262037	ESR1 MCF7 (Invasive ductal breast carcinoma) ESR1	MCF7 (Invasive ductal breast carcinoma)	BTO:0000093	ESR1	Treatment: vehicle(DMSO 2 hr); Passage: p19;	GTRD	EXP047699_MCF7--Invasive-ductal-breast-carcinoma-_ESR1_MACS_ESR1_MA0112.3.damo.pwm.bed	20433
1	1431	ESR1	82.8540929460499	5.45603219699319	238	79	104	1048	1048	410	805	14241	262810	ESR1 MCF7 (Invasive ductal breast carcinoma) ESR1	MCF7 (Invasive ductal breast carcinoma)	BTO:0000093	ESR1	E2	GEO	GSE72249_esr1_mcf7-e2_MACS_ESR1_MA0112.3.damo.pwm.bed	14015
1	1421	ESR1	82.8484255436736	2.91764705002776	499	80	475	166	475	240	3186	13980	260429	ESR1 MCF7 (Invasive ductal breast carcinoma) ESR1	MCF7 (Invasive ductal breast carcinoma)	BTO:0000093	ESR1		GEO	GSE68355_ESR1_mcf7_MACS_ESR1_MA0112.3.damo.pwm.bed	34340
1	1286	ESR1	82.4175181987774	2.99640828798986	476	81	449	193	449	241	2957	14003	260658	ESR1 MCF7 (Invasive ductal breast carcinoma) ESR1	MCF7 (Invasive ductal breast carcinoma)	BTO:0000093	ESR1	Cocktail_90	GTRD	EXP038789_MCF7--Invasive-ductal-breast-carcinoma-_ESR1_MACS_ESR1_MA0112.3.damo.pwm.bed	42050
1	1193	ESR1	80.271300082792	2.57385139188589	599	82	578	89	578	250	4347	13880	259268	ESR1 MCF7 (Invasive ductal breast carcinoma) ESR1	MCF7 (Invasive ductal breast carcinoma)	BTO:0000093	ESR1		GTRD	EXP032284_MCF7--Invasive-ductal-breast-carcinoma-_ESR1_MACS_ESR1_MA0112.3.damo.pwm.bed	54857
1	1775	FOXA1	80.1096055908166	1.94864566010068	1131	83	976	2	976	354	10985	13348	252630	FOXA1 VCaP (prostate carcinoma) FOXA1	VCaP (prostate carcinoma)	BTO:0003215	FOXA1	ETOH	GEO	GSE56086_foxa1_vcap-etoh_MACS_FOXA1_MA0148.4.damo.pwm.bed	199138
1	1749	FOXA1	79.9931620852279	3.66416259338727	349	84	297	496	496	292	1765	14130	261850	FOXA1 ZR-75-1 (invasive ductal carcinoma) FOXA1	ZR-75-1 (invasive ductal carcinoma)	BTO:0003136	FOXA1	Treatment: hormone-deprived cells treated with vehicle;	GTRD	EXP058104_ZR-75-1--invasive-ductal-carcinoma-_FOXA1_MACS_FOXA1_MA0148.4.damo.pwm.bed	38746
1	1777	FOXA1	79.5686625647633	2.28139466473367	757	85	726	39	726	283	6224	13722	257391	FOXA1 VCaP (prostate carcinoma) FOXA1	VCaP (prostate carcinoma)	BTO:0003215	FOXA1	SHCTR_R1881	GEO	GSE56086_foxa1_vcap-shctr-r1881_MACS_FOXA1_MA0148.4.damo.pwm.bed	151769
1	1735	FOXA1	78.976425590727	3.64269814033689	347	86	302	502	502	297	1765	14132	261850	FOXA1 LNCaP95 FOXA1	LNCaP95	NULL	FOXA1	Treatment: 10 nM ETOH for 4 hrs Genotype: shARv7 transfection	GTRD	EXP052941_LNCaP95_FOXA1_MACS_FOXA1_MA0148.4.damo.pwm.bed	35823
1	1662	FOXA1	78.9708082235376	2.97308809901793	461	87	454	211	454	251	2884	14018	260731	FOXA1 LNCaP (prostate carcinoma) FOXA1	LNCaP (prostate carcinoma)	BTO:0001321	FOXA1	shTET1	GTRD	EXP035558_LNCaP--prostate-carcinoma-_FOXA1_MACS_FOXA1_MA0148.4.damo.pwm.bed	51828
1	1752	FOXA1	78.3448059714914	2.34199183763094	704	88	688	47	688	274	5630	13775	257985	FOXA1 22RV1 (prostate carcinoma) FOXA1	22RV1 (prostate carcinoma)	BTO:0002999	FOXA1	Treatment: DHT10 nM for 24 hrs;	GTRD	EXP058393_22RV1--prostate-carcinoma-_FOXA1_MACS_FOXA1_MA0148.4.damo.pwm.bed	166482
1	1669	FOXA1	78.2578103077443	2.54908210613041	594	89	586	93	586	256	4351	13885	259264	FOXA1 MCF7 TamR (invasive ductal breast carcinoma Tamoxifen resistant) FOXA1	MCF7 TamR (invasive ductal breast carcinoma Tamoxifen resistant)	NULL	FOXA1	tamoxifen	GTRD	EXP037126_MCF7-TamR--invasive-ductal-breast-carcinoma-_FOXA1_MACS_FOXA1_MA0148.4.damo.pwm.bed	68491
1	1320	ESR1	78.1734171142652	4.31479605124761	282	90	211	789	789	363	1208	14197	262407	ESR1 MCF7 (Invasive ductal breast carcinoma) ESR1	MCF7 (Invasive ductal breast carcinoma)	BTO:0000093	ESR1	Treatment: 500nM RAD001 2hr; Passage: p20;	GTRD	EXP047703_MCF7--Invasive-ductal-breast-carcinoma-_ESR1_MACS_ESR1_MA0112.3.damo.pwm.bed	18219
1	1214	ESR1	77.7007465100297	5.45326286472749	223	91	105	1162	1162	453	754	14256	262861	ESR1 MCF7 (Invasive ductal breast carcinoma) ESR1	MCF7 (Invasive ductal breast carcinoma)	BTO:0000093	ESR1	E2 treatment	GTRD	EXP036170_MCF7--Invasive-ductal-breast-carcinoma-_ESR1_MACS_ESR1_MA0112.3.damo.pwm.bed	15658
1	1249	ESR1	77.6002657790476	2.65911594904284	545	92	555	124	555	257	3821	13934	259794	ESR1 MCF7 (Invasive ductal breast carcinoma) ESR1	MCF7 (Invasive ductal breast carcinoma)	BTO:0000093	ESR1	40min E2	GTRD	EXP038339_MCF7--Invasive-ductal-breast-carcinoma-_ESR1_MACS_ESR1_MA0112.3.damo.pwm.bed	48248
1	1955	GATA2	77.4431339760605	4.62103337574321	260	93	175	893	893	387	1039	14219	262576	GATA2 LNCaP (prostate carcinoma) GATA2	LNCaP (prostate carcinoma)	BTO:0001321	GATA2	FBS	GEO	GSE69043_gata2_lncap-fbs_MACS_GATA2_MA0036.3.damo.pwm.bed	27170
1	1801	FOXA1	77.0398358418191	2.52266904784705	596	94	600	92	600	262	4411	13883	259204	FOXA1 MCF7 (Invasive ductal breast carcinoma) FOXA1	MCF7 (Invasive ductal breast carcinoma)	BTO:0000093	FOXA1	DEX	GEO	GSE72249_foxa1_mcf7-dex_MACS_FOXA1_MA0148.4.damo.pwm.bed	49909
1	1653	FOXA1	76.875245732665	3.20386972312299	401	95	392	313	392	267	2323	14078	261292	FOXA1 LNCaP (prostate carcinoma) FOXA1	LNCaP (prostate carcinoma)	BTO:0001321	FOXA1	regular medium	GTRD	EXP000722_LNCaP--prostate-carcinoma-_FOXA1_MACS_FOXA1_MA0148.4.damo.pwm.bed	46078
1	1250	ESR1	76.5531531872859	2.95793001789215	450	96	457	230	457	261	2828	14029	260787	ESR1 MCF7 (Invasive ductal breast carcinoma) ESR1	MCF7 (Invasive ductal breast carcinoma)	BTO:0000093	ESR1	80min E2	GTRD	EXP038340_MCF7--Invasive-ductal-breast-carcinoma-_ESR1_MACS_ESR1_MA0112.3.damo.pwm.bed	37461
1	1993	GATA3	76.4026180275157	6.39254028344492	192	97	60	1443	1443	533	553	14287	263062	GATA3 MCF7 (Invasive ductal breast carcinoma) GATA3	MCF7 (Invasive ductal breast carcinoma)	BTO:0000093	GATA3	E2	GEO	GSE40129_gata3_mcf7-e2_MACS_GATA3_MA0037.3.damo.pwm.bed	23777
1	1305	ESR1	76.1943225396283	4.54635022078074	260	98	187	893	893	393	1056	14219	262559	ESR1 MCF7 (Invasive ductal breast carcinoma) ESR1	MCF7 (Invasive ductal breast carcinoma)	BTO:0000093	ESR1	100nm E2 (45 min)	GTRD	EXP040954_MCF7--Invasive-ductal-breast-carcinoma-_ESR1_MACS_ESR1_MA0112.3.damo.pwm.bed	15558
1	1810	FOXA1	76.0602541652211	3.20736757035026	396	99	391	327	391	272	2291	14083	261324	FOXA1 MCF7 (Invasive ductal breast carcinoma) FOXA1	MCF7 (Invasive ductal breast carcinoma)	BTO:0000093	FOXA1		GEO	GSE80808_foxa1_mcf7_MACS_FOXA1_MA0148.4.damo.pwm.bed	34605
1	1159	ESR1	75.8741429315798	2.35989740546959	670	100	679	63	679	281	5311	13809	258304	ESR1 MCF7 (Invasive ductal breast carcinoma) ESR1	MCF7 (Invasive ductal breast carcinoma)	BTO:0000093	ESR1	E2	Array Express	ERP000209_esr1_mcf7-e2_MACS_ESR1_MA0112.3.damo.pwm.bed	54951
1	1737	FOXA1	75.7624065190899	4.81539350363544	244	101	154	1001	1001	419	935	14235	262680	FOXA1 LNCaP (prostate carcinoma) FOXA1	LNCaP (prostate carcinoma)	BTO:0001321	FOXA1	Treatment: FA (control)	GTRD	EXP053226_LNCaP--prostate-carcinoma-_FOXA1_MACS_FOXA1_MA0148.4.damo.pwm.bed	31696
1	1778	FOXA1	75.7112815211764	2.24987961016308	741	102	741	44	741	296	6172	13738	257443	FOXA1 VCaP (prostate carcinoma) FOXA1	VCaP (prostate carcinoma)	BTO:0003215	FOXA1	SHPIAS1_R1881	GEO	GSE56086_foxa1_vcap-shpias1-r1881_MACS_FOXA1_MA0148.4.damo.pwm.bed	150822
1	1242	ESR1	75.7059840503083	3.58537799454035	339	103	320	535	535	319	1751	14140	261864	ESR1 patient-derived pleaural effusion ESR1	patient-derived pleaural effusion	NULL	ESR1	N/A	GTRD	EXP037780_patient-derived-pleaural-effusion_ESR1_MACS_ESR1_MA0112.3.damo.pwm.bed	16823
1	1637	FOXA1	75.6040260314643	2.64642329337286	535	104	559	133	559	265	3767	13944	259848	FOXA1 MCF7 (Invasive ductal breast carcinoma) FOXA1	MCF7 (Invasive ductal breast carcinoma)	BTO:0000093	FOXA1		Array Express	ERP000380_foxa1_mcf7_MACS_FOXA1_MA0148.4.damo.pwm.bed	47172
1	1673	FOXA1	75.3957076575955	2.35917924827448	666	105	680	66	680	284	5280	13813	258335	FOXA1 T47D (invasive ductal carcinoma) FOXA1	T47D (invasive ductal carcinoma)	BTO:0001248	FOXA1	BYL719	GTRD	EXP037593_T47D--invasive-ductal-carcinoma-_FOXA1_MACS_FOXA1_MA0148.4.damo.pwm.bed	75821
1	1329	ESR1	74.7913636502898	2.73009531797345	501	106	527	161	527	265	3416	13978	260199	ESR1 MDA-MB-134 (invasive lobular breast carcinoma) ESR1	MDA-MB-134 (invasive lobular breast carcinoma)	NULL	ESR1	Treatment: 100 nM estradiol (E2) for 1hr Passage: between 10 and12 CellType: Epithelial ERalpha positive breast cancer cell line	GTRD	EXP048178_MDA-MB-134--invasive-lobular-breast-carcinoma-_ESR1_MACS_ESR1_MA0112.3.damo.pwm.bed	37017
1	1311	ESR1	74.7624592786576	4.23381561991205	275	107	221	827	827	385	1200	14204	262415	ESR1 MCF7 (Invasive ductal breast carcinoma) ESR1	MCF7 (Invasive ductal breast carcinoma)	BTO:0000093	ESR1	100nm E2 (45 min)	GTRD	EXP040960_MCF7--Invasive-ductal-breast-carcinoma-_ESR1_MACS_ESR1_MA0112.3.damo.pwm.bed	17136
1	1436	ESR1	74.6192890068587	6.04558593371803	196	108	78	1407	1407	531	597	14283	263018	ESR1 ZR-75-1 (invasive ductal carcinoma) ESR1	ZR-75-1 (invasive ductal carcinoma)	BTO:0003136	ESR1		GEO	GSE72249_esr1_zr751_MACS_ESR1_MA0112.3.damo.pwm.bed	13406
1	1327	ESR1	74.5600066982135	3.2484385611633	381	109	381	382	382	291	2175	14098	261440	ESR1 MCF7 (Invasive ductal breast carcinoma) ESR1	MCF7 (Invasive ductal breast carcinoma)	BTO:0000093	ESR1	Treatment: 500 nM AZD201 2 hr; Passage: p22;	GTRD	EXP047710_MCF7--Invasive-ductal-breast-carcinoma-_ESR1_MACS_ESR1_MA0112.3.damo.pwm.bed	24135
1	1776	FOXA1	74.1671544889389	1.91795100509905	1090	110	1002	4	1002	372	10734	13389	252881	FOXA1 VCaP (prostate carcinoma) FOXA1	VCaP (prostate carcinoma)	BTO:0003215	FOXA1	R1881	GEO	GSE56086_foxa1_vcap-r1881_MACS_FOXA1_MA0148.4.damo.pwm.bed	206835
1	1319	ESR1	73.8313788306989	4.13065888912411	279	111	235	800	800	382	1248	14200	262367	ESR1 MCF7 (Invasive ductal breast carcinoma) ESR1	MCF7 (Invasive ductal breast carcinoma)	BTO:0000093	ESR1	Treatment: vehicle(DMSO 2 hr); Passage: p20;	GTRD	EXP047702_MCF7--Invasive-ductal-breast-carcinoma-_ESR1_MACS_ESR1_MA0112.3.damo.pwm.bed	16489
1	1173	ESR1	73.4498409717939	3.14499930753134	393	112	402	335	402	283	2318	14086	261297	ESR1 MCF7 (Invasive ductal breast carcinoma) ESR1	MCF7 (Invasive ductal breast carcinoma)	BTO:0000093	ESR1	E2	Array Express	ERP000901_esr1_mcf7-e2_MACS_ESR1_MA0112.3.damo.pwm.bed	29112
1	1954	GATA2	73.4182184444589	3.19472099872282	384	113	395	368	395	292	2229	14095	261386	GATA2 LNCaP (prostate carcinoma) GATA2	LNCaP (prostate carcinoma)	BTO:0001321	GATA2	CSFCS	GEO	GSE69043_gata2_lncap-csfcs_MACS_GATA2_MA0036.3.damo.pwm.bed	58313
1	1318	ESR1	73.2796281431252	4.11557507334324	278	114	238	806	806	386	1248	14201	262367	ESR1 MCF7 (Invasive ductal breast carcinoma) ESR1	MCF7 (Invasive ductal breast carcinoma)	BTO:0000093	ESR1	Treatment: 500 nM AZD201 2 hr; Passage: p19;	GTRD	EXP047701_MCF7--Invasive-ductal-breast-carcinoma-_ESR1_MACS_ESR1_MA0112.3.damo.pwm.bed	16665
1	1308	ESR1	73.0992326940167	4.53213978712547	250	115	189	953	953	419	1018	14229	262597	ESR1 MCF7 (Invasive ductal breast carcinoma) ESR1	MCF7 (Invasive ductal breast carcinoma)	BTO:0000093	ESR1	100nm E2 (45 min)	GTRD	EXP040957_MCF7--Invasive-ductal-breast-carcinoma-_ESR1_MACS_ESR1_MA0112.3.damo.pwm.bed	14952
1	1679	FOXA1	73.0296671173313	2.15613223486346	787	116	796	29	796	314	6845	13692	256770	FOXA1 VCaP (prostate carcinoma) FOXA1	VCaP (prostate carcinoma)	BTO:0003215	FOXA1	siCtl	GTRD	EXP038435_VCaP--prostate-carcinoma-_FOXA1_MACS_FOXA1_MA0148.4.damo.pwm.bed	140998
1	1303	ESR1	72.7141339349606	3.76484371395864	306	117	280	660	660	352	1503	14173	262112	ESR1 MCF7 (Invasive ductal breast carcinoma) ESR1	MCF7 (Invasive ductal breast carcinoma)	BTO:0000093	ESR1	100nm E2 (90 min)	GTRD	EXP040952_MCF7--Invasive-ductal-breast-carcinoma-_ESR1_MACS_ESR1_MA0112.3.damo.pwm.bed	20150
1	1631	FOXA1	72.670839179644	2.15259129640408	786	118	799	30	799	316	6847	13693	256768	FOXA1 T47D (invasive ductal carcinoma) FOXA1	T47D (invasive ductal carcinoma)	BTO:0001248	FOXA1	1 h with 0.02% Dimethyl sufloxide (DMSO) (Myers)	ENCODE	ENCSR000BKY_T47D_FOXA1_MACS_FOXA1_MA0148.4.damo.pwm.bed	75371
1	1685	FOXA1	72.5026156869679	2.42156065555699	606	119	646	86	646	284	4671	13873	258944	FOXA1 MCF7 (Invasive ductal breast carcinoma) FOXA1	MCF7 (Invasive ductal breast carcinoma)	BTO:0000093	FOXA1		GTRD	EXP038772_MCF7--Invasive-ductal-breast-carcinoma-_FOXA1_MACS_FOXA1_MA0148.4.damo.pwm.bed	65377
1	1693	FOXA1	72.3053919829293	3.88552501671523	293	120	262	720	720	367	1394	14186	262221	FOXA1 MCF7 (Invasive ductal breast carcinoma) FOXA1	MCF7 (Invasive ductal breast carcinoma)	BTO:0000093	FOXA1		GTRD	EXP040141_MCF7--Invasive-ductal-breast-carcinoma-_FOXA1_MACS_FOXA1_MA0148.4.damo.pwm.bed	37981
1	1759	FOXA1	72.0977066228476	3.69892319322108	310	121	293	645	645	353	1550	14169	262065	FOXA1 LNCaP (prostate carcinoma) FOXA1	LNCaP (prostate carcinoma)	BTO:0001321	FOXA1	1F5	GEO	GSE30623_foxa1_lncap1f5_MACS_FOXA1_MA0148.4.damo.pwm.bed	33623
1	1314	ESR1	71.3871739651729	3.25038578992866	364	122	380	441	441	314	2075	14115	261540	ESR1 MCF7 (Invasive ductal breast carcinoma) ESR1	MCF7 (Invasive ductal breast carcinoma)	BTO:0000093	ESR1	Source: cJun - Tet cells; CellType: ERalpha-positive breast cancer cells; Treatment: 17beta estradiol 10nM for 1hr;	GTRD	EXP047663_MCF7--Invasive-ductal-breast-carcinoma-_ESR1_MACS_ESR1_MA0112.3.damo.pwm.bed	24013
1	1668	FOXA1	71.0067600176387	2.66864786167722	494	123	550	171	550	281	3444	13985	260171	FOXA1 MCF-7L (invasive ductal carcinoma) FOXA1	MCF-7L (invasive ductal carcinoma)	NULL	FOXA1	tamoxifen	GTRD	EXP037125_MCF-7L--invasive-ductal-carcinoma-_FOXA1_MACS_FOXA1_MA0148.4.damo.pwm.bed	45331
1	1317	ESR1	70.9924893117666	4.737426010803	232	124	166	1091	1091	460	903	14247	262712	ESR1 MCF7 (Invasive ductal breast carcinoma) ESR1	MCF7 (Invasive ductal breast carcinoma)	BTO:0000093	ESR1	Treatment: 500nM RAD001 2hr; Passage: p19;	GTRD	EXP047700_MCF7--Invasive-ductal-breast-carcinoma-_ESR1_MACS_ESR1_MA0112.3.damo.pwm.bed	13154
1	1208	ESR1	70.4201485822961	2.63742848225055	500	125	561	165	561	284	3527	13979	260088	ESR1 MCF7 (Invasive ductal breast carcinoma) ESR1	MCF7 (Invasive ductal breast carcinoma)	BTO:0000093	ESR1	sgRNA_enh588	GTRD	EXP035790_MCF7--Invasive-ductal-breast-carcinoma-_ESR1_MACS_ESR1_MA0112.3.damo.pwm.bed	40909
1	1323	ESR1	70.2332811319982	3.118216794811	380	126	412	388	412	309	2259	14099	261356	ESR1 MCF7 (Invasive ductal breast carcinoma) ESR1	MCF7 (Invasive ductal breast carcinoma)	BTO:0000093	ESR1	Treatment: 500nM RAD001 2hr; Passage: p21;	GTRD	EXP047706_MCF7--Invasive-ductal-breast-carcinoma-_ESR1_MACS_ESR1_MA0112.3.damo.pwm.bed	28169
1	1680	FOXA1	70.1576784227237	2.10355258788267	801	127	825	25	825	326	7140	13678	256475	FOXA1 VCaP (prostate carcinoma) FOXA1	VCaP (prostate carcinoma)	BTO:0003215	FOXA1	siERG	GTRD	EXP038436_VCaP--prostate-carcinoma-_FOXA1_MACS_FOXA1_MA0148.4.damo.pwm.bed	151036
1	1774	FOXA1	69.9119841489255	3.55314003888675	316	128	324	624	624	359	1645	14163	261970	FOXA1 LNCaP (prostate carcinoma) FOXA1	LNCaP (prostate carcinoma)	BTO:0001321	FOXA1		GEO	GSE52725_foxa1_lncap_MACS_FOXA1_MA0148.4.damo.pwm.bed	40719
1	1788	FOXA1	69.8829775275008	2.53127906902662	535	129	594	133	594	285	3936	13944	259679	FOXA1 MCF7 (Invasive ductal breast carcinoma) FOXA1	MCF7 (Invasive ductal breast carcinoma)	BTO:0000093	FOXA1	E2	GEO	GSE60270_foxa1_mcf7-e2_MACS_FOXA1_MA0148.4.damo.pwm.bed	64535
1	1784	FOXA1	69.8260250737874	3.29553817133235	349	130	368	496	496	331	1961	14130	261654	FOXA1 MCF7 (Invasive ductal breast carcinoma) FOXA1	MCF7 (Invasive ductal breast carcinoma)	BTO:0000093	FOXA1	E2_TNF	GEO	GSE59530_foxa1_mcf7-e2-tnf_MACS_FOXA1_MA0148.4.damo.pwm.bed	28399
1	1191	ESR1	69.523944736011	2.26886984292825	665	131	732	67	732	310	5477	13814	258138	ESR1 MCF7 (Invasive ductal breast carcinoma) ESR1	MCF7 (Invasive ductal breast carcinoma)	BTO:0000093	ESR1	oestrogen	GTRD	EXP030928_MCF7--Invasive-ductal-breast-carcinoma-_ESR1_MACS_ESR1_MA0112.3.damo.pwm.bed	58978
1	1206	ESR1	69.1126652327669	2.76770560680859	451	132	515	227	515	291	3027	14028	260588	ESR1 MCF7 (Invasive ductal breast carcinoma) ESR1	MCF7 (Invasive ductal breast carcinoma)	BTO:0000093	ESR1		GTRD	EXP035788_MCF7--Invasive-ductal-breast-carcinoma-_ESR1_MACS_ESR1_MA0112.3.damo.pwm.bed	35876
1	1736	FOXA1	68.8527348301937	3.89322122298626	278	133	261	806	806	400	1319	14201	262296	FOXA1 LNCaP95 FOXA1	LNCaP95	NULL	FOXA1	Treatment: 10 nM ETOH for 4 hrs Genotype: shARfl transfection	GTRD	EXP052942_LNCaP95_FOXA1_MACS_FOXA1_MA0148.4.damo.pwm.bed	26148
1	1248	ESR1	68.5391832561192	2.62585528048623	490	134	564	175	564	291	3470	13989	260145	ESR1 MCF7 (Invasive ductal breast carcinoma) ESR1	MCF7 (Invasive ductal breast carcinoma)	BTO:0000093	ESR1	20min E2	GTRD	EXP038338_MCF7--Invasive-ductal-breast-carcinoma-_ESR1_MACS_ESR1_MA0112.3.damo.pwm.bed	43395
1	1373	ESR1	68.5193783978064	2.64349442547959	484	135	560	181	560	292	3404	13995	260211	ESR1 MCF7 (Invasive ductal breast carcinoma) ESR1	MCF7 (Invasive ductal breast carcinoma)	BTO:0000093	ESR1	Treatment: 10 nM 17-beta-estradiol for 30 mins Genotype: wildtype ER	GTRD	EXP053340_MCF7--Invasive-ductal-breast-carcinoma-_ESR1_MACS_ESR1_MA0112.3.damo.pwm.bed	53628
1	1302	ESR1	67.8234226009032	3.90211179603648	273	136	260	834	834	410	1292	14206	262323	ESR1 MCF7 (Invasive ductal breast carcinoma) ESR1	MCF7 (Invasive ductal breast carcinoma)	BTO:0000093	ESR1	100nm E2 (45 min)	GTRD	EXP040951_MCF7--Invasive-ductal-breast-carcinoma-_ESR1_MACS_ESR1_MA0112.3.damo.pwm.bed	17965
1	3163	NR3C1	67.5921741710493	7.07320808479921	157	137	44	1787	1787	656	408	14322	263207	NR3C1 ZR-75-1 (invasive ductal carcinoma) NR3C1	ZR-75-1 (invasive ductal carcinoma)	BTO:0003136	NR3C1	DEX	GEO	GSE72249_nr3c1_zr751-dex_MACS_NR3C1_MA0113.3.damo.pwm.bed	15313
1	1312	ESR1	67.4419721334827	4.82950866667328	216	138	153	1213	1213	501	824	14263	262791	ESR1 MCF7 (Invasive ductal breast carcinoma) ESR1	MCF7 (Invasive ductal breast carcinoma)	BTO:0000093	ESR1	100nm E2 (90 min)	GTRD	EXP040961_MCF7--Invasive-ductal-breast-carcinoma-_ESR1_MACS_ESR1_MA0112.3.damo.pwm.bed	12629
1	1785	FOXA1	67.3895517588913	3.02530816183034	381	139	438	382	438	320	2334	14098	261281	FOXA1 MCF7 (Invasive ductal breast carcinoma) FOXA1	MCF7 (Invasive ductal breast carcinoma)	BTO:0000093	FOXA1	E2	GEO	GSE59530_foxa1_mcf7-e2_MACS_FOXA1_MA0148.4.damo.pwm.bed	29698
1	193	AR	67.3301034080224	5.01433101946752	208	140	133	1290	1290	521	764	14271	262851	AR MDA-MB-453 (breast adenocarcinoma) AR	MDA-MB-453 (breast adenocarcinoma)	BTO:0001908	AR	R1881_SICTR	GEO	GSE70161_AR_mdamb453-r1881-sictr_MACS_AR_MA0007.3.damo.pwm.bed	21354
1	1259	ESR1	66.6547021028384	3.10677491962086	362	141	415	447	447	334	2158	14117	261457	ESR1 MCF7 (Invasive ductal breast carcinoma) ESR1	MCF7 (Invasive ductal breast carcinoma)	BTO:0000093	ESR1	Doxycycline + E2	GTRD	EXP038371_MCF7--Invasive-ductal-breast-carcinoma-_ESR1_MACS_ESR1_MA0112.3.damo.pwm.bed	29876
1	1765	FOXA1	66.5009801585083	4.85075460623026	212	142	152	1258	1258	517	805	14267	262810	FOXA1 LNCaP C4-2B (prostate carcinoma) FOXA1	LNCaP C4-2B (prostate carcinoma)	BTO:0004959	FOXA1	DHT	GEO	GSE40050_foxa1_c42b-dht_MACS_FOXA1_MA0148.4.damo.pwm.bed	17925
1	1672	FOXA1	66.1043499345058	2.515372388221	511	143	602	152	602	299	3779	13968	259836	FOXA1 T47D (invasive ductal carcinoma) FOXA1	T47D (invasive ductal carcinoma)	BTO:0001248	FOXA1	DMSO	GTRD	EXP037591_T47D--invasive-ductal-carcinoma-_FOXA1_MACS_FOXA1_MA0148.4.damo.pwm.bed	45597
1	1995	GATA3	66.065815087505	3.00569030263473	377	144	444	394	444	327	2324	14102	261291	GATA3 MCF7 (Invasive ductal breast carcinoma) GATA3	MCF7 (Invasive ductal breast carcinoma)	BTO:0000093	GATA3		GEO	GSE51274_gata3_mcf7_MACS_GATA3_MA0037.3.damo.pwm.bed	38880
1	194	AR	65.4293070066521	4.55545987505314	222	145	183	1168	1168	499	898	14257	262717	AR MDA-MB-453 (breast adenocarcinoma) AR	MDA-MB-453 (breast adenocarcinoma)	BTO:0001908	AR	R1881_SIPIAS1	GEO	GSE70161_AR_mdamb453-r1881-sipias1_MACS_AR_MA0007.3.damo.pwm.bed	27179
1	1287	ESR1	65.4182053523967	2.99101317543934	376	146	452	400	452	333	2329	14103	261286	ESR1 MCF7 TamR (invasive ductal breast carcinoma Tamoxifen resistant) ESR1	MCF7 TamR (invasive ductal breast carcinoma Tamoxifen resistant)	NULL	ESR1	Tam-Resist	GTRD	EXP038790_MCF7-TamR--invasive-ductal-breast-carcinoma-Tamoxifen-resistant-_ESR1_MACS_ESR1_MA0112.3.damo.pwm.bed	36346
1	1950	GATA2	65.2740914610946	3.07337778318234	360	147	425	459	459	344	2169	14119	261446	GATA2 LNCaP (prostate carcinoma) GATA2	LNCaP (prostate carcinoma)	BTO:0001321	GATA2		GEO	GSE52725_gata2_lncap_MACS_GATA2_MA0036.3.damo.pwm.bed	59875
1	1288	ESR1	65.0844647186167	4.21083322831768	240	148	224	1030	1030	467	1051	14239	262564	ESR1 BT-474 (breast invasive ductal carcinoma) ESR1	BT-474 (breast invasive ductal carcinoma)	BTO:0001932	ESR1	Tam-Resist	GTRD	EXP038791_BT-474--breast-invasive-ductal-carcinoma-_ESR1_MACS_ESR1_MA0112.3.damo.pwm.bed	19237
1	1210	ESR1	64.5643555814033	2.56406181210508	481	149	580	186	580	305	3486	13998	260129	ESR1 MCF7 (Invasive ductal breast carcinoma) ESR1	MCF7 (Invasive ductal breast carcinoma)	BTO:0000093	ESR1	100nM E2, 120min	GTRD	EXP035984_MCF7--Invasive-ductal-breast-carcinoma-_ESR1_MACS_ESR1_MA0112.3.damo.pwm.bed	45848
1	1184	ESR1	64.3708714725118	3.31007216371811	319	150	367	606	606	374	1782	14160	261833	ESR1 MCF7 (Invasive ductal breast carcinoma) ESR1	MCF7 (Invasive ductal breast carcinoma)	BTO:0000093	ESR1	E2	GTRD	EXP000882_MCF7--Invasive-ductal-breast-carcinoma-_ESR1_MACS_ESR1_MA0112.3.damo.pwm.bed	15997
1	1265	ESR1	64.1850320829483	2.71376562972302	432	151	534	260	534	315	2954	14047	260661	ESR1 MCF7 (Invasive ductal breast carcinoma) ESR1	MCF7 (Invasive ductal breast carcinoma)	BTO:0000093	ESR1	E2	GTRD	EXP038378_MCF7--Invasive-ductal-breast-carcinoma-_ESR1_MACS_ESR1_MA0112.3.damo.pwm.bed	33120
1	1648	FOXA1	63.2188630486706	4.58307181895477	213	152	180	1249	1249	527	856	14266	262759	FOXA1 MCF7 (Invasive ductal breast carcinoma) FOXA1	MCF7 (Invasive ductal breast carcinoma)	BTO:0000093	FOXA1	E2	GTRD	EXP000617_MCF7--Invasive-ductal-breast-carcinoma-_FOXA1_MACS_FOXA1_MA0148.4.damo.pwm.bed	12259
1	1306	ESR1	62.8031554179182	4.70562483061988	206	153	168	1308	1308	543	806	14273	262809	ESR1 MCF7 (Invasive ductal breast carcinoma) ESR1	MCF7 (Invasive ductal breast carcinoma)	BTO:0000093	ESR1	100nm E2 (90 min)	GTRD	EXP040955_MCF7--Invasive-ductal-breast-carcinoma-_ESR1_MACS_ESR1_MA0112.3.damo.pwm.bed	11485
1	1274	ESR1	62.6223172103912	3.16726822367855	330	154	399	568	568	374	1927	14149	261688	ESR1 MCF7 (Invasive ductal breast carcinoma) ESR1	MCF7 (Invasive ductal breast carcinoma)	BTO:0000093	ESR1	E2	GTRD	EXP038387_MCF7--Invasive-ductal-breast-carcinoma-_ESR1_MACS_ESR1_MA0112.3.damo.pwm.bed	21980
1	1321	ESR1	62.4847298666774	4.61472225294387	209	155	177	1284	1284	539	834	14270	262781	ESR1 MCF7 (Invasive ductal breast carcinoma) ESR1	MCF7 (Invasive ductal breast carcinoma)	BTO:0000093	ESR1	Treatment: 500 nM AZD201 2 hr; Passage: p20;	GTRD	EXP047704_MCF7--Invasive-ductal-breast-carcinoma-_ESR1_MACS_ESR1_MA0112.3.damo.pwm.bed	11644
1	1426	ESR1	62.3386016409262	4.53995327739004	212	156	188	1258	1258	534	860	14267	262755	ESR1 MCF7 (Invasive ductal breast carcinoma) ESR1	MCF7 (Invasive ductal breast carcinoma)	BTO:0000093	ESR1	E2PG	GEO	GSE68356_ESR1_mcf7-e2pg_MACS_ESR1_MA0112.3.damo.pwm.bed	14523
1	1408	ESR1	61.749599943175	3.98404055807547	242	157	248	1020	1020	475	1120	14237	262495	ESR1 MCF7 (Invasive ductal breast carcinoma) ESR1	MCF7 (Invasive ductal breast carcinoma)	BTO:0000093	ESR1	E2	GEO	GSE59530_esr1_mcf7-e2_MACS_ESR1_MA0112.3.damo.pwm.bed	21572
1	1949	GATA2	61.6945658479819	3.07120033769425	340	158	428	532	532	373	2048	14139	261567	GATA2 LNCaP (prostate carcinoma) GATA2	LNCaP (prostate carcinoma)	BTO:0001321	GATA2		GEO	GSE38391_gata2_lncap_MACS_GATA2_MA0036.3.damo.pwm.bed	57820
1	1190	ESR1	61.6445639107492	3.63199057820136	270	159	308	849	849	439	1372	14209	262243	ESR1 H3396 (breast carcinoma) ESR1	H3396 (breast carcinoma)	NULL	ESR1	E2	GTRD	EXP001016_H3396--breast-carcinoma-_ESR1_MACS_ESR1_MA0112.3.damo.pwm.bed	18111
1	1156	ESR1	61.611728932236	2.92460671441716	366	160	473	434	473	356	2317	14113	261298	ESR1 T47D (invasive ductal carcinoma) ESR1	T47D (invasive ductal carcinoma)	BTO:0001248	ESR1	1 h with 10 nM Estradiol (Myers)	ENCODE	ENCSR000BKN_T47D_ESR1_MACS_ESR1_MA0112.3.damo.pwm.bed	25282
1	1280	ESR1	61.5758164125458	3.13613406393338	329	161	408	571	571	380	1940	14150	261675	ESR1 MCF7 (Invasive ductal breast carcinoma) ESR1	MCF7 (Invasive ductal breast carcinoma)	BTO:0000093	ESR1	E2	GTRD	EXP038768_MCF7--Invasive-ductal-breast-carcinoma-_ESR1_MACS_ESR1_MA0112.3.damo.pwm.bed	19301
1	1164	ESR1	61.2903264982798	4.40474859568254	215	162	203	1224	1224	530	899	14264	262716	ESR1 MCF7 (Invasive ductal breast carcinoma) ESR1	MCF7 (Invasive ductal breast carcinoma)	BTO:0000093	ESR1	SHFOXA1_E2	Array Express	ERP000380_esr1_mcf7-shfoxa1-e2_MACS_ESR1_MA0112.3.damo.pwm.bed	14212
1	1376	ESR1	61.2329871274142	4.60827490436305	205	163	179	1321	1321	554	819	14274	262796	ESR1 MCF7L-P(immortalized breast epithelial cell line) ESR1	MCF7L-P(immortalized breast epithelial cell line)	NULL	ESR1	Treatment: treated with E2 for 1 hr;	GTRD	EXP057859_MCF7L-P-immortalized-breast-epithelial-cell-line-_ESR1_MACS_ESR1_MA0112.3.damo.pwm.bed	12230
1	142	AR	60.9548159094124	2.42562718022475	504	164	643	157	643	321	3862	13975	259753	AR AR	NA	NA	AR	NA	GEO	GSE43785_AR_lncap_MACS_AR_MA0007.3.damo.pwm.bed	88696
1	1162	ESR1	60.8405576613714	3.51258412728339	278	165	331	806	806	434	1461	14201	262154	ESR1 MCF7 (Invasive ductal breast carcinoma) ESR1	MCF7 (Invasive ductal breast carcinoma)	BTO:0000093	ESR1	E2	Array Express	ERP000380_esr1_mcf7-e2_MACS_ESR1_MA0112.3.damo.pwm.bed	14114
1	1161	ESR1	60.6176636897436	3.78740651423213	252	166	277	943	943	462	1227	14227	262388	ESR1 MCF7 (Invasive ductal breast carcinoma) ESR1	MCF7 (Invasive ductal breast carcinoma)	BTO:0000093	ESR1	E2_TAM	Array Express	ERP000380_esr1_mcf7-e2-tam_MACS_ESR1_MA0112.3.damo.pwm.bed	10943
1	1246	ESR1	60.2938744040025	2.37481592186209	520	167	671	145	671	328	4071	13959	259544	ESR1 MCF7 (Invasive ductal breast carcinoma) ESR1	MCF7 (Invasive ductal breast carcinoma)	BTO:0000093	ESR1	5min E2	GTRD	EXP038336_MCF7--Invasive-ductal-breast-carcinoma-_ESR1_MACS_ESR1_MA0112.3.damo.pwm.bed	48348
1	1236	ESR1	60.1741984329482	3.60358082128909	266	168	313	863	863	448	1362	14213	262253	ESR1 MCF7 (Invasive ductal breast carcinoma) ESR1	MCF7 (Invasive ductal breast carcinoma)	BTO:0000093	ESR1	siCTCF	GTRD	EXP037655_MCF7--Invasive-ductal-breast-carcinoma-_ESR1_MACS_ESR1_MA0112.3.damo.pwm.bed	16137
1	1297	ESR1	59.928106043139	3.19814177404664	311	169	393	641	641	401	1797	14168	261818	ESR1 MCF7 (Invasive ductal breast carcinoma) ESR1	MCF7 (Invasive ductal breast carcinoma)	BTO:0000093	ESR1	5 nM E2 for 30 min	GTRD	EXP040892_MCF7--Invasive-ductal-breast-carcinoma-_ESR1_MACS_ESR1_MA0112.3.damo.pwm.bed	20218
1	1740	FOXA1	59.6352720715866	3.75995403405347	250	170	283	953	953	469	1226	14229	262389	FOXA1 MCF7 (Invasive ductal breast carcinoma) FOXA1	MCF7 (Invasive ductal breast carcinoma)	BTO:0000093	FOXA1	Treatment: 2 mM DSG for 25 mins	GTRD	EXP053231_MCF7--Invasive-ductal-breast-carcinoma-_FOXA1_MACS_FOXA1_MA0148.4.damo.pwm.bed	19565
1	1425	ESR1	59.6086128172503	4.89242601924869	188	171	142	1482	1482	598	707	14291	262908	ESR1 MCF7 (Invasive ductal breast carcinoma) ESR1	MCF7 (Invasive ductal breast carcinoma)	BTO:0000093	ESR1	E2	GEO	GSE68356_ESR1_mcf7-e2_MACS_ESR1_MA0112.3.damo.pwm.bed	11742
1	1420	ESR1	59.5798833181699	2.29666597614886	551	172	715	121	715	336	4464	13928	259151	ESR1 MCF7 (Invasive ductal breast carcinoma) ESR1	MCF7 (Invasive ductal breast carcinoma)	BTO:0000093	ESR1	R5020	GEO	GSE68355_ESR1_mcf7-r5020_MACS_ESR1_MA0112.3.damo.pwm.bed	44488
1	1247	ESR1	59.4216857661058	2.50493528428227	461	173	606	211	606	330	3416	14018	260199	ESR1 MCF7 (Invasive ductal breast carcinoma) ESR1	MCF7 (Invasive ductal breast carcinoma)	BTO:0000093	ESR1	10min E2	GTRD	EXP038337_MCF7--Invasive-ductal-breast-carcinoma-_ESR1_MACS_ESR1_MA0112.3.damo.pwm.bed	40458
1	1237	ESR1	59.4006223230953	4.36908068714219	210	174	207	1275	1275	552	885	14269	262730	ESR1 MCF7 (Invasive ductal breast carcinoma) ESR1	MCF7 (Invasive ductal breast carcinoma)	BTO:0000093	ESR1	siNT	GTRD	EXP037656_MCF7--Invasive-ductal-breast-carcinoma-_ESR1_MACS_ESR1_MA0112.3.damo.pwm.bed	12363
1	1960	GATA3	59.3744859269258	5.5044731866587	168	175	100	1665	1665	647	561	14311	263054	GATA3 MCF7 (Invasive ductal breast carcinoma) GATA3	MCF7 (Invasive ductal breast carcinoma)	BTO:0000093	GATA3		ENCODE	ENCSR000EWS_MCF-7_GATA3_MACS_GATA3_MA0037.3.damo.pwm.bed	10588
1	51	AR	59.3274105189768	3.92949584269546	236	176	252	1065	1065	498	1107	14243	262508	AR LNCaP (prostate carcinoma) AR	LNCaP (prostate carcinoma)	BTO:0001321	AR	treated for 24 hours with 0.5ŒºM PD-0332991 +3 hour 10nm DHT	GTRD	EXP036466_LNCaP--prostate-carcinoma-_AR_MACS_AR_MA0007.3.damo.pwm.bed	34769
1	1260	ESR1	59.0015010069112	3.6219474147277	259	177	310	898	898	462	1319	14220	262296	ESR1 MCF7 (Invasive ductal breast carcinoma) ESR1	MCF7 (Invasive ductal breast carcinoma)	BTO:0000093	ESR1	E2	GTRD	EXP038373_MCF7--Invasive-ductal-breast-carcinoma-_ESR1_MACS_ESR1_MA0112.3.damo.pwm.bed	15427
1	1284	ESR1	58.9630140575513	3.0934854552028	321	178	420	601	601	400	1918	14158	261697	ESR1 MCF7 (Invasive ductal breast carcinoma) ESR1	MCF7 (Invasive ductal breast carcinoma)	BTO:0000093	ESR1		GTRD	EXP038775_MCF7--Invasive-ductal-breast-carcinoma-_ESR1_MACS_ESR1_MA0112.3.damo.pwm.bed	16322
1	1324	ESR1	58.7149613296199	3.76038069020916	246	179	282	989	989	483	1206	14233	262409	ESR1 MCF7 (Invasive ductal breast carcinoma) ESR1	MCF7 (Invasive ductal breast carcinoma)	BTO:0000093	ESR1	Treatment: 500 nM AZD201 2 hr; Passage: p21;	GTRD	EXP047707_MCF7--Invasive-ductal-breast-carcinoma-_ESR1_MACS_ESR1_MA0112.3.damo.pwm.bed	13123
1	1212	ESR1	58.4538751943898	3.59455621814994	259	180	315	898	898	464	1329	14220	262286	ESR1 MCF7 (Invasive ductal breast carcinoma) ESR1	MCF7 (Invasive ductal breast carcinoma)	BTO:0000093	ESR1	E2 treatment	GTRD	EXP036168_MCF7--Invasive-ductal-breast-carcinoma-_ESR1_MACS_ESR1_MA0112.3.damo.pwm.bed	18212
1	1695	FOXA1	58.1194370630103	3.85956786638391	236	181	265	1065	1065	504	1127	14243	262488	FOXA1 breast tumor FOXA1	breast tumor	NULL	FOXA1	Male	GTRD	EXP040666_breast-tumor_FOXA1_MACS_FOXA1_MA0148.4.damo.pwm.bed	15158
1	1158	ESR1	57.4320848067865	4.10716150738419	217	182	240	1205	1205	542	973	14262	262642	ESR1 T47D (invasive ductal carcinoma) ESR1	T47D (invasive ductal carcinoma)	BTO:0001248	ESR1	100nM bisphenol A (CHEBI:33216) for 30 minute	ENCODE	ENCSR000BQD_T47D_ESR1_MACS_ESR1_MA0112.3.damo.pwm.bed	12585
1	1251	ESR1	57.3704073028863	3.04816280173896	319	183	434	606	606	408	1934	14160	261681	ESR1 MCF7 (Invasive ductal breast carcinoma) ESR1	MCF7 (Invasive ductal breast carcinoma)	BTO:0000093	ESR1	160min E2	GTRD	EXP038341_MCF7--Invasive-ductal-breast-carcinoma-_ESR1_MACS_ESR1_MA0112.3.damo.pwm.bed	20868
1	1281	ESR1	57.3413568594375	3.69874627909997	245	184	294	994	994	491	1221	14234	262394	ESR1 MCF7 (Invasive ductal breast carcinoma) ESR1	MCF7 (Invasive ductal breast carcinoma)	BTO:0000093	ESR1		GTRD	EXP038769_MCF7--Invasive-ductal-breast-carcinoma-_ESR1_MACS_ESR1_MA0112.3.damo.pwm.bed	12074
1	1651	FOXA1	57.2222647558721	2.55525049926926	427	185	584	270	584	346	3098	14052	260517	FOXA1 T47D (invasive ductal carcinoma) FOXA1	T47D (invasive ductal carcinoma)	BTO:0001248	FOXA1	NULL	GTRD	EXP000624_T47D--invasive-ductal-carcinoma-_FOXA1_MACS_FOXA1_MA0148.4.damo.pwm.bed	37716
1	1326	ESR1	57.1545575557805	2.85469296728306	352	186	488	484	488	386	2281	14127	261334	ESR1 MCF7 (Invasive ductal breast carcinoma) ESR1	MCF7 (Invasive ductal breast carcinoma)	BTO:0000093	ESR1	Treatment: 500nM RAD001 2hr; Passage: p22;	GTRD	EXP047709_MCF7--Invasive-ductal-breast-carcinoma-_ESR1_MACS_ESR1_MA0112.3.damo.pwm.bed	26762
1	1175	ESR1	57.0555328361048	2.93594353192241	336	187	468	548	548	401	2116	14143	261499	ESR1 MCF7 (Invasive ductal breast carcinoma) ESR1	MCF7 (Invasive ductal breast carcinoma)	BTO:0000093	ESR1	GLYC	Array Express	ERP002305_esr1_mcf7-glyc_MACS_ESR1_MA0112.3.damo.pwm.bed	20733
1	1791	FOXA1	56.9807993674262	1.93546144344724	801	188	986	25	986	400	7742	13678	255873	FOXA1 LNCaP-abl (Prostate carcinoma) FOXA1	LNCaP-abl (Prostate carcinoma)	NULL	FOXA1	SHCTR	GEO	GSE63034_foxa1_lncap-abl-shctr_MACS_FOXA1_MA0148.4.damo.pwm.bed	150309
1	1394	ESR1	56.6886891666159	2.77358455090101	366	189	512	434	512	378	2442	14113	261173	ESR1 MCF7 (Invasive ductal breast carcinoma) ESR1	MCF7 (Invasive ductal breast carcinoma)	BTO:0000093	ESR1		GEO	GSE45822_esr1_mcf7_MACS_ESR1_MA0112.3.damo.pwm.bed	30934
1	1790	FOXA1	56.547575879715	1.92241245323016	810	190	997	22	997	403	7883	13669	255732	FOXA1 LNCaP-abl (Prostate carcinoma) FOXA1	LNCaP-abl (Prostate carcinoma)	NULL	FOXA1	SHCREB1	GEO	GSE63034_foxa1_lncap-abl-shcreb1_MACS_FOXA1_MA0148.4.damo.pwm.bed	156193
1	1787	FOXA1	56.4776082329933	2.79006842283064	361	191	506	454	506	384	2394	14118	261221	FOXA1 MCF7 (Invasive ductal breast carcinoma) FOXA1	MCF7 (Invasive ductal breast carcinoma)	BTO:0000093	FOXA1		GEO	GSE59530_foxa1_mcf7_MACS_FOXA1_MA0148.4.damo.pwm.bed	27941
1	1798	FOXA1	56.0333262474928	2.68607675329054	382	192	543	374	543	370	2633	14097	260982	FOXA1 LNCaP (prostate carcinoma) FOXA1	LNCaP (prostate carcinoma)	BTO:0001321	FOXA1	R1881	GEO	GSE69043_foxa1_lncap-r1881_MACS_FOXA1_MA0148.4.damo.pwm.bed	50537
1	1309	ESR1	55.6768464637971	5.32532606159989	162	193	111	1726	1726	677	559	14317	263056	ESR1 MCF7 (Invasive ductal breast carcinoma) ESR1	MCF7 (Invasive ductal breast carcinoma)	BTO:0000093	ESR1	100nm E2 (90 min)	GTRD	EXP040958_MCF7--Invasive-ductal-breast-carcinoma-_ESR1_MACS_ESR1_MA0112.3.damo.pwm.bed	8439
1	1632	FOXA1	55.4650626653942	1.9519847200483	760	194	967	37	967	399	7275	13719	256340	FOXA1 HepG2 (hepatoblastoma) FOXA1	HepG2 (hepatoblastoma)	BTO:0000599	FOXA1		ENCODE	ENCSR000BLE_HepG2_FOXA1_MACS_FOXA1_MA0148.4.damo.pwm.bed	92811
1	1694	FOXA1	55.4517295786167	3.81420866493377	228	195	274	1126	1126	532	1101	14251	262514	FOXA1 breast tumor FOXA1	breast tumor	NULL	FOXA1	Female	GTRD	EXP040664_breast-tumor_FOXA1_MACS_FOXA1_MA0148.4.damo.pwm.bed	13725
1	1703	FOXA1	55.366446790074	2.49673909066806	431	196	612	261	612	356	3200	14048	260415	FOXA1 MCF7 TamR (invasive ductal breast carcinoma Tamoxifen resistant) FOXA1	MCF7 TamR (invasive ductal breast carcinoma Tamoxifen resistant)	NULL	FOXA1	Treatment: 45 min ethanol	GTRD	EXP048439_MCF7-TamR--invasive-ductal-breast-carcinoma-Tamoxifen-resistant-_FOXA1_MACS_FOXA1_MA0148.4.damo.pwm.bed	46104
1	1407	ESR1	55.0984054982883	3.55690348209803	247	197	322	980	980	500	1280	14232	262335	ESR1 MCF7 (Invasive ductal breast carcinoma) ESR1	MCF7 (Invasive ductal breast carcinoma)	BTO:0000093	ESR1	E2_TNF	GEO	GSE59530_esr1_mcf7-e2-tnf_MACS_ESR1_MA0112.3.damo.pwm.bed	18407
1	1734	FOXA1	54.9448943929165	4.86041646380679	174	198	147	1607	1607	651	658	14305	262957	FOXA1 LNCaP95 FOXA1	LNCaP95	NULL	FOXA1	Treatment: 10 nM ETOH for 4 hrs Genotype: shGFP transfection	GTRD	EXP052940_LNCaP95_FOXA1_MACS_FOXA1_MA0148.4.damo.pwm.bed	17604
1	1330	ESR1	54.9388466417225	2.33683169002157	488	199	694	178	694	357	3877	13991	259738	ESR1 MDA-MB-134 (invasive lobular breast carcinoma) ESR1	MDA-MB-134 (invasive lobular breast carcinoma)	NULL	ESR1	Treatment: a cocktail of 10 ¬µM forskolin plus 100 ¬µM 3-isobutyl-1-methylxanthine (FI) for 1hr Passage: between 10 and12 CellType: Epithelial ERalpha positive breast cancer cell line	GTRD	EXP048179_MDA-MB-134--invasive-lobular-breast-carcinoma-_ESR1_MACS_ESR1_MA0112.3.damo.pwm.bed	29685
1	125	AR	54.8703883225651	3.43883495642057	257	200	339	907	907	482	1378	14222	262237	AR VCaP (prostate carcinoma) AR	VCaP (prostate carcinoma)	BTO:0003215	AR	DHAT_2H	GEO	GSE28950_AR_vcap-dhat-2h_MACS_AR_MA0007.3.damo.pwm.bed	45864
1	1706	FOXA1	54.7817828555672	2.49144227012892	428	201	613	267	613	360	3184	14051	260431	FOXA1 MCF7 WS8 cells FOXA1	MCF7 WS8 cells	NULL	FOXA1	Treatment: 45 min 10^-7 4OHT	GTRD	EXP048445_MCF7-WS8-cells_FOXA1_MACS_FOXA1_MA0148.4.damo.pwm.bed	45932
1	1375	ESR1	54.5909376363098	5.59408988673427	152	202	93	1862	1862	719	499	14327	263116	ESR1 MCF7L-P(immortalized breast epithelial cell line) ESR1	MCF7L-P(immortalized breast epithelial cell line)	NULL	ESR1	Treatment: untreated;	GTRD	EXP057857_MCF7L-P-immortalized-breast-epithelial-cell-line-_ESR1_MACS_ESR1_MA0112.3.damo.pwm.bed	6875
1	1989	GATA3	54.4570975771157	4.04538100939971	209	203	243	1284	1284	577	951	14270	262664	GATA3 MCF7 (Invasive ductal breast carcinoma) GATA3	MCF7 (Invasive ductal breast carcinoma)	BTO:0000093	GATA3	E2	GEO	GSE29073_gata3_mcf7-e2_MACS_GATA3_MA0037.3.damo.pwm.bed	17757
1	1700	FOXA1	54.1808743268007	2.65268852824205	377	204	557	394	557	385	2630	14102	260985	FOXA1 MCF7 TamR (invasive ductal breast carcinoma Tamoxifen resistant) FOXA1	MCF7 TamR (invasive ductal breast carcinoma Tamoxifen resistant)	NULL	FOXA1	Treatment: 45 min 10^-7 4OHT	GTRD	EXP048436_MCF7-TamR--invasive-ductal-breast-carcinoma-Tamoxifen-resistant-_FOXA1_MACS_FOXA1_MA0148.4.damo.pwm.bed	42154
1	1378	ESR1	54.1145405445191	5.37618989434864	156	205	109	1806	1806	707	533	14323	263082	ESR1 MCF7L-P(immortalized breast epithelial cell line) ESR1	MCF7L-P(immortalized breast epithelial cell line)	NULL	ESR1	Treatment: treated with E2 for 16 hrs;	GTRD	EXP057863_MCF7L-P-immortalized-breast-epithelial-cell-line-_ESR1_MACS_ESR1_MA0112.3.damo.pwm.bed	7751
1	1957	GATA3	53.9779656880714	2.62354652132082	383	206	565	371	565	381	2702	14096	260913	GATA3 T47D (invasive ductal carcinoma) GATA3	T47D (invasive ductal carcinoma)	BTO:0001248	GATA3	1 h with 0.02% Dimethyl sufloxide (DMSO) (Myers)	ENCODE	ENCSR000BMX_T47D_GATA3_MACS_GATA3_MA0037.3.damo.pwm.bed	34650
1	1715	FOXA1	53.9573424327596	2.00639633711455	685	207	922	57	922	395	6367	13794	257248	FOXA1 MCF7 TamR (invasive ductal breast carcinoma Tamoxifen resistant) FOXA1	MCF7 TamR (invasive ductal breast carcinoma Tamoxifen resistant)	NULL	FOXA1	Treatment: 45 min 10^-8 E2	GTRD	EXP048457_MCF7-TamR--invasive-ductal-breast-carcinoma-Tamoxifen-resistant-_FOXA1_MACS_FOXA1_MA0148.4.damo.pwm.bed	100585
1	1959	GATA3	53.7853284667079	2.29688727890532	495	208	714	169	714	364	4001	13984	259614	GATA3 SK-N-SH (neuroblastoma) GATA3	SK-N-SH (neuroblastoma)	BTO:0001620	GATA3		ENCODE	ENCSR000BTH_SK-N-SH_GATA3_MACS_GATA3_MA0037.3.damo.pwm.bed	95522
1	1315	ESR1	53.4922569718198	2.85296983999088	329	209	489	571	571	423	2131	14150	261484	ESR1 MCF7 (Invasive ductal breast carcinoma) ESR1	MCF7 (Invasive ductal breast carcinoma)	BTO:0000093	ESR1	Source: cJun - Tet cells; CellType: ERalpha-positive breast cancer cells; Treatment: tamoxifen 1ŒºM for 1hr;	GTRD	EXP047664_MCF7--Invasive-ductal-breast-carcinoma-_ESR1_MACS_ESR1_MA0112.3.damo.pwm.bed	23085
1	1704	FOXA1	52.9710053602888	2.41838795587195	438	210	647	247	647	368	3357	14041	260258	FOXA1 MCF7 TamR (invasive ductal breast carcinoma Tamoxifen resistant) FOXA1	MCF7 TamR (invasive ductal breast carcinoma Tamoxifen resistant)	NULL	FOXA1	Treatment: 45 min ethanol	GTRD	EXP048440_MCF7-TamR--invasive-ductal-breast-carcinoma-Tamoxifen-resistant-_FOXA1_MACS_FOXA1_MA0148.4.damo.pwm.bed	50876
1	1819	FOXA2	52.9221047536176	1.9964930418435	680	211	930	59	930	400	6350	13799	257265	FOXA2 H9 FOXA2	H9	NULL	FOXA2		Array Express	ERP004206_foxa2_esc-h9_MACS_FOXA2_MA0047.3.damo.pwm.bed	130865
1	1300	ESR1	52.8469673329367	4.56370169148393	178	212	182	1567	1567	654	717	14301	262898	ESR1 MCF7 (Invasive ductal breast carcinoma) ESR1	MCF7 (Invasive ductal breast carcinoma)	BTO:0000093	ESR1	E2 for 3h	GTRD	EXP040895_MCF7--Invasive-ductal-breast-carcinoma-_ESR1_MACS_ESR1_MA0112.3.damo.pwm.bed	9309
1	1272	ESR1	52.530997218836	2.92674540430462	310	213	470	645	645	443	1956	14169	261659	ESR1 MCF7 (Invasive ductal breast carcinoma) ESR1	MCF7 (Invasive ductal breast carcinoma)	BTO:0000093	ESR1	E2	GTRD	EXP038385_MCF7--Invasive-ductal-breast-carcinoma-_ESR1_MACS_ESR1_MA0112.3.damo.pwm.bed	19528
1	1252	ESR1	52.2258630706431	2.48583785086975	409	214	615	299	615	376	3047	14070	260568	ESR1 MCF7 (Invasive ductal breast carcinoma) ESR1	MCF7 (Invasive ductal breast carcinoma)	BTO:0000093	ESR1	320min E2	GTRD	EXP038342_MCF7--Invasive-ductal-breast-carcinoma-_ESR1_MACS_ESR1_MA0112.3.damo.pwm.bed	30630
1	1205	ESR1	52.1261528637008	4.02426059590984	201	215	244	1354	1354	604	919	14278	262696	ESR1 T47D (invasive ductal carcinoma) ESR1	T47D (invasive ductal carcinoma)	BTO:0001248	ESR1		GTRD	EXP035621_T47D--invasive-ductal-carcinoma-_ESR1_MACS_ESR1_MA0112.3.damo.pwm.bed	9594
1	1815	FOXA2	51.9456613691573	1.90049591915183	765	216	1024	35	1024	425	7517	13714	256098	FOXA2 HepG2 (hepatoblastoma) FOXA2	HepG2 (hepatoblastoma)	BTO:0000599	FOXA2		ENCODE	ENCSR000BNI_HepG2_FOXA2_MACS_FOXA2_MA0047.3.damo.pwm.bed	87150
1	1711	FOXA1	51.66699882847	2.44394164366942	418	217	630	286	630	378	3168	14061	260447	FOXA1 MCF7 WS8 cells FOXA1	MCF7 WS8 cells	NULL	FOXA1	Treatment: 45 min 10^-8 E2	GTRD	EXP048450_MCF7-WS8-cells_FOXA1_MACS_FOXA1_MA0148.4.damo.pwm.bed	45540
1	164	AR	51.1939618499313	1.95205235517516	698	218	966	50	966	411	6667	13781	256948	AR PLHSAR AR	PLHSAR	NA	AR	FOXA1_HOXB13	GEO	GSE56288_AR_plhsar-foxa1-hoxb13_MACS_AR_MA0007.3.damo.pwm.bed	165694
1	1258	ESR1	50.9783153766623	3.49749296181265	233	219	333	1081	1081	544	1227	14246	262388	ESR1 MCF7 (Invasive ductal breast carcinoma) ESR1	MCF7 (Invasive ductal breast carcinoma)	BTO:0000093	ESR1	Doxycycline	GTRD	EXP038370_MCF7--Invasive-ductal-breast-carcinoma-_ESR1_MACS_ESR1_MA0112.3.damo.pwm.bed	16403
1	57	AR	50.865267256734	3.34170291944865	247	220	358	980	980	519	1362	14232	262253	AR LNCaP (prostate carcinoma) AR	LNCaP (prostate carcinoma)	BTO:0001321	AR	R1881	GTRD	EXP037066_LNCaP--prostate-carcinoma-_AR_MACS_AR_MA0007.3.damo.pwm.bed	49037
1	1170	ESR1	50.7418764230889	5.29726816002349	148	221	114	1922	1922	752	513	14331	263102	ESR1 ZR-75-1 (invasive ductal carcinoma) ESR1	ZR-75-1 (invasive ductal carcinoma)	BTO:0003136	ESR1	E2_TAM	Array Express	ERP000380_esr1_zr751-e2-tam_MACS_ESR1_MA0112.3.damo.pwm.bed	6017
1	1273	ESR1	50.6873870891187	2.71935549439657	337	222	532	546	546	433	2290	14142	261325	ESR1 MCF7 (Invasive ductal breast carcinoma) ESR1	MCF7 (Invasive ductal breast carcinoma)	BTO:0000093	ESR1	none	GTRD	EXP038386_MCF7--Invasive-ductal-breast-carcinoma-_ESR1_MACS_ESR1_MA0112.3.damo.pwm.bed	22462
1	134	AR	50.6442428780147	3.21027559402471	260	223	389	893	893	502	1493	14219	262122	AR VCaP (prostate carcinoma) AR	VCaP (prostate carcinoma)	BTO:0003215	AR	R1881	GEO	GSE32892_AR_vcap-r1881_MACS_AR_MA0007.3.damo.pwm.bed	44834
1	52	AR	50.5726662384543	4.62089801458138	168	224	176	1665	1665	688	668	14311	262947	AR LNCaP (prostate carcinoma) AR	LNCaP (prostate carcinoma)	BTO:0001321	AR	treated for 24 hours with 2Œºg/mL aphidicolin +3 hour 10nm DHT	GTRD	EXP036468_LNCaP--prostate-carcinoma-_AR_MACS_AR_MA0007.3.damo.pwm.bed	29688
1	1829	FOXA2	50.5697768850272	3.07769064022972	276	225	424	820	820	490	1654	14203	261961	FOXA2 liver FOXA2	liver	BTO:0000759	FOXA2		GTRD	EXP039847_liver_FOXA2_MACS_FOXA2_MA0047.3.damo.pwm.bed	25199
1	1701	FOXA1	50.4292165984502	2.48704133842522	394	226	614	331	614	390	2932	14085	260683	FOXA1 MCF7 TamR (invasive ductal breast carcinoma Tamoxifen resistant) FOXA1	MCF7 TamR (invasive ductal breast carcinoma Tamoxifen resistant)	NULL	FOXA1	Treatment: 45 min 10^-7 4OHT	GTRD	EXP048437_MCF7-TamR--invasive-ductal-breast-carcinoma-Tamoxifen-resistant-_FOXA1_MACS_FOXA1_MA0148.4.damo.pwm.bed	44391
1	1707	FOXA1	50.2012029801965	2.55776328390227	372	227	583	411	583	407	2690	14107	260925	FOXA1 MCF7 WS8 cells FOXA1	MCF7 WS8 cells	NULL	FOXA1	Treatment: 45 min 10^-7 4OHT	GTRD	EXP048446_MCF7-WS8-cells_FOXA1_MACS_FOXA1_MA0148.4.damo.pwm.bed	36763
1	1712	FOXA1	50.0006812637913	2.55201659793695	372	228	585	411	585	408	2696	14107	260919	FOXA1 MCF7 WS8 cells FOXA1	MCF7 WS8 cells	NULL	FOXA1	Treatment: 45 min ethanol	GTRD	EXP048451_MCF7-WS8-cells_FOXA1_MACS_FOXA1_MA0148.4.damo.pwm.bed	36083
1	1968	GATA3	49.9359882755666	3.90700802958148	199	229	258	1372	1372	620	937	14280	262678	GATA3 MCF7 (Invasive ductal breast carcinoma) GATA3	MCF7 (Invasive ductal breast carcinoma)	BTO:0000093	GATA3	E2	GTRD	EXP037456_MCF7--Invasive-ductal-breast-carcinoma-_GATA3_MACS_GATA3_MA0037.3.damo.pwm.bed	22785
1	1160	ESR1	49.8654552919929	2.93782974559413	292	230	467	724	724	474	1834	14187	261781	ESR1 MCF7 (Invasive ductal breast carcinoma) ESR1	MCF7 (Invasive ductal breast carcinoma)	BTO:0000093	ESR1		Array Express	ERP000209_esr1_mcf7_MACS_ESR1_MA0112.3.damo.pwm.bed	15953
1	1713	FOXA1	49.7219991679539	2.64767867623237	346	231	558	509	558	433	2415	14133	261200	FOXA1 MCF7 WS8 cells FOXA1	MCF7 WS8 cells	NULL	FOXA1	Treatment: 45 min ethanol	GTRD	EXP048452_MCF7-WS8-cells_FOXA1_MACS_FOXA1_MA0148.4.damo.pwm.bed	32606
1	1803	FOXA1	49.6783272969716	2.08357000724445	570	232	842	110	842	395	5085	13909	258530	FOXA1 MCF7 (Invasive ductal breast carcinoma) FOXA1	MCF7 (Invasive ductal breast carcinoma)	BTO:0000093	FOXA1		GEO	GSE72249_foxa1_mcf7_MACS_FOXA1_MA0148.4.damo.pwm.bed	47767
1	1200	ESR1	49.5431671402736	3.83052728069744	202	233	270	1342	1342	615	970	14277	262645	ESR1 MCF7 (Invasive ductal breast carcinoma) ESR1	MCF7 (Invasive ductal breast carcinoma)	BTO:0000093	ESR1	cells transfected with siNCAPG, and 1hr with 100nM E2, double crosslinked	GTRD	EXP034120_MCF7--Invasive-ductal-breast-carcinoma-_ESR1_MACS_ESR1_MA0112.3.damo.pwm.bed	11536
1	1800	FOXA1	49.3553760247208	2.88079950219788	298	234	484	699	699	472	1909	14181	261706	FOXA1 LNCaP (prostate carcinoma) FOXA1	LNCaP (prostate carcinoma)	BTO:0001321	FOXA1	SHGATA2_R1881	GEO	GSE69043_foxa1_lncap-shgata2-r1881_MACS_FOXA1_MA0148.4.damo.pwm.bed	36554
1	54	AR	49.2834999982217	3.87883499528942	198	235	263	1386	1386	628	939	14281	262676	AR LNCaP (prostate carcinoma) AR	LNCaP (prostate carcinoma)	BTO:0001321	AR	2Œºg/mL aphidicolin for 15 hours, followed by washout and treatment with 50ng/mL nocodozole for 9 hours +3 hour 10nm DHT	GTRD	EXP036470_LNCaP--prostate-carcinoma-_AR_MACS_AR_MA0007.3.damo.pwm.bed	32748
1	86	AR	49.2811585495359	3.94694180698285	194	236	251	1426	1426	638	904	14285	262711	AR LNCaP (prostate carcinoma) AR	LNCaP (prostate carcinoma)	BTO:0001321	AR	Treatment: 10 nM DHT for 4 hrs	GTRD	EXP049276_LNCaP--prostate-carcinoma-_AR_MACS_AR_MA0007.3.damo.pwm.bed	32515
1	1652	FOXA1	49.0279298112847	4.26348469401065	177	237	218	1579	1579	678	763	14302	262852	FOXA1 VCaP (prostate carcinoma) FOXA1	VCaP (prostate carcinoma)	BTO:0003215	FOXA1	regular medium	GTRD	EXP000721_VCaP--prostate-carcinoma-_FOXA1_MACS_FOXA1_MA0148.4.damo.pwm.bed	15841
1	1267	ESR1	48.9150409664719	2.33236119462197	434	238	696	256	696	397	3447	14045	260168	ESR1 MCF7 (Invasive ductal breast carcinoma) ESR1	MCF7 (Invasive ductal breast carcinoma)	BTO:0000093	ESR1	Doxycycline + E2	GTRD	EXP038380_MCF7--Invasive-ductal-breast-carcinoma-_ESR1_MACS_ESR1_MA0112.3.damo.pwm.bed	39448
1	1180	ESR1	48.8750916069399	3.61311009796127	214	239	312	1239	1239	597	1090	14265	262525	ESR1 MCF7 (Invasive ductal breast carcinoma) ESR1	MCF7 (Invasive ductal breast carcinoma)	BTO:0000093	ESR1	hormone starved for 3 days, treated with 10 nM Œ≤-estradiol for 45 minutes	GTRD	EXP000178_MCF7--Invasive-ductal-breast-carcinoma-_ESR1_MACS_ESR1_MA0112.3.damo.pwm.bed	10444
1	1786	FOXA1	48.7045902619277	2.33769899322836	430	240	692	262	692	398	3407	14049	260208	FOXA1 MCF7 (Invasive ductal breast carcinoma) FOXA1	MCF7 (Invasive ductal breast carcinoma)	BTO:0000093	FOXA1	TNF	GEO	GSE59530_foxa1_mcf7-tnf_MACS_FOXA1_MA0148.4.damo.pwm.bed	33103
1	1261	ESR1	48.4910439178397	2.67116961451426	332	241	549	562	562	451	2296	14147	261319	ESR1 MCF7 (Invasive ductal breast carcinoma) ESR1	MCF7 (Invasive ductal breast carcinoma)	BTO:0000093	ESR1	Doxycycline	GTRD	EXP038374_MCF7--Invasive-ductal-breast-carcinoma-_ESR1_MACS_ESR1_MA0112.3.damo.pwm.bed	30537
1	1818	FOXA2	48.3543476801496	1.81371755830292	817	242	1122	21	1122	462	8414	13662	255201	FOXA2 pancreatic islets FOXA2	pancreatic islets	NULL	FOXA2		Array Express	ERP004003_foxa2_islet_MACS_FOXA2_MA0047.3.damo.pwm.bed	146564
1	1710	FOXA1	48.3363645783763	2.44064864455968	391	243	634	342	634	406	2964	14088	260651	FOXA1 MCF7 WS8 cells FOXA1	MCF7 WS8 cells	NULL	FOXA1	Treatment: 45 min 10^-8 E2	GTRD	EXP048449_MCF7-WS8-cells_FOXA1_MACS_FOXA1_MA0148.4.damo.pwm.bed	41804
1	200	AR	48.0870579101678	6.04830663360931	125	244	77	2185	2185	835	379	14354	263236	AR MDA-MB-453 (breast adenocarcinoma) AR	MDA-MB-453 (breast adenocarcinoma)	BTO:0001908	AR	DHT	GEO	GSE74069_AR_mdamb45-dht_MACS_AR_MA0007.3.damo.pwm.bed	15412
1	1739	FOXA1	48.0173259169918	4.13825414266527	179	245	234	1556	1556	678	795	14300	262820	FOXA1 MCF7 (Invasive ductal breast carcinoma) FOXA1	MCF7 (Invasive ductal breast carcinoma)	BTO:0000093	FOXA1	Treatment: FA (control)	GTRD	EXP053230_MCF7--Invasive-ductal-breast-carcinoma-_FOXA1_MACS_FOXA1_MA0148.4.damo.pwm.bed	12622
1	99	AR	47.7859050689723	3.05646499844102	263	246	432	876	876	518	1586	14216	262029	AR LTAD (long term androgen deprivation) AR	LTAD (long term androgen deprivation)	NULL	AR	Treatment: 24h DHT 10 nM siControl treated	GTRD	EXP049451_LTAD--long-term-androgen-deprivation-_AR_MACS_AR_MA0007.3.damo.pwm.bed	41997
1	1702	FOXA1	47.7421463266731	2.44385917310023	385	247	631	362	631	413	2914	14094	260701	FOXA1 MCF7 TamR (invasive ductal breast carcinoma Tamoxifen resistant) FOXA1	MCF7 TamR (invasive ductal breast carcinoma Tamoxifen resistant)	NULL	FOXA1	Treatment: 45 min 10^-7 4OHT	GTRD	EXP048438_MCF7-TamR--invasive-ductal-breast-carcinoma-Tamoxifen-resistant-_FOXA1_MACS_FOXA1_MA0148.4.damo.pwm.bed	45395
1	1418	ESR1	47.7088972121874	7.65324238838737	104	248	33	2491	2491	924	249	14375	263366	ESR1 MCF7 (Invasive ductal breast carcinoma) ESR1	MCF7 (Invasive ductal breast carcinoma)	BTO:0000093	ESR1		GEO	GSE60270_esr1_mcf7_MACS_ESR1_MA0112.3.damo.pwm.bed	4935
1	1705	FOXA1	47.4365320065036	2.52587803923584	359	249	596	463	596	436	2627	14120	260988	FOXA1 MCF7 TamR (invasive ductal breast carcinoma Tamoxifen resistant) FOXA1	MCF7 TamR (invasive ductal breast carcinoma Tamoxifen resistant)	NULL	FOXA1	Treatment: 45 min ethanol	GTRD	EXP048441_MCF7-TamR--invasive-ductal-breast-carcinoma-Tamoxifen-resistant-_FOXA1_MACS_FOXA1_MA0148.4.damo.pwm.bed	38637
1	1633	FOXA1	47.3808570841784	1.89464165500767	700	250	1030	48	1030	443	6884	13779	256731	FOXA1 HepG2 (hepatoblastoma) FOXA1	HepG2 (hepatoblastoma)	BTO:0000599	FOXA1		ENCODE	ENCSR000BMO_HepG2_FOXA1_MACS_FOXA1_MA0148.4.damo.pwm.bed	73152
1	1663	FOXA1	46.8248312380734	3.14439219604707	247	251	403	980	980	545	1447	14232	262168	FOXA1 VCaP (prostate carcinoma) FOXA1	VCaP (prostate carcinoma)	BTO:0003215	FOXA1	none	GTRD	EXP036100_VCaP--prostate-carcinoma-_FOXA1_MACS_FOXA1_MA0148.4.damo.pwm.bed	25742
1	58	AR	46.7297060494412	3.02512042049267	261	252	439	887	887	526	1590	14218	262025	AR LNCaP (prostate carcinoma) AR	LNCaP (prostate carcinoma)	BTO:0001321	AR	R1881+Doxycycline	GTRD	EXP037067_LNCaP--prostate-carcinoma-_AR_MACS_AR_MA0007.3.damo.pwm.bed	55308
1	1708	FOXA1	46.4701859174264	2.42198722787162	381	253	645	382	645	427	2909	14098	260706	FOXA1 MCF7 WS8 cells FOXA1	MCF7 WS8 cells	NULL	FOXA1	Treatment: 45 min 10^-7 4OHT	GTRD	EXP048447_MCF7-WS8-cells_FOXA1_MACS_FOXA1_MA0148.4.damo.pwm.bed	39083
1	1766	FOXA1	46.411145632854	5.68062367852725	127	254	87	2162	2162	834	410	14352	263205	FOXA1 LNCaP C4-2B (prostate carcinoma) FOXA1	LNCaP C4-2B (prostate carcinoma)	BTO:0004959	FOXA1		GEO	GSE40050_foxa1_c42b_MACS_FOXA1_MA0148.4.damo.pwm.bed	10874
1	1433	ESR1	46.3482155635228	7.14135774242964	106	255	43	2471	2471	923	272	14373	263343	ESR1 T47D (invasive ductal carcinoma) ESR1	T47D (invasive ductal carcinoma)	BTO:0001248	ESR1	E2	GEO	GSE72249_esr1_t47d-e2_MACS_ESR1_MA0112.3.damo.pwm.bed	5326
1	110	AR	46.291653645986	3.06856401536098	253	256	429	938	938	541	1519	14226	262096	AR LNCaP95 AR	LNCaP95	NULL	AR	Treatment: 10nM DHT for 4 hrs Genotype: shARv7 transfection	GTRD	EXP052953_LNCaP95_AR_MACS_AR_MA0007.3.damo.pwm.bed	39193
1	21	AR	45.7449893328976	2.60340881993447	327	257	570	580	580	469	2319	14152	261296	AR VCaP (prostate carcinoma) AR	VCaP (prostate carcinoma)	BTO:0003215	AR	100 nM DHT	GTRD	EXP030507_VCaP--prostate-carcinoma-_AR_MACS_AR_MA0007.3.damo.pwm.bed	59512
1	1400	ESR1	45.6483807182316	2.37174939650324	390	258	674	345	674	426	3041	14089	260574	ESR1 MCF7 (Invasive ductal breast carcinoma) ESR1	MCF7 (Invasive ductal breast carcinoma)	BTO:0000093	ESR1	LY2_ETOH	GEO	GSE54592_esr1_ly2-etoh_MACS_ESR1_MA0112.3.damo.pwm.bed	29123
1	1780	FOXA1	45.5848649587934	5.19142037882202	135	259	120	2077	2077	819	477	14344	263138	FOXA1 LNCaP (prostate carcinoma) FOXA1	LNCaP (prostate carcinoma)	BTO:0001321	FOXA1	DHT24H	GEO	GSE58428_foxa1_lncap-dht24h_MACS_FOXA1_MA0148.4.damo.pwm.bed	11460
1	212	AR	45.5000937618288	2.53282792239706	342	260	593	523	593	459	2494	14137	261121	AR VCaP (prostate carcinoma) AR	VCaP (prostate carcinoma)	BTO:0003215	AR	R1881_30M	GEO	GSE84432_AR_vcap-r1881-30m_MACS_AR_MA0007.3.damo.pwm.bed	53687
1	1714	FOXA1	45.3023848991317	2.52669444623691	342	261	595	523	595	460	2500	14137	261115	FOXA1 MCF7 WS8 cells FOXA1	MCF7 WS8 cells	NULL	FOXA1	Treatment: 45 min ethanol	GTRD	EXP048453_MCF7-WS8-cells_FOXA1_MACS_FOXA1_MA0148.4.damo.pwm.bed	30531
1	1709	FOXA1	45.235007408896	2.58236803352984	328	262	576	577	577	472	2345	14151	261270	FOXA1 MCF7 WS8 cells FOXA1	MCF7 WS8 cells	NULL	FOXA1	Treatment: 45 min 10^-8 E2	GTRD	EXP048448_MCF7-WS8-cells_FOXA1_MACS_FOXA1_MA0148.4.damo.pwm.bed	31428
1	1732	FOXA1	45.2180336277245	2.16884572462535	469	263	788	198	788	416	4007	14010	259608	FOXA1 T47D (invasive ductal carcinoma) FOXA1	T47D (invasive ductal carcinoma)	BTO:0001248	FOXA1	Passsage: <10 Genotype: wt/R330fs mutant with CRISPR	GTRD	EXP049903_T47D--invasive-ductal-carcinoma-_FOXA1_MACS_FOXA1_MA0148.4.damo.pwm.bed	50363
1	1655	FOXA1	45.0509208076187	3.4857192409237	206	264	335	1308	1308	636	1087	14273	262528	FOXA1 CyT49-derived endodermal cells FOXA1	CyT49-derived endodermal cells	NULL	FOXA1	none	GTRD	EXP033207_CyT49-derived-endodermal-cells_FOXA1_MACS_FOXA1_MA0148.4.damo.pwm.bed	24003
1	1782	FOXA1	45.0365789299005	2.76396716148329	290	265	516	738	738	506	1935	14189	261680	FOXA1 VCaP (prostate carcinoma) FOXA1	VCaP (prostate carcinoma)	BTO:0003215	FOXA1	DHT24H	GEO	GSE58428_foxa1_vcap-dht24h_MACS_FOXA1_MA0148.4.damo.pwm.bed	47458
1	42	AR	45.0325364997007	3.36230727458309	216	266	355	1213	1213	611	1182	14263	262433	AR CWR22 (prostate carcinoma) AR	CWR22 (prostate carcinoma)	BTO:0004594	AR	DHT+MDV3100	GTRD	EXP034149_CWR22--prostate-carcinoma-_AR_MACS_AR_MA0007.3.damo.pwm.bed	22525
1	1165	ESR1	44.7343663988533	4.75261960378692	144	267	165	1970	1970	801	556	14335	263059	ESR1 MCF7 (Invasive ductal breast carcinoma) ESR1	MCF7 (Invasive ductal breast carcinoma)	BTO:0000093	ESR1	TAM	Array Express	ERP000380_esr1_mcf7-tam_MACS_ESR1_MA0112.3.damo.pwm.bed	5899
1	1154	ESR1	44.726737283378	2.30816785530021	404	268	706	304	706	426	3238	14075	260377	ESR1 T47D (invasive ductal carcinoma) ESR1	T47D (invasive ductal carcinoma)	BTO:0001248	ESR1	1 h with 100 nM Genistein (Myers)	ENCODE	ENCSR000BJS_T47D_ESR1_MACS_ESR1_MA0112.3.damo.pwm.bed	27112
1	1413	ESR1	44.4639295034598	2.75921523234404	287	269	517	753	753	513	1918	14192	261697	ESR1 MCF7 (Invasive ductal breast carcinoma) ESR1	MCF7 (Invasive ductal breast carcinoma)	BTO:0000093	ESR1	E2	GEO	GSE60270_esr1_mcf7-e2_MACS_ESR1_MA0112.3.damo.pwm.bed	26490
1	1831	FOXA2	44.4611140260015	2.25526781582643	422	270	737	280	737	429	3463	14057	260152	FOXA2 HepG2 (hepatoblastoma) FOXA2	HepG2 (hepatoblastoma)	BTO:0000599	FOXA2		GTRD	EXP039957_HepG2--hepatoblastoma-_FOXA2_MACS_FOXA2_MA0047.3.damo.pwm.bed	64510
1	1213	ESR1	44.1397931692504	5.60570081838232	122	271	92	2226	2226	863	399	14357	263216	ESR1 MCF7 (Invasive ductal breast carcinoma) ESR1	MCF7 (Invasive ductal breast carcinoma)	BTO:0000093	ESR1	Vehicle treatment	GTRD	EXP036169_MCF7--Invasive-ductal-breast-carcinoma-_ESR1_MACS_ESR1_MA0112.3.damo.pwm.bed	9086
1	1269	ESR1	44.0294752625968	2.80764416309446	276	272	500	820	820	531	1812	14203	261803	ESR1 T47D (invasive ductal carcinoma) ESR1	T47D (invasive ductal carcinoma)	BTO:0001248	ESR1	Doxycycline	GTRD	EXP038382_T47D--invasive-ductal-carcinoma-_ESR1_MACS_ESR1_MA0112.3.damo.pwm.bed	17182
1	160	AR	43.9807803839039	2.38482010258162	371	273	664	418	664	452	2875	14108	260740	AR VCaP (prostate carcinoma) AR	VCaP (prostate carcinoma)	BTO:0003215	AR	SHPIAS1_R1881	GEO	GSE56086_AR_vcap-shpias1-r1881_MACS_AR_MA0007.3.damo.pwm.bed	83992
1	1830	FOXA2	43.9480466562318	4.34424614776007	155	274	209	1820	1820	768	655	14324	262960	FOXA2 liver FOXA2	liver	BTO:0000759	FOXA2		GTRD	EXP039928_liver_FOXA2_MACS_FOXA2_MA0047.3.damo.pwm.bed	12337
1	1414	ESR1	43.9410151204267	3.11920088476295	234	275	411	1073	1073	586	1381	14245	262234	ESR1 MCF7 (Invasive ductal breast carcinoma) ESR1	MCF7 (Invasive ductal breast carcinoma)	BTO:0000093	ESR1	SHCTR_E2	GEO	GSE60270_esr1_mcf7-shctr-e2_MACS_ESR1_MA0112.3.damo.pwm.bed	13136
1	1270	ESR1	43.6777351810993	2.89152702794393	261	276	481	887	887	548	1663	14218	261952	ESR1 T47D (invasive ductal carcinoma) ESR1	T47D (invasive ductal carcinoma)	BTO:0001248	ESR1	Doxycycline + E2	GTRD	EXP038383_T47D--invasive-ductal-carcinoma-_ESR1_MACS_ESR1_MA0112.3.damo.pwm.bed	15711
1	117	AR	43.639153252285	3.27242127250893	217	277	373	1205	1205	618	1220	14262	262395	AR LNCaP (prostate carcinoma) AR	LNCaP (prostate carcinoma)	BTO:0001321	AR	Treatment: 2 mM DSG for 25 mins	GTRD	EXP053225_LNCaP--prostate-carcinoma-_AR_MACS_AR_MA0007.3.damo.pwm.bed	37153
1	3364	RELA	43.1377632172815	2.3110193129758	388	278	704	353	704	445	3104	14091	260511	RELA HUVEC-C (HUVEC, umbilical vein endothelial cells) RELA	HUVEC-C (HUVEC, umbilical vein endothelial cells)	BTO:0001949	RELA	Treatment: confluent, treated with Notch1 siRNA and stimulated with IL-1beta Passsage: 4	GTRD	EXP049056_HUVEC-C--HUVEC--umbilical-vein-endothelial-cells-_RELA_MACS_RELA_MA0107.1.damo.pwm.bed	60447
1	3161	NR3C1	42.9349715437958	6.85051618713943	101	279	50	2529	2529	953	270	14378	263345	NR3C1 MCF7 (Invasive ductal breast carcinoma) NR3C1	MCF7 (Invasive ductal breast carcinoma)	BTO:0000093	NR3C1	DEX	GEO	GSE72249_nr3c1_mcf7-dex_MACS_NR3C1_MA0113.3.damo.pwm.bed	7546
1	1313	ESR1	42.877925968348	4.97098311043945	132	280	136	2107	2107	841	487	14347	263128	ESR1 MCF7 (Invasive ductal breast carcinoma) ESR1	MCF7 (Invasive ductal breast carcinoma)	BTO:0000093	ESR1	Source: cJun - Tet cells; CellType: ERalpha-positive breast cancer cells; Treatment: ethanol 1hr;	GTRD	EXP047662_MCF7--Invasive-ductal-breast-carcinoma-_ESR1_MACS_ESR1_MA0112.3.damo.pwm.bed	6903
1	1357	ESR1	42.5149359292813	8.69155696348028	85	281	20	2696	2696	999	179	14394	263436	ESR1 MCF7 (Invasive ductal breast carcinoma) ESR1	MCF7 (Invasive ductal breast carcinoma)	BTO:0000093	ESR1	Treatment: 10 nM Dexamethasone for 60 mins Genotype: ER+/PR+	GTRD	EXP049940_MCF7--Invasive-ductal-breast-carcinoma-_ESR1_MACS_ESR1_MA0112.3.damo.pwm.bed	8382
1	1676	FOXA1	42.4842681494323	3.55539050639464	189	282	323	1472	1472	692	977	14290	262638	FOXA1 MCF7 (Invasive ductal breast carcinoma) FOXA1	MCF7 (Invasive ductal breast carcinoma)	BTO:0000093	FOXA1		GTRD	EXP038333_MCF7--Invasive-ductal-breast-carcinoma-_FOXA1_MACS_FOXA1_MA0148.4.damo.pwm.bed	17608
1	1230	ESR1	41.8544844595792	2.34715012007229	364	283	685	441	685	470	2865	14115	260750	ESR1 MCF7 (Invasive ductal breast carcinoma) ESR1	MCF7 (Invasive ductal breast carcinoma)	BTO:0000093	ESR1	TNFa for 45m	GTRD	EXP036983_MCF7--Invasive-ductal-breast-carcinoma-_ESR1_MACS_ESR1_MA0112.3.damo.pwm.bed	22345
1	49	AR	41.5868877712831	7.34006045909892	93	284	40	2607	2607	977	232	14386	263383	AR LNCaP (prostate carcinoma) AR	LNCaP (prostate carcinoma)	BTO:0001321	AR	siControl	GTRD	EXP036106_LNCaP--prostate-carcinoma-_AR_MACS_AR_MA0007.3.damo.pwm.bed	11234
1	1422	ESR1	41.5040083579127	2.79837634562789	261	285	503	887	887	558	1718	14218	261897	ESR1 T47D (invasive ductal carcinoma) ESR1	T47D (invasive ductal carcinoma)	BTO:0001248	ESR1	PROG	GEO	GSE68355_ESR1_t47d-prog_MACS_ESR1_MA0112.3.damo.pwm.bed	18511
1	1239	ESR1	41.2098266811488	5.53138443824423	115	286	96	2331	2331	904	381	14364	263234	ESR1 MCF7 TamR (invasive ductal breast carcinoma Tamoxifen resistant) ESR1	MCF7 TamR (invasive ductal breast carcinoma Tamoxifen resistant)	NULL	ESR1	White Medium	GTRD	EXP037776_MCF7-TamR--invasive-ductal-breast-carcinoma-Tamoxifen-resistant-_ESR1_MACS_ESR1_MA0112.3.damo.pwm.bed	7077
1	1741	FOXA1	41.0267102186228	3.33921290586523	198	287	359	1386	1386	677	1090	14281	262525	FOXA1 primary prostate cancer FOXA1	primary prostate cancer	NULL	FOXA1	Treatment: 2 mM DSG for 25 mins	GTRD	EXP053235_primary-prostate-cancer_FOXA1_MACS_FOXA1_MA0148.4.damo.pwm.bed	18091
1	1758	FOXA1	40.9670915432903	5.23635683701322	120	288	116	2259	2259	888	420	14359	263195	FOXA1 LNCaP (prostate carcinoma) FOXA1	LNCaP (prostate carcinoma)	BTO:0001321	FOXA1	1F5_SIFOXA1	GEO	GSE30623_foxa1_lncap1f5-sifoxa1_MACS_FOXA1_MA0148.4.damo.pwm.bed	8900
1	1192	ESR1	40.8855066748405	2.43079049904662	331	289	637	566	637	497	2513	14148	261102	ESR1 MCF7 (Invasive ductal breast carcinoma) ESR1	MCF7 (Invasive ductal breast carcinoma)	BTO:0000093	ESR1	vehicle	GTRD	EXP030929_MCF7--Invasive-ductal-breast-carcinoma-_ESR1_MACS_ESR1_MA0112.3.damo.pwm.bed	20054
1	1291	ESR1	40.868389061479	1.85886731412233	633	290	1066	76	1066	477	6328	13846	257287	ESR1 breast tumour metastasis ESR1	breast tumour metastasis	NULL	ESR1	Metastasis	GTRD	EXP038796_breast-tumour-metastasis_ESR1_MACS_ESR1_MA0112.3.damo.pwm.bed	42475
1	35	AR	40.8066212440176	3.78034582186067	168	291	278	1665	1665	745	816	14311	262799	AR LNCaP C4-2 (prostate carcinoma) AR	LNCaP C4-2 (prostate carcinoma)	BTO:0005672	AR	10 nmol/l of mibolerone	GTRD	EXP033417_LNCaP-C4-2--prostate-carcinoma-_AR_MACS_AR_MA0007.3.damo.pwm.bed	30795
1	17	AR	40.6490574638052	3.82480926391647	165	292	271	1690	1690	751	792	14314	262823	AR LNCaP (prostate carcinoma) AR	LNCaP (prostate carcinoma)	BTO:0001321	AR	100 nM DHT+Dex	GTRD	EXP030501_LNCaP--prostate-carcinoma-_AR_MACS_AR_MA0007.3.damo.pwm.bed	22150
1	1664	FOXA1	40.5023393780469	2.9094023398097	239	293	476	1039	1039	603	1512	14240	262103	FOXA1 VCaP (prostate carcinoma) FOXA1	VCaP (prostate carcinoma)	BTO:0003215	FOXA1	DHT 10 nM	GTRD	EXP036101_VCaP--prostate-carcinoma-_FOXA1_MACS_FOXA1_MA0148.4.damo.pwm.bed	26826
1	1299	ESR1	40.2972614759377	4.45636855809332	138	294	196	2041	2041	844	568	14341	263047	ESR1 MCF7 (Invasive ductal breast carcinoma) ESR1	MCF7 (Invasive ductal breast carcinoma)	BTO:0000093	ESR1	ICI for 3h	GTRD	EXP040894_MCF7--Invasive-ductal-breast-carcinoma-_ESR1_MACS_ESR1_MA0112.3.damo.pwm.bed	5952
1	1725	FOXA1	39.9921472185725	2.23843238451884	384	295	753	368	753	472	3170	14095	260445	FOXA1 22RV1 (prostate carcinoma) FOXA1	22RV1 (prostate carcinoma)	BTO:0002999	FOXA1	Treatment: Cells were harvested in log phase growth Genotype: knockdown HNF4G	GTRD	EXP048995_22RV1--prostate-carcinoma-_FOXA1_MACS_FOXA1_MA0148.4.damo.pwm.bed	43382
1	1969	GATA3	39.8381683124353	3.98662026284258	154	296	247	1836	1836	793	709	14325	262906	GATA3 MCF7 (Invasive ductal breast carcinoma) GATA3	MCF7 (Invasive ductal breast carcinoma)	BTO:0000093	GATA3	E2, DEX	GTRD	EXP037457_MCF7--Invasive-ductal-breast-carcinoma-_GATA3_MACS_GATA3_MA0037.3.damo.pwm.bed	18053
1	1634	FOXA1	39.821131910272	1.96980148743674	522	297	951	144	951	464	4912	13957	258703	FOXA1 A549 (lung carcinoma) FOXA1	A549 (lung carcinoma)	BTO:0000018	FOXA1	1 h with 100 nM Dexamethasone (Myers)	ENCODE	ENCSR000BPX_A549_FOXA1_MACS_FOXA1_MA0148.4.damo.pwm.bed	52980
1	122	AR	39.7988275545361	5.97137817635491	104	298	80	2491	2491	956	319	14375	263296	AR LNCaP (prostate carcinoma) AR	LNCaP (prostate carcinoma)	BTO:0001321	AR	Genotype: Renilla knockout; Treatment: shRenilla;	GTRD	EXP058316_LNCaP--prostate-carcinoma-_AR_MACS_AR_MA0007.3.damo.pwm.bed	7970
1	1296	ESR1	39.7459933459628	4.77124106736204	127	299	161	2162	2162	874	488	14352	263127	ESR1 MCF7 (Invasive ductal breast carcinoma) ESR1	MCF7 (Invasive ductal breast carcinoma)	BTO:0000093	ESR1	100 nM ICI for 30 min	GTRD	EXP040889_MCF7--Invasive-ductal-breast-carcinoma-_ESR1_MACS_ESR1_MA0112.3.damo.pwm.bed	4537
1	1	AR	39.6185934503618	2.53323927897945	296	300	592	707	707	533	2154	14183	261461	AR LNCaP (prostate carcinoma) AR	LNCaP (prostate carcinoma)	BTO:0001321	AR		Array Express	ERP001226_AR_lncap_MACS_AR_MA0007.3.damo.pwm.bed	31151
1	1833	FOXA2	39.543380000065	2.00701221749964	493	301	920	172	920	464	4550	13986	259065	FOXA2 KerCT (keratenocytes) FOXA2	KerCT (keratenocytes)	NULL	FOXA2	Treatment: to induce FOXA2, doxycycline was added at 5ug/mL	GTRD	EXP049290_KerCT--keratenocytes-_FOXA2_MACS_FOXA2_MA0047.3.damo.pwm.bed	82979
1	168	AR	39.2631976711146	6.66967143227969	94	302	54	2596	2596	984	258	14385	263357	AR LNCaP (prostate carcinoma) AR	LNCaP (prostate carcinoma)	BTO:0001321	AR	DHT24H	GEO	GSE58428_AR_lncap-dht24h_MACS_AR_MA0007.3.damo.pwm.bed	13725
1	1832	FOXA2	39.2312580581257	1.94096524617769	535	303	980	133	980	472	5110	13944	258505	FOXA2 KerCT (keratenocytes) FOXA2	KerCT (keratenocytes)	NULL	FOXA2	Treatment: to induce FOXA2, doxycycline was added at 5ug/mL	GTRD	EXP049289_KerCT--keratenocytes-_FOXA2_MACS_FOXA2_MA0047.3.damo.pwm.bed	112221
1	1241	ESR1	39.2157698333754	2.30850408791212	352	304	705	484	705	498	2815	14127	260800	ESR1 MCF7 (Invasive ductal breast carcinoma) ESR1	MCF7 (Invasive ductal breast carcinoma)	BTO:0000093	ESR1	White Medium + E2	GTRD	EXP037779_MCF7--Invasive-ductal-breast-carcinoma-_ESR1_MACS_ESR1_MA0112.3.damo.pwm.bed	23102
1	1678	FOXA1	38.9463233286996	2.28239001453189	358	305	723	466	723	498	2896	14121	260719	FOXA1 22RV1 (prostate carcinoma) FOXA1	22RV1 (prostate carcinoma)	BTO:0002999	FOXA1		GTRD	EXP038434_22RV1--prostate-carcinoma-_FOXA1_MACS_FOXA1_MA0148.4.damo.pwm.bed	41798
1	1644	FOXA1	38.5651148051292	2.07526682011068	441	306	850	243	850	466	3931	14038	259684	FOXA1 liver FOXA1	liver	BTO:0000759	FOXA1		Array Express	ERP002306_foxa1_liver_MACS_FOXA1_MA0148.4.damo.pwm.bed	37943
1	161	AR	38.4983204983937	2.09711315158585	429	307	830	265	830	467	3783	14050	259832	AR VCaP (prostate carcinoma) AR	VCaP (prostate carcinoma)	BTO:0003215	AR		GEO	GSE56086_AR_vcap_MACS_AR_MA0007.3.damo.pwm.bed	88405
1	1245	ESR1	38.4831409771925	2.94817232487761	222	308	464	1168	1168	647	1385	14257	262230	ESR1 MCF7 (Invasive ductal breast carcinoma) ESR1	MCF7 (Invasive ductal breast carcinoma)	BTO:0000093	ESR1	NoTreat	GTRD	EXP038335_MCF7--Invasive-ductal-breast-carcinoma-_ESR1_MACS_ESR1_MA0112.3.damo.pwm.bed	13663
1	1635	FOXA1	38.4724706890777	2.16385644930726	398	309	792	320	792	474	3399	14081	260216	FOXA1 A549 (lung carcinoma) FOXA1	A549 (lung carcinoma)	BTO:0000018	FOXA1	1 h with 0.02% Ethanol (Myers)	ENCODE	ENCSR000BRD_A549_FOXA1_MACS_FOXA1_MA0148.4.damo.pwm.bed	35292
1	1656	FOXA1	38.3815375953033	3.8783265689903	153	310	264	1846	1846	807	724	14326	262891	FOXA1 CyT49-derived endodermal cells FOXA1	CyT49-derived endodermal cells	NULL	FOXA1	none	GTRD	EXP033208_CyT49-derived-endodermal-cells_FOXA1_MACS_FOXA1_MA0148.4.damo.pwm.bed	17166
1	1379	ESR1	38.3782492711898	4.30760016937546	136	311	214	2063	2063	863	579	14343	263036	ESR1 MCF7L-P(immortalized breast epithelial cell line) ESR1	MCF7L-P(immortalized breast epithelial cell line)	NULL	ESR1	Treatment: treated with E2 for 24 hrs;	GTRD	EXP057865_MCF7L-P-immortalized-breast-epithelial-cell-line-_ESR1_MACS_ESR1_MA0112.3.damo.pwm.bed	6601
1	1943	GATA2	38.335189272182	2.34056860458292	334	312	690	552	690	518	2633	14145	260982	GATA2 endometrial stromal cells GATA2	endometrial stromal cells	NULL	GATA2		GTRD	EXP040835_endometrial-stromal-cells_GATA2_MACS_GATA2_MA0036.3.damo.pwm.bed	52185
1	1789	FOXA1	38.3188979277723	2.85893436737171	232	313	487	1091	1091	630	1493	14247	262122	FOXA1 MCF7 (Invasive ductal breast carcinoma) FOXA1	MCF7 (Invasive ductal breast carcinoma)	BTO:0000093	FOXA1		GEO	GSE60270_foxa1_mcf7_MACS_FOXA1_MA0148.4.damo.pwm.bed	19430
1	1729	FOXA1	38.2115303736397	2.68409484623951	257	314	546	907	907	589	1763	14222	261852	FOXA1 T47D (invasive ductal carcinoma) FOXA1	T47D (invasive ductal carcinoma)	BTO:0001248	FOXA1	Passsage: <10	GTRD	EXP049900_T47D--invasive-ductal-carcinoma-_FOXA1_MACS_FOXA1_MA0148.4.damo.pwm.bed	21773
1	1266	ESR1	38.0980748351705	2.05898511006418	444	315	866	238	866	473	3989	14035	259626	ESR1 MCF7 (Invasive ductal breast carcinoma) ESR1	MCF7 (Invasive ductal breast carcinoma)	BTO:0000093	ESR1	Doxycycline	GTRD	EXP038379_MCF7--Invasive-ductal-breast-carcinoma-_ESR1_MACS_ESR1_MA0112.3.damo.pwm.bed	42927
1	213	AR	37.9851883802377	2.38990536005925	317	316	663	617	663	532	2446	14162	261169	AR VCaP (prostate carcinoma) AR	VCaP (prostate carcinoma)	BTO:0003215	AR	R1881_4H	GEO	GSE84432_AR_vcap-r1881-4h_MACS_AR_MA0007.3.damo.pwm.bed	55427
1	1721	FOXA1	37.9415227764841	2.54269700486149	281	317	588	791	791	565	2036	14198	261579	FOXA1 22RV1 (prostate carcinoma) FOXA1	22RV1 (prostate carcinoma)	BTO:0002999	FOXA1	Treatment: R1881	GTRD	EXP048915_22RV1--prostate-carcinoma-_FOXA1_MACS_FOXA1_MA0148.4.damo.pwm.bed	34079
1	7	AR	37.8936710060464	2.72006589190943	249	318	531	962	962	604	1685	14230	261930	AR VCaP (prostate carcinoma) AR	VCaP (prostate carcinoma)	BTO:0003215	AR	AR stimulated	GTRD	EXP000409_VCaP--prostate-carcinoma-_AR_MACS_AR_MA0007.3.damo.pwm.bed	43913
1	1344	ESR1	37.8821939978307	1.67431131133458	828	319	1274	19	1274	537	9216	13651	254399	ESR1 MCF7 (Invasive ductal breast carcinoma) ESR1	MCF7 (Invasive ductal breast carcinoma)	BTO:0000093	ESR1		GTRD	EXP048609_MCF7--Invasive-ductal-breast-carcinoma-_ESR1_MACS_ESR1_MA0112.3.damo.pwm.bed	99509
1	1257	ESR1	37.8660285178476	2.52538972825867	284	320	597	777	777	565	2072	14195	261543	ESR1 endometrioid adenocarcinoma ESR1	endometrioid adenocarcinoma	NULL	ESR1		GTRD	EXP038352_endometrioid-adenocarcinoma_ESR1_MACS_ESR1_MA0112.3.damo.pwm.bed	21233
1	1233	ESR1	37.7596244608377	4.3608676647357	132	321	208	2107	2107	879	555	14347	263060	ESR1 MCF7 (Invasive ductal breast carcinoma) ESR1	MCF7 (Invasive ductal breast carcinoma)	BTO:0000093	ESR1	E2, DEX	GTRD	EXP037446_MCF7--Invasive-ductal-breast-carcinoma-_ESR1_MACS_ESR1_MA0112.3.damo.pwm.bed	7711
1	1783	FOXA1	37.7065525069711	2.40756097274669	310	322	654	645	654	540	2374	14169	261241	FOXA1 VCaP (prostate carcinoma) FOXA1	VCaP (prostate carcinoma)	BTO:0003215	FOXA1	ETOH24H	GEO	GSE58428_foxa1_vcap-etoh24h_MACS_FOXA1_MA0148.4.damo.pwm.bed	39756
1	1516	FOS	37.6805532618753	2.04224916052894	448	323	882	234	882	480	4058	14031	259557	FOS FOS	NA	NA	FOS	NA	NA	ENCSR000DOO_MCF_10A_FOS_MACS_FOS_MA0476.1.damo.pwm.bed	67229
1	209	AR	37.5730621646519	4.6102458337495	124	324	178	2200	2200	901	493	14355	263122	AR LNCaP (prostate carcinoma) AR	LNCaP (prostate carcinoma)	BTO:0001321	AR	DHT_TNFA	GEO	GSE83860_AR_lncap-dht-tnfa_MACS_AR_MA0007.3.damo.pwm.bed	20267
1	1793	FOXA1	37.5368477788104	2.48551402139263	290	325	616	738	738	560	2150	14189	261465	FOXA1 PDAC FOXA1	PDAC	NA	FOXA1	KOKLF5	GEO	GSE64557_foxa1_pdac-koklf5_MACS_FOXA1_MA0148.4.damo.pwm.bed	30749
1	1730	FOXA1	37.4824006366987	2.4238408655395	304	326	644	673	673	548	2312	14175	261303	FOXA1 T47D (invasive ductal carcinoma) FOXA1	T47D (invasive ductal carcinoma)	BTO:0001248	FOXA1	Passsage: <10	GTRD	EXP049901_T47D--invasive-ductal-carcinoma-_FOXA1_MACS_FOXA1_MA0148.4.damo.pwm.bed	25735
1	1779	FOXA1	37.3847703188481	2.7041728697975	248	327	535	972	972	611	1688	14231	261927	FOXA1 LNCaP (prostate carcinoma) FOXA1	LNCaP (prostate carcinoma)	BTO:0001321	FOXA1		GEO	GSE56288_foxa1_lncap_MACS_FOXA1_MA0148.4.damo.pwm.bed	22516
1	1820	FOXA2	37.375086133215	2.16166298744974	387	328	794	358	794	493	3307	14092	260308	FOXA2 liver FOXA2	liver	BTO:0000759	FOXA2	CARN1618	Array Express	ERP008682_foxa2_liver-carn1618_MACS_FOXA2_MA0047.3.damo.pwm.bed	31178
1	100	AR	37.3517329696077	2.95015374262651	215	329	461	1224	1224	671	1340	14264	262275	AR LNCaP (prostate carcinoma) AR	LNCaP (prostate carcinoma)	BTO:0001321	AR	Treatment: treated with 10nM R1881 for 4 hours	GTRD	EXP049574_LNCaP--prostate-carcinoma-_AR_MACS_AR_MA0007.3.damo.pwm.bed	27020
1	1189	ESR1	37.1099043190915	7.18341634089884	84	330	42	2706	2706	1030	214	14395	263401	ESR1 H3396 (breast carcinoma) ESR1	H3396 (breast carcinoma)	NULL	ESR1	E2	GTRD	EXP001013_H3396--breast-carcinoma-_ESR1_MACS_ESR1_MA0112.3.damo.pwm.bed	5305
1	3108	NR3C1	37.026648577623	2.85001110899209	225	331	491	1149	1149	657	1452	14254	262163	NR3C1 MCF7 (Invasive ductal breast carcinoma) NR3C1	MCF7 (Invasive ductal breast carcinoma)	BTO:0000093	NR3C1	ICI, DEX, pBox mutant	GTRD	EXP037452_MCF7--Invasive-ductal-breast-carcinoma-_NR3C1_MACS_NR3C1_MA0113.3.damo.pwm.bed	17964
1	132	AR	36.969009897572	4.80686500577869	117	332	156	2302	2302	930	446	14362	263169	AR VCaP (prostate carcinoma) AR	VCaP (prostate carcinoma)	BTO:0003215	AR	R1881_1C26	GEO	GSE32892_AR_vcap-r1881-1c26_MACS_AR_MA0007.3.damo.pwm.bed	15595
1	1374	ESR1	36.9578420835368	3.02167401790349	205	333	441	1321	1321	698	1247	14274	262368	ESR1 MCF7 (Invasive ductal breast carcinoma) ESR1	MCF7 (Invasive ductal breast carcinoma)	BTO:0000093	ESR1	Treatment: vehicle (0.01% EtOH) for 30 mins Genotype: wildtype-ER	GTRD	EXP053341_MCF7--Invasive-ductal-breast-carcinoma-_ESR1_MACS_ESR1_MA0112.3.damo.pwm.bed	15436
1	1657	FOXA1	36.9387012996366	2.95491821293061	212	334	460	1258	1258	684	1319	14267	262296	FOXA1 CyT49-derived endodermal cells FOXA1	CyT49-derived endodermal cells	NULL	FOXA1	none	GTRD	EXP033209_CyT49-derived-endodermal-cells_FOXA1_MACS_FOXA1_MA0148.4.damo.pwm.bed	24766
1	1186	ESR1	36.8355345054101	5.55908387340388	102	335	95	2515	2515	982	336	14377	263279	ESR1 T47D (invasive ductal carcinoma) ESR1	T47D (invasive ductal carcinoma)	BTO:0001248	ESR1	ETOH (ethanol)	GTRD	EXP000884_T47D--invasive-ductal-carcinoma-_ESR1_MACS_ESR1_MA0112.3.damo.pwm.bed	3683
1	124	AR	36.7556345514585	3.40670228054189	172	336	346	1630	1630	771	927	14307	262688	AR VCaP (prostate carcinoma) AR	VCaP (prostate carcinoma)	BTO:0003215	AR	DHAT_18H	GEO	GSE28950_AR_vcap-dhat-18h_MACS_AR_MA0007.3.damo.pwm.bed	28279
1	1234	ESR1	36.7035920499273	4.12900836974902	136	337	236	2063	2063	879	604	14343	263011	ESR1 T47D (invasive ductal carcinoma) ESR1	T47D (invasive ductal carcinoma)	BTO:0001248	ESR1	DMSO	GTRD	EXP037590_T47D--invasive-ductal-carcinoma-_ESR1_MACS_ESR1_MA0112.3.damo.pwm.bed	5246
1	1996	GATA3	36.2856627123173	2.75454348772297	233	338	520	1081	1081	646	1556	14246	262059	GATA3 T47D (invasive ductal carcinoma) GATA3	T47D (invasive ductal carcinoma)	BTO:0001248	GATA3		GEO	GSE51274_gata3_t47d_MACS_GATA3_MA0037.3.damo.pwm.bed	27000
1	1419	ESR1	36.2046682241171	1.73149387767768	699	339	1212	49	1212	533	7503	13780	256112	ESR1 MCF7 (Invasive ductal breast carcinoma) ESR1	MCF7 (Invasive ductal breast carcinoma)	BTO:0000093	ESR1	PROG	GEO	GSE68355_ESR1_mcf7-prog_MACS_ESR1_MA0112.3.damo.pwm.bed	56671
1	113	AR	35.6357705455707	3.05676959830444	194	340	431	1426	1426	732	1166	14285	262449	AR LNCaP (prostate carcinoma) AR	LNCaP (prostate carcinoma)	BTO:0001321	AR	Treatment: transfected twice with with 5nM of siControl every 24 hours, 100nM of DHT for 2 hrs	GTRD	EXP052982_LNCaP--prostate-carcinoma-_AR_MACS_AR_MA0007.3.damo.pwm.bed	28285
1	1235	ESR1	35.6216650453212	3.00462256171965	199	341	446	1372	1372	720	1217	14280	262398	ESR1 T47D (invasive ductal carcinoma) ESR1	T47D (invasive ductal carcinoma)	BTO:0001248	ESR1	BYL719	GTRD	EXP037592_T47D--invasive-ductal-carcinoma-_ESR1_MACS_ESR1_MA0112.3.damo.pwm.bed	8646
1	87	AR	35.3733670347566	5.18899540355881	104	342	121	2491	2491	985	367	14375	263248	AR LNCaP (prostate carcinoma) AR	LNCaP (prostate carcinoma)	BTO:0001321	AR	Treatment: 10 nM DHT for 4 hrs Genotype: Bag-1L knockout	GTRD	EXP049278_LNCaP--prostate-carcinoma-_AR_MACS_AR_MA0007.3.damo.pwm.bed	12962
1	28	AR	35.1840195400198	3.71895535145749	147	343	288	1938	1938	856	725	14332	262890	AR LNCaP (prostate carcinoma) AR	LNCaP (prostate carcinoma)	BTO:0001321	AR	Vehicle	GTRD	EXP032861_LNCaP--prostate-carcinoma-_AR_MACS_AR_MA0007.3.damo.pwm.bed	23707
1	1844	FOXA2	35.0414048048669	1.96665756950413	458	344	955	219	955	506	4307	14021	259308	FOXA2 BJ (fibroblasts) FOXA2	BJ (fibroblasts)	NULL	FOXA2	Treatment: addition of 200 uM mimosine over night Genotype: Clonal FOXA2 doxycycline inducible cells	GTRD	EXP049379_BJ--fibroblasts-_FOXA2_MACS_FOXA2_MA0047.3.damo.pwm.bed	79400
1	1689	FOXA1	34.8585989094928	3.81896454019118	141	345	273	2005	2005	874	677	14338	262938	FOXA1 liver FOXA1	liver	BTO:0000759	FOXA1		GTRD	EXP039777_liver_FOXA1_MACS_FOXA1_MA0148.4.damo.pwm.bed	13900
1	1232	ESR1	34.8271454485962	4.15265422784878	128	346	233	2151	2151	910	565	14351	263050	ESR1 MCF7 (Invasive ductal breast carcinoma) ESR1	MCF7 (Invasive ductal breast carcinoma)	BTO:0000093	ESR1	E2	GTRD	EXP037445_MCF7--Invasive-ductal-breast-carcinoma-_ESR1_MACS_ESR1_MA0112.3.damo.pwm.bed	7316
1	1366	ESR1	34.803799835421	3.36855230702594	165	347	354	1690	1690	797	899	14314	262716	ESR1 MCF7 (Invasive ductal breast carcinoma) ESR1	MCF7 (Invasive ductal breast carcinoma)	BTO:0000093	ESR1	Treatment: 2 mM DSG for 25 mins	GTRD	EXP053229_MCF7--Invasive-ductal-breast-carcinoma-_ESR1_MACS_ESR1_MA0112.3.damo.pwm.bed	7503
1	1196	ESR1	34.5111977843265	2.66509451375503	234	348	553	1073	1073	658	1615	14245	262000	ESR1 LTED (breast cancer) ESR1	LTED (breast cancer)	NULL	ESR1	none	GTRD	EXP033908_LTED--breast-cancer-_ESR1_MACS_ESR1_MA0112.3.damo.pwm.bed	14962
1	53	AR	34.4356748952589	4.70602822512923	111	349	167	2397	2397	971	432	14368	263183	AR LNCaP (prostate carcinoma) AR	LNCaP (prostate carcinoma)	BTO:0001321	AR	treated for 24 hours with 1mM hydroxyurea +3 hour 10nm DHT	GTRD	EXP036469_LNCaP--prostate-carcinoma-_AR_MACS_AR_MA0007.3.damo.pwm.bed	22673
1	78	AR	34.3874119604311	3.23839867637221	172	350	382	1630	1630	787	975	14307	262640	AR LNCaP (prostate carcinoma) AR	LNCaP (prostate carcinoma)	BTO:0001321	AR	Treatment: Cells were harvested in log phase growth Genotype: wildtype	GTRD	EXP048986_LNCaP--prostate-carcinoma-_AR_MACS_AR_MA0007.3.damo.pwm.bed	24009
1	1720	FOXA1	34.1694017454561	3.39806485900731	160	351	349	1752	1752	817	864	14319	262751	FOXA1 22RV1 (prostate carcinoma) FOXA1	22RV1 (prostate carcinoma)	BTO:0002999	FOXA1	Treatment: ethanol	GTRD	EXP048914_22RV1--prostate-carcinoma-_FOXA1_MACS_FOXA1_MA0148.4.damo.pwm.bed	21482
1	1517	FOS	34.1681271345633	1.90248550148435	489	352	1020	177	1020	516	4756	13990	258859	FOS FOS	NA	NA	FOS	NA	NA	ENCSR000DOP_MCF_10A_FOS_MACS_FOS_MA0476.1.damo.pwm.bed	78030
1	210	AR	34.1645373104012	3.79805766937737	139	353	275	2024	2024	884	671	14340	262944	AR LNCaP (prostate carcinoma) AR	LNCaP (prostate carcinoma)	BTO:0001321	AR	DHT	GEO	GSE83860_AR_lncap-dht_MACS_AR_MA0007.3.damo.pwm.bed	25368
1	1649	FOXA1	33.6947939358251	3.70932699371136	141	354	289	2005	2005	883	697	14338	262918	FOXA1 MCF7 (Invasive ductal breast carcinoma) FOXA1	MCF7 (Invasive ductal breast carcinoma)	BTO:0000093	FOXA1	NULL	GTRD	EXP000618_MCF7--Invasive-ductal-breast-carcinoma-_FOXA1_MACS_FOXA1_MA0148.4.damo.pwm.bed	8401
1	1988	GATA3	33.6306589803622	4.16638574699296	123	355	230	2212	2212	932	541	14356	263074	GATA3 MCF7 (Invasive ductal breast carcinoma) GATA3	MCF7 (Invasive ductal breast carcinoma)	BTO:0000093	GATA3	DMSO	GEO	GSE29073_gata3_mcf7-dmso_MACS_GATA3_MA0037.3.damo.pwm.bed	9092
1	1381	ESR1	33.5839773848884	1.99774034328949	420	356	929	283	929	523	3884	14059	259731	ESR1 MCF7 (Invasive ductal breast carcinoma) ESR1	MCF7 (Invasive ductal breast carcinoma)	BTO:0000093	ESR1	Treatment: with Estrogen;	GTRD	EXP058225_MCF7--Invasive-ductal-breast-carcinoma-_ESR1_MACS_ESR1_MA0112.3.damo.pwm.bed	35934
1	65	AR	33.5571245404299	6.35326644017537	83	357	63	2718	2718	1050	239	14396	263376	AR 22RV1 (prostate carcinoma) AR	22RV1 (prostate carcinoma)	BTO:0002999	AR		GTRD	EXP038432_22RV1--prostate-carcinoma-_AR_MACS_AR_MA0007.3.damo.pwm.bed	11892
1	1262	ESR1	33.5500084324465	1.89784263085104	483	358	1027	183	1027	523	4708	13996	258907	ESR1 MCF7 (Invasive ductal breast carcinoma) ESR1	MCF7 (Invasive ductal breast carcinoma)	BTO:0000093	ESR1	Doxycycline	GTRD	EXP038375_MCF7--Invasive-ductal-breast-carcinoma-_ESR1_MACS_ESR1_MA0112.3.damo.pwm.bed	58051
1	1981	GATA3	33.5387790796754	2.22343868986414	324	359	763	587	763	570	2686	14155	260929	GATA3 T47D (invasive ductal carcinoma) GATA3	T47D (invasive ductal carcinoma)	BTO:0001248	GATA3	Passsage: <10 Genotype: wt/R330fs mutant with CRISPR	GTRD	EXP049899_T47D--invasive-ductal-carcinoma-_GATA3_MACS_GATA3_MA0037.3.damo.pwm.bed	36388
1	1377	ESR1	33.4612637184318	5.38390468678092	95	360	107	2593	2593	1020	323	14384	263292	ESR1 MCF7L-P(immortalized breast epithelial cell line) ESR1	MCF7L-P(immortalized breast epithelial cell line)	NULL	ESR1	Treatment: treated with E2 for 4 hrs;	GTRD	EXP057861_MCF7L-P-immortalized-breast-epithelial-cell-line-_ESR1_MACS_ESR1_MA0112.3.damo.pwm.bed	4050
1	1202	ESR1	33.4342408639577	3.60322812997431	145	361	314	1964	1964	880	738	14334	262877	ESR1 MCF7 (Invasive ductal breast carcinoma) ESR1	MCF7 (Invasive ductal breast carcinoma)	BTO:0000093	ESR1	cells transfected with siCTL, and 1hr with 100nM E2, double crosslinked	GTRD	EXP034122_MCF7--Invasive-ductal-breast-carcinoma-_ESR1_MACS_ESR1_MA0112.3.damo.pwm.bed	9993
1	37	AR	33.3907461020944	3.14380217323845	174	362	404	1607	1607	791	1016	14305	262599	AR LNCaP (prostate carcinoma) AR	LNCaP (prostate carcinoma)	BTO:0001321	AR	10 nmol/l of mibolerone	GTRD	EXP033419_LNCaP--prostate-carcinoma-_AR_MACS_AR_MA0007.3.damo.pwm.bed	37783
1	169	AR	33.389056278988	2.74424666327825	215	363	524	1224	1224	704	1440	14264	262175	AR VCaP (prostate carcinoma) AR	VCaP (prostate carcinoma)	BTO:0003215	AR	DHT24H_SHFOXA1	GEO	GSE58428_AR_vcap-dht24h-shfoxa1_MACS_AR_MA0007.3.damo.pwm.bed	30949
1	1432	ESR1	33.3219530696987	9.95394055648678	61	364	10	2972	2972	1120	112	14418	263503	ESR1 MCF7 (Invasive ductal breast carcinoma) ESR1	MCF7 (Invasive ductal breast carcinoma)	BTO:0000093	ESR1		GEO	GSE72249_esr1_mcf7_MACS_ESR1_MA0112.3.damo.pwm.bed	2755
1	1363	ESR1	33.2635835419332	4.25012380976764	119	365	219	2271	2271	952	513	14360	263102	ESR1 MCF7 (Invasive ductal breast carcinoma) ESR1	MCF7 (Invasive ductal breast carcinoma)	BTO:0000093	ESR1	Treatment: 10 nM E2 + 10 nM R5020 for45 mins Genotype: ER+/PR+	GTRD	EXP049948_MCF7--Invasive-ductal-breast-carcinoma-_ESR1_MACS_ESR1_MA0112.3.damo.pwm.bed	4653
1	1201	ESR1	33.1223105903054	5.65983494953108	90	366	89	2632	2632	1030	291	14389	263324	ESR1 MCF7 (Invasive ductal breast carcinoma) ESR1	MCF7 (Invasive ductal breast carcinoma)	BTO:0000093	ESR1	cells transfected with siNCAPD3 and H2 together, and 1hr with 100nM E2, double crosslinked	GTRD	EXP034121_MCF7--Invasive-ductal-breast-carcinoma-_ESR1_MACS_ESR1_MA0112.3.damo.pwm.bed	4364
1	1835	FOXA2	33.0458857391115	2.03632901294051	393	367	889	335	889	530	3563	14086	260052	FOXA2 BJ (fibroblasts) FOXA2	BJ (fibroblasts)	NULL	FOXA2	Treatment: to induce FOXA2, doxycycline was added at 5ug/mL Genotype: cTermCDT1	GTRD	EXP049294_BJ--fibroblasts-_FOXA2_MACS_FOXA2_MA0047.3.damo.pwm.bed	73106
1	1423	ESR1	32.9545568889181	2.78448927457198	207	368	509	1300	1300	726	1366	14272	262249	ESR1 T47D (invasive ductal carcinoma) ESR1	T47D (invasive ductal carcinoma)	BTO:0001248	ESR1	R5020	GEO	GSE68355_ESR1_t47d-r5020_MACS_ESR1_MA0112.3.damo.pwm.bed	15334
1	112	AR	32.9408970206902	2.77566851805515	208	369	511	1290	1290	723	1377	14271	262238	AR LNCaP95 AR	LNCaP95	NULL	AR	Treatment: 10nM DHT for 4 hrs Genotype: shARv7 transfection	GTRD	EXP052955_LNCaP95_AR_MACS_AR_MA0007.3.damo.pwm.bed	36965
1	196	AR	32.935606526326	3.08881558269766	176	370	421	1588	1588	793	1046	14303	262569	AR DUCaP (prostate carcinoma) AR	DUCaP (prostate carcinoma)	NULL	AR	ANDROGEN	GEO	GSE70679_AR_ducap-androgen_MACS_AR_MA0007.3.damo.pwm.bed	21213
1	1848	FOXA3	32.932495014674	1.93713138849977	447	371	985	236	985	531	4265	14032	259350	FOXA3 HepG2 (hepatoblastoma) FOXA3	HepG2 (hepatoblastoma)	BTO:0000599	FOXA3	NA	GTRD	EXP039891_HepG2--hepatoblastoma-_FOXA3_MACS_FOXA3_MA1683.1.damo.pwm.bed	45846
1	1203	ESR1	32.8515588260349	2.62641495010902	228	372	563	1126	1126	687	1596	14251	262019	ESR1 MCF7 (Invasive ductal breast carcinoma) ESR1	MCF7 (Invasive ductal breast carcinoma)	BTO:0000093	ESR1	E2	GTRD	EXP034901_MCF7--Invasive-ductal-breast-carcinoma-_ESR1_MACS_ESR1_MA0112.3.damo.pwm.bed	10873
1	183	AR	32.8088473935741	2.46487133497838	256	373	621	914	914	636	1911	14223	261704	AR LNCaP (prostate carcinoma) AR	LNCaP (prostate carcinoma)	BTO:0001321	AR	SHCTR_DHT	GEO	GSE62492_AR_lncap-shctr-dht_MACS_AR_MA0007.3.damo.pwm.bed	36882
1	1238	ESR1	32.7771060515867	2.46357304680284	256	374	622	914	914	637	1912	14223	261703	ESR1 MCF7 (Invasive ductal breast carcinoma) ESR1	MCF7 (Invasive ductal breast carcinoma)	BTO:0000093	ESR1	White Medium + E2	GTRD	EXP037775_MCF7--Invasive-ductal-breast-carcinoma-_ESR1_MACS_ESR1_MA0112.3.damo.pwm.bed	17939
1	1380	ESR1	32.7432373053182	9.13923793649936	63	375	15	2941	2941	1110	126	14416	263489	ESR1 MCF7L-TamR(immortalized breast epithelial, tamoxifen resistant cell line) E	MCF7L-TamR(immortalized breast epithelial, tamoxifen resistant cell line)	NULL	ESR1		GTRD	EXP057867_MCF7L-TamR-immortalized-breast-epithelial--tamoxifen-resistant-cell-line-_ESR1_MACS_ESR1_MA0112.3.damo.pwm.bed	2344
1	107	AR	32.7297014020584	3.43202448362519	151	376	342	1879	1879	866	807	14328	262808	AR LNCaP95 AR	LNCaP95	NULL	AR	Treatment: 10nM DHT for 4 hrs Genotype: shGFP	GTRD	EXP052949_LNCaP95_AR_MACS_AR_MA0007.3.damo.pwm.bed	20564
1	1410	ESR1	32.6898373809293	3.84135874895119	131	377	268	2116	2116	920	625	14348	262990	ESR1 MCF7 (Invasive ductal breast carcinoma) ESR1	MCF7 (Invasive ductal breast carcinoma)	BTO:0000093	ESR1	SHFOXA1_E2_TNF	GEO	GSE59530_esr1_mcf7-shfoxa1-e2-tnf_MACS_ESR1_MA0112.3.damo.pwm.bed	9552
1	1999	GATA3	32.660682203978	3.21084444178189	165	378	388	1690	1690	819	943	14314	262672	GATA3 BE2C GATA3	BE2C	NULL	GATA3		GEO	GSE65664_gata3_be2c_MACS_GATA3_MA0037.3.damo.pwm.bed	20942
1	1650	FOXA1	32.6371367087241	3.59137694221137	142	379	316	1994	1994	896	725	14337	262890	FOXA1 T47D (invasive ductal carcinoma) FOXA1	T47D (invasive ductal carcinoma)	BTO:0001248	FOXA1	E2	GTRD	EXP000623_T47D--invasive-ductal-carcinoma-_FOXA1_MACS_FOXA1_MA0148.4.damo.pwm.bed	9600
1	133	AR	32.5026437041837	3.6406427201579	139	380	307	2024	2024	904	700	14340	262915	AR VCaP (prostate carcinoma) AR	VCaP (prostate carcinoma)	BTO:0003215	AR	R1881_1C30	GEO	GSE32892_AR_vcap-r1881-1c30_MACS_AR_MA0007.3.damo.pwm.bed	20833
1	187	AR	32.416552742453	5.37957986878181	92	381	108	2616	2616	1040	313	14387	263302	AR LNCaP (prostate carcinoma) AR	LNCaP (prostate carcinoma)	BTO:0001321	AR		GEO	GSE64656_AR_lncap_MACS_AR_MA0007.3.damo.pwm.bed	10587
1	130	AR	32.2324478410451	3.84382561296344	129	382	267	2136	2136	928	615	14350	263000	AR VCaP (prostate carcinoma) AR	VCaP (prostate carcinoma)	BTO:0003215	AR	R1881_10C26	GEO	GSE32892_AR_vcap-r1881-10c26_MACS_AR_MA0007.3.damo.pwm.bed	16533
1	1764	FOXA1	32.1251695313396	2.02894929687359	385	383	895	362	895	547	3502	14094	260113	FOXA1 NCI-H3122 (lung adenocarcinoma) FOXA1	NCI-H3122 (lung adenocarcinoma)	NULL	FOXA1		GEO	GSE39998_foxa1_ncih3122_MACS_FOXA1_MA0148.4.damo.pwm.bed	43698
1	1987	GATA3	32.0499871785087	4.19955276833649	116	384	226	2312	2312	974	506	14363	263109	GATA3 MCF7 (Invasive ductal breast carcinoma) GATA3	MCF7 (Invasive ductal breast carcinoma)	BTO:0000093	GATA3	Treatment: with Estrogen;	GTRD	EXP058227_MCF7--Invasive-ductal-breast-carcinoma-_GATA3_MACS_GATA3_MA0037.3.damo.pwm.bed	10636
1	1263	ESR1	32.0028530960928	2.20260564398042	315	385	774	627	774	595	2635	14164	260980	ESR1 MCF7 (Invasive ductal breast carcinoma) ESR1	MCF7 (Invasive ductal breast carcinoma)	BTO:0000093	ESR1	Doxycycline + E2	GTRD	EXP038376_MCF7--Invasive-ductal-breast-carcinoma-_ESR1_MACS_ESR1_MA0112.3.damo.pwm.bed	26670
1	3770	TAL1	31.9882212160995	2.04647494810144	375	386	875	402	875	554	3381	14104	260234	TAL1 MOLT3 (adult T acute lymphoblastic leukemia) TAL1	MOLT3 (adult T acute lymphoblastic leukemia)	NULL	TAL1	NA	GEO	GSE59657_tal1_molt3_MACS_TAL1_MA0091.1.damo.pwm.bed	26905
1	3501	RUNX1	31.9869881127885	2.57963660983444	229	387	577	1117	1117	694	1632	14250	261983	RUNX1 Jurkat (T-cells) RUNX1	Jurkat (T-cells)	BTO:0000661	RUNX1		GEO	GSE68976_runx1_jurkat_MACS_RUNX1_MA0002.2.damo.pwm.bed	17007
1	25	AR	31.9651198498839	3.40301198660945	149	388	347	1911	1911	882	803	14330	262812	AR LNCaP (prostate carcinoma) AR	LNCaP (prostate carcinoma)	BTO:0001321	AR	Vehicle	GTRD	EXP032854_LNCaP--prostate-carcinoma-_AR_MACS_AR_MA0007.3.damo.pwm.bed	21369
1	1365	ESR1	31.9110681885745	5.48337205051826	89	389	102	2645	2645	1050	297	14390	263318	ESR1 MCF7 (Invasive ductal breast carcinoma) ESR1	MCF7 (Invasive ductal breast carcinoma)	BTO:0000093	ESR1	Treatment: FA (control)	GTRD	EXP053228_MCF7--Invasive-ductal-breast-carcinoma-_ESR1_MACS_ESR1_MA0112.3.damo.pwm.bed	3431
1	1971	GATA3	31.7555263484843	2.23677823745623	302	390	754	677	754	607	2487	14177	261128	GATA3 MCF7 (Invasive ductal breast carcinoma) GATA3	MCF7 (Invasive ductal breast carcinoma)	BTO:0000093	GATA3		GTRD	EXP039573_MCF7--Invasive-ductal-breast-carcinoma-_GATA3_MACS_GATA3_MA0037.3.damo.pwm.bed	36204
1	3125	NR3C1	31.6980288219542	4.52438656365015	106	391	190	2471	2471	1020	429	14373	263186	NR3C1 MCF-7 C4-12 (invasive breast ductal carcinoma) NR3C1	MCF-7 C4-12 (invasive breast ductal carcinoma)	NULL	NR3C1	Female	GTRD	EXP040662_MCF-7-C4-12--invasive-breast-ductal-carcinoma-_NR3C1_MACS_NR3C1_MA0113.3.damo.pwm.bed	7915
1	59	AR	31.6620879210256	3.4122742874406	147	392	345	1938	1938	892	790	14332	262825	AR LNCaP (prostate carcinoma) AR	LNCaP (prostate carcinoma)	BTO:0001321	AR		GTRD	EXP037262_LNCaP--prostate-carcinoma-_AR_MACS_AR_MA0007.3.damo.pwm.bed	13621
1	1328	ESR1	31.5753046089458	4.3870831484528	109	393	205	2420	2420	1010	455	14370	263160	ESR1 MDA-MB-134 (invasive lobular breast carcinoma) ESR1	MDA-MB-134 (invasive lobular breast carcinoma)	NULL	ESR1	Treatment: DMSO Passage: between 10 and12 CellType: Epithelial ERalpha positive breast cancer cell line	GTRD	EXP048177_MDA-MB-134--invasive-lobular-breast-carcinoma-_ESR1_MACS_ESR1_MA0112.3.damo.pwm.bed	5868
1	79	AR	31.5373726715097	4.97767250048886	96	394	135	2584	2584	1040	353	14383	263262	AR LNCaP (prostate carcinoma) AR	LNCaP (prostate carcinoma)	BTO:0001321	AR	Treatment: Cells were harvested in log phase growth Genotype: HNF4G overexpression	GTRD	EXP048987_LNCaP--prostate-carcinoma-_AR_MACS_AR_MA0007.3.damo.pwm.bed	12596
1	46	AR	31.450626851049	6.02286978785804	81	395	79	2744	2744	1070	246	14398	263369	AR BicR (prostate cancer) AR	BicR (prostate cancer)	NULL	AR	DHT 10 nM	GTRD	EXP034604_BicR--prostate-cancer-_AR_MACS_AR_MA0007.3.damo.pwm.bed	8777
1	1346	ESR1	31.0361806169873	3.44827317936311	142	396	338	1994	1994	909	755	14337	262860	ESR1 MCF7 (Invasive ductal breast carcinoma) ESR1	MCF7 (Invasive ductal breast carcinoma)	BTO:0000093	ESR1	Treatment: E2 (estrogen) for 45 min Genotype: wildtype TET2 Passage: 6-10	GTRD	EXP048686_MCF7--Invasive-ductal-breast-carcinoma-_ESR1_MACS_ESR1_MA0112.3.damo.pwm.bed	7663
1	184	AR	30.972590930206	2.40916613067602	252	397	652	943	943	664	1924	14227	261691	AR LNCaP (prostate carcinoma) AR	LNCaP (prostate carcinoma)	BTO:0001321	AR	SHFOXP1_DHT	GEO	GSE62492_AR_lncap-shfoxp1-dht_MACS_AR_MA0007.3.damo.pwm.bed	34532
1	1268	ESR1	30.9629948475629	2.49743736702579	235	398	611	1072	1072	694	1730	14244	261885	ESR1 T47D (invasive ductal carcinoma) ESR1	T47D (invasive ductal carcinoma)	BTO:0001248	ESR1	E2	GTRD	EXP038381_T47D--invasive-ductal-carcinoma-_ESR1_MACS_ESR1_MA0112.3.damo.pwm.bed	14884
1	90	AR	30.8171789538403	4.56562147045414	102	399	181	2515	2515	1030	409	14377	263206	AR LNCaP (prostate carcinoma) AR	LNCaP (prostate carcinoma)	BTO:0001321	AR	Treatment: 10 nM DHT for 4 hrs Genotype: Bag-1L knockout and Bag-1L wildtype	GTRD	EXP049282_LNCaP--prostate-carcinoma-_AR_MACS_AR_MA0007.3.damo.pwm.bed	16653
1	108	AR	30.7309371799511	3.26944883508891	151	400	376	1879	1879	885	847	14328	262768	AR LNCaP95 AR	LNCaP95	NULL	AR	Treatment: 10nM DHT for 4 hrs Genotype: shARv7 transfection	GTRD	EXP052951_LNCaP95_AR_MACS_AR_MA0007.3.damo.pwm.bed	17694
1	1967	GATA3	30.6828216741493	6.31727006514093	76	401	65	2794	2794	1090	220	14403	263395	GATA3 MCF7 (Invasive ductal breast carcinoma) GATA3	MCF7 (Invasive ductal breast carcinoma)	BTO:0000093	GATA3	ICI	GTRD	EXP037455_MCF7--Invasive-ductal-breast-carcinoma-_GATA3_MACS_GATA3_MA0037.3.damo.pwm.bed	7363
1	156	AR	30.6397219097427	1.95292404153842	405	402	965	302	965	556	3828	14074	259787	AR PC3(bone mets prostate adenocarcinoma) AR	PC3(bone mets prostate adenocarcinoma)	NULL	AR	R1881	GEO	GSE54110_AR_pc3-r1881_MACS_AR_MA0007.3.damo.pwm.bed	60594
1	1199	ESR1	30.3900252306524	4.15709017732767	111	403	231	2397	2397	1010	489	14368	263126	ESR1 MCF7 (Invasive ductal breast carcinoma) ESR1	MCF7 (Invasive ductal breast carcinoma)	BTO:0000093	ESR1	1hr with 100nM E2, crosslinked with 1% formaldehyde	GTRD	EXP034119_MCF7--Invasive-ductal-breast-carcinoma-_ESR1_MACS_ESR1_MA0112.3.damo.pwm.bed	6035
1	1298	ESR1	30.3230897525757	5.04589897135531	91	404	131	2626	2626	1050	330	14388	263285	ESR1 MCF7 (Invasive ductal breast carcinoma) ESR1	MCF7 (Invasive ductal breast carcinoma)	BTO:0000093	ESR1	vehicle for 3h	GTRD	EXP040893_MCF7--Invasive-ductal-breast-carcinoma-_ESR1_MACS_ESR1_MA0112.3.damo.pwm.bed	4250
1	16	AR	30.2620531665445	3.76114185463681	124	405	281	2200	2200	962	604	14355	263011	AR LNCaP (prostate carcinoma) AR	LNCaP (prostate carcinoma)	BTO:0001321	AR	100 nM DHT	GTRD	EXP030500_LNCaP--prostate-carcinoma-_AR_MACS_AR_MA0007.3.damo.pwm.bed	12326
1	1370	ESR1	30.21568201675	9.13641870137247	58	406	16	3010	3010	1140	116	14421	263499	ESR1 MCF7 (Invasive ductal breast carcinoma) ESR1	MCF7 (Invasive ductal breast carcinoma)	BTO:0000093	ESR1	Treatment: 10 nM 17-beta-estradiol for 30 mins Genotype: pS118-ER	GTRD	EXP053336_MCF7--Invasive-ductal-breast-carcinoma-_ESR1_MACS_ESR1_MA0112.3.damo.pwm.bed	2817
1	1724	FOXA1	29.996434612572	2.50519366022531	226	407	605	1143	1143	718	1658	14253	261957	FOXA1 22RV1 (prostate carcinoma) FOXA1	22RV1 (prostate carcinoma)	BTO:0002999	FOXA1	Treatment: Cells were harvested in log phase growth Genotype: wildtype	GTRD	EXP048994_22RV1--prostate-carcinoma-_FOXA1_MACS_FOXA1_MA0148.4.damo.pwm.bed	20773
1	1753	FOXA1	29.962168458534	2.94906687560774	171	408	463	1638	1638	836	1064	14308	262551	FOXA1 22RV1 (prostate carcinoma) FOXA1	22RV1 (prostate carcinoma)	BTO:0002999	FOXA1	Treatment: ethanol (Vehicle) treatment for 24 hrs;	GTRD	EXP058394_22RV1--prostate-carcinoma-_FOXA1_MACS_FOXA1_MA0148.4.damo.pwm.bed	27821
1	30	AR	29.920427710138	2.82287185183042	183	409	495	1532	1532	812	1190	14296	262425	AR LNCaP (prostate carcinoma) AR	LNCaP (prostate carcinoma)	BTO:0001321	AR	Vehicle	GTRD	EXP032866_LNCaP--prostate-carcinoma-_AR_MACS_AR_MA0007.3.damo.pwm.bed	28284
1	3094	NR3C1	29.9150840753196	3.6997770904656	125	410	292	2185	2185	962	619	14354	262996	NR3C1 LNCaP (prostate carcinoma) NR3C1	LNCaP (prostate carcinoma)	BTO:0001321	NR3C1	100 nM DEX	GTRD	EXP030498_LNCaP--prostate-carcinoma-_NR3C1_MACS_NR3C1_MA0113.3.damo.pwm.bed	17237
1	95	AR	29.8772365367142	2.2711812356064	274	411	731	830	830	657	2220	14205	261395	AR 22RV1 (prostate carcinoma) AR	22RV1 (prostate carcinoma)	BTO:0002999	AR	Treatment: 10 nM DHT+ 500 nM JQ1 for 6 hrs TF: full-length AR (AR-FL)	GTRD	EXP049392_22RV1--prostate-carcinoma-_AR_MACS_AR_MA0007.3.damo.pwm.bed	45010
1	3492	RUNX1	29.762854580564	2.70014564271467	196	412	537	1407	1407	785	1333	14283	262282	RUNX1 Kasumi-1 (acute myeloblastic leukemia) RUNX1	Kasumi-1 (acute myeloblastic leukemia)	BTO:0004136	RUNX1		GEO	GSE45738_runx1_kasumi1_MACS_RUNX1_MA0002.2.damo.pwm.bed	12209
1	1401	ESR1	29.7392749050727	5.05704476642601	89	413	130	2645	2645	1060	322	14390	263293	ESR1 MCF7 (Invasive ductal breast carcinoma) ESR1	MCF7 (Invasive ductal breast carcinoma)	BTO:0000093	ESR1	E2_10M	GEO	GSE54855_esr1_mcf7-e2-10m_MACS_ESR1_MA0112.3.damo.pwm.bed	4345
1	1839	FOXA2	29.5689958697978	1.83174877769268	469	414	1100	198	1100	571	4731	14010	258884	FOXA2 BJ (fibroblasts) FOXA2	BJ (fibroblasts)	NULL	FOXA2	Treatment: to induce FOXA2, doxycycline was added at 5ug/mL	GTRD	EXP049303_BJ--fibroblasts-_FOXA2_MACS_FOXA2_MA0047.3.damo.pwm.bed	104199
1	1353	ESR1	29.5068555307929	2.6860182348046	196	415	544	1407	1407	789	1340	14283	262275	ESR1 T47D (invasive ductal carcinoma) ESR1	T47D (invasive ductal carcinoma)	BTO:0001248	ESR1	Passsage: <10	GTRD	EXP049893_T47D--invasive-ductal-carcinoma-_ESR1_MACS_ESR1_MA0112.3.damo.pwm.bed	10420
1	179	AR	29.326920349086	4.19169509437208	106	416	227	2471	2471	1040	463	14373	263152	AR LNCaP (prostate carcinoma) AR	LNCaP (prostate carcinoma)	BTO:0001321	AR	R1881_HOTAIR	GEO	GSE61268_AR_lncap-r1881-hotair_MACS_AR_MA0007.3.damo.pwm.bed	9734
1	1731	FOXA1	29.3171283916236	2.6600053337765	198	417	554	1386	1386	786	1367	14281	262248	FOXA1 T47D (invasive ductal carcinoma) FOXA1	T47D (invasive ductal carcinoma)	BTO:0001248	FOXA1	Passsage: <10 Genotype: wt/R330fs mutant with CRISPR	GTRD	EXP049902_T47D--invasive-ductal-carcinoma-_FOXA1_MACS_FOXA1_MA0148.4.damo.pwm.bed	16562
1	3107	NR3C1	29.1144529579249	2.1271275050026	309	418	810	651	810	626	2675	14170	260940	NR3C1 MCF7 (Invasive ductal breast carcinoma) NR3C1	MCF7 (Invasive ductal breast carcinoma)	BTO:0000093	NR3C1	E2, DEX	GTRD	EXP037450_MCF7--Invasive-ductal-breast-carcinoma-_NR3C1_MACS_NR3C1_MA0113.3.damo.pwm.bed	29455
1	3106	NR3C1	29.0857948722673	2.23080153034854	277	419	759	814	814	664	2285	14202	261330	NR3C1 MCF7 (Invasive ductal breast carcinoma) NR3C1	MCF7 (Invasive ductal breast carcinoma)	BTO:0000093	NR3C1	ICI, DEX	GTRD	EXP037448_MCF7--Invasive-ductal-breast-carcinoma-_NR3C1_MACS_NR3C1_MA0113.3.damo.pwm.bed	28242
1	1354	ESR1	28.9413491677304	3.7191178805813	120	420	287	2259	2259	989	591	14359	263024	ESR1 T47D (invasive ductal carcinoma) ESR1	T47D (invasive ductal carcinoma)	BTO:0001248	ESR1	Passsage: <10 Genotype: wt/R330fs mutant with CRISPR	GTRD	EXP049894_T47D--invasive-ductal-carcinoma-_ESR1_MACS_ESR1_MA0112.3.damo.pwm.bed	5860
1	1691	FOXA1	28.7729082498748	4.42875059444784	98	421	200	2566	2566	1060	405	14381	263210	FOXA1 liver FOXA1	liver	BTO:0000759	FOXA1		GTRD	EXP039865_liver_FOXA1_MACS_FOXA1_MA0148.4.damo.pwm.bed	7027
1	3091	NR3C1	28.7405735791351	2.18993562318256	285	422	780	770	780	657	2395	14194	261220	NR3C1 IMR90 (lung fibroblasts) NR3C1	IMR90 (lung fibroblasts)	NULL	NR3C1	GLUCC	Array Express	ERP007081_nr3c1_imr90-glucc_MACS_NR3C1_MA0113.3.damo.pwm.bed	28403
1	1391	ESR1	28.5068683508305	6.36632796209753	70	423	61	2873	2873	1120	201	14409	263414	ESR1 breast ESR1	breast	NA	ESR1	tumor_GOODOUTCOME	GEO	GSE40867_esr1_breast-cancer-goodOutcome_MACS_ESR1_MA0112.3.damo.pwm.bed	2193
1	116	AR	28.109492024308	4.65085839788722	91	424	172	2626	2626	1070	358	14388	263257	AR LNCaP (prostate carcinoma) AR	LNCaP (prostate carcinoma)	BTO:0001321	AR	Treatment: FA (control)	GTRD	EXP053224_LNCaP--prostate-carcinoma-_AR_MACS_AR_MA0007.3.damo.pwm.bed	15895
1	1743	FOXA1	27.9546616875902	2.18574516878864	278	425	782	806	806	671	2340	14201	261275	FOXA1 primary prostate cancer FOXA1	primary prostate cancer	NULL	FOXA1	Treatment: 2 mM DSG for 25 mins	GTRD	EXP053243_primary-prostate-cancer_FOXA1_MACS_FOXA1_MA0148.4.damo.pwm.bed	24283
1	3123	NR3C1	27.4270959619446	2.50354213465571	206	426	607	1308	1308	780	1511	14273	262104	NR3C1 A549 (lung carcinoma) NR3C1	A549 (lung carcinoma)	BTO:0000018	NR3C1	100nM dexamethasone (CHEBI:41879) for 5 minute	GTRD	EXP040277_A549--lung-carcinoma-_NR3C1_MACS_NR3C1_MA0113.3.damo.pwm.bed	17961
1	1240	ESR1	27.4101379023424	6.93442489085232	63	427	48	2941	2941	1140	166	14416	263449	ESR1 MCF7 (Invasive ductal breast carcinoma) ESR1	MCF7 (Invasive ductal breast carcinoma)	BTO:0000093	ESR1	White Medium	GTRD	EXP037778_MCF7--Invasive-ductal-breast-carcinoma-_ESR1_MACS_ESR1_MA0112.3.damo.pwm.bed	3020
1	3139	NR3C1	27.3510705407947	2.46826195842854	211	428	620	1266	1266	771	1570	14268	262045	NR3C1 A1-2 (breast cancer cells) NR3C1	A1-2 (breast cancer cells)	NULL	NR3C1	Treatment: 1hr Dex	GTRD	EXP048394_A1-2--breast-cancer-cells-_NR3C1_MACS_NR3C1_MA0113.3.damo.pwm.bed	28085
1	158	AR	27.3399912975649	3.74886840202061	112	429	286	2384	2384	1030	547	14367	263068	AR AR	NA	NA	AR	NA	GEO	GSE55062_AR_vcap-dht-mdv3100_MACS_AR_MA0007.3.damo.pwm.bed	15178
1	1182	ESR1	27.3347761891037	2.72969976493979	176	430	528	1588	1588	849	1183	14303	262432	ESR1 MCF7 (Invasive ductal breast carcinoma) ESR1	MCF7 (Invasive ductal breast carcinoma)	BTO:0000093	ESR1	Estrogen	GTRD	EXP000559_MCF7--Invasive-ductal-breast-carcinoma-_ESR1_MACS_ESR1_MA0112.3.damo.pwm.bed	8205
1	12	AR	27.2729178287007	2.28388121237441	246	431	719	989	989	713	1980	14233	261635	AR LNCaP (prostate carcinoma) AR	LNCaP (prostate carcinoma)	BTO:0001321	AR	R1881	GTRD	EXP000731_LNCaP--prostate-carcinoma-_AR_MACS_AR_MA0007.3.damo.pwm.bed	37939
1	2024	GATA4	27.1671909176681	2.01559596137119	328	432	915	577	915	641	2997	14151	260618	GATA4 BJ (fibroblasts) GATA4	BJ (fibroblasts)	NULL	GATA4	Genotype: Clonal FOXA2 doxycycline inducible cells, FOXA2 and GATA4 coexpressing	GTRD	EXP049377_BJ--fibroblasts-_GATA4_MACS_GATA4_MA0482.2.damo.pwm.bed	53558
1	1980	GATA3	26.8356513341867	2.89331958832097	157	433	480	1787	1787	900	995	14322	262620	GATA3 T47D (invasive ductal carcinoma) GATA3	T47D (invasive ductal carcinoma)	BTO:0001248	GATA3	Passsage: <10 Genotype: wt/R330fs mutant with CRISPR	GTRD	EXP049898_T47D--invasive-ductal-carcinoma-_GATA3_MACS_GATA3_MA0037.3.damo.pwm.bed	13449
1	91	AR	26.829500401405	4.17675964668936	97	434	229	2577	2577	1080	425	14382	263190	AR LNCaP (prostate carcinoma) AR	LNCaP (prostate carcinoma)	BTO:0001321	AR	Treatment: 10 nM DHT for 4 hrs Genotype: Bag-1L wildtype	GTRD	EXP049284_LNCaP--prostate-carcinoma-_AR_MACS_AR_MA0007.3.damo.pwm.bed	20596
1	3095	NR3C1	26.8229182597179	2.48551237748925	204	435	617	1328	1328	793	1507	14275	262108	NR3C1 LNCaP (prostate carcinoma) NR3C1	LNCaP (prostate carcinoma)	BTO:0001321	NR3C1	100 nM Dex	GTRD	EXP030502_LNCaP--prostate-carcinoma-_NR3C1_MACS_NR3C1_MA0113.3.damo.pwm.bed	24559
1	109	AR	26.7685029329283	5.86966643196924	70	436	82	2873	2873	1130	218	14409	263397	AR LNCaP95 AR	LNCaP95	NULL	AR	Treatment: 10 nM ETOH for 4 hrs Genotype: parental (none transfection)	GTRD	EXP052952_LNCaP95_AR_MACS_AR_MA0007.3.damo.pwm.bed	7515
1	98	AR	26.7259055196832	5.32488425940092	76	437	112	2794	2794	1110	261	14403	263354	AR VCaP and LTAD cells AR	VCaP and LTAD cells	NULL	AR	Treatment: 24h DHT 1 nM	GTRD	EXP049450_VCaP-and-LTAD-cells_AR_MACS_AR_MA0007.3.damo.pwm.bed	12177
1	1404	ESR1	26.634051834441	4.49769470476536	89	438	191	2645	2645	1090	362	14390	263253	ESR1 MCF7 (Invasive ductal breast carcinoma) ESR1	MCF7 (Invasive ductal breast carcinoma)	BTO:0000093	ESR1	E2_40M	GEO	GSE54855_esr1_mcf7-e2-40m_MACS_ESR1_MA0112.3.damo.pwm.bed	4274
1	88	AR	26.5809347591239	5.21412332493717	77	439	117	2787	2787	1110	270	14402	263345	AR LNCaP (prostate carcinoma) AR	LNCaP (prostate carcinoma)	BTO:0001321	AR	Treatment: 10 nM DHT for 4 hrs Genotype: Bag-1L knockout and vector	GTRD	EXP049280_LNCaP--prostate-carcinoma-_AR_MACS_AR_MA0007.3.damo.pwm.bed	13819
1	2578	JUNB	26.5035524739535	1.83961814600637	412	440	1090	293	1090	608	4131	14067	259484	JUNB MCF10A-ER-Src JUNB	MCF10A-ER-Src	NULL	JUNB	Genotype: transformed	GTRD	EXP048570_MCF10A-ER-Src_JUNB_MACS_JUNB_MA1132.1.damo.pwm.bed	69302
1	1843	FOXA2	26.1414362694272	2.01287051114524	316	441	919	624	919	661	2890	14163	260725	FOXA2 BJ (fibroblasts) FOXA2	BJ (fibroblasts)	NULL	FOXA2	Treatment: addition of 200 uM mimosine over night Genotype: Clonal FOXA2 doxycycline inducible cells	GTRD	EXP049378_BJ--fibroblasts-_FOXA2_MACS_FOXA2_MA0047.3.damo.pwm.bed	77665
1	1211	ESR1	26.1092379562549	5.50720986045556	72	442	98	2845	2845	1130	239	14407	263376	ESR1 MCF7 (Invasive ductal breast carcinoma) ESR1	MCF7 (Invasive ductal breast carcinoma)	BTO:0000093	ESR1	Vehicle treatment	GTRD	EXP036167_MCF7--Invasive-ductal-breast-carcinoma-_ESR1_MACS_ESR1_MA0112.3.damo.pwm.bed	3556
1	67	AR	26.0753907204396	3.07261440472888	139	443	426	2024	2024	964	829	14340	262786	AR breast tumor AR	breast tumor	NULL	AR	Female	GTRD	EXP040660_breast-tumor_AR_MACS_AR_MA0007.3.damo.pwm.bed	6126
1	27	AR	25.9508662754777	4.29081968438688	91	444	216	2626	2626	1100	388	14388	263227	AR LNCaP (prostate carcinoma) AR	LNCaP (prostate carcinoma)	BTO:0001321	AR	BICALUTAMIDE	GTRD	EXP032859_LNCaP--prostate-carcinoma-_AR_MACS_AR_MA0007.3.damo.pwm.bed	12995
1	1343	ESR1	25.8681918783836	7.33422184365576	57	445	41	3026	3026	1170	142	14422	263473	ESR1 T47D (invasive ductal carcinoma) ESR1	T47D (invasive ductal carcinoma)	BTO:0001248	ESR1	CellSubtype: stable ESR1-PCDH11X fusion expressing model Treatment: Hormone-deprived media using RPMI1640 without phenol red and 10% charcoal-stripped FBS) for 5-7 days	GTRD	EXP048599_T47D--invasive-ductal-carcinoma-_ESR1_MACS_ESR1_MA0112.3.damo.pwm.bed	2300
1	15	AR	25.8651555844918	4.79379626702708	81	446	158	2744	2744	1120	309	14398	263306	AR metastatic prostate cancer tissue AR	metastatic prostate cancer tissue	NULL	AR	NULL	GTRD	EXP000738_metastatic-prostate-cancer-tissue_AR_MACS_AR_MA0007.3.damo.pwm.bed	5951
1	1543	FOS	25.8527084481657	2.02379693420724	308	447	903	655	903	668	2801	14171	260814	FOS MCF7 (Invasive ductal breast carcinoma) FOS	MCF7 (Invasive ductal breast carcinoma)	BTO:0000093	FOS		GTRD	EXP040137_MCF7--Invasive-ductal-breast-carcinoma-_FOS_MACS_FOS_MA0476.1.damo.pwm.bed	43869
1	2581	JUNB	25.8472259323774	1.87029796419766	382	448	1052	374	1052	625	3765	14097	259850	JUNB MCF10A-ER-Src JUNB	MCF10A-ER-Src	NULL	JUNB	Genotype: transformed	GTRD	EXP048570_MCF10A-ER-Src_JUNB_MACS_JUNB_MA1137.1.damo.pwm.bed	63850
1	1845	FOXA2	25.8203585434709	2.2277746321968	245	449	761	994	994	735	2021	14234	261594	FOXA2 BJ (fibroblasts) FOXA2	BJ (fibroblasts)	NULL	FOXA2	Genotype: clonal FOXA2 doxycycline inducible cells, OXA2 GATA4 Coexpressing	GTRD	EXP049380_BJ--fibroblasts-_FOXA2_MACS_FOXA2_MA0047.3.damo.pwm.bed	74487
1	1424	ESR1	25.8092203540718	5.70680681314698	69	450	85	2887	2887	1140	221	14410	263394	ESR1 T47D (invasive ductal carcinoma) ESR1	T47D (invasive ductal carcinoma)	BTO:0001248	ESR1		GEO	GSE68355_ESR1_t47d_MACS_ESR1_MA0112.3.damo.pwm.bed	3626
1	135	AR	25.7954272200364	4.31011384186347	90	451	213	2632	2632	1100	382	14389	263233	AR VCaP (prostate carcinoma) AR	VCaP (prostate carcinoma)	BTO:0003215	AR		GEO	GSE32892_AR_vcap_MACS_AR_MA0007.3.damo.pwm.bed	11909
1	1841	FOXA2	25.7436493952468	2.00027493976658	316	452	928	624	928	668	2908	14163	260707	FOXA2 BJ (fibroblasts) FOXA2	BJ (fibroblasts)	NULL	FOXA2	Treatment: to induce FOXA2, doxycycline was added at 5ug/mL Genotype: Mimo FOXA2	GTRD	EXP049306_BJ--fibroblasts-_FOXA2_MACS_FOXA2_MA0047.3.damo.pwm.bed	78132
1	182	AR	25.6391211238012	3.16191651408349	131	453	401	2116	2116	990	759	14348	262856	AR LNCaP (prostate carcinoma) AR	LNCaP (prostate carcinoma)	BTO:0001321	AR	R1881	GEO	GSE62492_AR_lncap-r1881_MACS_AR_MA0007.3.damo.pwm.bed	17613
1	2577	JUNB	25.3296743344292	1.880470971446	368	454	1039	429	1039	641	3606	14111	260009	JUNB MCF10A-ER-Src JUNB	MCF10A-ER-Src	NULL	JUNB	Genotype: transformed	GTRD	EXP048570_MCF10A-ER-Src_JUNB_MACS_JUNB_MA0490.2.damo.pwm.bed	61309
1	3363	RELA	25.2330101213447	1.90338032650343	354	455	1018	477	1018	650	3426	14125	260189	RELA HUVEC-C (HUVEC, umbilical vein endothelial cells) RELA	HUVEC-C (HUVEC, umbilical vein endothelial cells)	BTO:0001949	RELA	Treatment: confluent, treated with Scr siRNA and stimulated with IL-1beta Passage: 4	GTRD	EXP049055_HUVEC-C--HUVEC--umbilical-vein-endothelial-cells-_RELA_MACS_RELA_MA0107.1.damo.pwm.bed	44703
1	115	AR	25.0379498358857	2.44378841334747	196	456	632	1407	1407	832	1472	14283	262143	AR LNCaP (prostate carcinoma) AR	LNCaP (prostate carcinoma)	BTO:0001321	AR	Treatment: transfected twice with with 5nM of siLINC00844 every 24 hours, 100nM of DHT for 2 hrs Genotype: transfected with siLINC00844	GTRD	EXP052984_LNCaP--prostate-carcinoma-_AR_MACS_AR_MA0007.3.damo.pwm.bed	26952
1	2579	JUNB	24.9427669416286	1.85467661983659	377	457	1070	394	1070	640	3746	14102	259869	JUNB MCF10A-ER-Src JUNB	MCF10A-ER-Src	NULL	JUNB	Genotype: transformed	GTRD	EXP048570_MCF10A-ER-Src_JUNB_MACS_JUNB_MA1134.1.damo.pwm.bed	63920
1	121	AR	24.9404704272528	2.37200774766115	207	458	673	1300	1300	810	1602	14272	262013	AR LNCaP (prostate carcinoma) AR	LNCaP (prostate carcinoma)	BTO:0001321	AR	Treatment: 10 nm DHT;	GTRD	EXP054343_LNCaP--prostate-carcinoma-_AR_MACS_AR_MA0007.3.damo.pwm.bed	26289
1	73	AR	24.9026006014016	2.57270030553774	177	459	579	1579	1579	872	1262	14302	262353	AR LNCaP-abl (Prostate carcinoma) AR	LNCaP-abl (Prostate carcinoma)	NULL	AR	Treatment: vehicle (DMSO) of 5 uM for 4-5 days Passages: 61-64 Phenotype: AR-positive, EZH2 inhibitor -sensitive	GTRD	EXP048900_LNCaP-abl--Prostate-carcinoma-_AR_MACS_AR_MA0007.3.damo.pwm.bed	18604
1	3122	NR3C1	24.8404129196388	2.23324080939778	234	460	756	1073	1073	763	1925	14245	261690	NR3C1 A549 (lung carcinoma) NR3C1	A549 (lung carcinoma)	BTO:0000018	NR3C1	100nM dexamethasone (CHEBI:41879) for 15 minute	GTRD	EXP040273_A549--lung-carcinoma-_NR3C1_MACS_NR3C1_MA0113.3.damo.pwm.bed	28099
1	3120	NR3C1	24.731061178137	2.24609855778925	230	461	745	1106	1106	771	1881	14249	261734	NR3C1 A549 (lung carcinoma) NR3C1	A549 (lung carcinoma)	BTO:0000018	NR3C1	100nM dexamethasone (CHEBI:41879) for 10 minute	GTRD	EXP040223_A549--lung-carcinoma-_NR3C1_MACS_NR3C1_MA0113.3.damo.pwm.bed	24200
1	31	AR	24.6484851606059	2.42949218991967	195	462	639	1420	1420	840	1473	14284	262142	AR LNCaP (prostate carcinoma) AR	LNCaP (prostate carcinoma)	BTO:0001321	AR	Vehicle	GTRD	EXP032867_LNCaP--prostate-carcinoma-_AR_MACS_AR_MA0007.3.damo.pwm.bed	28447
1	47	AR	24.5972563839759	2.22675870127621	233	463	762	1081	1081	769	1922	14246	261693	AR VCaP (prostate carcinoma) AR	VCaP (prostate carcinoma)	BTO:0003215	AR	siControl	GTRD	EXP036095_VCaP--prostate-carcinoma-_AR_MACS_AR_MA0007.3.damo.pwm.bed	33563
1	3158	NR3C1	24.5774423973366	2.99119448293089	136	464	451	2063	2063	993	833	14343	262782	NR3C1 NALM-6 (adult B acute lymphoblastic leukemia) NR3C1	NALM-6 (adult B acute lymphoblastic leukemia)	BTO:0003288	NR3C1		GEO	GSE67046_nr3c1_nalm6_MACS_NR3C1_MA0113.3.damo.pwm.bed	9753
1	1559	FOS	24.4837496413751	1.6874461257947	503	465	1256	159	1256	627	5505	13976	258110	FOS MCF10A-ER-Src FOS	MCF10A-ER-Src	NULL	FOS	Genotype: transformed	GTRD	EXP048568_MCF10A-ER-Src_FOS_MACS_FOS_MA0476.1.damo.pwm.bed	95991
1	106	AR	24.3683093356511	7.44731139800964	53	466	39	3086	3086	1200	130	14426	263485	AR LNCaP95 AR	LNCaP95	NULL	AR	Treatment: 10nM DHT for 4 hrs Genotype: shARv7 transfection	GTRD	EXP052947_LNCaP95_AR_MACS_AR_MA0007.3.damo.pwm.bed	9986
1	1382	ESR1	24.3417703292887	2.52379055254647	179	467	599	1556	1556	874	1301	14300	262314	ESR1 MCF7 (Invasive ductal breast carcinoma) ESR1	MCF7 (Invasive ductal breast carcinoma)	BTO:0000093	ESR1	Treatment: with Estrogen +1,6-Hexanediol;	GTRD	EXP058226_MCF7--Invasive-ductal-breast-carcinoma-_ESR1_MACS_ESR1_MA0112.3.damo.pwm.bed	12955
1	1997	GATA3	24.295054342502	3.25219616348771	119	468	379	2271	2271	1040	670	14360	262945	GATA3 MCF7 (Invasive ductal breast carcinoma) GATA3	MCF7 (Invasive ductal breast carcinoma)	BTO:0000093	GATA3	E2	GEO	GSE60270_gata3_mcf7-e2_MACS_GATA3_MA0037.3.damo.pwm.bed	12027
1	1352	ESR1	24.1543548118219	2.42872752007168	191	469	640	1458	1458	856	1443	14288	262172	ESR1 T47D (invasive ductal carcinoma) ESR1	T47D (invasive ductal carcinoma)	BTO:0001248	ESR1	Passsage: <10	GTRD	EXP049892_T47D--invasive-ductal-carcinoma-_ESR1_MACS_ESR1_MA0112.3.damo.pwm.bed	11209
1	5	AR	24.1285657851548	4.88301448858064	74	470	144	2816	2816	1140	277	14405	263338	AR LNCaP (prostate carcinoma) AR	LNCaP (prostate carcinoma)	BTO:0001321	AR	AR stimulated	GTRD	EXP000407_LNCaP--prostate-carcinoma-_AR_MACS_AR_MA0007.3.damo.pwm.bed	10563
1	1434	ESR1	24.0389057047991	6.05709603471567	61	471	76	2972	2972	1170	184	14418	263431	ESR1 T47D (invasive ductal carcinoma) ESR1	T47D (invasive ductal carcinoma)	BTO:0001248	ESR1		GEO	GSE72249_esr1_t47d_MACS_ESR1_MA0112.3.damo.pwm.bed	3248
1	3121	NR3C1	23.9646229910041	2.37481154230606	198	472	672	1386	1386	843	1530	14281	262085	NR3C1 A549 (lung carcinoma) NR3C1	A549 (lung carcinoma)	BTO:0000018	NR3C1	100nM dexamethasone (CHEBI:41879) for 25 minute	GTRD	EXP040271_A549--lung-carcinoma-_NR3C1_MACS_NR3C1_MA0113.3.damo.pwm.bed	22096
1	1965	GATA3	23.9504817242901	1.80804361076165	390	473	1126	345	1126	648	3975	14089	259640	GATA3 MDA-MB-231 (breast adenocarcinoma) GATA3	MDA-MB-231 (breast adenocarcinoma)	BTO:0000815	GATA3		GTRD	EXP035435_MDA-MB-231--breast-adenocarcinoma-_GATA3_MACS_GATA3_MA0037.3.damo.pwm.bed	103007
1	97	AR	23.9471838855801	4.98517850850479	72	474	134	2845	2845	1150	264	14407	263351	AR VCaP and LTAD cells AR	VCaP and LTAD cells	NULL	AR	Treatment: 24h DHT 10 nM	GTRD	EXP049449_VCaP-and-LTAD-cells_AR_MACS_AR_MA0007.3.damo.pwm.bed	12487
1	48	AR	23.9139006507386	2.34344351386674	203	475	686	1335	1335	832	1590	14276	262025	AR VCaP (prostate carcinoma) AR	VCaP (prostate carcinoma)	BTO:0003215	AR	siOCT1	GTRD	EXP036096_VCaP--prostate-carcinoma-_AR_MACS_AR_MA0007.3.damo.pwm.bed	30214
1	2167	HOXB13	23.9047512773354	3.27236538645419	116	476	374	2312	2312	1050	649	14363	262966	HOXB13 LNCaP (prostate carcinoma) HOXB13	LNCaP (prostate carcinoma)	BTO:0001321	HOXB13	Treatment: treated with 10nM vehicle for 4 hours	GTRD	EXP049580_LNCaP--prostate-carcinoma-_HOXB13_MACS_HOXB13_MA0901.2.damo.pwm.bed	38217
1	1545	FOS	23.8676898945543	1.9812920094153	299	477	941	692	941	703	2776	14180	260839	FOS MCF7 (Invasive ductal breast carcinoma) FOS	MCF7 (Invasive ductal breast carcinoma)	BTO:0000093	FOS		GTRD	EXP040137_MCF7--Invasive-ductal-breast-carcinoma-_FOS_MACS_FOS_MA1141.1.damo.pwm.bed	42986
1	1361	ESR1	23.8599943841919	1.65363039277108	527	478	1305	143	1305	642	5887	13952	257728	ESR1 MCF7 (Invasive ductal breast carcinoma) ESR1	MCF7 (Invasive ductal breast carcinoma)	BTO:0000093	ESR1	Treatment: 10 nM E2 for4 hrs Genotype: ER+/PR+	GTRD	EXP049946_MCF7--Invasive-ductal-breast-carcinoma-_ESR1_MACS_ESR1_MA0112.3.damo.pwm.bed	46823
1	3140	NR3C1	23.8532442829685	1.92296118755474	324	479	996	587	996	687	3101	14155	260514	NR3C1 HASM2 (Human airway smooth muscle 2) NR3C1	HASM2 (Human airway smooth muscle 2)	NULL	NR3C1	Treatment: dexamethasone for 4 hr	GTRD	EXP049654_HASM2--Human-airway-smooth-muscle-2-_NR3C1_MACS_NR3C1_MA0113.3.damo.pwm.bed	39106
1	1847	FOXA2	23.7974460354285	2.01572503484018	285	480	914	770	914	721	2600	14194	261015	FOXA2 Caco-2 (colon adenocarcinoma) FOXA2	Caco-2 (colon adenocarcinoma)	BTO:0000195	FOXA2		GEO	GSE66218_foxa2_caco2_MACS_FOXA2_MA0047.3.damo.pwm.bed	35643
1	1178	ESR1	23.6244769596119	1.61446323940649	572	481	1352	109	1352	647	6549	13907	257066	ESR1 MCF7 (Invasive ductal breast carcinoma) ESR1	MCF7 (Invasive ductal breast carcinoma)	BTO:0000093	ESR1	LY2	Array Express	ERP003844_esr1_ly2_MACS_ESR1_MA0112.3.damo.pwm.bed	57056
1	2583	JUNB	23.4535534673167	1.82422432225182	371	482	1108	418	1108	669	3746	14108	259869	JUNB MCF10A-ER-Src JUNB	MCF10A-ER-Src	NULL	JUNB	Genotype: transformed	GTRD	EXP048570_MCF10A-ER-Src_JUNB_MACS_JUNB_MA1140.2.damo.pwm.bed	62781
1	2580	JUNB	23.4120341820889	1.83121482307601	366	483	1102	434	1102	673	3681	14113	259934	JUNB MCF10A-ER-Src JUNB	MCF10A-ER-Src	NULL	JUNB	Genotype: transformed	GTRD	EXP048570_MCF10A-ER-Src_JUNB_MACS_JUNB_MA1135.1.damo.pwm.bed	62952
1	1518	FOS	23.3956649678696	1.77673831404722	402	484	1169	312	1169	655	4170	14077	259445	FOS FOS	NA	NA	FOS	NA	NA	ENCSR000DOT_MCF_10A_FOS_MACS_FOS_MA0476.1.damo.pwm.bed	62586
1	2582	JUNB	23.3835527374644	1.82879406372989	367	485	1104	431	1104	673	3696	14112	259919	JUNB MCF10A-ER-Src JUNB	MCF10A-ER-Src	NULL	JUNB	Genotype: transformed	GTRD	EXP048570_MCF10A-ER-Src_JUNB_MACS_JUNB_MA1138.1.damo.pwm.bed	63227
1	1255	ESR1	23.3799158644702	2.80233536462533	143	486	501	1983	1983	990	935	14336	262680	ESR1 endometrioid adenocarcinoma ESR1	endometrioid adenocarcinoma	NULL	ESR1	Tamoxifen-associated	GTRD	EXP038345_endometrioid-adenocarcinoma_ESR1_MACS_ESR1_MA0112.3.damo.pwm.bed	11177
1	1979	GATA3	23.3783358177379	2.69132238771055	153	487	540	1846	1846	958	1042	14326	262573	GATA3 T47D (invasive ductal carcinoma) GATA3	T47D (invasive ductal carcinoma)	BTO:0001248	GATA3	Passsage: <10	GTRD	EXP049897_T47D--invasive-ductal-carcinoma-_GATA3_MACS_GATA3_MA0037.3.damo.pwm.bed	16786
1	89	AR	23.3066382024455	11.4805791792411	39	488	7	3268	3268	1250	62	14440	263553	AR LNCaP (prostate carcinoma) AR	LNCaP (prostate carcinoma)	BTO:0001321	AR	Treatment: Ethanol for 4 hrs Genotype: Bag-1L knockout and Bag-1L wildtype	GTRD	EXP049281_LNCaP--prostate-carcinoma-_AR_MACS_AR_MA0007.3.damo.pwm.bed	5092
1	1932	GATA2	23.2535527741048	1.86712705308867	343	489	1055	518	1055	687	3382	14136	260233	GATA2 SH-SY5Y (neuroblastoma) GATA2	SH-SY5Y (neuroblastoma)	BTO:0000793	GATA2		ENCODE	ENCSR000EYB_SH-SY5Y_GATA2_MACS_GATA2_MA0036.3.damo.pwm.bed	44579
1	36	AR	23.2462125057587	5.80459509527311	61	490	84	2972	2972	1180	192	14418	263423	AR LNCaP (prostate carcinoma) AR	LNCaP (prostate carcinoma)	BTO:0001321	AR	ethanol	GTRD	EXP033418_LNCaP--prostate-carcinoma-_AR_MACS_AR_MA0007.3.damo.pwm.bed	10948
1	3154	NR3C1	23.246136908635	4.24773919649551	82	491	220	2731	2731	1150	353	14397	263262	NR3C1 LNCaP (prostate carcinoma) NR3C1	LNCaP (prostate carcinoma)	BTO:0001321	NR3C1	1F5	GEO	GSE30623_nr3c1_lncap-1f5_MACS_NR3C1_MA0113.3.damo.pwm.bed	8269
1	171	AR	23.2427697573846	2.41136542189518	186	492	648	1504	1504	881	1415	14293	262200	AR VCaP (prostate carcinoma) AR	VCaP (prostate carcinoma)	BTO:0003215	AR	DHT24H_SHRUNX1	GEO	GSE58428_AR_vcap-dht24h-shrunx1_MACS_AR_MA0007.3.damo.pwm.bed	28873
1	1544	FOS	23.2105634407602	1.96673020025935	296	493	954	707	954	718	2768	14183	260847	FOS MCF7 (Invasive ductal breast carcinoma) FOS	MCF7 (Invasive ductal breast carcinoma)	BTO:0000093	FOS		GTRD	EXP040137_MCF7--Invasive-ductal-breast-carcinoma-_FOS_MACS_FOS_MA1134.1.damo.pwm.bed	42967
1	1292	ESR1	23.2058708199117	1.84230604111577	356	494	1085	472	1085	684	3558	14123	260057	ESR1 breast tumor ESR1	breast tumor	NULL	ESR1	Responder	GTRD	EXP038798_breast-tumor_ESR1_MACS_ESR1_MA0112.3.damo.pwm.bed	23683
1	1542	FOS	23.1553408472136	1.97492838274958	292	495	945	724	945	721	2719	14187	260896	FOS MCF7 (Invasive ductal breast carcinoma) FOS	MCF7 (Invasive ductal breast carcinoma)	BTO:0000093	FOS		GTRD	EXP040137_MCF7--Invasive-ductal-breast-carcinoma-_FOS_MACS_FOS_MA0099.3.damo.pwm.bed	42631
1	189	AR	23.1462460895005	2.88558822228585	135	496	482	2077	2077	1020	857	14344	262758	AR prostate AR	prostate	NULL	AR		GEO	GSE65478_AR_prostate_MACS_AR_MA0007.3.damo.pwm.bed	12596
1	14	AR	23.1306450405487	2.89793723814887	134	497	479	2093	2093	1020	847	14345	262768	AR VCaP (prostate carcinoma) AR	VCaP (prostate carcinoma)	BTO:0003215	AR	R1881	GTRD	EXP000733_VCaP--prostate-carcinoma-_AR_MACS_AR_MA0007.3.damo.pwm.bed	12309
1	1167	ESR1	23.0912145412664	9.45780067864819	43	498	13	3213	3213	1240	83	14436	263532	ESR1 MCF7 (Invasive ductal breast carcinoma) ESR1	MCF7 (Invasive ductal breast carcinoma)	BTO:0000093	ESR1	TAMR_TAM	Array Express	ERP000380_esr1_mcf7tamr-tam_MACS_ESR1_MA0112.3.damo.pwm.bed	1838
1	2153	HNF4G	23.0253744478316	2.68684982105042	151	499	542	1879	1879	973	1030	14328	262585	HNF4G 22RV1 (prostate carcinoma) HNF4G	22RV1 (prostate carcinoma)	BTO:0002999	HNF4G	Treatment: Cells were harvested in log phase growth Genotype: wildtype	GTRD	EXP048996_22RV1--prostate-carcinoma-_HNF4G_MACS_HNF4G_MA0484.2.damo.pwm.bed	15937
1	94	AR	22.994677218865	2.09057338247308	251	500	834	948	948	761	2206	14228	261409	AR 22RV1 (prostate carcinoma) AR	22RV1 (prostate carcinoma)	BTO:0002999	AR	Treatment: 10 nM DHT for 6 hrs TF: full-length AR (AR-FL)	GTRD	EXP049391_22RV1--prostate-carcinoma-_AR_MACS_AR_MA0007.3.damo.pwm.bed	40383
1	1697	FOXA1	22.9898358362636	4.76824156289275	72	501	162	2845	2845	1170	276	14407	263339	FOXA1 A1A3(breast cancer cells) FOXA1	A1A3(breast cancer cells)	NULL	FOXA1	Treatment: 1hr Dex, PBS 72 hr CellLine: A1A3 from T47D cell line	GTRD	EXP048403_A1A3-breast-cancer-cells-_FOXA1_MACS_FOXA1_MA0148.4.damo.pwm.bed	6924
1	92	AR	22.9030766396918	4.38783853913798	78	502	204	2779	2779	1160	325	14401	263290	AR LNCaP (prostate carcinoma) AR	LNCaP (prostate carcinoma)	BTO:0001321	AR	Treatment: 10 nM DHT for 4 hrs Genotype: Bag-1L knockout	GTRD	EXP049286_LNCaP--prostate-carcinoma-_AR_MACS_AR_MA0007.3.damo.pwm.bed	15036
1	2590	JUND	22.8903030025688	1.94625664189814	300	503	977	686	977	722	2835	14179	260780	JUND SK-N-SH (neuroblastoma) JUND	SK-N-SH (neuroblastoma)	BTO:0001620	JUND		ENCODE	ENCSR000BSK_SK-N-SH_JUND_MACS_JUND_MA0491.2.damo.pwm.bed	35878
1	1769	FOXA1	22.8662834518193	1.50855705653625	741	504	1480	44	1480	676	9100	13738	254515	FOXA1 MDA-MB-453 (breast adenocarcinoma) FOXA1	MDA-MB-453 (breast adenocarcinoma)	BTO:0001908	FOXA1	DHT	GEO	GSE45201_foxa1_mdamb453-dht_MACS_FOXA1_MA0148.4.damo.pwm.bed	61439
1	127	AR	22.7034829901821	2.42814282811142	179	505	642	1556	1556	901	1352	14300	262263	AR LNCaP (prostate carcinoma) AR	LNCaP (prostate carcinoma)	BTO:0001321	AR	1F5_SIFOXA1	GEO	GSE30623_ar_lncap1f5-sifoxa1_MACS_AR_MA0007.3.damo.pwm.bed	22086
1	206	AR	22.4782598813187	2.59915900225307	156	506	574	1806	1806	962	1100	14323	262515	AR VCaP (prostate carcinoma) AR	VCaP (prostate carcinoma)	BTO:0003215	AR	SH2_DHT	GEO	GSE79128_AR_vcap-sh2-dht_MACS_AR_MA0007.3.damo.pwm.bed	23313
1	1279	ESR1	22.2671784284307	6.23939532479328	55	507	66	3058	3058	1210	161	14424	263454	ESR1 MCF7 TamR (invasive ductal breast carcinoma Tamoxifen resistant) ESR1	MCF7 TamR (invasive ductal breast carcinoma Tamoxifen resistant)	NULL	ESR1	vehicle	GTRD	EXP038761_MCF7-TamR--invasive-ductal-breast-carcinoma-Tamoxifen-resistant-_ESR1_MACS_ESR1_MA0112.3.damo.pwm.bed	4048
1	18	AR	22.220899252339	3.06415020880699	118	508	430	2286	2286	1070	705	14361	262910	AR LNCaP (prostate carcinoma) AR	LNCaP (prostate carcinoma)	BTO:0001321	AR		GTRD	EXP030504_LNCaP--prostate-carcinoma-_AR_MACS_AR_MA0007.3.damo.pwm.bed	10285
1	1561	FOS	22.2129513288105	1.67426658254363	466	509	1275	204	1275	663	5134	14013	258481	FOS MCF10A-ER-Src FOS	MCF10A-ER-Src	NULL	FOS	Genotype: transformed	GTRD	EXP048568_MCF10A-ER-Src_FOS_MACS_FOS_MA1141.1.damo.pwm.bed	90835
1	141	AR	22.2048052108424	2.14725086609151	227	510	801	1135	1135	815	1941	14252	261674	AR LNCaP (prostate carcinoma) AR	LNCaP (prostate carcinoma)	BTO:0001321	AR	DHT	GEO	GSE43720_AR_lncap-dht_MACS_AR_MA0007.3.damo.pwm.bed	27366
1	1817	FOXA2	22.1729497963189	1.76890024411884	385	511	1182	362	1182	685	4009	14094	259606	FOXA2 FOXA2	NA	NA	FOXA2	NA	Array Express	ERP003828_foxa2_mdamb231_MACS_FOXA2_MA0047.3.damo.pwm.bed	55973
1	201	AR	22.0248990316848	6.96846336624955	50	512	47	3130	3130	1230	131	14429	263484	AR MDA-MB-453 (breast adenocarcinoma) AR	MDA-MB-453 (breast adenocarcinoma)	BTO:0001908	AR	MPA	GEO	GSE74069_AR_mdamb45-mpa_MACS_AR_MA0007.3.damo.pwm.bed	6213
1	26	AR	22.0172356731469	4.68673633937199	70	513	171	2873	2873	1190	273	14409	263342	AR LNCaP (prostate carcinoma) AR	LNCaP (prostate carcinoma)	BTO:0001321	AR	BICALUTAMIDE	GTRD	EXP032855_LNCaP--prostate-carcinoma-_AR_MACS_AR_MA0007.3.damo.pwm.bed	7677
1	1560	FOS	21.7642854514474	1.68232499481338	448	514	1262	234	1262	670	4910	14031	258705	FOS MCF10A-ER-Src FOS	MCF10A-ER-Src	NULL	FOS	Genotype: transformed	GTRD	EXP048568_MCF10A-ER-Src_FOS_MACS_FOS_MA1134.1.damo.pwm.bed	88249
1	159	AR	21.7033175091154	4.90299031177626	66	515	140	2915	2915	1190	246	14413	263369	AR AR	NA	NA	AR	NA	GEO	GSE55062_AR_vcap_MACS_AR_MA0007.3.damo.pwm.bed	8080
1	3576	SMAD3	21.6698864401737	1.87964340091684	312	516	1041	638	1041	732	3053	14167	260562	SMAD3 HCC1954 (ductal breast carcinoma) SMAD3	HCC1954 (ductal breast carcinoma)	BTO:0005368	SMAD3	Treatment: TGF-beta CellType: Immortalized human mammary epithelial cells	GTRD	EXP047903_HCC1954--ductal-breast-carcinoma-_SMAD3_MACS_SMAD3_MA1622.1.damo.pwm.bed	34315
1	43	AR	21.5690115834861	1.90005191911098	301	517	1025	681	1025	741	2913	14178	260702	AR LNCaP C4-2 (prostate carcinoma) AR	LNCaP C4-2 (prostate carcinoma)	BTO:0005672	AR	10 nmol/l of mibolerone	GTRD	EXP034502_LNCaP-C4-2--prostate-carcinoma-_AR_MACS_AR_MA0007.3.damo.pwm.bed	52310
1	1254	ESR1	21.5442946628372	1.87978838857391	310	518	1040	645	1040	734	3033	14169	260582	ESR1 MCF7 (Invasive ductal breast carcinoma) ESR1	MCF7 (Invasive ductal breast carcinoma)	BTO:0000093	ESR1	1280min E2	GTRD	EXP038344_MCF7--Invasive-ductal-breast-carcinoma-_ESR1_MACS_ESR1_MA0112.3.damo.pwm.bed	20695
1	1406	ESR1	21.4818213824292	5.09289219799324	63	519	126	2941	2941	1200	226	14416	263389	ESR1 MCF7 (Invasive ductal breast carcinoma) ESR1	MCF7 (Invasive ductal breast carcinoma)	BTO:0000093	ESR1	E2_JQ1	GEO	GSE55921_esr1_mcf7-e2-jq1_MACS_ESR1_MA0112.3.damo.pwm.bed	2603
1	3668	SPI1	21.4573367225725	2.70009667655079	139	520	538	2024	2024	1030	943	14340	262672	SPI1 GM12878 (female B-cells lymphoblastoid cell line) SPI1	GM12878 (female B-cells lymphoblastoid cell line)	NULL	SPI1		GTRD	EXP054612_GM12878--female-B-cells-lymphoblastoid-cell-line-_SPI1_MACS_SPI1_MA0080.5.damo.pwm.bed	11583
1	45	AR	21.3376638596812	1.85691782530345	318	521	1069	611	1069	734	3150	14161	260465	AR LNCaP (prostate carcinoma) AR	LNCaP (prostate carcinoma)	BTO:0001321	AR	10 nmol/l of mibolerone	GTRD	EXP034504_LNCaP--prostate-carcinoma-_AR_MACS_AR_MA0007.3.damo.pwm.bed	60764
1	2478	JUNB	21.1539409462603	2.09690484386047	228	522	831	1126	1126	826	1996	14251	261619	JUNB GM12878 (female B-cells lymphoblastoid cell line) JUNB	GM12878 (female B-cells lymphoblastoid cell line)	NULL	JUNB		ENCODE	ENCSR897MMC_GM12878_JUNB_MACS_JUNB_MA0490.2.damo.pwm.bed	34237
1	3500	RUNX1	20.9375078690995	3.27044458980899	101	523	375	2529	2529	1140	565	14378	263050	RUNX1 U937 (adult acute monocytic leukemia) RUNX1	U937 (adult acute monocytic leukemia)	BTO:0001412	RUNX1		GEO	GSE65427_runx1_u937_MACS_RUNX1_MA0002.2.damo.pwm.bed	5566
1	1485	ETV6	20.8990055152354	1.80136052810834	341	524	1132	527	1132	728	3483	14138	260132	ETV6 GM12878 (female B-cells lymphoblastoid cell line) ETV6	GM12878 (female B-cells lymphoblastoid cell line)	NULL	ETV6		GTRD	EXP038555_GM12878--female-B-cells-_ETV6_MACS_ETV6_MA0645.1.damo.pwm.bed	22987
1	204	AR	20.8859770331715	2.47475121687932	158	525	619	1775	1775	973	1170	14321	262445	AR VCaP (prostate carcinoma) AR	VCaP (prostate carcinoma)	BTO:0003215	AR	SH1_DHT	GEO	GSE79128_AR_vcap-sh1-dht_MACS_AR_MA0007.3.damo.pwm.bed	26210
1	2168	HOXB13	20.8794089082655	3.13271017502775	107	526	409	2448	2448	1130	625	14372	262990	HOXB13 LNCaP (prostate carcinoma) HOXB13	LNCaP (prostate carcinoma)	BTO:0001321	HOXB13	Treatment: treated with 10nM R1881 for 4 hours	GTRD	EXP049581_LNCaP--prostate-carcinoma-_HOXB13_MACS_HOXB13_MA0901.2.damo.pwm.bed	38138
1	1555	FOS	20.8706924290574	1.69717259544449	415	527	1242	289	1242	686	4505	14064	259110	FOS MCF10A-ER-Src FOS	MCF10A-ER-Src	NULL	FOS	Genotype: non-transformed	GTRD	EXP048567_MCF10A-ER-Src_FOS_MACS_FOS_MA0476.1.damo.pwm.bed	70735
1	3012	NFIC	20.862076046579	1.73559737165429	384	528	1210	368	1210	702	4074	14095	259541	NFIC SK-N-SH (neuroblastoma) NFIC	SK-N-SH (neuroblastoma)	BTO:0001620	NFIC	NA	ENCODE	ENCSR000BSV_SK-N-SH_NFIC_MACS_NFIC_MA0161.2.damo.pwm.bed	38430
1	172	AR	20.7015795303321	2.04481709119242	237	529	878	1056	1056	821	2128	14242	261487	AR VCaP (prostate carcinoma) AR	VCaP (prostate carcinoma)	BTO:0003215	AR	DHT24H	GEO	GSE58428_AR_vcap-dht24h_MACS_AR_MA0007.3.damo.pwm.bed	33157
1	69	AR	20.6208189417636	7.57850672504854	44	530	35	3203	3203	1260	106	14435	263509	AR LNCaP (prostate carcinoma) AR	LNCaP (prostate carcinoma)	BTO:0001321	AR	Treatment: CaP cells were infected with EZH2 knockdown lentivirus and maintained for 2-3 days before fixation , ethanol, knockout control Genotype: wildtype Source: prostate cancer cells	GTRD	EXP048074_LNCaP--prostate-carcinoma-_AR_MACS_AR_MA0007.3.damo.pwm.bed	3986
1	1842	FOXA2	20.5969635984992	1.9860106386358	254	531	937	932	937	800	2349	14225	261266	FOXA2 BJ (fibroblasts) FOXA2	BJ (fibroblasts)	NULL	FOXA2	Treatment: to induce FOXA2, doxycycline was added at 5ug/mL Genotype: FOXA2 mimo released	GTRD	EXP049307_BJ--fibroblasts-_FOXA2_MACS_FOXA2_MA0047.3.damo.pwm.bed	79019
1	75	AR	20.4835623805301	3.26311360405465	99	532	378	2558	2558	1160	555	14380	263060	AR 22RV1 (prostate carcinoma) AR	22RV1 (prostate carcinoma)	BTO:0002999	AR	Treatment: non-target siNT+R1881	GTRD	EXP048920_22RV1--prostate-carcinoma-_AR_MACS_AR_MA0007.3.damo.pwm.bed	16191
1	1356	ESR1	20.3048449305125	8.2245910728793	41	533	26	3246	3246	1270	91	14438	263524	ESR1 MCF7 (Invasive ductal breast carcinoma) ESR1	MCF7 (Invasive ductal breast carcinoma)	BTO:0000093	ESR1	Treatment: Vehicle for 60 mins Genotype: ER+/PR+	GTRD	EXP049938_MCF7--Invasive-ductal-breast-carcinoma-_ESR1_MACS_ESR1_MA0112.3.damo.pwm.bed	2998
1	3096	NR3C1	20.2826896394168	2.21594747470594	192	534	767	1443	1443	915	1589	14287	262026	NR3C1 LNCaP (prostate carcinoma) NR3C1	LNCaP (prostate carcinoma)	BTO:0001321	NR3C1	100 nM DHT+Dex	GTRD	EXP030503_LNCaP--prostate-carcinoma-_NR3C1_MACS_NR3C1_MA0113.3.damo.pwm.bed	29935
1	1348	ESR1	20.2046876155335	3.11927838874399	104	535	410	2491	2491	1150	610	14375	263005	ESR1 MCF7 (Invasive ductal breast carcinoma) ESR1	MCF7 (Invasive ductal breast carcinoma)	BTO:0000093	ESR1	Treatment: E2 (estrogen) for 45 min Genotype: TET2 knockout Passage: 6-10	GTRD	EXP048688_MCF7--Invasive-ductal-breast-carcinoma-_ESR1_MACS_ESR1_MA0112.3.damo.pwm.bed	6157
1	1838	FOXA2	20.1985541111923	2.24398994740637	186	536	747	1504	1504	929	1520	14293	262095	FOXA2 BJ (fibroblasts) FOXA2	BJ (fibroblasts)	NULL	FOXA2	Treatment: to induce FOXA2, doxycycline was added at 5ug/mL Genotype: FOXA2 unind	GTRD	EXP049302_BJ--fibroblasts-_FOXA2_MACS_FOXA2_MA0047.3.damo.pwm.bed	18617
1	1727	FOXA1	20.1339938550844	1.68337672056916	411	537	1261	294	1261	697	4497	14068	259118	FOXA1 RT4 (Bladder carcinoma cells) FOXA1	RT4 (Bladder carcinoma cells)	NULL	FOXA1	Treatment: not applicable Stage:adult Tissue: transitional cell papilloma	GTRD	EXP049024_RT4--Bladder-carcinoma-cells-_FOXA1_MACS_FOXA1_MA0148.4.damo.pwm.bed	59707
1	96	AR	20.022126632393	5.14241004837826	58	538	124	3010	3010	1220	206	14421	263409	AR 22RV1 (prostate carcinoma) AR	22RV1 (prostate carcinoma)	BTO:0002999	AR	Treatment: 10 nM DHT+10 uM MDV3100 TF: full-length AR (AR-FL)	GTRD	EXP049393_22RV1--prostate-carcinoma-_AR_MACS_AR_MA0007.3.damo.pwm.bed	8134
1	190	AR	20.0144347125292	5.57156838277349	54	539	94	3073	3073	1240	177	14425	263438	AR LNCaP (prostate carcinoma) AR	LNCaP (prostate carcinoma)	BTO:0001321	AR	RPMIFBS	GEO	GSE69043_AR_lncap-rpmifbs_MACS_AR_MA0007.3.damo.pwm.bed	4426
1	1794	FOXA1	19.9546474760358	1.85059220425534	299	540	1073	692	1073	768	2970	14180	260645	FOXA1 PDAC FOXA1	PDAC	NA	FOXA1	SHCTR	GEO	GSE64557_foxa1_pdac-shctr_MACS_FOXA1_MA0148.4.damo.pwm.bed	35480
1	1556	FOS	19.9235847479201	1.66065050649457	427	541	1294	270	1294	702	4737	14052	258878	FOS MCF10A-ER-Src FOS	MCF10A-ER-Src	NULL	FOS	Genotype: non-transformed	GTRD	EXP048567_MCF10A-ER-Src_FOS_MACS_FOS_MA1134.1.damo.pwm.bed	72511
1	1557	FOS	19.8357920952123	1.68976070072121	399	542	1253	318	1253	704	4348	14080	259267	FOS MCF10A-ER-Src FOS	MCF10A-ER-Src	NULL	FOS	Genotype: non-transformed	GTRD	EXP048567_MCF10A-ER-Src_FOS_MACS_FOS_MA1141.1.damo.pwm.bed	67959
1	85	AR	19.7836235080653	5.27125116412657	56	543	115	3045	3045	1230	194	14423	263421	AR LNCaP (prostate carcinoma) AR	LNCaP (prostate carcinoma)	BTO:0001321	AR	Treatment: Ethanol for 4 hrs	GTRD	EXP049275_LNCaP--prostate-carcinoma-_AR_MACS_AR_MA0007.3.damo.pwm.bed	4164
1	1666	FOXA1	19.746090967804	1.96130505231348	251	544	960	948	960	817	2350	14228	261265	FOXA1 HUES64 (embryonic stem cells) FOXA1	HUES64 (embryonic stem cells)	NULL	FOXA1		GTRD	EXP036704_HUES64--embryonic-stem-cells-_FOXA1_MACS_FOXA1_MA0148.4.damo.pwm.bed	28531
1	1558	FOS	19.716314243409	1.65664318390118	426	545	1301	274	1301	707	4737	14053	258878	FOS MCF10A-ER-Src FOS	MCF10A-ER-Src	NULL	FOS	Genotype: transformed	GTRD	EXP048568_MCF10A-ER-Src_FOS_MACS_FOS_MA0099.3.damo.pwm.bed	86734
1	1222	ESR1	19.6340106345918	2.39250963493235	158	546	661	1775	1775	994	1210	14321	262405	ESR1 endometrioid adenocarcinoma ESR1	endometrioid adenocarcinoma	NULL	ESR1	tumor C	GTRD	EXP036410_endometrioid-adenocarcinoma_ESR1_MACS_ESR1_MA0112.3.damo.pwm.bed	8146
1	3093	NR3C1	19.6328630672431	1.99340991737122	239	547	932	1039	1039	839	2201	14240	261414	NR3C1 IMR90 (lung fibroblasts) NR3C1	IMR90 (lung fibroblasts)	NULL	NR3C1		Array Express	ERP007093_nr3c1_imr90_MACS_NR3C1_MA0113.3.damo.pwm.bed	28830
1	1574	FOSL2	19.5432241810221	1.77917517143801	330	548	1163	568	1163	760	3411	14149	260204	FOSL2 SK-N-SH (neuroblastoma) FOSL2	SK-N-SH (neuroblastoma)	BTO:0001620	FOSL2		ENCODE	ENCSR000BVB_SK-N-SH_FOSL2_MACS_FOSL2_MA0478.1.damo.pwm.bed	42468
1	3679	SPI1	19.5416020666329	1.57431341706147	516	549	1403	150	1403	701	6046	13963	257569	SPI1 Kasumi-1 (acute myeloblastic leukemia) SPI1	Kasumi-1 (acute myeloblastic leukemia)	BTO:0004136	SPI1	SICTR	GEO	GSE60130_spi1_kasumi1-sictr_MACS_SPI1_MA0080.5.damo.pwm.bed	52779
1	2481	JUNB	19.4659382313391	1.85962249325516	287	550	1063	753	1063	789	2836	14192	260779	JUNB HAEC (human aortic endothelial cells) JUNB	HAEC (human aortic endothelial cells)	NULL	JUNB	control, 4h	GTRD	EXP038040_HAEC--human-aortic-endothelial-cells-_JUNB_MACS_JUNB_MA1134.1.damo.pwm.bed	31510
1	1271	ESR1	19.3480566355806	2.0619592739001	216	551	861	1213	1213	875	1922	14263	261693	ESR1 MCF7 (Invasive ductal breast carcinoma) ESR1	MCF7 (Invasive ductal breast carcinoma)	BTO:0000093	ESR1	none	GTRD	EXP038384_MCF7--Invasive-ductal-breast-carcinoma-_ESR1_MACS_ESR1_MA0112.3.damo.pwm.bed	12869
1	2546	JUNB	19.3136129256354	2.37912855196304	157	552	669	1787	1787	1000	1209	14322	262406	JUNB A549 (lung carcinoma) JUNB	A549 (lung carcinoma)	BTO:0000018	JUNB	100nM dexamethasone (CHEBI:41879) for 4 hour	GTRD	EXP039942_A549--lung-carcinoma-_JUNB_MACS_JUNB_MA1137.1.damo.pwm.bed	12561
1	2572	JUNB	19.2986141567945	1.81658117534354	305	553	1117	666	1117	779	3086	14174	260529	JUNB MCF10A-ER-Src JUNB	MCF10A-ER-Src	NULL	JUNB	Genotype: non-transformed	GTRD	EXP048569_MCF10A-ER-Src_JUNB_MACS_JUNB_MA1134.1.damo.pwm.bed	47147
1	178	AR	19.2623165159086	6.45938685409945	46	554	58	3171	3171	1260	130	14433	263485	AR LNCaP (prostate carcinoma) AR	LNCaP (prostate carcinoma)	BTO:0001321	AR	HOTAIR	GEO	GSE61268_AR_lncap-hotair_MACS_AR_MA0007.3.damo.pwm.bed	3497
1	1961	GATA3	19.2306902390501	9.25249579581346	36	555	14	3309	3309	1290	71	14443	263544	GATA3 MCF7 (Invasive ductal breast carcinoma) GATA3	MCF7 (Invasive ductal breast carcinoma)	BTO:0000093	GATA3		ENCODE	ENCSR000EWV_MCF-7_GATA3_MACS_GATA3_MA0037.3.damo.pwm.bed	3208
1	2544	JUNB	19.1907019240026	2.34922003375076	160	556	682	1752	1752	997	1248	14319	262367	JUNB A549 (lung carcinoma) JUNB	A549 (lung carcinoma)	BTO:0000018	JUNB	100nM dexamethasone (CHEBI:41879) for 4 hour	GTRD	EXP039942_A549--lung-carcinoma-_JUNB_MACS_JUNB_MA1134.1.damo.pwm.bed	13125
1	1335	ESR1	19.1632840376506	2.03469527997103	221	557	890	1181	1181	876	1993	14258	261622	ESR1 MCF7 (Invasive ductal breast carcinoma) ESR1	MCF7 (Invasive ductal breast carcinoma)	BTO:0000093	ESR1	800	GTRD	EXP048581_MCF7--Invasive-ductal-breast-carcinoma-_ESR1_MACS_ESR1_MA0112.3.damo.pwm.bed	10805
1	3362	RELA	19.0964665164094	2.67329453708091	125	558	548	2185	2185	1100	856	14354	262759	RELA HUVEC-C (HUVEC, umbilical vein endothelial cells) RELA	HUVEC-C (HUVEC, umbilical vein endothelial cells)	BTO:0001949	RELA	Treatment: confluent, treated with Scr siRNA Passage: 4	GTRD	EXP049054_HUVEC-C--HUVEC--umbilical-vein-endothelial-cells-_RELA_MACS_RELA_MA0107.1.damo.pwm.bed	13554
1	2570	JUNB	19.0559874598733	1.81439770615281	302	559	1121	677	1121	786	3059	14177	260556	JUNB MCF10A-ER-Src JUNB	MCF10A-ER-Src	NULL	JUNB	Genotype: non-transformed	GTRD	EXP048569_MCF10A-ER-Src_JUNB_MACS_JUNB_MA0490.2.damo.pwm.bed	46448
1	2545	JUNB	19.0527758233194	2.34760065769971	159	560	683	1764	1764	1000	1241	14320	262374	JUNB A549 (lung carcinoma) JUNB	A549 (lung carcinoma)	BTO:0000018	JUNB	100nM dexamethasone (CHEBI:41879) for 4 hour	GTRD	EXP039942_A549--lung-carcinoma-_JUNB_MACS_JUNB_MA1135.1.damo.pwm.bed	13157
1	2547	JUNB	19.0527758233194	2.34760065769971	159	560	683	1764	1764	1000	1241	14320	262374	JUNB A549 (lung carcinoma) JUNB	A549 (lung carcinoma)	BTO:0000018	JUNB	100nM dexamethasone (CHEBI:41879) for 4 hour	GTRD	EXP039942_A549--lung-carcinoma-_JUNB_MACS_JUNB_MA1138.1.damo.pwm.bed	13173
1	2542	JUNB	19.024982375275	2.36770994774231	156	562	676	1806	1806	1010	1207	14323	262408	JUNB A549 (lung carcinoma) JUNB	A549 (lung carcinoma)	BTO:0000018	JUNB	100nM dexamethasone (CHEBI:41879) for 4 hour	GTRD	EXP039942_A549--lung-carcinoma-_JUNB_MACS_JUNB_MA0490.2.damo.pwm.bed	12494
1	3837	TEAD4	18.9585960841853	2.92618983013176	107	563	471	2448	2448	1160	669	14372	262946	TEAD4 MCF7 (Invasive ductal breast carcinoma) TEAD4	MCF7 (Invasive ductal breast carcinoma)	BTO:0000093	TEAD4		ENCODE	ENCSR000BUO_MCF-7_TEAD4_MACS_TEAD4_MA0809.2.damo.pwm.bed	6589
1	1554	FOS	18.8288946920803	1.65696815833968	405	564	1298	302	1298	721	4500	14074	259115	FOS MCF10A-ER-Src FOS	MCF10A-ER-Src	NULL	FOS	Genotype: non-transformed	GTRD	EXP048567_MCF10A-ER-Src_FOS_MACS_FOS_MA0099.3.damo.pwm.bed	70464
1	1962	GATA3	18.8159373540806	2.17410413970692	185	565	785	1517	1517	956	1560	14294	262055	GATA3 Th1-cells GATA3	Th1-cells	BTO:0001678	GATA3		GTRD	EXP031083_Th1-cells_GATA3_MACS_GATA3_MA0037.3.damo.pwm.bed	14516
1	2612	JUND	18.8048659127457	2.10189677678001	200	566	828	1364	1364	919	1745	14279	261870	JUND liver JUND	liver	BTO:0000759	JUND		GTRD	EXP039345_liver_JUND_MACS_JUND_MA1141.1.damo.pwm.bed	18585
1	2422	JUN	18.7847008536464	1.69905613689582	369	567	1238	425	1238	743	3996	14110	259619	JUN MCF10A-ER-Src JUN	MCF10A-ER-Src	NULL	JUN	Genotype: transformed	GTRD	EXP048572_MCF10A-ER-Src_JUN_MACS_JUN_MA0489.1.damo.pwm.bed	58612
1	2424	JUN	18.7692237216178	1.69088428488194	375	568	1249	402	1249	740	4081	14104	259534	JUN MCF10A-ER-Src JUN	MCF10A-ER-Src	NULL	JUN	Genotype: transformed	GTRD	EXP048572_MCF10A-ER-Src_JUN_MACS_JUN_MA1128.1.damo.pwm.bed	59515
1	1484	ETV6	18.768002594252	1.84810728295601	281	569	1077	791	1077	812	2793	14198	260822	ETV6 GM12878 (female B-cells lymphoblastoid cell line) ETV6	GM12878 (female B-cells lymphoblastoid cell line)	NULL	ETV6		GTRD	EXP038554_GM12878--female-B-cells-_ETV6_MACS_ETV6_MA0645.1.damo.pwm.bed	15761
1	3769	TAL1	18.7614031099453	4.21625114922983	66	570	222	2915	2915	1240	286	14413	263329	TAL1 RPMI-8402 (T acute lymphoblastic leukemia) TAL1	RPMI-8402 (T acute lymphoblastic leukemia)	BTO:0001880	TAL1	NA	GEO	GSE39179_tal1_rpmi8402_MACS_TAL1_MA0091.1.damo.pwm.bed	3589
1	4053	TP63	18.7024542786976	1.78230142820078	313	571	1158	636	1158	788	3228	14166	260387	TP63 keratinocytes TP63	keratinocytes	NULL	TP63	D0	GEO	GSE59824_tp63_keratinocyte-d0_MACS_TP63_MA0525.2.damo.pwm.bed	42276
1	2484	JUNB	18.6877492171705	1.84088115090987	283	572	1088	783	1088	814	2824	14196	260791	JUNB HAEC (human aortic endothelial cells) JUNB	HAEC (human aortic endothelial cells)	NULL	JUNB	control, 4h	GTRD	EXP038040_HAEC--human-aortic-endothelial-cells-_JUNB_MACS_JUNB_MA1138.1.damo.pwm.bed	31460
1	2610	JUND	18.6831759650832	2.1322366892971	192	573	807	1443	1443	941	1651	14287	261964	JUND liver JUND	liver	BTO:0000759	JUND		GTRD	EXP039345_liver_JUND_MACS_JUND_MA0491.2.damo.pwm.bed	17620
1	3575	SMAD3	18.6569687715803	1.88661597993825	263	574	1037	876	1037	829	2560	14216	261055	SMAD3 HCC1954 (ductal breast carcinoma) SMAD3	HCC1954 (ductal breast carcinoma)	BTO:0005368	SMAD3	Treatment: TGF-beta CellType: Immortalized human mammary epithelial cells	GTRD	EXP047903_HCC1954--ductal-breast-carcinoma-_SMAD3_MACS_SMAD3_MA0513.1.damo.pwm.bed	29796
1	2479	JUNB	18.6389948214938	1.83700121693737	284	575	1092	777	1092	815	2840	14195	260775	JUNB HAEC (human aortic endothelial cells) JUNB	HAEC (human aortic endothelial cells)	NULL	JUNB	control, 4h	GTRD	EXP038040_HAEC--human-aortic-endothelial-cells-_JUNB_MACS_JUNB_MA0490.2.damo.pwm.bed	31160
1	2482	JUNB	18.6389948214938	1.83700121693737	284	575	1092	777	1092	815	2840	14195	260775	JUNB HAEC (human aortic endothelial cells) JUNB	HAEC (human aortic endothelial cells)	NULL	JUNB	control, 4h	GTRD	EXP038040_HAEC--human-aortic-endothelial-cells-_JUNB_MACS_JUNB_MA1135.1.damo.pwm.bed	31549
1	3838	TEAD4	18.6033214397595	2.02391050462842	217	577	900	1205	1205	894	1967	14262	261648	TEAD4 SK-N-SH (neuroblastoma) TEAD4	SK-N-SH (neuroblastoma)	BTO:0001620	TEAD4		ENCODE	ENCSR000BUQ_SK-N-SH_TEAD4_MACS_TEAD4_MA0809.2.damo.pwm.bed	21714
1	1982	GATA3	18.5692083529414	3.96030316213782	70	578	250	2873	2873	1230	323	14409	263292	GATA3 T47D (invasive ductal carcinoma) GATA3	T47D (invasive ductal carcinoma)	BTO:0001248	GATA3	Passsage: <10	GTRD	EXP049904_T47D--invasive-ductal-carcinoma-_GATA3_MACS_GATA3_MA0037.3.damo.pwm.bed	4722
1	2574	JUNB	18.4872829919441	1.79174199555863	304	579	1141	673	1141	798	3118	14175	260497	JUNB MCF10A-ER-Src JUNB	MCF10A-ER-Src	NULL	JUNB	Genotype: non-transformed	GTRD	EXP048569_MCF10A-ER-Src_JUNB_MACS_JUNB_MA1137.1.damo.pwm.bed	47314
1	1539	FOS	18.4746524146352	1.61557980096357	437	580	1350	248	1350	726	4982	14042	258633	FOS IMR90 (lung fibroblasts) FOS	IMR90 (lung fibroblasts)	NULL	FOS		GTRD	EXP039888_IMR90--lung-fibroblasts-_FOS_MACS_FOS_MA0476.1.damo.pwm.bed	43724
1	186	AR	18.4581827258894	3.67454861977848	76	581	296	2794	2794	1220	378	14403	263237	AR LNCaP (prostate carcinoma) AR	LNCaP (prostate carcinoma)	BTO:0001321	AR		GEO	GSE63202_AR_lncap_MACS_AR_MA0007.3.damo.pwm.bed	9786
1	2571	JUNB	18.4383552347242	1.79959472221602	299	582	1133	692	1133	802	3053	14180	260562	JUNB MCF10A-ER-Src JUNB	MCF10A-ER-Src	NULL	JUNB	Genotype: non-transformed	GTRD	EXP048569_MCF10A-ER-Src_JUNB_MACS_JUNB_MA1132.1.damo.pwm.bed	47280
1	2480	JUNB	18.4366892832889	1.84070140024918	279	583	1089	800	1089	824	2784	14200	260831	JUNB HAEC (human aortic endothelial cells) JUNB	HAEC (human aortic endothelial cells)	NULL	JUNB	control, 4h	GTRD	EXP038040_HAEC--human-aortic-endothelial-cells-_JUNB_MACS_JUNB_MA1132.1.damo.pwm.bed	31087
1	2425	JUN	18.3905021707828	1.67800309774245	377	584	1266	394	1266	748	4134	14102	259481	JUN MCF10A-ER-Src JUN	MCF10A-ER-Src	NULL	JUN	Genotype: transformed	GTRD	EXP048572_MCF10A-ER-Src_JUN_MACS_JUN_MA1130.1.damo.pwm.bed	59771
1	3781	TCF12	18.367310713427	1.67128047769266	382	585	1280	374	1280	746	4206	14097	259409	TCF12 SK-N-SH (neuroblastoma) TCF12	SK-N-SH (neuroblastoma)	BTO:0001620	TCF12	NA	ENCODE	ENCSR000BSL_SK-N-SH_TCF12_MACS_TCF12_MA0521.1.damo.pwm.bed	47703
1	3772	TBX21	18.3346731485799	2.20125542306953	175	586	776	1595	1595	986	1457	14304	262158	TBX21 Th1-cells TBX21	Th1-cells	BTO:0001678	TBX21		GTRD	EXP031082_Th1-cells_TBX21_MACS_TBX21_MA0690.1.damo.pwm.bed	13777
1	1207	ESR1	18.3331136449367	2.46152536195753	139	587	623	2024	2024	1080	1034	14340	262581	ESR1 T47D (invasive ductal carcinoma) ESR1	T47D (invasive ductal carcinoma)	BTO:0001248	ESR1		GTRD	EXP035789_T47D--invasive-ductal-carcinoma-_ESR1_MACS_ESR1_MA0112.3.damo.pwm.bed	7588
1	2962	MYOG	18.3319340930956	2.26126549543858	165	588	734	1690	1690	1000	1337	14314	262278	MYOG RH4 (alveolar rhabdomyosarcoma) MYOG	RH4 (alveolar rhabdomyosarcoma)	NULL	MYOG	NA	GTRD	EXP037531_RH4--alveolar-rhabdomyosarcoma-_MYOG_MACS_MYOG_MA0500.2.damo.pwm.bed	16244
1	2543	JUNB	18.3139105639411	2.34341932096312	153	589	687	1846	1846	1040	1196	14326	262419	JUNB A549 (lung carcinoma) JUNB	A549 (lung carcinoma)	BTO:0000018	JUNB	100nM dexamethasone (CHEBI:41879) for 4 hour	GTRD	EXP039942_A549--lung-carcinoma-_JUNB_MACS_JUNB_MA1132.1.damo.pwm.bed	12505
1	2483	JUNB	18.302766041529	1.83156294197934	281	590	1101	791	1101	827	2818	14198	260797	JUNB HAEC (human aortic endothelial cells) JUNB	HAEC (human aortic endothelial cells)	NULL	JUNB	control, 4h	GTRD	EXP038040_HAEC--human-aortic-endothelial-cells-_JUNB_MACS_JUNB_MA1137.1.damo.pwm.bed	30987
1	128	AR	18.2816094446898	2.4485029935343	140	591	627	2013	2013	1080	1047	14339	262568	AR LNCaP (prostate carcinoma) AR	LNCaP (prostate carcinoma)	BTO:0001321	AR	1F5	GEO	GSE30623_ar_lncap1f5_MACS_AR_MA0007.3.damo.pwm.bed	13151
1	208	AR	18.2633300993789	2.68933315922134	118	592	541	2286	2286	1140	803	14361	262812	AR VCaP (prostate carcinoma) AR	VCaP (prostate carcinoma)	BTO:0003215	AR	SH3_DHT	GEO	GSE79128_AR_vcap-sh3-dht_MACS_AR_MA0007.3.damo.pwm.bed	14273
1	3103	NR3C1	18.2419544407875	2.61163491140954	124	593	567	2200	2200	1120	869	14355	262746	NR3C1 A549 (lung carcinoma) NR3C1	A549 (lung carcinoma)	BTO:0000018	NR3C1	etoh	GTRD	EXP036230_A549--lung-carcinoma-_NR3C1_MACS_NR3C1_MA0113.3.damo.pwm.bed	11080
1	170	AR	18.2229753586864	1.84187780433792	275	594	1086	827	1086	836	2742	14204	260873	AR VCaP (prostate carcinoma) AR	VCaP (prostate carcinoma)	BTO:0003215	AR	DHT24H_SHFOXP1	GEO	GSE58428_AR_vcap-dht24h-shfoxp1_MACS_AR_MA0007.3.damo.pwm.bed	43327
1	1515	FOS	18.2141726940301	1.65435354366643	393	595	1303	335	1303	744	4372	14086	259243	FOS FOS	NA	NA	FOS	NA	NA	ENCSR000DON_MCF_10A_FOS_MACS_FOS_MA0476.1.damo.pwm.bed	64757
1	3073	NR2F2	18.1920472908169	1.5500881395306	510	596	1438	155	1438	730	6066	13969	257549	NR2F2 MCF7 (Invasive ductal breast carcinoma) NR2F2	MCF7 (Invasive ductal breast carcinoma)	BTO:0000093	NR2F2		ENCODE	ENCSR000BUY_MCF-7_NR2F2_MACS_NR2F2_MA1111.1.damo.pwm.bed	44802
1	1966	GATA3	18.1576135766139	1.65856569034405	388	597	1296	353	1296	749	4305	14091	259310	GATA3 MDA-MB-231 (breast adenocarcinoma) GATA3	MDA-MB-231 (breast adenocarcinoma)	BTO:0000815	GATA3		GTRD	EXP035436_MDA-MB-231--breast-adenocarcinoma-_GATA3_MACS_GATA3_MA0037.3.damo.pwm.bed	70531
1	126	AR	18.1479297674334	8.03885570867192	37	598	28	3292	3292	1310	84	14442	263531	AR VCaP (prostate carcinoma) AR	VCaP (prostate carcinoma)	BTO:0003215	AR		GEO	GSE28950_AR_vcap_MACS_AR_MA0007.3.damo.pwm.bed	3623
1	1762	FOXA1	18.1179959269149	4.68978054413704	57	599	170	3026	3026	1260	222	14422	263393	FOXA1 HuH7 (hepatocellular carcinoma) FOXA1	HuH7 (hepatocellular carcinoma)	BTO:0001950	FOXA1	ASYNC	GEO	GSE39241_foxa1_huh7-async_MACS_FOXA1_MA0148.4.damo.pwm.bed	4491
1	1483	ETV6	18.0186642770768	1.79505644483825	294	600	1138	716	1138	818	3009	14185	260606	ETV6 GM12878 (female B-cells lymphoblastoid cell line) ETV6	GM12878 (female B-cells lymphoblastoid cell line)	NULL	ETV6		ENCODE	ENCSR626VUC_GM12878_ETV6_MACS_ETV6_MA0645.1.damo.pwm.bed	16719
1	3513	RXRA	18.0119511436946	2.27401785058328	160	601	729	1752	1752	1030	1289	14319	262326	RXRA SK-N-SH (neuroblastoma) RXRA	SK-N-SH (neuroblastoma)	BTO:0001620	RXRA		ENCODE	ENCSR000BVG_SK-N-SH_RXRA_MACS_RXRA_MA0512.2.damo.pwm.bed	12879
1	207	AR	18.0063771948352	2.26046628923798	162	602	735	1726	1726	1020	1313	14317	262302	AR VCaP (prostate carcinoma) AR	VCaP (prostate carcinoma)	BTO:0003215	AR	SH2_R1881	GEO	GSE79128_AR_vcap-sh2-r1881_MACS_AR_MA0007.3.damo.pwm.bed	25393
1	1956	GATA2	17.9837646776828	2.05682334164436	201	603	867	1354	1354	941	1792	14278	261823	GATA2 TF-1 (erythroleukemia) GATA2	TF-1 (erythroleukemia)	BTO:0004760	GATA2		GEO	GSE73207_gata2_tf1_MACS_GATA2_MA0036.3.damo.pwm.bed	50857
1	1541	FOS	17.8928176840118	1.63391447989073	404	604	1331	304	1331	746	4551	14075	259064	FOS IMR90 (lung fibroblasts) FOS	IMR90 (lung fibroblasts)	NULL	FOS		GTRD	EXP039888_IMR90--lung-fibroblasts-_FOS_MACS_FOS_MA1141.1.damo.pwm.bed	41241
1	2503	JUNB	17.8906742701428	2.05221125108796	201	605	870	1354	1354	943	1796	14278	261819	JUNB A549 (lung carcinoma) JUNB	A549 (lung carcinoma)	BTO:0000018	JUNB	100nM dexamethasone (CHEBI:41879) for 6 hour	GTRD	EXP039540_A549--lung-carcinoma-_JUNB_MACS_JUNB_MA1135.1.damo.pwm.bed	19139
1	1628	FOSL2	17.870557676838	1.78806548087233	295	606	1150	712	1150	823	3031	14184	260584	FOSL2 hESC-1 (Embryonic stem cells) FOSL2	hESC-1 (Embryonic stem cells)	NULL	FOSL2		GEO	GSE69539_fosl2_hesc_MACS_FOSL2_MA0478.1.damo.pwm.bed	32898
1	1696	FOXA1	17.8624453646641	6.17784042865409	44	607	69	3203	3203	1290	130	14435	263485	FOXA1 A1A3(breast cancer cells) FOXA1	A1A3(breast cancer cells)	NULL	FOXA1	Treatment: 1hr EtOH, PBS 72 hr CellLine: A1A3 from T47D cell line	GTRD	EXP048401_A1A3-breast-cancer-cells-_FOXA1_MACS_FOXA1_MA0148.4.damo.pwm.bed	4867
1	1573	FOSL2	17.8465707934997	1.90488468485079	244	608	1015	1001	1015	875	2351	14235	261264	FOSL2 MCF7 (Invasive ductal breast carcinoma) FOSL2	MCF7 (Invasive ductal breast carcinoma)	BTO:0000093	FOSL2		ENCODE	ENCSR000BUI_MCF-7_FOSL2_MACS_FOSL2_MA0478.1.damo.pwm.bed	24619
1	2025	GATA4	17.8140079505885	1.60793052992311	428	609	1363	267	1363	746	4901	14051	258714	GATA4 AGS (gastric adenocarcinoma) GATA4	AGS (gastric adenocarcinoma)	BTO:0001007	GATA4		GEO	GSE51705_gata4_ags_MACS_GATA4_MA0482.2.damo.pwm.bed	59640
1	1519	FOS	17.7815756549752	1.66982441233416	370	610	1285	424	1285	773	4076	14109	259539	FOS FOS	NA	NA	FOS	NA	NA	ENCSR000EVU_endothelial_cell_of_umbilical_vein_FOS_MACS_FOS_MA0476.1.damo.pwm.bed	49094
1	1836	FOXA2	17.7784512541281	2.07635386070521	194	611	848	1426	1426	962	1713	14285	261902	FOXA2 BJ (fibroblasts) FOXA2	BJ (fibroblasts)	NULL	FOXA2	Treatment: to induce FOXA2, doxycycline was added at 5ug/mL Genotype: CDT1 mimo FOXA2	GTRD	EXP049298_BJ--fibroblasts-_FOXA2_MACS_FOXA2_MA0047.3.damo.pwm.bed	61484
1	2548	JUNB	17.7340621680492	2.25644884668526	160	612	736	1752	1752	1030	1299	14319	262316	JUNB A549 (lung carcinoma) JUNB	A549 (lung carcinoma)	BTO:0000018	JUNB	100nM dexamethasone (CHEBI:41879) for 4 hour	GTRD	EXP039942_A549--lung-carcinoma-_JUNB_MACS_JUNB_MA1140.2.damo.pwm.bed	13324
1	2573	JUNB	17.7206261180445	1.78485705464352	294	613	1153	716	1153	827	3026	14185	260589	JUNB MCF10A-ER-Src JUNB	MCF10A-ER-Src	NULL	JUNB	Genotype: non-transformed	GTRD	EXP048569_MCF10A-ER-Src_JUNB_MACS_JUNB_MA1135.1.damo.pwm.bed	46653
1	2575	JUNB	17.7206261180445	1.78485705464352	294	613	1153	716	1153	827	3026	14185	260589	JUNB MCF10A-ER-Src JUNB	MCF10A-ER-Src	NULL	JUNB	Genotype: non-transformed	GTRD	EXP048569_MCF10A-ER-Src_JUNB_MACS_JUNB_MA1138.1.damo.pwm.bed	46653
1	2165	HOXB13	17.7133352599343	3.7492697966578	71	615	285	2860	2860	1250	346	14408	263269	HOXB13 LNCaP (prostate carcinoma) HOXB13	LNCaP (prostate carcinoma)	BTO:0001321	HOXB13	Treatment: treated with 10nM vehicle for 4 hours	GTRD	EXP049559_LNCaP--prostate-carcinoma-_HOXB13_MACS_HOXB13_MA0901.2.damo.pwm.bed	24586
1	83	AR	17.6822395851322	4.15468286633168	63	616	232	2941	2941	1260	277	14416	263338	AR 22RV1 (prostate carcinoma) AR	22RV1 (prostate carcinoma)	BTO:0002999	AR	Treatment: exclude	GTRD	EXP049187_22RV1--prostate-carcinoma-_AR_MACS_AR_MA0007.3.damo.pwm.bed	6307
1	2501	JUNB	17.6598726025444	2.07909162462391	192	617	846	1443	1443	969	1693	14287	261922	JUNB A549 (lung carcinoma) JUNB	A549 (lung carcinoma)	BTO:0000018	JUNB	100nM dexamethasone (CHEBI:41879) for 6 hour	GTRD	EXP039540_A549--lung-carcinoma-_JUNB_MACS_JUNB_MA1132.1.damo.pwm.bed	18283
1	2576	JUNB	17.624938668461	1.7740578396209	298	618	1174	699	1174	830	3086	14181	260529	JUNB MCF10A-ER-Src JUNB	MCF10A-ER-Src	NULL	JUNB	Genotype: non-transformed	GTRD	EXP048569_MCF10A-ER-Src_JUNB_MACS_JUNB_MA1140.2.damo.pwm.bed	46445
1	1927	GATA1	17.5993901734248	1.62945005656538	401	619	1337	313	1337	756	4529	14078	259086	GATA1 K562 (myelogenous leukemia) GATA1	K562 (myelogenous leukemia)	NULL	GATA1		GEO	GSE70482_gata1_k562_MACS_GATA1_MA0035.4.damo.pwm.bed	96140
1	131	AR	17.5592943884486	3.85872535771376	68	620	266	2900	2900	1260	322	14411	263293	AR VCaP (prostate carcinoma) AR	VCaP (prostate carcinoma)	BTO:0003215	AR	R1881_10C30	GEO	GSE32892_AR_vcap-r1881-10c30_MACS_AR_MA0007.3.damo.pwm.bed	10411
1	1540	FOS	17.5489721310324	1.63024824816663	399	621	1335	318	1335	758	4504	14080	259111	FOS IMR90 (lung fibroblasts) FOS	IMR90 (lung fibroblasts)	NULL	FOS		GTRD	EXP039888_IMR90--lung-fibroblasts-_FOS_MACS_FOS_MA1134.1.damo.pwm.bed	41266
1	1826	FOXA2	17.5365171569408	2.10485881691112	185	622	823	1517	1517	987	1611	14294	262004	FOXA2 HUES64 (embryonic stem cells) FOXA2	HUES64 (embryonic stem cells)	NULL	FOXA2		GTRD	EXP036705_HUES64--embryonic-stem-cells-_FOXA2_MACS_FOXA2_MA0047.3.damo.pwm.bed	22449
1	3119	NR3C1	17.5331491691936	2.1192790146039	182	623	815	1539	1539	992	1574	14297	262041	NR3C1 A549 (lung carcinoma) NR3C1	A549 (lung carcinoma)	BTO:0000018	NR3C1	100nM dexamethasone (CHEBI:41879) for 20 minute	GTRD	EXP040221_A549--lung-carcinoma-_NR3C1_MACS_NR3C1_MA0113.3.damo.pwm.bed	21901
1	2000	GATA3	17.4717218039084	2.19079880779912	168	624	779	1665	1665	1020	1405	14311	262210	GATA3 Kelly (neuroblastoma) GATA3	Kelly (neuroblastoma)	NULL	GATA3		GEO	GSE65664_gata3_kelly_MACS_GATA3_MA0037.3.damo.pwm.bed	23550
1	2492	JUNB	17.3802779476177	2.21512888743633	163	625	769	1718	1718	1040	1348	14316	262267	JUNB A549 (lung carcinoma) JUNB	A549 (lung carcinoma)	BTO:0000018	JUNB	100nM dexamethasone (CHEBI:41879) for 30 minute	GTRD	EXP039331_A549--lung-carcinoma-_JUNB_MACS_JUNB_MA1140.2.damo.pwm.bed	13231
1	2172	HOXB13	17.3159273516136	1.97528274663194	214	626	944	1239	1239	936	1987	14265	261628	HOXB13 LNCaP (prostate carcinoma) HOXB13	LNCaP (prostate carcinoma)	BTO:0001321	HOXB13		GEO	GSE56288_hoxb13_lncap_MACS_HOXB13_MA0901.2.damo.pwm.bed	49240
1	1336	ESR1	17.288552023493	1.8848285404058	243	627	1038	1009	1038	891	2366	14236	261249	ESR1 MCF7 (Invasive ductal breast carcinoma) ESR1	MCF7 (Invasive ductal breast carcinoma)	BTO:0000093	ESR1	Rad1901	GTRD	EXP048582_MCF7--Invasive-ductal-breast-carcinoma-_ESR1_MACS_ESR1_MA0112.3.damo.pwm.bed	12118
1	2551	JUNB	17.2839950248267	2.28185453369864	152	628	725	1862	1862	1070	1220	14327	262395	JUNB A549 (lung carcinoma) JUNB	A549 (lung carcinoma)	BTO:0000018	JUNB	1 h with 100 nM Dexamethasone (Myers)	GTRD	EXP040036_A549--lung-carcinoma-_JUNB_MACS_JUNB_MA1134.1.damo.pwm.bed	11882
1	1168	ESR1	17.273322500852	8.08460340851025	35	629	27	3325	3325	1330	79	14444	263536	ESR1 MCF7 (Invasive ductal breast carcinoma) ESR1	MCF7 (Invasive ductal breast carcinoma)	BTO:0000093	ESR1	TAMR	Array Express	ERP000380_esr1_mcf7tamr_MACS_ESR1_MA0112.3.damo.pwm.bed	1682
1	1675	FOXA1	17.1369178169564	4.2149138192092	60	630	223	2986	2986	1280	260	14419	263355	FOXA1 MCF7 (Invasive ductal breast carcinoma) FOXA1	MCF7 (Invasive ductal breast carcinoma)	BTO:0000093	FOXA1	100 nM 17-beta-estradiol for 3h	GTRD	EXP037654_MCF7--Invasive-ductal-breast-carcinoma-_FOXA1_MACS_FOXA1_MA0148.4.damo.pwm.bed	6237
1	2552	JUNB	17.1364394993117	2.25137833240734	155	631	739	1820	1820	1060	1261	14324	262354	JUNB A549 (lung carcinoma) JUNB	A549 (lung carcinoma)	BTO:0000018	JUNB	1 h with 100 nM Dexamethasone (Myers)	GTRD	EXP040036_A549--lung-carcinoma-_JUNB_MACS_JUNB_MA1135.1.damo.pwm.bed	12529
1	2485	JUNB	17.0945347263925	1.796671464712	277	632	1136	814	1136	861	2831	14202	260784	JUNB HAEC (human aortic endothelial cells) JUNB	HAEC (human aortic endothelial cells)	NULL	JUNB	control, 4h	GTRD	EXP038040_HAEC--human-aortic-endothelial-cells-_JUNB_MACS_JUNB_MA1140.2.damo.pwm.bed	30781
1	3695	SPIB	17.0785369493054	2.08020048968139	185	633	845	1517	1517	998	1630	14294	261985	SPIB OCI-LY3 (diffuse large B-cell lymphoma) SPIB	OCI-LY3 (diffuse large B-cell lymphoma)	NULL	SPIB	SHCTR	GEO	GSE56857_spib_ocily3-shctr_MACS_SPIB_MA0081.2.damo.pwm.bed	25043
1	2421	JUN	17.0123443329106	1.65798999749951	362	634	1297	447	1297	793	4015	14117	259600	JUN MCF10A-ER-Src JUN	MCF10A-ER-Src	NULL	JUN	Genotype: transformed	GTRD	EXP048572_MCF10A-ER-Src_JUN_MACS_JUN_MA0462.2.damo.pwm.bed	58828
1	2550	JUNB	16.9745306096681	2.25433238446043	153	635	738	1846	1846	1070	1243	14326	262372	JUNB A549 (lung carcinoma) JUNB	A549 (lung carcinoma)	BTO:0000018	JUNB	1 h with 100 nM Dexamethasone (Myers)	GTRD	EXP040036_A549--lung-carcinoma-_JUNB_MACS_JUNB_MA1132.1.damo.pwm.bed	12431
1	2554	JUNB	16.9182219713556	2.24388962849484	154	636	748	1836	1836	1070	1257	14325	262358	JUNB A549 (lung carcinoma) JUNB	A549 (lung carcinoma)	BTO:0000018	JUNB	1 h with 100 nM Dexamethasone (Myers)	GTRD	EXP040036_A549--lung-carcinoma-_JUNB_MACS_JUNB_MA1138.1.damo.pwm.bed	12490
1	1864	FOXP1	16.9023217700936	1.64050172242016	374	637	1321	407	1321	788	4193	14105	259422	FOXP1 HepG2 (hepatoblastoma) FOXP1	HepG2 (hepatoblastoma)	BTO:0000599	FOXP1	NA	GTRD	EXP045046_HepG2--hepatoblastoma-_FOXP1_MACS_FOXP1_MA0481.3.damo.pwm.bed	37646
1	1218	ESR1	16.8926985072894	6.08351318217728	42	638	71	3231	3231	1310	126	14437	263489	ESR1 MCF7 (Invasive ductal breast carcinoma) ESR1	MCF7 (Invasive ductal breast carcinoma)	BTO:0000093	ESR1	E2	GTRD	EXP036388_MCF7--Invasive-ductal-breast-carcinoma-_ESR1_MACS_ESR1_MA0112.3.damo.pwm.bed	1231
1	2488	JUNB	16.890376327291	2.22856723474908	156	639	760	1806	1806	1070	1282	14323	262333	JUNB A549 (lung carcinoma) JUNB	A549 (lung carcinoma)	BTO:0000018	JUNB	100nM dexamethasone (CHEBI:41879) for 30 minute	GTRD	EXP039331_A549--lung-carcinoma-_JUNB_MACS_JUNB_MA1134.1.damo.pwm.bed	12666
1	4040	TP63	16.8697233138843	2.05105404259869	189	640	872	1472	1472	995	1689	14290	261926	TP63 human keratinocytes TP63	human keratinocytes	NULL	TP63	Treatment: Day 0 of epidermal differentiation Genotype: wildtype Source: background cell line WA 09	GTRD	EXP053351_human-keratinocytes_TP63_MACS_TP63_MA0525.2.damo.pwm.bed	35404
1	3116	NR3C1	16.8416186938925	2.59747929553507	115	641	575	2331	2331	1180	810	14364	262805	NR3C1 A549 (lung carcinoma) NR3C1	A549 (lung carcinoma)	BTO:0000018	NR3C1	100nM dexamethasone (CHEBI:41879) for 30 minute	GTRD	EXP039790_A549--lung-carcinoma-_NR3C1_MACS_NR3C1_MA0113.3.damo.pwm.bed	11362
1	2158	HOXB13	16.838256120572	3.08820638226187	87	642	422	2670	2670	1240	515	14392	263100	HOXB13 LNCaP (prostate carcinoma) HOXB13	LNCaP (prostate carcinoma)	BTO:0001321	HOXB13		GTRD	EXP038431_LNCaP--prostate-carcinoma-_HOXB13_MACS_HOXB13_MA0901.2.damo.pwm.bed	24401
1	2486	JUNB	16.810397840921	2.21698282149302	157	643	765	1787	1787	1060	1297	14322	262318	JUNB A549 (lung carcinoma) JUNB	A549 (lung carcinoma)	BTO:0000018	JUNB	100nM dexamethasone (CHEBI:41879) for 30 minute	GTRD	EXP039331_A549--lung-carcinoma-_JUNB_MACS_JUNB_MA0490.2.damo.pwm.bed	12820
1	1834	FOXA2	16.8023883281507	1.74090451844703	301	644	1206	681	1206	844	3176	14178	260439	FOXA2 definitive endoderm(dEN, ES derived) FOXA2	definitive endoderm(dEN, ES derived)	NULL	FOXA2	Treatment: to induce FOXA2, doxycycline was added at 5ug/mL	GTRD	EXP049292_definitive-endoderm-dEN--ES-derived-_FOXA2_MACS_FOXA2_MA0047.3.damo.pwm.bed	44513
1	1985	GATA3	16.7728999830976	3.20936559127065	82	645	390	2731	2731	1260	467	14397	263148	GATA3 T47D (invasive ductal carcinoma) GATA3	T47D (invasive ductal carcinoma)	BTO:0001248	GATA3	Passsage: <10 Genotype: wt/R330fs mutant with CRISPR	GTRD	EXP049907_T47D--invasive-ductal-carcinoma-_GATA3_MACS_GATA3_MA0037.3.damo.pwm.bed	6385
1	1828	FOXA2	16.7679185271462	2.04137046060618	190	646	883	1464	1464	998	1706	14289	261909	FOXA2 HUES64 (embryonic stem cells) FOXA2	HUES64 (embryonic stem cells)	NULL	FOXA2		GTRD	EXP036788_HUES64--embryonic-stem-cells-_FOXA2_MACS_FOXA2_MA0047.3.damo.pwm.bed	27540
1	2549	JUNB	16.755123365688	2.23992542113423	153	647	752	1846	1846	1080	1251	14326	262364	JUNB A549 (lung carcinoma) JUNB	A549 (lung carcinoma)	BTO:0000018	JUNB	1 h with 100 nM Dexamethasone (Myers)	GTRD	EXP040036_A549--lung-carcinoma-_JUNB_MACS_JUNB_MA0490.2.damo.pwm.bed	12270
1	2622	JUND	16.7360301337377	1.54223657489147	476	648	1445	193	1445	762	5685	14003	257930	JUND JUND	NA	NA	JUND	NA	GEO	GSE61369_jund_artery-smooth-muscle_MACS_JUND_MA0491.2.damo.pwm.bed	118029
1	1822	FOXA2	16.7344395272407	4.31921536789599	57	649	210	3026	3026	1300	241	14422	263374	FOXA2 liver FOXA2	liver	BTO:0000759	FOXA2	NULL	GTRD	EXP000903_liver_FOXA2_MACS_FOXA2_MA0047.3.damo.pwm.bed	2907
1	1567	FOSL1	16.7295443965768	1.77939941431481	279	650	1162	800	1162	871	2879	14200	260736	FOSL1 MDA231-LM2-4175 (breast adenocarcinoma) FOSL1	MDA231-LM2-4175 (breast adenocarcinoma)	NULL	FOSL1	NA	GTRD	EXP038404_MDA231-LM2-4175--breast-adenocarcinoma-_FOSL1_MACS_FOSL1_MA1128.1.damo.pwm.bed	25995
1	1825	FOXA2	16.7279351645175	2.30274850702651	144	651	710	1970	1970	1110	1145	14335	262470	FOXA2 endometrioid adenocarcinoma FOXA2	endometrioid adenocarcinoma	NULL	FOXA2	tumor E	GTRD	EXP036414_endometrioid-adenocarcinoma_FOXA2_MACS_FOXA2_MA0047.3.damo.pwm.bed	8621
1	2490	JUNB	16.7035355400534	2.21015266284082	157	652	771	1787	1787	1070	1301	14322	262314	JUNB A549 (lung carcinoma) JUNB	A549 (lung carcinoma)	BTO:0000018	JUNB	100nM dexamethasone (CHEBI:41879) for 30 minute	GTRD	EXP039331_A549--lung-carcinoma-_JUNB_MACS_JUNB_MA1137.1.damo.pwm.bed	12835
1	44	AR	16.6989875396898	2.03776388908895	190	653	887	1464	1464	1000	1709	14289	261906	AR LNCaP (prostate carcinoma) AR	LNCaP (prostate carcinoma)	BTO:0001321	AR	ethanol	GTRD	EXP034503_LNCaP--prostate-carcinoma-_AR_MACS_AR_MA0007.3.damo.pwm.bed	25754
1	1698	FOXA1	16.6617853152665	4.79961722983973	51	654	157	3118	3118	1310	194	14428	263421	FOXA1 A1A3(breast cancer cells) FOXA1	A1A3(breast cancer cells)	NULL	FOXA1	Treatment: 1hr EtOH, Doxycycline 72 hr CellLine: A1A3 from T47D cell line Genotype: Brg1 knockdown	GTRD	EXP048405_A1A3-breast-cancer-cells-_FOXA1_MACS_FOXA1_MA0148.4.damo.pwm.bed	4671
1	50	AR	16.649676221824	6.34729345019693	40	655	64	3256	3256	1320	115	14439	263500	AR LNCaP (prostate carcinoma) AR	LNCaP (prostate carcinoma)	BTO:0001321	AR	siOCT1	GTRD	EXP036107_LNCaP--prostate-carcinoma-_AR_MACS_AR_MA0007.3.damo.pwm.bed	4993
1	123	AR	16.6292134145982	7.03109818507385	37	656	45	3292	3292	1330	96	14442	263519	AR LNCaP (prostate carcinoma) AR	LNCaP (prostate carcinoma)	BTO:0001321	AR	Genotype: GREB1 knockout; Treatment: shGREB1;	GTRD	EXP058317_LNCaP--prostate-carcinoma-_AR_MACS_AR_MA0007.3.damo.pwm.bed	2695
1	1244	ESR1	16.6077325924092	4.08906138010314	60	657	241	2986	2986	1290	268	14419	263347	ESR1 breast tumor xenograft ESR1	breast tumor xenograft	NULL	ESR1	estrogen plus progesterone	GTRD	EXP038286_breast-tumor-xenograft_ESR1_MACS_ESR1_MA0112.3.damo.pwm.bed	4210
1	1568	FOSL1	16.580560306657	1.77601510996549	278	658	1171	806	1171	878	2874	14201	260741	FOSL1 MDA231-LM2-4175 (breast adenocarcinoma) FOSL1	MDA231-LM2-4175 (breast adenocarcinoma)	NULL	FOSL1	NA	GTRD	EXP038404_MDA231-LM2-4175--breast-adenocarcinoma-_FOSL1_MACS_FOSL1_MA1137.1.damo.pwm.bed	25963
1	2420	JUN	16.5597325234639	1.65237911116928	356	659	1306	472	1306	812	3961	14123	259654	JUN MCF10A-ER-Src JUN	MCF10A-ER-Src	NULL	JUN	Genotype: transformed	GTRD	EXP048572_MCF10A-ER-Src_JUN_MACS_JUN_MA0099.3.damo.pwm.bed	58529
1	1531	FOS	16.547019011356	2.40824000965114	130	660	653	2127	2127	1150	988	14349	262627	FOS MCF7 (Invasive ductal breast carcinoma) FOS	MCF7 (Invasive ductal breast carcinoma)	BTO:0000093	FOS	E2	GTRD	EXP000619_MCF7--Invasive-ductal-breast-carcinoma-_FOS_MACS_FOS_MA0476.1.damo.pwm.bed	9079
1	1624	FOSL2	16.5288603812538	1.57510586132519	429	661	1402	265	1402	776	5013	14050	258602	FOSL2 LPS141 (Dedifferentiated liposarcoma) FOSL2	LPS141 (Dedifferentiated liposarcoma)	NULL	FOSL2		GTRD	EXP057976_LPS141--Dedifferentiated-liposarcoma-_FOSL2_MACS_FOSL2_MA0478.1.damo.pwm.bed	56002
1	3077	NR2F2	16.4444995247852	2.04609465988475	185	662	876	1517	1517	1020	1657	14294	261958	NR2F2 liver NR2F2	liver	BTO:0000759	NR2F2		GTRD	EXP040003_liver_NR2F2_MACS_NR2F2_MA1111.1.damo.pwm.bed	16133
1	1665	FOXA1	16.4376242345781	2.92527706079816	92	663	472	2616	2616	1250	575	14387	263040	FOXA1 HUES64 (embryonic stem cells) FOXA1	HUES64 (embryonic stem cells)	NULL	FOXA1		GTRD	EXP036703_HUES64--embryonic-stem-cells-_FOXA1_MACS_FOXA1_MA0148.4.damo.pwm.bed	9252
1	205	AR	16.4305894405872	2.24565090928324	149	664	746	1911	1911	1110	1215	14330	262400	AR VCaP (prostate carcinoma) AR	VCaP (prostate carcinoma)	BTO:0003215	AR	SH1_R1881	GEO	GSE79128_AR_vcap-sh1-r1881_MACS_AR_MA0007.3.damo.pwm.bed	22606
1	4	AR	16.4285764650087	1.75322136869186	287	665	1195	753	1195	871	3006	14192	260609	AR LNCaP (prostate carcinoma) AR	LNCaP (prostate carcinoma)	BTO:0001321	AR		Array Express	ERP003503_AR_lncap_MACS_AR_MA0007.3.damo.pwm.bed	27405
1	2487	JUNB	16.4037228188345	2.21656578135752	153	666	766	1846	1846	1090	1264	14326	262351	JUNB A549 (lung carcinoma) JUNB	A549 (lung carcinoma)	BTO:0000018	JUNB	100nM dexamethasone (CHEBI:41879) for 30 minute	GTRD	EXP039331_A549--lung-carcinoma-_JUNB_MACS_JUNB_MA1132.1.damo.pwm.bed	12608
1	2553	JUNB	16.3481423586857	2.23323894660556	150	667	757	1896	1896	1110	1230	14329	262385	JUNB A549 (lung carcinoma) JUNB	A549 (lung carcinoma)	BTO:0000018	JUNB	1 h with 100 nM Dexamethasone (Myers)	GTRD	EXP040036_A549--lung-carcinoma-_JUNB_MACS_JUNB_MA1137.1.damo.pwm.bed	11993
1	2515	JUNB	16.3366132212218	1.8696921979765	234	668	1053	1073	1073	931	2296	14245	261319	JUNB A549 (lung carcinoma) JUNB	A549 (lung carcinoma)	BTO:0000018	JUNB	100nM dexamethasone (CHEBI:41879) for 12 hour	GTRD	EXP039744_A549--lung-carcinoma-_JUNB_MACS_JUNB_MA1132.1.damo.pwm.bed	23241
1	1415	ESR1	16.3231289349571	5.36885193174885	45	669	110	3183	3183	1320	153	14434	263462	ESR1 MCF7 (Invasive ductal breast carcinoma) ESR1	MCF7 (Invasive ductal breast carcinoma)	BTO:0000093	ESR1	SHCTR	GEO	GSE60270_esr1_mcf7-shctr_MACS_ESR1_MA0112.3.damo.pwm.bed	1730
1	2611	JUND	16.3218440335343	1.99376043052825	196	670	931	1407	1407	1000	1802	14283	261813	JUND liver JUND	liver	BTO:0000759	JUND		GTRD	EXP039345_liver_JUND_MACS_JUND_MA0492.1.damo.pwm.bed	19074
1	1538	FOS	16.3137801212276	1.58602939322573	411	671	1385	294	1385	783	4768	14068	258847	FOS IMR90 (lung fibroblasts) FOS	IMR90 (lung fibroblasts)	NULL	FOS		GTRD	EXP039888_IMR90--lung-fibroblasts-_FOS_MACS_FOS_MA0099.3.damo.pwm.bed	42719
1	3490	RUNX1	16.219951347226	1.63523625890769	362	672	1328	447	1328	816	4070	14117	259545	RUNX1 RUNX1	NA	NA	RUNX1	NA	GEO	GSE42075_runx1_sem_MACS_RUNX1_MA0002.2.damo.pwm.bed	33164
1	1977	GATA3	16.2043623432208	2.51535940326866	117	673	603	2302	2302	1190	851	14362	262764	GATA3 BE2C GATA3	BE2C	NULL	GATA3	Treatment: untreated	GTRD	EXP049487_BE2C_GATA3_MACS_GATA3_MA0037.3.damo.pwm.bed	22831
1	2502	JUNB	16.154150288904	2.08658655458602	173	674	838	1618	1618	1040	1519	14306	262096	JUNB A549 (lung carcinoma) JUNB	A549 (lung carcinoma)	BTO:0000018	JUNB	100nM dexamethasone (CHEBI:41879) for 6 hour	GTRD	EXP039540_A549--lung-carcinoma-_JUNB_MACS_JUNB_MA1134.1.damo.pwm.bed	16019
1	1625	FOSL2	16.1256199609716	1.59363414651773	398	675	1375	320	1375	790	4594	14081	259021	FOSL2 LPS141 (Dedifferentiated liposarcoma) FOSL2	LPS141 (Dedifferentiated liposarcoma)	NULL	FOSL2		GTRD	EXP057976_LPS141--Dedifferentiated-liposarcoma-_FOSL2_MACS_FOSL2_MA1130.1.damo.pwm.bed	52720
1	155	AR	16.1228206583946	4.45942779858795	53	676	195	3086	3086	1320	217	14426	263398	AR LNCaP (prostate carcinoma) AR	LNCaP (prostate carcinoma)	BTO:0001321	AR	SHGATA2	GEO	GSE52725_AR_lncap-shgata2_MACS_AR_MA0007.3.damo.pwm.bed	6072
1	2505	JUNB	16.1053841063587	2.07388728565345	175	677	851	1595	1595	1040	1546	14304	262069	JUNB A549 (lung carcinoma) JUNB	A549 (lung carcinoma)	BTO:0000018	JUNB	100nM dexamethasone (CHEBI:41879) for 6 hour	GTRD	EXP039540_A549--lung-carcinoma-_JUNB_MACS_JUNB_MA1138.1.damo.pwm.bed	16574
1	2500	JUNB	15.9276178917427	2.06862202514951	174	678	856	1607	1607	1050	1541	14305	262074	JUNB A549 (lung carcinoma) JUNB	A549 (lung carcinoma)	BTO:0000018	JUNB	100nM dexamethasone (CHEBI:41879) for 6 hour	GTRD	EXP039540_A549--lung-carcinoma-_JUNB_MACS_JUNB_MA0490.2.damo.pwm.bed	16195
1	2023	GATA4	15.8802073692931	1.82197450403804	245	679	1110	994	1110	928	2467	14234	261148	GATA4 BJ (fibroblasts) GATA4	BJ (fibroblasts)	NULL	GATA4	Genotype: Clonal FOXA2 doxycycline inducible cells	GTRD	EXP049376_BJ--fibroblasts-_GATA4_MACS_GATA4_MA0482.2.damo.pwm.bed	116368
1	2489	JUNB	15.8421169412175	2.19257107806175	151	680	777	1879	1879	1110	1261	14328	262354	JUNB A549 (lung carcinoma) JUNB	A549 (lung carcinoma)	BTO:0000018	JUNB	100nM dexamethasone (CHEBI:41879) for 30 minute	GTRD	EXP039331_A549--lung-carcinoma-_JUNB_MACS_JUNB_MA1135.1.damo.pwm.bed	12489
1	2491	JUNB	15.8421169412175	2.19257107806175	151	680	777	1879	1879	1110	1261	14328	262354	JUNB A549 (lung carcinoma) JUNB	A549 (lung carcinoma)	BTO:0000018	JUNB	100nM dexamethasone (CHEBI:41879) for 30 minute	GTRD	EXP039331_A549--lung-carcinoma-_JUNB_MACS_JUNB_MA1138.1.damo.pwm.bed	12490
1	2614	JUND	15.7742148478932	2.08466603599069	169	682	840	1656	1656	1060	1485	14310	262130	JUND liver JUND	liver	BTO:0000759	JUND		GTRD	EXP039345_liver_JUND_MACS_JUND_MA1144.1.damo.pwm.bed	15576
1	1837	FOXA2	15.7683997112822	1.94376369924285	202	683	979	1342	1342	1000	1905	14277	261710	FOXA2 BJ (fibroblasts) FOXA2	BJ (fibroblasts)	NULL	FOXA2	Treatment: to induce FOXA2, doxycycline was added at 5ug/mL Genotype: FOXA2 mimo	GTRD	EXP049299_BJ--fibroblasts-_FOXA2_MACS_FOXA2_MA0047.3.damo.pwm.bed	117553
1	2415	JUN	15.7170010074373	1.79207861367973	255	684	1140	920	1140	915	2611	14224	261004	JUN MCF10A-ER-Src JUN	MCF10A-ER-Src	NULL	JUN	Genotype: non-transformed	GTRD	EXP048571_MCF10A-ER-Src_JUN_MACS_JUN_MA0489.1.damo.pwm.bed	30872
1	2524	JUNB	15.6731132448901	2.33943028653573	130	685	691	2127	2127	1170	1017	14349	262598	JUNB A549 (lung carcinoma) JUNB	A549 (lung carcinoma)	BTO:0000018	JUNB		GTRD	EXP039779_A549--lung-carcinoma-_JUNB_MACS_JUNB_MA1135.1.damo.pwm.bed	11498
1	1978	GATA3	15.6524324621331	2.63048972260628	104	686	562	2491	2491	1250	723	14375	262892	GATA3 T47D (invasive ductal carcinoma) GATA3	T47D (invasive ductal carcinoma)	BTO:0001248	GATA3	Passsage: <10	GTRD	EXP049896_T47D--invasive-ductal-carcinoma-_GATA3_MACS_GATA3_MA0037.3.damo.pwm.bed	13101
1	3101	NR3C1	15.6252402641538	2.10192955681349	164	687	827	1708	1708	1070	1429	14315	262186	NR3C1 acute myeloblastic leukemia NR3C1	acute myeloblastic leukemia	NULL	NR3C1	dexametasone	GTRD	EXP033653_acute-myeloblastic-leukemia_NR3C1_MACS_NR3C1_MA0113.3.damo.pwm.bed	11121
1	2535	JUNB	15.6213381739037	2.41059507091249	122	688	649	2226	2226	1190	926	14357	262689	JUNB A549 (lung carcinoma) JUNB	A549 (lung carcinoma)	BTO:0000018	JUNB	100nM dexamethasone (CHEBI:41879) for 2 hour	GTRD	EXP039868_A549--lung-carcinoma-_JUNB_MACS_JUNB_MA0490.2.damo.pwm.bed	9948
1	2536	JUNB	15.6213381739037	2.41059507091249	122	688	649	2226	2226	1190	926	14357	262689	JUNB A549 (lung carcinoma) JUNB	A549 (lung carcinoma)	BTO:0000018	JUNB	100nM dexamethasone (CHEBI:41879) for 2 hour	GTRD	EXP039868_A549--lung-carcinoma-_JUNB_MACS_JUNB_MA1132.1.damo.pwm.bed	9974
1	2538	JUNB	15.5754366417129	2.39669549825305	123	690	659	2212	2212	1190	939	14356	262676	JUNB A549 (lung carcinoma) JUNB	A549 (lung carcinoma)	BTO:0000018	JUNB	100nM dexamethasone (CHEBI:41879) for 2 hour	GTRD	EXP039868_A549--lung-carcinoma-_JUNB_MACS_JUNB_MA1135.1.damo.pwm.bed	10228
1	1865	FOXP1	15.5672611468976	3.23204511813602	75	691	383	2803	2803	1290	424	14404	263191	FOXP1 LNCaP (prostate carcinoma) FOXP1	LNCaP (prostate carcinoma)	BTO:0001321	FOXP1	NA	GEO	GSE62492_foxp1_lncap-dht_MACS_FOXP1_MA0481.3.damo.pwm.bed	6538
1	2225	JUN	15.5621761875615	1.86124033867214	225	692	1060	1149	1149	967	2217	14254	261398	JUN JUN	NA	NA	JUN	NA	NA	ENCSR000EFA_endothelial_cell_of_umbilical_vein_JUN_MACS_JUN_MA0489.1.damo.pwm.bed	29452
1	3830	TEAD1	15.5441366638129	1.82802987223597	237	693	1105	1056	1105	951	2378	14242	261237	TEAD1 HuCCT1 (intrahepatic cholangiocarcinoma) TEAD1	HuCCT1 (intrahepatic cholangiocarcinoma)	BTO:0003911	TEAD1		GEO	GSE68296_tead1_hucct1_MACS_TEAD1_MA0090.3.damo.pwm.bed	28061
1	1355	ESR1	15.5293078503031	1.85697788419533	226	694	1068	1143	1143	968	2232	14253	261383	ESR1 T47D (invasive ductal carcinoma) ESR1	T47D (invasive ductal carcinoma)	BTO:0001248	ESR1	Passsage: <10 Genotype: wt/R330fs mutant with CRISPR	GTRD	EXP049895_T47D--invasive-ductal-carcinoma-_ESR1_MACS_ESR1_MA0112.3.damo.pwm.bed	12798
1	2002	GATA3	15.4850764241905	3.58690681989895	65	695	319	2924	2924	1310	331	14414	263284	GATA3 SH-SY5Y (neuroblastoma) GATA3	SH-SY5Y (neuroblastoma)	BTO:0000793	GATA3		GEO	GSE65664_gata3_shsy5y_MACS_GATA3_MA0037.3.damo.pwm.bed	7709
1	1566	FOSL1	15.4777711643032	1.76140308597205	265	696	1189	867	1189	917	2761	14214	260854	FOSL1 MDA231-LM2-4175 (breast adenocarcinoma) FOSL1	MDA231-LM2-4175 (breast adenocarcinoma)	NULL	FOSL1	NA	GTRD	EXP038404_MDA231-LM2-4175--breast-adenocarcinoma-_FOSL1_MACS_FOSL1_MA0477.2.damo.pwm.bed	25121
1	2600	JUND	15.4543284357634	1.7817393749221	255	697	1159	920	1159	925	2626	14224	260989	JUND SK-N-SH (neuroblastoma) JUND	SK-N-SH (neuroblastoma)	BTO:0001620	JUND		ENCODE	ENCSR000EIB_SK-N-SH_JUND_MACS_JUND_MA0491.2.damo.pwm.bed	28134
1	2540	JUNB	15.4228825542416	2.38390705424193	123	698	665	2212	2212	1190	944	14356	262671	JUNB A549 (lung carcinoma) JUNB	A549 (lung carcinoma)	BTO:0000018	JUNB	100nM dexamethasone (CHEBI:41879) for 2 hour	GTRD	EXP039868_A549--lung-carcinoma-_JUNB_MACS_JUNB_MA1138.1.damo.pwm.bed	10285
1	2523	JUNB	15.418116620827	2.32814655246331	129	699	698	2136	2136	1180	1014	14350	262601	JUNB A549 (lung carcinoma) JUNB	A549 (lung carcinoma)	BTO:0000018	JUNB		GTRD	EXP039779_A549--lung-carcinoma-_JUNB_MACS_JUNB_MA1134.1.damo.pwm.bed	11340
1	1626	FOSL2	15.4046283996455	1.55019939823847	425	700	1437	276	1437	804	5044	14054	258571	FOSL2 LPS141 (Dedifferentiated liposarcoma) FOSL2	LPS141 (Dedifferentiated liposarcoma)	NULL	FOSL2		GTRD	EXP057976_LPS141--Dedifferentiated-liposarcoma-_FOSL2_MACS_FOSL2_MA1138.1.damo.pwm.bed	55989
1	2022	GATA4	15.3276700301095	1.87696506904163	216	701	1044	1213	1213	986	2110	14263	261505	GATA4 BJ (fibroblasts) GATA4	BJ (fibroblasts)	NULL	GATA4	Genotype: V5-untarged	GTRD	EXP049304_BJ--fibroblasts-_GATA4_MACS_GATA4_MA0482.2.damo.pwm.bed	104447
1	278	BATF	15.3227116938837	1.59510787759926	375	702	1373	402	1373	826	4322	14104	259293	BATF GM12878 (female B-cells lymphoblastoid cell line) BATF	GM12878 (female B-cells lymphoblastoid cell line)	NULL	BATF	NA	ENCODE	ENCSR000BGT_GM12878_BATF_MACS_BATF_MA0462.2.damo.pwm.bed	51722
1	1582	FOSL2	15.3124725282435	1.9772268876598	187	703	943	1492	1492	1050	1733	14292	261882	FOSL2 A549 (lung carcinoma) FOSL2	A549 (lung carcinoma)	BTO:0000018	FOSL2	100nM dexamethasone (CHEBI:41879) for 3 hour	GTRD	EXP039502_A549--lung-carcinoma-_FOSL2_MACS_FOSL2_MA1138.1.damo.pwm.bed	14829
1	1227	ESR1	15.2677140452062	1.76370466630341	260	704	1185	893	1185	927	2705	14219	260910	ESR1 MCF7 (Invasive ductal breast carcinoma) ESR1	MCF7 (Invasive ductal breast carcinoma)	BTO:0000093	ESR1	IL1b+ICI	GTRD	EXP036977_MCF7--Invasive-ductal-breast-carcinoma-_ESR1_MACS_ESR1_MA0112.3.damo.pwm.bed	13876
1	2539	JUNB	15.2674287625885	2.39058567556434	121	705	662	2249	2249	1210	926	14358	262689	JUNB A549 (lung carcinoma) JUNB	A549 (lung carcinoma)	BTO:0000018	JUNB	100nM dexamethasone (CHEBI:41879) for 2 hour	GTRD	EXP039868_A549--lung-carcinoma-_JUNB_MACS_JUNB_MA1137.1.damo.pwm.bed	9928
1	1535	FOS	15.264662095392	1.65904249638565	321	706	1295	601	1295	867	3554	14158	260061	FOS HUVEC-C (HUVEC, umbilical vein endothelial cells) FOS	HUVEC-C (HUVEC, umbilical vein endothelial cells)	BTO:0001949	FOS	NULL	GTRD	EXP000672_HUVEC-C--HUVEC--umbilical-vein-endothelial-cells-_FOS_MACS_FOS_MA0476.1.damo.pwm.bed	42988
1	1627	FOSL2	15.2164811468497	1.57791906539712	389	707	1398	349	1398	818	4533	14090	259082	FOSL2 LPS141 (Dedifferentiated liposarcoma) FOSL2	LPS141 (Dedifferentiated liposarcoma)	NULL	FOSL2		GTRD	EXP057976_LPS141--Dedifferentiated-liposarcoma-_FOSL2_MACS_FOSL2_MA1144.1.damo.pwm.bed	52654
1	154	AR	15.1740585232614	1.67051417416483	311	708	1282	641	1282	877	3419	14168	260196	AR LNCaP (prostate carcinoma) AR	LNCaP (prostate carcinoma)	BTO:0001321	AR	SHCTR	GEO	GSE52725_AR_lncap-shctr_MACS_AR_MA0007.3.damo.pwm.bed	51338
1	1285	ESR1	15.1293979170543	5.16254844409317	43	709	122	3213	3213	1350	152	14436	263463	ESR1 T47D (invasive ductal carcinoma) ESR1	T47D (invasive ductal carcinoma)	BTO:0001248	ESR1		GTRD	EXP038777_T47D--invasive-ductal-carcinoma-_ESR1_MACS_ESR1_MA0112.3.damo.pwm.bed	1693
1	1530	FOS	15.0847045332499	2.31926985181299	127	710	702	2162	2162	1190	1002	14352	262613	FOS MCF7 (Invasive ductal breast carcinoma) FOS	MCF7 (Invasive ductal breast carcinoma)	BTO:0000093	FOS	E2	GTRD	EXP000619_MCF7--Invasive-ductal-breast-carcinoma-_FOS_MACS_FOS_MA0099.3.damo.pwm.bed	8690
1	2171	HOXB13	15.0732045427501	2.36464182660671	122	711	678	2226	2226	1200	944	14357	262671	HOXB13 LNCaP95 HOXB13	LNCaP95	NULL	HOXB13	Treatment: 10 nM ETOH for 4 hrs Genotype: shARfl transfection	GTRD	EXP052945_LNCaP95_HOXB13_MACS_HOXB13_MA0901.2.damo.pwm.bed	60434
1	2537	JUNB	15.0678868841477	2.38355336708414	120	712	666	2259	2259	1210	921	14359	262694	JUNB A549 (lung carcinoma) JUNB	A549 (lung carcinoma)	BTO:0000018	JUNB	100nM dexamethasone (CHEBI:41879) for 2 hour	GTRD	EXP039868_A549--lung-carcinoma-_JUNB_MACS_JUNB_MA1134.1.damo.pwm.bed	9812
1	2371	JUN	15.0644497751704	1.92657233348543	197	713	994	1397	1397	1030	1874	14282	261741	JUN MCF7 (Invasive ductal breast carcinoma) JUN	MCF7 (Invasive ductal breast carcinoma)	BTO:0000093	JUN	Source: cJun - Tet cells; CellType: ERalpha-positive breast cancer cells; Treatment: 17beta estradiol 10nM for 1hr;	GTRD	EXP047660_MCF7--Invasive-ductal-breast-carcinoma-_JUN_MACS_JUN_MA1132.1.damo.pwm.bed	15447
1	2526	JUNB	15.0557171262918	2.31694537294856	127	714	703	2162	2162	1190	1003	14352	262612	JUNB A549 (lung carcinoma) JUNB	A549 (lung carcinoma)	BTO:0000018	JUNB		GTRD	EXP039779_A549--lung-carcinoma-_JUNB_MACS_JUNB_MA1138.1.damo.pwm.bed	11341
1	2504	JUNB	14.989666812874	2.01967515600729	173	715	912	1618	1618	1080	1569	14306	262046	JUNB A549 (lung carcinoma) JUNB	A549 (lung carcinoma)	BTO:0000018	JUNB	100nM dexamethasone (CHEBI:41879) for 6 hour	GTRD	EXP039540_A549--lung-carcinoma-_JUNB_MACS_JUNB_MA1137.1.damo.pwm.bed	16529
1	2613	JUND	14.885715505162	2.11733562412329	153	716	817	1846	1846	1130	1323	14326	262292	JUND liver JUND	liver	BTO:0000759	JUND		GTRD	EXP039345_liver_JUND_MACS_JUND_MA1142.1.damo.pwm.bed	12884
1	2557	JUNB	14.8770569244123	2.01322178500469	173	717	917	1618	1618	1080	1574	14306	262041	JUNB A549 (lung carcinoma) JUNB	A549 (lung carcinoma)	BTO:0000018	JUNB	100nM dexamethasone (CHEBI:41879) for 8 hour	GTRD	EXP040135_A549--lung-carcinoma-_JUNB_MACS_JUNB_MA1132.1.damo.pwm.bed	15433
1	2527	JUNB	14.8397815957368	2.27421561266638	130	718	728	2127	2127	1190	1046	14349	262569	JUNB A549 (lung carcinoma) JUNB	A549 (lung carcinoma)	BTO:0000018	JUNB		GTRD	EXP039779_A549--lung-carcinoma-_JUNB_MACS_JUNB_MA1140.2.damo.pwm.bed	11538
1	2555	JUNB	14.829536732463	2.16319824644101	145	719	793	1964	1964	1160	1227	14334	262388	JUNB A549 (lung carcinoma) JUNB	A549 (lung carcinoma)	BTO:0000018	JUNB	1 h with 100 nM Dexamethasone (Myers)	GTRD	EXP040036_A549--lung-carcinoma-_JUNB_MACS_JUNB_MA1140.2.damo.pwm.bed	11986
1	1264	ESR1	14.7486591803113	1.52940503673175	430	720	1458	262	1458	813	5172	14049	258443	ESR1 MCF7 (Invasive ductal breast carcinoma) ESR1	MCF7 (Invasive ductal breast carcinoma)	BTO:0000093	ESR1	Doxycycline + E2	GTRD	EXP038377_MCF7--Invasive-ductal-breast-carcinoma-_ESR1_MACS_ESR1_MA0112.3.damo.pwm.bed	42633
1	1606	FOSL2	14.7213299209655	2.13655386597636	148	721	805	1922	1922	1150	1268	14331	262347	FOSL2 A549 (lung carcinoma) FOSL2	A549 (lung carcinoma)	BTO:0000018	FOSL2	100nM dexamethasone (CHEBI:41879) for 30 minute	GTRD	EXP039757_A549--lung-carcinoma-_FOSL2_MACS_FOSL2_MA1138.1.damo.pwm.bed	10994
1	2976	NEUROG2	14.7030605639747	1.87852673274071	206	722	1042	1308	1308	1020	2010	14273	261605	NEUROG2 MRC-5 (fetal lung fibroblasts) NEUROG2	MRC-5 (fetal lung fibroblasts)	BTO:0001590	NEUROG2	2 DPT	GTRD	EXP037150_MRC-5--fetal-lung-fibroblasts-_NEUROG2_MACS_NEUROG2_MA1642.1.damo.pwm.bed	19820
1	1583	FOSL2	14.6586986465639	1.95828341048087	183	723	962	1532	1532	1070	1712	14296	261903	FOSL2 A549 (lung carcinoma) FOSL2	A549 (lung carcinoma)	BTO:0000018	FOSL2	100nM dexamethasone (CHEBI:41879) for 3 hour	GTRD	EXP039502_A549--lung-carcinoma-_FOSL2_MACS_FOSL2_MA1144.1.damo.pwm.bed	14608
1	2213	IRF4	14.6387747585603	3.27381219078433	69	724	372	2887	2887	1330	385	14410	263230	IRF4 OCI-LY3 (diffuse large B-cell lymphoma) IRF4	OCI-LY3 (diffuse large B-cell lymphoma)	NULL	IRF4	SHCTR	GEO	GSE56857_irf4_ocily3-shctr_MACS_IRF4_MA1419.1.damo.pwm.bed	5190
1	2522	JUNB	14.6084186691555	2.29852097351621	125	725	713	2185	2185	1210	995	14354	262620	JUNB A549 (lung carcinoma) JUNB	A549 (lung carcinoma)	BTO:0000018	JUNB		GTRD	EXP039779_A549--lung-carcinoma-_JUNB_MACS_JUNB_MA1132.1.damo.pwm.bed	11162
1	9	AR	14.5727946288706	6.52866967592249	34	726	56	3338	3338	1370	95	14445	263520	AR VCaP (prostate carcinoma) AR	VCaP (prostate carcinoma)	BTO:0003215	AR	siERG	GTRD	EXP000725_VCaP--prostate-carcinoma-_AR_MACS_AR_MA0007.3.damo.pwm.bed	2233
1	1198	ESR1	14.5727946288706	6.52866967592249	34	726	56	3338	3338	1370	95	14445	263520	ESR1 MCF7 (Invasive ductal breast carcinoma) ESR1	MCF7 (Invasive ductal breast carcinoma)	BTO:0000093	ESR1	1hr with ethanol, crosslinked with 1% formaldehyde	GTRD	EXP034118_MCF7--Invasive-ductal-breast-carcinoma-_ESR1_MACS_ESR1_MA0112.3.damo.pwm.bed	1252
1	2426	JUN	14.5443665349872	1.54931979039971	400	728	1439	316	1439	828	4747	14079	258868	JUN MCF10A-ER-Src JUN	MCF10A-ER-Src	NULL	JUN	Genotype: transformed	GTRD	EXP048572_MCF10A-ER-Src_JUN_MACS_JUN_MA1132.1.damo.pwm.bed	65195
1	2041	GATA6	14.5310046762828	2.13616825158277	146	729	806	1949	1949	1160	1251	14333	262364	GATA6 AGS (gastric adenocarcinoma) GATA6	AGS (gastric adenocarcinoma)	BTO:0001007	GATA6		GEO	GSE51705_gata6_ags_MACS_GATA6_MA1104.2.damo.pwm.bed	24307
1	2683	MAFK	14.5198988241276	1.55409217148733	394	730	1433	331	1433	831	4661	14085	258954	MAFK IMR90 (lung fibroblasts) MAFK	IMR90 (lung fibroblasts)	NULL	MAFK	NA	ENCODE	ENCSR000EFH_IMR-90_MAFK_MACS_MAFK_MA0496.3.damo.pwm.bed	77567
1	181	AR	14.4990376282108	2.10371424697866	151	731	824	1879	1879	1140	1314	14328	262301	AR prostate AR	prostate	NULL	AR	DHT	GEO	GSE61838_AR_prostate-dht_MACS_AR_MA0007.3.damo.pwm.bed	15464
1	1594	FOSL2	14.4909233138079	2.01868988577093	167	732	913	1671	1671	1110	1515	14312	262100	FOSL2 A549 (lung carcinoma) FOSL2	A549 (lung carcinoma)	BTO:0000018	FOSL2	100nM dexamethasone (CHEBI:41879) for 6 hour	GTRD	EXP039658_A549--lung-carcinoma-_FOSL2_MACS_FOSL2_MA1138.1.damo.pwm.bed	13418
1	2370	JUN	14.4909148824716	1.90812859566213	194	733	1013	1426	1426	1060	1863	14285	261752	JUN MCF7 (Invasive ductal breast carcinoma) JUN	MCF7 (Invasive ductal breast carcinoma)	BTO:0000093	JUN	Source: cJun - Tet cells; CellType: ERalpha-positive breast cancer cells; Treatment: 17beta estradiol 10nM for 1hr;	GTRD	EXP047660_MCF7--Invasive-ductal-breast-carcinoma-_JUN_MACS_JUN_MA1130.1.damo.pwm.bed	15299
1	2506	JUNB	14.4893258865868	1.94911958986435	183	734	974	1532	1532	1080	1720	14296	261895	JUNB A549 (lung carcinoma) JUNB	A549 (lung carcinoma)	BTO:0000018	JUNB	100nM dexamethasone (CHEBI:41879) for 6 hour	GTRD	EXP039540_A549--lung-carcinoma-_JUNB_MACS_JUNB_MA1140.2.damo.pwm.bed	18139
1	1607	FOSL2	14.4636539875164	2.12543778892319	147	735	812	1938	1938	1160	1266	14332	262349	FOSL2 A549 (lung carcinoma) FOSL2	A549 (lung carcinoma)	BTO:0000018	FOSL2	100nM dexamethasone (CHEBI:41879) for 30 minute	GTRD	EXP039757_A549--lung-carcinoma-_FOSL2_MACS_FOSL2_MA1144.1.damo.pwm.bed	10955
1	2525	JUNB	14.4095079440492	2.28238838151512	125	736	724	2185	2185	1220	1002	14354	262613	JUNB A549 (lung carcinoma) JUNB	A549 (lung carcinoma)	BTO:0000018	JUNB		GTRD	EXP039779_A549--lung-carcinoma-_JUNB_MACS_JUNB_MA1137.1.damo.pwm.bed	11065
1	1926	GATA1	14.3983906215966	1.37026126378693	749	737	1645	40	1645	807	10093	13730	253522	GATA1 CD34+ cells GATA1	CD34+ cells	NULL	GATA1		GEO	GSE52924_gata1_cd34_MACS_GATA1_MA0035.4.damo.pwm.bed	167676
1	1699	FOXA1	14.3855724381318	4.87359528207301	43	738	145	3213	3213	1370	161	14436	263454	FOXA1 A1A3(breast cancer cells) FOXA1	A1A3(breast cancer cells)	NULL	FOXA1	Treatment: 1hr Dex, Doxycycline 72 hr CellLine: A1A3 from T47D cell line Genotype: Brg1 knockdown	GTRD	EXP048407_A1A3-breast-cancer-cells-_FOXA1_MACS_FOXA1_MA0148.4.damo.pwm.bed	5294
1	2559	JUNB	14.3677581639141	1.98405871199445	173	739	938	1618	1618	1100	1597	14306	262018	JUNB A549 (lung carcinoma) JUNB	A549 (lung carcinoma)	BTO:0000018	JUNB	100nM dexamethasone (CHEBI:41879) for 8 hour	GTRD	EXP040135_A549--lung-carcinoma-_JUNB_MACS_JUNB_MA1135.1.damo.pwm.bed	15648
1	2561	JUNB	14.3677581639141	1.98405871199445	173	739	938	1618	1618	1100	1597	14306	262018	JUNB A549 (lung carcinoma) JUNB	A549 (lung carcinoma)	BTO:0000018	JUNB	100nM dexamethasone (CHEBI:41879) for 8 hour	GTRD	EXP040135_A549--lung-carcinoma-_JUNB_MACS_JUNB_MA1138.1.damo.pwm.bed	15645
1	2509	JUNB	14.3658055466114	2.13777447119278	144	741	804	1970	1970	1170	1233	14335	262382	JUNB A549 (lung carcinoma) JUNB	A549 (lung carcinoma)	BTO:0000018	JUNB	100nM dexamethasone (CHEBI:41879) for 5 hour	GTRD	EXP039614_A549--lung-carcinoma-_JUNB_MACS_JUNB_MA1134.1.damo.pwm.bed	12847
1	111	AR	14.3534704929077	4.64008823150835	45	742	173	3183	3183	1370	177	14434	263438	AR LNCaP95 AR	LNCaP95	NULL	AR	Treatment: 10 nM ETOH for 4 hrs Genotype: parental (none transfection)	GTRD	EXP052954_LNCaP95_AR_MACS_AR_MA0007.3.damo.pwm.bed	7983
1	3572	SMAD3	14.3323229756237	1.56403776560817	378	743	1418	391	1418	851	4442	14101	259173	SMAD3 MDA-MB-231 (breast adenocarcinoma) SMAD3	MDA-MB-231 (breast adenocarcinoma)	BTO:0000815	SMAD3	Treatment: TGF-beta CellType: Immortalized human mammary epithelial cells	GTRD	EXP047901_MDA-MB-231--breast-adenocarcinoma-_SMAD3_MACS_SMAD3_MA1622.1.damo.pwm.bed	47849
1	3153	NR3C1	14.3309289932965	2.44736188374038	108	744	628	2435	2435	1270	807	14371	262808	NR3C1 LNCaP (prostate carcinoma) NR3C1	LNCaP (prostate carcinoma)	BTO:0001321	NR3C1	1F5_SIFOXA1	GEO	GSE30623_nr3c1_lncap-1f5-sifoxa1_MACS_NR3C1_MA0113.3.damo.pwm.bed	14366
1	1533	FOS	14.3113036710503	2.30091560827717	122	745	711	2226	2226	1230	970	14357	262645	FOS MCF7 (Invasive ductal breast carcinoma) FOS	MCF7 (Invasive ductal breast carcinoma)	BTO:0000093	FOS	E2	GTRD	EXP000619_MCF7--Invasive-ductal-breast-carcinoma-_FOS_MACS_FOS_MA1141.1.damo.pwm.bed	8340
1	1595	FOSL2	14.2888251477296	2.00670119225334	167	746	921	1671	1671	1110	1524	14312	262091	FOSL2 A549 (lung carcinoma) FOSL2	A549 (lung carcinoma)	BTO:0000018	FOSL2	100nM dexamethasone (CHEBI:41879) for 6 hour	GTRD	EXP039658_A549--lung-carcinoma-_FOSL2_MACS_FOSL2_MA1144.1.damo.pwm.bed	13481
1	3571	SMAD3	14.275578625108	1.58840723821807	353	747	1381	480	1381	869	4083	14126	259532	SMAD3 MDA-MB-231 (breast adenocarcinoma) SMAD3	MDA-MB-231 (breast adenocarcinoma)	BTO:0000815	SMAD3	Treatment: no CellType: Immortalized human mammary epithelial cells	GTRD	EXP047900_MDA-MB-231--breast-adenocarcinoma-_SMAD3_MACS_SMAD3_MA1622.1.damo.pwm.bed	38463
1	1605	FOSL2	14.2748978685176	2.10661283430073	148	748	822	1922	1922	1160	1286	14331	262329	FOSL2 A549 (lung carcinoma) FOSL2	A549 (lung carcinoma)	BTO:0000018	FOSL2	100nM dexamethasone (CHEBI:41879) for 30 minute	GTRD	EXP039757_A549--lung-carcinoma-_FOSL2_MACS_FOSL2_MA1130.1.damo.pwm.bed	11047
1	2303	JUN	14.2442822123469	1.52519294554822	419	749	1463	285	1463	832	5052	14060	258563	JUN HAEC (human aortic endothelial cells) JUN	HAEC (human aortic endothelial cells)	NULL	JUN	control, 4h	GTRD	EXP038046_HAEC--human-aortic-endothelial-cells-_JUN_MACS_JUN_MA0489.1.damo.pwm.bed	52776
1	1994	GATA3	14.1450106715738	6.78658453067694	32	750	52	3371	3371	1390	86	14447	263529	GATA3 MCF7 (Invasive ductal breast carcinoma) GATA3	MCF7 (Invasive ductal breast carcinoma)	BTO:0000093	GATA3		GEO	GSE40129_gata3_mcf7_MACS_GATA3_MA0037.3.damo.pwm.bed	3180
1	2520	JUNB	14.1387716157894	1.78058640793722	232	751	1160	1091	1160	1000	2389	14247	261226	JUNB A549 (lung carcinoma) JUNB	A549 (lung carcinoma)	BTO:0000018	JUNB	100nM dexamethasone (CHEBI:41879) for 12 hour	GTRD	EXP039744_A549--lung-carcinoma-_JUNB_MACS_JUNB_MA1140.2.damo.pwm.bed	23476
1	2252	JUN	14.128579956944	1.78257539119376	231	752	1157	1099	1157	1000	2376	14248	261239	JUN MDA-MB-231 (breast adenocarcinoma) JUN	MDA-MB-231 (breast adenocarcinoma)	BTO:0000815	JUN	dexametasone	GTRD	EXP033443_MDA-MB-231--breast-adenocarcinoma-_JUN_MACS_JUN_MA1128.1.damo.pwm.bed	17146
1	1243	ESR1	14.1177923171383	3.53433746668422	60	753	329	2986	2986	1360	310	14419	263305	ESR1 breast tumor xenograft ESR1	breast tumor xenograft	NULL	ESR1	estrogen	GTRD	EXP038284_breast-tumor-xenograft_ESR1_MACS_ESR1_MA0112.3.damo.pwm.bed	4681
1	1983	GATA3	14.1116729608519	3.1827415352658	69	754	396	2887	2887	1350	396	14410	263219	GATA3 T47D (invasive ductal carcinoma) GATA3	T47D (invasive ductal carcinoma)	BTO:0001248	GATA3	Passsage: <10	GTRD	EXP049905_T47D--invasive-ductal-carcinoma-_GATA3_MACS_GATA3_MA0037.3.damo.pwm.bed	4076
1	2517	JUNB	14.1002789456518	1.84325489772497	208	755	1082	1290	1290	1040	2068	14271	261547	JUNB A549 (lung carcinoma) JUNB	A549 (lung carcinoma)	BTO:0000018	JUNB	100nM dexamethasone (CHEBI:41879) for 12 hour	GTRD	EXP039744_A549--lung-carcinoma-_JUNB_MACS_JUNB_MA1135.1.damo.pwm.bed	21050
1	1816	FOXA2	14.0835138325922	1.36689982422345	742	756	1647	42	1647	815	10021	13737	253594	FOXA2 A549 (lung carcinoma) FOXA2	A549 (lung carcinoma)	BTO:0000018	FOXA2	1 h with 0.02% Ethanol (Myers)	ENCODE	ENCSR000BRE_A549_FOXA2_MACS_FOXA2_MA0047.3.damo.pwm.bed	69545
1	2519	JUNB	14.0815069982254	1.84235842130935	208	757	1084	1290	1290	1040	2069	14271	261546	JUNB A549 (lung carcinoma) JUNB	A549 (lung carcinoma)	BTO:0000018	JUNB	100nM dexamethasone (CHEBI:41879) for 12 hour	GTRD	EXP039744_A549--lung-carcinoma-_JUNB_MACS_JUNB_MA1138.1.damo.pwm.bed	21060
1	1930	GATA2	14.0620062537919	1.98867202028569	168	758	936	1665	1665	1120	1547	14311	262068	GATA2 GATA2	NA	NA	GATA2	NA	NA	ENCSR000EVW_endothelial_cell_of_umbilical_vein_GATA2_MACS_GATA2_MA0036.3.damo.pwm.bed	22412
1	6	AR	14.0578607976103	8.63928722164853	27	759	22	3449	3449	1410	57	14452	263558	AR VCaP (prostate carcinoma) AR	VCaP (prostate carcinoma)	BTO:0003215	AR	Vehicle	GTRD	EXP000408_VCaP--prostate-carcinoma-_AR_MACS_AR_MA0007.3.damo.pwm.bed	2386
1	1581	FOSL2	14.0524794889318	1.93717519265386	180	760	984	1552	1552	1100	1702	14299	261913	FOSL2 A549 (lung carcinoma) FOSL2	A549 (lung carcinoma)	BTO:0000018	FOSL2	100nM dexamethasone (CHEBI:41879) for 3 hour	GTRD	EXP039502_A549--lung-carcinoma-_FOSL2_MACS_FOSL2_MA1130.1.damo.pwm.bed	14283
1	2592	JUND	14.0179716056946	3.16672417639232	69	761	400	2887	2887	1350	398	14410	263217	JUND T47D (invasive ductal carcinoma) JUND	T47D (invasive ductal carcinoma)	BTO:0001248	JUND		ENCODE	ENCSR000BVO_T47D_JUND_MACS_JUND_MA0491.2.damo.pwm.bed	6114
1	2729	MEF2B	13.9874504374367	4.41877316465076	46	762	201	3171	3171	1380	190	14433	263425	MEF2B SU-DHL-10 (diffuse large B-cell lymphoma) MEF2B	SU-DHL-10 (diffuse large B-cell lymphoma)	NULL	MEF2B	Genotype: wiltype MEF2B with Flag and HA	GTRD	EXP048300_SU-DHL-10--diffuse-large-B-cell-lymphoma-_MEF2B_MACS_MEF2B_MA0660.1.damo.pwm.bed	3984
1	1569	FOSL1	13.9733578453953	1.65670398836312	293	763	1300	720	1300	928	3246	14186	260369	FOSL1 MDA231-LM2-4175 (breast adenocarcinoma) FOSL1	MDA231-LM2-4175 (breast adenocarcinoma)	NULL	FOSL1	NA	GTRD	EXP038404_MDA231-LM2-4175--breast-adenocarcinoma-_FOSL1_MACS_FOSL1_MA1142.1.damo.pwm.bed	28048
1	3766	TAL1	13.9466223552427	2.07877710492004	149	764	847	1911	1911	1170	1312	14330	262303	TAL1 CHRF28811 TAL1	CHRF28811	NA	TAL1	NA	Array Express	ERP008568_tal1_chrf28811_MACS_TAL1_MA0091.1.damo.pwm.bed	17028
1	4030	TP63	13.9080143789294	1.69058177527489	271	765	1251	841	1251	952	2941	14208	260674	TP63 keratinocytes TP63	keratinocytes	NULL	TP63	NULL	GTRD	EXP000292_keratinocytes_TP63_MACS_TP63_MA0525.2.damo.pwm.bed	43062
1	2369	JUN	13.8988985394048	1.89518834079528	189	766	1029	1472	1472	1090	1827	14290	261788	JUN MCF7 (Invasive ductal breast carcinoma) JUN	MCF7 (Invasive ductal breast carcinoma)	BTO:0000093	JUN	Source: cJun - Tet cells; CellType: ERalpha-positive breast cancer cells; Treatment: 17beta estradiol 10nM for 1hr;	GTRD	EXP047660_MCF7--Invasive-ductal-breast-carcinoma-_JUN_MACS_JUN_MA1128.1.damo.pwm.bed	14785
1	199	AR	13.8789945281305	6.89459382387396	31	767	49	3387	3387	1400	82	14448	263533	AR LNCaP C4-2B (prostate carcinoma) AR	LNCaP C4-2B (prostate carcinoma)	BTO:0004959	AR		GEO	GSE72714_AR_c42b_MACS_AR_MA0007.3.damo.pwm.bed	2716
1	1417	ESR1	13.8399317478614	3.38987263997872	62	768	350	2956	2956	1360	334	14417	263281	ESR1 MCF7 (Invasive ductal breast carcinoma) ESR1	MCF7 (Invasive ductal breast carcinoma)	BTO:0000093	ESR1	SHGATA3_E2	GEO	GSE60270_esr1_mcf7-shgata3-e2_MACS_ESR1_MA0112.3.damo.pwm.bed	2489
1	1231	ESR1	13.8376836126949	2.66680921054692	89	769	552	2645	2645	1320	610	14390	263005	ESR1 MCF7 (Invasive ductal breast carcinoma) ESR1	MCF7 (Invasive ductal breast carcinoma)	BTO:0000093	ESR1	ICI	GTRD	EXP037443_MCF7--Invasive-ductal-breast-carcinoma-_ESR1_MACS_ESR1_MA0112.3.damo.pwm.bed	4251
1	1331	ESR1	13.8320365624666	1.90245127379573	186	770	1021	1504	1504	1100	1791	14293	261824	ESR1 Ishikawa (endometrial adenocarcinoma) ESR1	Ishikawa (endometrial adenocarcinoma)	BTO:0003041	ESR1	Treatment: 100 nM Dexamethasone and 10 nM Estradiol for 1 hour	GTRD	EXP048231_Ishikawa--endometrial-adenocarcinoma-_ESR1_MACS_ESR1_MA0112.3.damo.pwm.bed	14110
1	2521	JUNB	13.8015657889939	2.25009657776313	123	771	740	2212	2212	1240	1000	14356	262615	JUNB A549 (lung carcinoma) JUNB	A549 (lung carcinoma)	BTO:0000018	JUNB		GTRD	EXP039779_A549--lung-carcinoma-_JUNB_MACS_JUNB_MA0490.2.damo.pwm.bed	11003
1	2412	JUN	13.7890204071	1.77022263512242	230	772	1180	1106	1180	1020	2382	14249	261233	JUN MCF10A-ER-Src JUN	MCF10A-ER-Src	NULL	JUN	Genotype: non-transformed	GTRD	EXP048571_MCF10A-ER-Src_JUN_MACS_JUN_MA0099.3.damo.pwm.bed	29182
1	2978	NEUROG2	13.7575825755349	1.69933050664008	263	773	1237	876	1237	962	2839	14216	260776	NEUROG2 MRC-5 (fetal lung fibroblasts) NEUROG2	MRC-5 (fetal lung fibroblasts)	BTO:0001590	NEUROG2	2 DPT	GTRD	EXP037151_MRC-5--fetal-lung-fibroblasts-_NEUROG2_MACS_NEUROG2_MA1642.1.damo.pwm.bed	25527
1	2516	JUNB	13.7003069819704	1.83594358766723	204	774	1094	1328	1328	1070	2036	14275	261579	JUNB A549 (lung carcinoma) JUNB	A549 (lung carcinoma)	BTO:0000018	JUNB	100nM dexamethasone (CHEBI:41879) for 12 hour	GTRD	EXP039744_A549--lung-carcinoma-_JUNB_MACS_JUNB_MA1134.1.damo.pwm.bed	20398
1	1532	FOS	13.6916358049603	2.24114486589828	123	775	751	2212	2212	1250	1004	14356	262611	FOS MCF7 (Invasive ductal breast carcinoma) FOS	MCF7 (Invasive ductal breast carcinoma)	BTO:0000093	FOS	E2	GTRD	EXP000619_MCF7--Invasive-ductal-breast-carcinoma-_FOS_MACS_FOS_MA1134.1.damo.pwm.bed	8615
1	2413	JUN	13.6814090808603	1.77033162579892	228	776	1179	1126	1179	1030	2361	14251	261254	JUN MCF10A-ER-Src JUN	MCF10A-ER-Src	NULL	JUN	Genotype: non-transformed	GTRD	EXP048571_MCF10A-ER-Src_JUN_MACS_JUN_MA0462.2.damo.pwm.bed	28879
1	2493	JUNB	13.678345939085	2.04432979306319	152	777	881	1862	1862	1170	1361	14327	262254	JUNB A549 (lung carcinoma) JUNB	A549 (lung carcinoma)	BTO:0000018	JUNB	100nM dexamethasone (CHEBI:41879) for 10 hour	GTRD	EXP039341_A549--lung-carcinoma-_JUNB_MACS_JUNB_MA0490.2.damo.pwm.bed	13575
1	2003	GATA3	13.6527338343337	3.13639834901437	68	778	407	2900	2900	1360	396	14411	263219	GATA3 Jurkat (T-cells) GATA3	Jurkat (T-cells)	BTO:0000661	GATA3		GEO	GSE68976_gata3_jurkat_MACS_GATA3_MA0037.3.damo.pwm.bed	6813
1	1604	FOSL2	13.6411778569554	2.09350831520567	143	779	833	1983	1983	1200	1250	14336	262365	FOSL2 A549 (lung carcinoma) FOSL2	A549 (lung carcinoma)	BTO:0000018	FOSL2	100nM dexamethasone (CHEBI:41879) for 30 minute	GTRD	EXP039757_A549--lung-carcinoma-_FOSL2_MACS_FOSL2_MA0478.1.damo.pwm.bed	10801
1	2166	HOXB13	13.6334931082623	3.67808940422482	55	780	295	3058	3058	1380	273	14424	263342	HOXB13 LNCaP (prostate carcinoma) HOXB13	LNCaP (prostate carcinoma)	BTO:0001321	HOXB13	Treatment: treated with 10nM R1881 for 4 hours	GTRD	EXP049560_LNCaP--prostate-carcinoma-_HOXB13_MACS_HOXB13_MA0901.2.damo.pwm.bed	20938
1	3570	SMAD3	13.6238613966249	1.56045214599955	361	781	1423	454	1423	886	4250	14118	259365	SMAD3 MDA-MB-231 (breast adenocarcinoma) SMAD3	MDA-MB-231 (breast adenocarcinoma)	BTO:0000815	SMAD3	Treatment: no CellType: Immortalized human mammary epithelial cells	GTRD	EXP047900_MDA-MB-231--breast-adenocarcinoma-_SMAD3_MACS_SMAD3_MA0513.1.damo.pwm.bed	39240
1	2364	JUN	13.606652936534	1.84982762457852	198	782	1074	1386	1386	1080	1961	14281	261654	JUN MCF7 (Invasive ductal breast carcinoma) JUN	MCF7 (Invasive ductal breast carcinoma)	BTO:0000093	JUN	Source: cJun - Tet cells; CellType: ERalpha-positive breast cancer cells; Treatment: 17beta estradiol 10nM for 1hr;	GTRD	EXP047660_MCF7--Invasive-ductal-breast-carcinoma-_JUN_MACS_JUN_MA0099.3.damo.pwm.bed	15955
1	2495	JUNB	13.6066221287751	2.02382311531411	155	783	901	1820	1820	1170	1402	14324	262213	JUNB A549 (lung carcinoma) JUNB	A549 (lung carcinoma)	BTO:0000018	JUNB	100nM dexamethasone (CHEBI:41879) for 10 hour	GTRD	EXP039341_A549--lung-carcinoma-_JUNB_MACS_JUNB_MA1134.1.damo.pwm.bed	14257
1	2496	JUNB	13.6066221287751	2.02382311531411	155	783	901	1820	1820	1170	1402	14324	262213	JUNB A549 (lung carcinoma) JUNB	A549 (lung carcinoma)	BTO:0000018	JUNB	100nM dexamethasone (CHEBI:41879) for 10 hour	GTRD	EXP039341_A549--lung-carcinoma-_JUNB_MACS_JUNB_MA1135.1.damo.pwm.bed	14370
1	281	BATF3	13.604171447144	3.09659440206821	69	785	419	2887	2887	1360	407	14410	263208	BATF3 GM12878 (female B-cells lymphoblastoid cell line) BATF3	GM12878 (female B-cells lymphoblastoid cell line)	NULL	BATF3		GTRD	EXP038551_GM12878--female-B-cells-_BATF3_MACS_BATF3_MA0835.2.damo.pwm.bed	8257
1	2974	NEUROG2	13.5975803808618	1.77395983973947	225	786	1175	1149	1175	1040	2325	14254	261290	NEUROG2 MRC-5 (fetal lung fibroblasts) NEUROG2	MRC-5 (fetal lung fibroblasts)	BTO:0001590	NEUROG2	1 DPT	GTRD	EXP037149_MRC-5--fetal-lung-fibroblasts-_NEUROG2_MACS_NEUROG2_MA1642.1.damo.pwm.bed	21813
1	2250	JUN	13.5385752815225	1.76165569924324	229	787	1188	1117	1188	1030	2383	14250	261232	JUN MDA-MB-231 (breast adenocarcinoma) JUN	MDA-MB-231 (breast adenocarcinoma)	BTO:0000815	JUN	dexametasone	GTRD	EXP033443_MDA-MB-231--breast-adenocarcinoma-_JUN_MACS_JUN_MA0489.1.damo.pwm.bed	17206
1	2518	JUNB	13.5375136141076	1.81923294806345	207	788	1116	1300	1300	1070	2085	14272	261530	JUNB A549 (lung carcinoma) JUNB	A549 (lung carcinoma)	BTO:0000018	JUNB	100nM dexamethasone (CHEBI:41879) for 12 hour	GTRD	EXP039744_A549--lung-carcinoma-_JUNB_MACS_JUNB_MA1137.1.damo.pwm.bed	20808
1	24	AR	13.5324398659924	5.51907800417878	36	789	97	3309	3309	1400	119	14443	263496	AR LNCaP (prostate carcinoma) AR	LNCaP (prostate carcinoma)	BTO:0001321	AR	BICALUTAMIDE	GTRD	EXP032853_LNCaP--prostate-carcinoma-_AR_MACS_AR_MA0007.3.damo.pwm.bed	5030
1	2556	JUNB	13.4627138125673	1.96217910367779	166	790	959	1679	1679	1140	1549	14313	262066	JUNB A549 (lung carcinoma) JUNB	A549 (lung carcinoma)	BTO:0000018	JUNB	100nM dexamethasone (CHEBI:41879) for 8 hour	GTRD	EXP040135_A549--lung-carcinoma-_JUNB_MACS_JUNB_MA0490.2.damo.pwm.bed	14860
1	2363	JUN	13.4601749141665	2.40998338734847	104	791	651	2491	2491	1310	789	14375	262826	JUN MCF7 (Invasive ductal breast carcinoma) JUN	MCF7 (Invasive ductal breast carcinoma)	BTO:0000093	JUN	Source: cJun - Tet cells; CellType: ERalpha-positive breast cancer cells; Treatment: ethanol 1hr;	GTRD	EXP047659_MCF7--Invasive-ductal-breast-carcinoma-_JUN_MACS_JUN_MA1132.1.damo.pwm.bed	7029
1	2367	JUN	13.4411260456452	1.86107568100381	192	792	1061	1443	1443	1100	1890	14287	261725	JUN MCF7 (Invasive ductal breast carcinoma) JUN	MCF7 (Invasive ductal breast carcinoma)	BTO:0000093	JUN	Source: cJun - Tet cells; CellType: ERalpha-positive breast cancer cells; Treatment: 17beta estradiol 10nM for 1hr;	GTRD	EXP047660_MCF7--Invasive-ductal-breast-carcinoma-_JUN_MACS_JUN_MA0489.1.damo.pwm.bed	15431
1	2417	JUN	13.4188962962592	1.71694355936361	247	793	1226	980	1226	1000	2638	14232	260977	JUN MCF10A-ER-Src JUN	MCF10A-ER-Src	NULL	JUN	Genotype: non-transformed	GTRD	EXP048571_MCF10A-ER-Src_JUN_MACS_JUN_MA1128.1.damo.pwm.bed	30780
1	2358	JUN	13.3551483150585	2.43595876842751	101	794	636	2529	2529	1320	758	14378	262857	JUN MCF7 (Invasive ductal breast carcinoma) JUN	MCF7 (Invasive ductal breast carcinoma)	BTO:0000093	JUN	Source: cJun - Tet cells; CellType: ERalpha-positive breast cancer cells; Treatment: ethanol 1hr;	GTRD	EXP047659_MCF7--Invasive-ductal-breast-carcinoma-_JUN_MACS_JUN_MA0488.1.damo.pwm.bed	6422
1	1593	FOSL2	13.3538665772475	1.98315778506257	160	795	940	1752	1752	1160	1477	14319	262138	FOSL2 A549 (lung carcinoma) FOSL2	A549 (lung carcinoma)	BTO:0000018	FOSL2	100nM dexamethasone (CHEBI:41879) for 6 hour	GTRD	EXP039658_A549--lung-carcinoma-_FOSL2_MACS_FOSL2_MA1130.1.damo.pwm.bed	12858
1	2497	JUNB	13.3507232436925	2.03367112680504	150	796	892	1896	1896	1190	1350	14329	262265	JUNB A549 (lung carcinoma) JUNB	A549 (lung carcinoma)	BTO:0000018	JUNB	100nM dexamethasone (CHEBI:41879) for 10 hour	GTRD	EXP039341_A549--lung-carcinoma-_JUNB_MACS_JUNB_MA1137.1.damo.pwm.bed	13466
1	1534	FOS	13.317238597281	1.57571189880245	338	797	1401	542	1401	913	3939	14141	259676	FOS HUVEC-C (HUVEC, umbilical vein endothelial cells) FOS	HUVEC-C (HUVEC, umbilical vein endothelial cells)	BTO:0001949	FOS	NULL	GTRD	EXP000672_HUVEC-C--HUVEC--umbilical-vein-endothelial-cells-_FOS_MACS_FOS_MA0099.3.damo.pwm.bed	45945
1	2589	JUND	13.3130305335903	1.83203126837842	199	798	1099	1372	1372	1090	1990	14280	261625	JUND HCT-116 (colon carcinoma) JUND	HCT-116 (colon carcinoma)	BTO:0001109	JUND		ENCODE	ENCSR000BSA_HCT116_JUND_MACS_JUND_MA0491.2.damo.pwm.bed	20402
1	1572	FOSL2	13.3104807331458	1.58588741746152	329	799	1386	571	1386	919	3809	14150	259806	FOSL2 A549 (lung carcinoma) FOSL2	A549 (lung carcinoma)	BTO:0000018	FOSL2	1 h with 0.02% Ethanol (Myers)	ENCODE	ENCSR000BQO_A549_FOSL2_MACS_FOSL2_MA0478.1.damo.pwm.bed	31860
1	4056	TP63	13.2902384620844	1.64154472838728	287	800	1318	753	1318	957	3208	14192	260407	TP63 keratinocytes TP63	keratinocytes	NULL	TP63	D7	GEO	GSE59824_tp63_keratinocyte-d7_MACS_TP63_MA0525.2.damo.pwm.bed	39977
1	1537	FOS	13.288282214908	1.62960369280886	295	801	1336	712	1336	950	3322	14184	260293	FOS HUVEC-C (HUVEC, umbilical vein endothelial cells) FOS	HUVEC-C (HUVEC, umbilical vein endothelial cells)	BTO:0001949	FOS	NULL	GTRD	EXP000672_HUVEC-C--HUVEC--umbilical-vein-endothelial-cells-_FOS_MACS_FOS_MA1141.1.damo.pwm.bed	40332
1	3678	SPI1	13.2819927219528	2.8107651799897	78	802	498	2779	2779	1360	507	14401	263108	SPI1 dendrite SPI1	dendrite	NA	SPI1		GEO	GSE58864_spi1_dendrite_MACS_SPI1_MA0080.5.damo.pwm.bed	13571
1	2418	JUN	13.2433777753647	1.72422549331976	240	803	1220	1030	1220	1020	2552	14239	261063	JUN MCF10A-ER-Src JUN	MCF10A-ER-Src	NULL	JUN	Genotype: non-transformed	GTRD	EXP048571_MCF10A-ER-Src_JUN_MACS_JUN_MA1130.1.damo.pwm.bed	30390
1	2558	JUNB	13.2096339301062	1.95149426075171	165	804	969	1690	1690	1150	1548	14314	262067	JUNB A549 (lung carcinoma) JUNB	A549 (lung carcinoma)	BTO:0000018	JUNB	100nM dexamethasone (CHEBI:41879) for 8 hour	GTRD	EXP040135_A549--lung-carcinoma-_JUNB_MACS_JUNB_MA1134.1.damo.pwm.bed	14999
1	2541	JUNB	13.2036564029075	2.24347617100931	118	805	749	2286	2286	1280	962	14361	262653	JUNB A549 (lung carcinoma) JUNB	A549 (lung carcinoma)	BTO:0000018	JUNB	100nM dexamethasone (CHEBI:41879) for 2 hour	GTRD	EXP039868_A549--lung-carcinoma-_JUNB_MACS_JUNB_MA1140.2.damo.pwm.bed	10285
1	3845	TEAD4	13.175540215533	2.23241752995829	119	806	758	2271	2271	1280	975	14360	262640	TEAD4 HuCCT1 (intrahepatic cholangiocarcinoma) TEAD4	HuCCT1 (intrahepatic cholangiocarcinoma)	BTO:0003911	TEAD4		GEO	GSE68296_tead4_hucct1_MACS_TEAD4_MA0809.2.damo.pwm.bed	7660
1	2514	JUNB	13.1669234150208	1.79862438354666	208	807	1135	1290	1290	1080	2119	14271	261496	JUNB A549 (lung carcinoma) JUNB	A549 (lung carcinoma)	BTO:0000018	JUNB	100nM dexamethasone (CHEBI:41879) for 12 hour	GTRD	EXP039744_A549--lung-carcinoma-_JUNB_MACS_JUNB_MA0490.2.damo.pwm.bed	21064
1	1578	FOSL2	13.163979393491	1.7796106128767	215	808	1161	1224	1224	1060	2214	14264	261401	FOSL2 A549 (lung carcinoma) FOSL2	A549 (lung carcinoma)	BTO:0000018	FOSL2	100nM dexamethasone (CHEBI:41879) for 8 hour	GTRD	EXP039419_A549--lung-carcinoma-_FOSL2_MACS_FOSL2_MA1138.1.damo.pwm.bed	18894
1	2306	JUN	13.162879182274	1.52086978064065	389	809	1467	349	1467	875	4700	14090	258915	JUN HAEC (human aortic endothelial cells) JUN	HAEC (human aortic endothelial cells)	NULL	JUN	control, 4h	GTRD	EXP038046_HAEC--human-aortic-endothelial-cells-_JUN_MACS_JUN_MA1130.1.damo.pwm.bed	50028
1	1278	ESR1	13.1588238090705	3.29545200219943	61	810	369	2972	2972	1380	338	14418	263277	ESR1 MCF7 (Invasive ductal breast carcinoma) ESR1	MCF7 (Invasive ductal breast carcinoma)	BTO:0000093	ESR1		GTRD	EXP038760_MCF7--Invasive-ductal-breast-carcinoma-_ESR1_MACS_ESR1_MA0112.3.damo.pwm.bed	2949
1	29	AR	13.1542787329267	6.67215832527896	30	811	53	3403	3403	1420	82	14449	263533	AR LNCaP (prostate carcinoma) AR	LNCaP (prostate carcinoma)	BTO:0001321	AR	BICALUTAMIDE	GTRD	EXP032864_LNCaP--prostate-carcinoma-_AR_MACS_AR_MA0007.3.damo.pwm.bed	3028
1	1592	FOSL2	13.1403069443879	1.97466122269312	159	812	946	1764	1764	1170	1474	14320	262141	FOSL2 A549 (lung carcinoma) FOSL2	A549 (lung carcinoma)	BTO:0000018	FOSL2	100nM dexamethasone (CHEBI:41879) for 6 hour	GTRD	EXP039658_A549--lung-carcinoma-_FOSL2_MACS_FOSL2_MA0478.1.damo.pwm.bed	12868
1	2973	NEUROG2	13.1362884159983	1.76063368420563	222	813	1190	1168	1190	1060	2311	14257	261304	NEUROG2 MRC-5 (fetal lung fibroblasts) NEUROG2	MRC-5 (fetal lung fibroblasts)	BTO:0001590	NEUROG2	1 DPT	GTRD	EXP037149_MRC-5--fetal-lung-fibroblasts-_NEUROG2_MACS_NEUROG2_MA0669.1.damo.pwm.bed	22910
1	1438	ESR2	13.1273173573314	1.74824539894411	227	814	1200	1135	1200	1050	2380	14252	261235	ESR2 U2OS (osteosarcoma) ESR2	U2OS (osteosarcoma)	BTO:0001938	ESR2	E2	GTRD	EXP000205_U2OS--osteosarcoma-_ESR2_MACS_ESR2_MA0258.2.damo.pwm.bed	22433
1	2494	JUNB	13.1158156343648	2.01290056585077	151	815	918	1879	1879	1200	1373	14328	262242	JUNB A549 (lung carcinoma) JUNB	A549 (lung carcinoma)	BTO:0000018	JUNB	100nM dexamethasone (CHEBI:41879) for 10 hour	GTRD	EXP039341_A549--lung-carcinoma-_JUNB_MACS_JUNB_MA1132.1.damo.pwm.bed	14029
1	2498	JUNB	13.1012906516489	2.03345477478618	147	816	893	1938	1938	1220	1323	14332	262292	JUNB A549 (lung carcinoma) JUNB	A549 (lung carcinoma)	BTO:0000018	JUNB	100nM dexamethasone (CHEBI:41879) for 10 hour	GTRD	EXP039341_A549--lung-carcinoma-_JUNB_MACS_JUNB_MA1138.1.damo.pwm.bed	13418
1	1579	FOSL2	13.0944729792789	1.77637393010183	215	817	1170	1224	1224	1070	2218	14264	261397	FOSL2 A549 (lung carcinoma) FOSL2	A549 (lung carcinoma)	BTO:0000018	FOSL2	100nM dexamethasone (CHEBI:41879) for 8 hour	GTRD	EXP039419_A549--lung-carcinoma-_FOSL2_MACS_FOSL2_MA1144.1.damo.pwm.bed	18904
1	1576	FOSL2	13.0771395329511	1.77556658207151	215	818	1172	1224	1224	1070	2219	14264	261396	FOSL2 A549 (lung carcinoma) FOSL2	A549 (lung carcinoma)	BTO:0000018	FOSL2	100nM dexamethasone (CHEBI:41879) for 8 hour	GTRD	EXP039419_A549--lung-carcinoma-_FOSL2_MACS_FOSL2_MA0478.1.damo.pwm.bed	18937
1	2977	NEUROG2	13.0334935275832	1.68385829786681	256	819	1260	914	1260	998	2788	14223	260827	NEUROG2 MRC-5 (fetal lung fibroblasts) NEUROG2	MRC-5 (fetal lung fibroblasts)	BTO:0001590	NEUROG2	2 DPT	GTRD	EXP037151_MRC-5--fetal-lung-fibroblasts-_NEUROG2_MACS_NEUROG2_MA0669.1.damo.pwm.bed	26640
1	1209	ESR1	13.0029637427728	1.90602997053029	173	820	1014	1618	1618	1150	1662	14306	261953	ESR1 T47D (invasive ductal carcinoma) ESR1	T47D (invasive ductal carcinoma)	BTO:0001248	ESR1	sgRNA_enh588	GTRD	EXP035791_T47D--invasive-ductal-carcinoma-_ESR1_MACS_ESR1_MA0112.3.damo.pwm.bed	9491
1	1619	FOSL2	12.9945962026045	2.01547221280068	149	821	916	1911	1911	1220	1353	14330	262262	FOSL2 A549 (lung carcinoma) FOSL2	A549 (lung carcinoma)	BTO:0000018	FOSL2		GTRD	EXP040159_A549--lung-carcinoma-_FOSL2_MACS_FOSL2_MA1144.1.damo.pwm.bed	12590
1	1840	FOXA2	12.9407126145578	1.39565666536998	594	822	1617	93	1617	844	7840	13885	255775	FOXA2 A549 (lung carcinoma) FOXA2	A549 (lung carcinoma)	BTO:0000018	FOXA2	Treatment: to induce FOXA2, doxycycline was added at 5ug/mL	GTRD	EXP049305_A549--lung-carcinoma-_FOXA2_MACS_FOXA2_MA0047.3.damo.pwm.bed	61874
1	2365	JUN	12.8997352531575	1.808442975296	200	823	1125	1364	1364	1100	2026	14279	261589	JUN MCF7 (Invasive ductal breast carcinoma) JUN	MCF7 (Invasive ductal breast carcinoma)	BTO:0000093	JUN	Source: cJun - Tet cells; CellType: ERalpha-positive breast cancer cells; Treatment: 17beta estradiol 10nM for 1hr;	GTRD	EXP047660_MCF7--Invasive-ductal-breast-carcinoma-_JUN_MACS_JUN_MA0462.2.damo.pwm.bed	16234
1	2560	JUNB	12.8952055722753	1.93266517870653	165	824	989	1690	1690	1170	1563	14314	262052	JUNB A549 (lung carcinoma) JUNB	A549 (lung carcinoma)	BTO:0000018	JUNB	100nM dexamethasone (CHEBI:41879) for 8 hour	GTRD	EXP040135_A549--lung-carcinoma-_JUNB_MACS_JUNB_MA1137.1.damo.pwm.bed	14979
1	3143	NR3C1	12.8905731448663	1.52543493601301	375	825	1462	402	1462	896	4516	14104	259099	NR3C1 HASM2 (Human airway smooth muscle 2) NR3C1	HASM2 (Human airway smooth muscle 2)	NULL	NR3C1	Treatment: dexamethasone for 4 hr Genotype: Ad-GFP transduction	GTRD	EXP049657_HASM2--Human-airway-smooth-muscle-2-_NR3C1_MACS_NR3C1_MA0113.3.damo.pwm.bed	43217
1	3568	SMAD3	12.8872192455584	1.8916897887844	175	826	1032	1595	1595	1150	1694	14304	261921	SMAD3 HMLE-Twist-ER (breast cancer) SMAD3	HMLE-Twist-ER (breast cancer)	NULL	SMAD3	CellType: immortalized human mammary epithelial cells Treatment:TGF--beta	GTRD	EXP047899_HMLE-Twist-ER--breast-cancer-_SMAD3_MACS_SMAD3_MA0513.1.damo.pwm.bed	13957
1	2982	NEUROG2	12.8650863617529	1.68836741584107	250	827	1254	953	1254	1010	2715	14229	260900	NEUROG2 MRC-5 (fetal lung fibroblasts) NEUROG2	MRC-5 (fetal lung fibroblasts)	BTO:0001590	NEUROG2	0.5 DPT	GTRD	EXP037153_MRC-5--fetal-lung-fibroblasts-_NEUROG2_MACS_NEUROG2_MA1642.1.damo.pwm.bed	21685
1	1169	ESR1	12.8431966079204	7.46122712931263	27	828	37	3449	3449	1440	66	14452	263549	ESR1 T47D (invasive ductal carcinoma) ESR1	T47D (invasive ductal carcinoma)	BTO:0001248	ESR1	E2_TAM	Array Express	ERP000380_esr1_t47d-e2-tam_MACS_ESR1_MA0112.3.damo.pwm.bed	655
1	1564	FOSL1	12.8252427077248	1.76638113572204	214	829	1184	1239	1239	1080	2220	14265	261395	FOSL1 HCT-116 (colon carcinoma) FOSL1	HCT-116 (colon carcinoma)	BTO:0001109	FOSL1	NA	ENCODE	ENCSR000BTE_HCT116_FOSL1_MACS_FOSL1_MA0477.2.damo.pwm.bed	24568
1	2970	NEUROG2	12.7843157921375	2.08251933660532	135	830	844	2077	2077	1250	1186	14344	262429	NEUROG2 MRC-5 (fetal lung fibroblasts) NEUROG2	MRC-5 (fetal lung fibroblasts)	BTO:0001590	NEUROG2	0.5 DPT	GTRD	EXP037147_MRC-5--fetal-lung-fibroblasts-_NEUROG2_MACS_NEUROG2_MA1642.1.damo.pwm.bed	12616
1	4042	TP63	12.7710730699832	1.92951256743476	164	831	992	1708	1708	1180	1556	14315	262059	TP63 MCF10A (breast epithelial cells) TP63	MCF10A (breast epithelial cells)	BTO:0001939	TP63	Treatment: DMSO for 6 hrs;	GTRD	EXP057961_MCF10A--breast-epithelial-cells-_TP63_MACS_TP63_MA0525.2.damo.pwm.bed	26768
1	2562	JUNB	12.7558457890829	1.90370639183466	170	832	1017	1647	1647	1170	1635	14309	261980	JUNB A549 (lung carcinoma) JUNB	A549 (lung carcinoma)	BTO:0000018	JUNB	100nM dexamethasone (CHEBI:41879) for 8 hour	GTRD	EXP040135_A549--lung-carcinoma-_JUNB_MACS_JUNB_MA1140.2.damo.pwm.bed	15670
1	1667	FOXA1	12.7543418131176	2.00478614009077	148	833	923	1922	1922	1230	1351	14331	262264	FOXA1 HUES64 (embryonic stem cells) FOXA1	HUES64 (embryonic stem cells)	NULL	FOXA1		GTRD	EXP036787_HUES64--embryonic-stem-cells-_FOXA1_MACS_FOXA1_MA0148.4.damo.pwm.bed	18406
1	1536	FOS	12.7328215099338	1.61847623911691	289	834	1347	747	1347	976	3276	14190	260339	FOS HUVEC-C (HUVEC, umbilical vein endothelial cells) FOS	HUVEC-C (HUVEC, umbilical vein endothelial cells)	BTO:0001949	FOS	NULL	GTRD	EXP000672_HUVEC-C--HUVEC--umbilical-vein-endothelial-cells-_FOS_MACS_FOS_MA1134.1.damo.pwm.bed	40074
1	60	AR	12.7235132687093	7.77350514844548	26	835	29	3467	3467	1440	61	14453	263554	AR LNCaP (prostate carcinoma) AR	LNCaP (prostate carcinoma)	BTO:0001321	AR	NOV induced	GTRD	EXP037263_LNCaP--prostate-carcinoma-_AR_MACS_AR_MA0007.3.damo.pwm.bed	2249
1	140	AR	12.7235132687093	7.77350514844548	26	835	29	3467	3467	1440	61	14453	263554	AR AR	NA	NA	AR	NA	GEO	GSE40050_AR_lncap-dht_MACS_AR_MA0007.3.damo.pwm.bed	1373
1	2307	JUN	12.7083416255137	1.49588689071683	404	837	1500	304	1500	880	4963	14075	258652	JUN HAEC (human aortic endothelial cells) JUN	HAEC (human aortic endothelial cells)	NULL	JUN	control, 4h	GTRD	EXP038046_HAEC--human-aortic-endothelial-cells-_JUN_MACS_JUN_MA1132.1.damo.pwm.bed	51796
1	2301	JUN	12.6972000037255	1.49557976853987	404	838	1501	304	1501	881	4964	14075	258651	JUN HAEC (human aortic endothelial cells) JUN	HAEC (human aortic endothelial cells)	NULL	JUN	control, 4h	GTRD	EXP038046_HAEC--human-aortic-endothelial-cells-_JUN_MACS_JUN_MA0099.3.damo.pwm.bed	51822
1	2356	JUN	12.6897087038627	2.43030293845355	96	839	638	2584	2584	1350	722	14383	262893	JUN MCF7 (Invasive ductal breast carcinoma) JUN	MCF7 (Invasive ductal breast carcinoma)	BTO:0000093	JUN	Source: cJun - Tet cells; CellType: ERalpha-positive breast cancer cells; Treatment: ethanol 1hr;	GTRD	EXP047659_MCF7--Invasive-ductal-breast-carcinoma-_JUN_MACS_JUN_MA0099.3.damo.pwm.bed	6390
1	2221	JUN	12.6478452253938	1.86351758457618	179	840	1056	1556	1556	1150	1759	14300	261856	JUN HeLa S3 (cervical adenocarcinoma) JUN	HeLa S3 (cervical adenocarcinoma)	BTO:0000568	JUN		ENCODE	ENCSR000EDG_HeLa-S3_JUN_MACS_JUN_MA0489.1.damo.pwm.bed	19799
1	4055	TP63	12.641002777565	1.61805098690761	287	841	1348	753	1348	981	3254	14192	260361	TP63 keratinocytes TP63	keratinocytes	NULL	TP63	D4	GEO	GSE59824_tp63_keratinocyte-d4_MACS_TP63_MA0525.2.damo.pwm.bed	41698
1	2423	JUN	12.6361545670216	1.5002304657149	396	842	1492	327	1492	887	4850	14083	258765	JUN MCF10A-ER-Src JUN	MCF10A-ER-Src	NULL	JUN	Genotype: transformed	GTRD	EXP048572_MCF10A-ER-Src_JUN_MACS_JUN_MA1127.1.damo.pwm.bed	63694
1	1726	FOXA1	12.6269094499797	1.63410357243438	276	843	1330	820	1330	998	3098	14203	260517	FOXA1 RT4 (Bladder carcinoma cells) FOXA1	RT4 (Bladder carcinoma cells)	NULL	FOXA1	Treatment: not applicable Stage:adult Tissue: transitional cell papilloma	GTRD	EXP049023_RT4--Bladder-carcinoma-cells-_FOXA1_MACS_FOXA1_MA0148.4.damo.pwm.bed	43590
1	2136	HNF4A	12.6196563038964	1.68213651421923	248	844	1264	972	1264	1030	2703	14231	260912	HNF4A liver HNF4A	liver	BTO:0000759	HNF4A		GTRD	EXP039987_liver_HNF4A_MACS_HNF4A_MA0114.4.damo.pwm.bed	36215
1	3193	ONECUT2	12.6175717841278	1.84425924943572	184	845	1079	1528	1528	1150	1827	14295	261788	ONECUT2 LNCaP (prostate carcinoma) ONECUT2	LNCaP (prostate carcinoma)	BTO:0001321	ONECUT2	Treatment: hypoxia(0.2% O2);	GTRD	EXP057824_LNCaP--prostate-carcinoma-_ONECUT2_MACS_ONECUT2_MA0756.1.damo.pwm.bed	103981
1	1587	FOSL2	12.6087045344895	1.94618243747949	158	846	978	1775	1775	1200	1486	14321	262129	FOSL2 A549 (lung carcinoma) FOSL2	A549 (lung carcinoma)	BTO:0000018	FOSL2	100nM dexamethasone (CHEBI:41879) for 5 hour	GTRD	EXP039554_A549--lung-carcinoma-_FOSL2_MACS_FOSL2_MA1144.1.damo.pwm.bed	13473
1	3377	RELA	12.5868805869977	2.27243348866867	109	847	730	2420	2420	1330	877	14370	262738	RELA IMR90 (lung fibroblasts) RELA	IMR90 (lung fibroblasts)	NULL	RELA	TNF	GEO	GSE43070_rela_imr90-tnf_MACS_RELA_MA0107.1.damo.pwm.bed	9008
1	1618	FOSL2	12.5657714073974	2.00274811702396	146	848	927	1949	1949	1240	1334	14333	262281	FOSL2 A549 (lung carcinoma) FOSL2	A549 (lung carcinoma)	BTO:0000018	FOSL2		GTRD	EXP040159_A549--lung-carcinoma-_FOSL2_MACS_FOSL2_MA1138.1.damo.pwm.bed	12298
1	3670	SPI1	12.5613338972224	1.69743918897839	239	849	1241	1039	1241	1040	2581	14240	261034	SPI1 GM12878 (female B-cells lymphoblastoid cell line) SPI1	GM12878 (female B-cells lymphoblastoid cell line)	NULL	SPI1	Characteristic: robotic ChIP-seq;	GTRD	EXP054624_GM12878--female-B-cells-lymphoblastoid-cell-line-_SPI1_MACS_SPI1_MA0080.5.damo.pwm.bed	39336
1	2137	HNF4A	12.5255544059743	1.55173661718431	337	850	1435	546	1435	944	3987	14142	259628	HNF4A liver HNF4A	liver	BTO:0000759	HNF4A		GTRD	EXP039987_liver_HNF4A_MACS_HNF4A_MA1494.1.damo.pwm.bed	47525
1	4043	TP63	12.5181281259324	1.8322667756589	186	851	1098	1504	1504	1150	1859	14293	261756	TP63 MCF10A (breast epithelial cells) TP63	MCF10A (breast epithelial cells)	BTO:0001939	TP63	Treatment: 5 uM Nutlin3A for 6 hrs;	GTRD	EXP057962_MCF10A--breast-epithelial-cells-_TP63_MACS_TP63_MA0525.2.damo.pwm.bed	35495
1	2305	JUN	12.5128854239334	1.49677202625717	396	852	1497	327	1497	892	4861	14083	258754	JUN HAEC (human aortic endothelial cells) JUN	HAEC (human aortic endothelial cells)	NULL	JUN	control, 4h	GTRD	EXP038046_HAEC--human-aortic-endothelial-cells-_JUN_MACS_JUN_MA1128.1.damo.pwm.bed	50714
1	1580	FOSL2	12.5087988304604	1.90131220026512	167	853	1022	1671	1671	1180	1608	14312	262007	FOSL2 A549 (lung carcinoma) FOSL2	A549 (lung carcinoma)	BTO:0000018	FOSL2	100nM dexamethasone (CHEBI:41879) for 3 hour	GTRD	EXP039502_A549--lung-carcinoma-_FOSL2_MACS_FOSL2_MA0478.1.damo.pwm.bed	13534
1	2968	NEUROG2	12.5063370361602	1.94897420082018	156	854	975	1806	1806	1210	1465	14323	262150	NEUROG2 MRC-5 (fetal lung fibroblasts) NEUROG2	MRC-5 (fetal lung fibroblasts)	BTO:0001590	NEUROG2	0.5 DPT	GTRD	EXP037146_MRC-5--fetal-lung-fibroblasts-_NEUROG2_MACS_NEUROG2_MA1642.1.damo.pwm.bed	14372
1	188	AR	12.4562429724909	4.8558679429953	37	855	148	3292	3292	1430	139	14442	263476	AR prostate AR	prostate	NULL	AR		GEO	GSE65478_AR_prostate-res_MACS_AR_MA0007.3.damo.pwm.bed	2708
1	2253	JUN	12.440170887552	1.73141310209424	221	856	1213	1181	1213	1080	2339	14258	261276	JUN MDA-MB-231 (breast adenocarcinoma) JUN	MDA-MB-231 (breast adenocarcinoma)	BTO:0000815	JUN	dexametasone	GTRD	EXP033443_MDA-MB-231--breast-adenocarcinoma-_JUN_MACS_JUN_MA1130.1.damo.pwm.bed	17033
1	2366	JUN	12.4165899278155	1.7959178926341	196	857	1137	1407	1407	1130	1999	14283	261616	JUN MCF7 (Invasive ductal breast carcinoma) JUN	MCF7 (Invasive ductal breast carcinoma)	BTO:0000093	JUN	Source: cJun - Tet cells; CellType: ERalpha-positive breast cancer cells; Treatment: 17beta estradiol 10nM for 1hr;	GTRD	EXP047660_MCF7--Invasive-ductal-breast-carcinoma-_JUN_MACS_JUN_MA0488.1.damo.pwm.bed	15443
1	2248	JUN	12.4163193098623	1.71007042396047	230	858	1230	1106	1230	1060	2465	14249	261150	JUN MDA-MB-231 (breast adenocarcinoma) JUN	MDA-MB-231 (breast adenocarcinoma)	BTO:0000815	JUN	dexametasone	GTRD	EXP033443_MDA-MB-231--breast-adenocarcinoma-_JUN_MACS_JUN_MA0099.3.damo.pwm.bed	17712
1	1948	GATA2	12.4116252611526	1.96682585751912	151	859	953	1879	1879	1230	1405	14328	262210	GATA2 TF-1 (erythroleukemia) GATA2	TF-1 (erythroleukemia)	BTO:0004760	GATA2	Genotype: wildtype; Treatment: DOX for 6 days;	GTRD	EXP055346_TF-1--erythroleukemia-_GATA2_MACS_GATA2_MA0036.3.damo.pwm.bed	36006
1	2119	HNF1B	12.3850319654018	1.87448020414401	172	860	1047	1630	1630	1180	1680	14307	261935	HNF1B PDAC HNF1B	PDAC	NA	HNF1B	NA	GEO	GSE64557_hnf1b_pdac_MACS_HNF1B_MA0153.2.damo.pwm.bed	24747
1	2508	JUNB	12.3758357433463	2.03445193202301	138	861	891	2041	2041	1260	1241	14341	262374	JUNB A549 (lung carcinoma) JUNB	A549 (lung carcinoma)	BTO:0000018	JUNB	100nM dexamethasone (CHEBI:41879) for 5 hour	GTRD	EXP039614_A549--lung-carcinoma-_JUNB_MACS_JUNB_MA1132.1.damo.pwm.bed	12976
1	203	AR	12.3692807008183	2.86655237933148	70	862	486	2873	2873	1410	446	14409	263169	AR VCaP (prostate carcinoma) AR	VCaP (prostate carcinoma)	BTO:0003215	AR	R1881	GEO	GSE79128_AR_vcap-r1881_MACS_AR_MA0007.3.damo.pwm.bed	9419
1	2507	JUNB	12.3580409745449	2.05124534921342	135	863	871	2077	2077	1270	1204	14344	262411	JUNB A549 (lung carcinoma) JUNB	A549 (lung carcinoma)	BTO:0000018	JUNB	100nM dexamethasone (CHEBI:41879) for 5 hour	GTRD	EXP039614_A549--lung-carcinoma-_JUNB_MACS_JUNB_MA0490.2.damo.pwm.bed	12233
1	2471	JUN	12.3551345114588	1.46265961833463	437	864	1530	248	1530	881	5492	14042	258123	JUN MDA-MB-231 (breast adenocarcinoma) JUN	MDA-MB-231 (breast adenocarcinoma)	BTO:0000815	JUN		GEO	GSE66081_jun_mdamb231_MACS_JUN_MA0489.1.damo.pwm.bed	56305
1	2510	JUNB	12.3480815093624	2.04440760506072	136	865	879	2063	2063	1270	1217	14343	262398	JUNB A549 (lung carcinoma) JUNB	A549 (lung carcinoma)	BTO:0000018	JUNB	100nM dexamethasone (CHEBI:41879) for 5 hour	GTRD	EXP039614_A549--lung-carcinoma-_JUNB_MACS_JUNB_MA1135.1.damo.pwm.bed	12655
1	2512	JUNB	12.3480815093624	2.04440760506072	136	865	879	2063	2063	1270	1217	14343	262398	JUNB A549 (lung carcinoma) JUNB	A549 (lung carcinoma)	BTO:0000018	JUNB	100nM dexamethasone (CHEBI:41879) for 5 hour	GTRD	EXP039614_A549--lung-carcinoma-_JUNB_MACS_JUNB_MA1138.1.damo.pwm.bed	12656
1	1613	FOSL2	12.3451338276152	1.85741994120243	176	867	1067	1588	1588	1170	1735	14303	261880	FOSL2 A549 (lung carcinoma) FOSL2	A549 (lung carcinoma)	BTO:0000018	FOSL2	100nM dexamethasone (CHEBI:41879) for 10 hour	GTRD	EXP039862_A549--lung-carcinoma-_FOSL2_MACS_FOSL2_MA1130.1.damo.pwm.bed	15665
1	2969	NEUROG2	12.3325685347044	2.06185943663969	133	868	862	2101	2101	1280	1180	14346	262435	NEUROG2 MRC-5 (fetal lung fibroblasts) NEUROG2	MRC-5 (fetal lung fibroblasts)	BTO:0001590	NEUROG2	0.5 DPT	GTRD	EXP037147_MRC-5--fetal-lung-fibroblasts-_NEUROG2_MACS_NEUROG2_MA0669.1.damo.pwm.bed	13256
1	3669	SPI1	12.3319353349178	1.60119321068606	291	869	1367	732	1367	989	3334	14188	260281	SPI1 GM12878 (female B-cells lymphoblastoid cell line) SPI1	GM12878 (female B-cells lymphoblastoid cell line)	NULL	SPI1		GTRD	EXP054623_GM12878--female-B-cells-lymphoblastoid-cell-line-_SPI1_MACS_SPI1_MA0080.5.damo.pwm.bed	47436
1	2499	JUNB	12.3071523097426	1.96491258575386	150	870	957	1896	1896	1240	1397	14329	262218	JUNB A549 (lung carcinoma) JUNB	A549 (lung carcinoma)	BTO:0000018	JUNB	100nM dexamethasone (CHEBI:41879) for 10 hour	GTRD	EXP039341_A549--lung-carcinoma-_JUNB_MACS_JUNB_MA1140.2.damo.pwm.bed	14093
1	2511	JUNB	12.301741622406	2.04103799849074	136	871	884	2063	2063	1270	1219	14343	262396	JUNB A549 (lung carcinoma) JUNB	A549 (lung carcinoma)	BTO:0000018	JUNB	100nM dexamethasone (CHEBI:41879) for 5 hour	GTRD	EXP039614_A549--lung-carcinoma-_JUNB_MACS_JUNB_MA1137.1.damo.pwm.bed	12398
1	2566	JUNB	12.2721258900541	2.16432683213401	118	872	791	2286	2286	1320	997	14361	262618	JUNB A549 (lung carcinoma) JUNB	A549 (lung carcinoma)	BTO:0000018	JUNB	100nM dexamethasone (CHEBI:41879) for 3 hour	GTRD	EXP040136_A549--lung-carcinoma-_JUNB_MACS_JUNB_MA1135.1.damo.pwm.bed	9982
1	2981	NEUROG2	12.2683743650786	1.67520090589431	244	873	1271	1001	1271	1050	2670	14235	260945	NEUROG2 MRC-5 (fetal lung fibroblasts) NEUROG2	MRC-5 (fetal lung fibroblasts)	BTO:0001590	NEUROG2	0.5 DPT	GTRD	EXP037153_MRC-5--fetal-lung-fibroblasts-_NEUROG2_MACS_NEUROG2_MA0669.1.damo.pwm.bed	22655
1	1226	ESR1	12.2601595231512	1.87488607469452	170	874	1046	1647	1647	1190	1660	14309	261955	ESR1 MCF7 (Invasive ductal breast carcinoma) ESR1	MCF7 (Invasive ductal breast carcinoma)	BTO:0000093	ESR1	E2+ICI	GTRD	EXP036976_MCF7--Invasive-ductal-breast-carcinoma-_ESR1_MACS_ESR1_MA0112.3.damo.pwm.bed	9899
1	3662	SPI1	12.2557016233391	1.66899614574438	247	875	1287	980	1287	1050	2713	14232	260902	SPI1 THP-1 (acute monocytic leukemia) SPI1	THP-1 (acute monocytic leukemia)	BTO:0001370	SPI1	Treatment: untreated, IAV NS1(EP mRNA)	GTRD	EXP047819_THP-1--acute-monocytic-leukemia-_SPI1_MACS_SPI1_MA0080.5.damo.pwm.bed	51023
1	1221	ESR1	12.2411551099285	4.9015839883059	36	876	141	3309	3309	1440	134	14443	263481	ESR1 endometrioid adenocarcinoma ESR1	endometrioid adenocarcinoma	NULL	ESR1	tumor A	GTRD	EXP036408_endometrioid-adenocarcinoma_ESR1_MACS_ESR1_MA0112.3.damo.pwm.bed	1706
1	2419	JUN	12.2378509285985	1.64343599105498	261	877	1314	887	1314	1030	2912	14218	260703	JUN MCF10A-ER-Src JUN	MCF10A-ER-Src	NULL	JUN	Genotype: non-transformed	GTRD	EXP048571_MCF10A-ER-Src_JUN_MACS_JUN_MA1132.1.damo.pwm.bed	33354
1	2302	JUN	12.2042261677635	1.46135698654682	433	878	1532	258	1532	889	5446	14046	258169	JUN HAEC (human aortic endothelial cells) JUN	HAEC (human aortic endothelial cells)	NULL	JUN	control, 4h	GTRD	EXP038046_HAEC--human-aortic-endothelial-cells-_JUN_MACS_JUN_MA0462.2.damo.pwm.bed	54595
1	1585	FOSL2	12.1936205816744	1.91586319244737	159	879	1008	1764	1764	1220	1519	14320	262096	FOSL2 A549 (lung carcinoma) FOSL2	A549 (lung carcinoma)	BTO:0000018	FOSL2	100nM dexamethasone (CHEBI:41879) for 5 hour	GTRD	EXP039554_A549--lung-carcinoma-_FOSL2_MACS_FOSL2_MA1130.1.damo.pwm.bed	13660
1	2254	JUN	12.1505347183085	1.70263120556853	228	880	1234	1126	1234	1080	2454	14251	261161	JUN MDA-MB-231 (breast adenocarcinoma) JUN	MDA-MB-231 (breast adenocarcinoma)	BTO:0000815	JUN	dexametasone	GTRD	EXP033443_MDA-MB-231--breast-adenocarcinoma-_JUN_MACS_JUN_MA1132.1.damo.pwm.bed	17637
1	2359	JUN	12.1500774547128	2.4383627604288	91	881	635	2626	2626	1380	682	14388	262933	JUN MCF7 (Invasive ductal breast carcinoma) JUN	MCF7 (Invasive ductal breast carcinoma)	BTO:0000093	JUN	Source: cJun - Tet cells; CellType: ERalpha-positive breast cancer cells; Treatment: ethanol 1hr;	GTRD	EXP047659_MCF7--Invasive-ductal-breast-carcinoma-_JUN_MACS_JUN_MA0489.1.damo.pwm.bed	5839
1	2513	JUNB	12.1178006888259	2.0276696599621	136	882	897	2063	2063	1280	1227	14343	262388	JUNB A549 (lung carcinoma) JUNB	A549 (lung carcinoma)	BTO:0000018	JUNB	100nM dexamethasone (CHEBI:41879) for 5 hour	GTRD	EXP039614_A549--lung-carcinoma-_JUNB_MACS_JUNB_MA1140.2.damo.pwm.bed	12390
1	2407	JUN	12.1099517946786	1.9238959091717	156	883	995	1806	1806	1230	1484	14323	262131	JUN HUVEC-C (HUVEC, umbilical vein endothelial cells) JUN	HUVEC-C (HUVEC, umbilical vein endothelial cells)	BTO:0001949	JUN	Treatment: agent VEGF, timepoint 012Passage: P3-6	GTRD	EXP048212_HUVEC-C--HUVEC--umbilical-vein-endothelial-cells-_JUN_MACS_JUN_MA0489.1.damo.pwm.bed	11204
1	1586	FOSL2	12.0898692867298	1.91816846923022	157	884	1000	1787	1787	1220	1498	14322	262117	FOSL2 A549 (lung carcinoma) FOSL2	A549 (lung carcinoma)	BTO:0000018	FOSL2	100nM dexamethasone (CHEBI:41879) for 5 hour	GTRD	EXP039554_A549--lung-carcinoma-_FOSL2_MACS_FOSL2_MA1138.1.damo.pwm.bed	13614
1	149	AR	12.0010067535726	2.29910782289425	101	885	712	2529	2529	1380	803	14378	262812	AR DU145 (prostate carcinoma) AR	DU145 (prostate carcinoma)	BTO:0001332	AR		GEO	GSE47987_AR_du145_MACS_AR_MA0007.3.damo.pwm.bed	11076
1	2967	NEUROG2	11.9661993999139	1.93771937740593	151	886	983	1879	1879	1250	1426	14328	262189	NEUROG2 MRC-5 (fetal lung fibroblasts) NEUROG2	MRC-5 (fetal lung fibroblasts)	BTO:0001590	NEUROG2	0.5 DPT	GTRD	EXP037146_MRC-5--fetal-lung-fibroblasts-_NEUROG2_MACS_NEUROG2_MA0669.1.damo.pwm.bed	15009
1	272	BACH2	11.9578770341143	1.82177365522059	180	887	1111	1552	1552	1180	1809	14299	261806	BACH2 B-cells BACH2	B-cells	NULL	BACH2		GTRD	EXP040449_B-cells_BACH2_MACS_BACH2_MA1101.2.damo.pwm.bed	13854
1	3663	SPI1	11.9455063270451	1.65430299088069	248	888	1304	972	1304	1050	2748	14231	260867	SPI1 THP-1 (acute monocytic leukemia) SPI1	THP-1 (acute monocytic leukemia)	BTO:0001370	SPI1	Treatment: Pam3csk4 treated 4hr, IAV NS1(EP mRNA)	GTRD	EXP047820_THP-1--acute-monocytic-leukemia-_SPI1_MACS_SPI1_MA0080.5.damo.pwm.bed	49055
1	1617	FOSL2	11.9385032007498	1.97059139111787	144	889	949	1970	1970	1270	1337	14335	262278	FOSL2 A549 (lung carcinoma) FOSL2	A549 (lung carcinoma)	BTO:0000018	FOSL2		GTRD	EXP040159_A549--lung-carcinoma-_FOSL2_MACS_FOSL2_MA1130.1.damo.pwm.bed	12162
1	2368	JUN	11.9382572832229	1.74455752792201	206	890	1203	1308	1308	1130	2163	14273	261452	JUN MCF7 (Invasive ductal breast carcinoma) JUN	MCF7 (Invasive ductal breast carcinoma)	BTO:0000093	JUN	Source: cJun - Tet cells; CellType: ERalpha-positive breast cancer cells; Treatment: 17beta estradiol 10nM for 1hr;	GTRD	EXP047660_MCF7--Invasive-ductal-breast-carcinoma-_JUN_MACS_JUN_MA1127.1.damo.pwm.bed	16150
1	2257	JUN	11.9167366436088	1.69434708679364	227	891	1245	1135	1245	1090	2455	14252	261160	JUN MDA-MB-231 (breast adenocarcinoma) JUN	MDA-MB-231 (breast adenocarcinoma)	BTO:0000815	JUN	compaund A	GTRD	EXP033444_MDA-MB-231--breast-adenocarcinoma-_JUN_MACS_JUN_MA0489.1.damo.pwm.bed	17363
1	2975	NEUROG2	11.899948418287	1.78704176685453	190	892	1152	1464	1464	1170	1947	14289	261668	NEUROG2 MRC-5 (fetal lung fibroblasts) NEUROG2	MRC-5 (fetal lung fibroblasts)	BTO:0001590	NEUROG2	2 DPT	GTRD	EXP037150_MRC-5--fetal-lung-fibroblasts-_NEUROG2_MACS_NEUROG2_MA0669.1.damo.pwm.bed	20259
1	2565	JUNB	11.8910606934449	2.16446126664279	114	893	790	2347	2347	1340	963	14365	262652	JUNB A549 (lung carcinoma) JUNB	A549 (lung carcinoma)	BTO:0000018	JUNB	100nM dexamethasone (CHEBI:41879) for 3 hour	GTRD	EXP040136_A549--lung-carcinoma-_JUNB_MACS_JUNB_MA1134.1.damo.pwm.bed	9375
1	4066	TP73	11.8345558847134	2.16791678135655	113	894	789	2366	2366	1350	953	14366	262662	TP73 TP73	NA	NA	TP73	NA	GEO	GSE15780_tp73_saos-rep2_MACS_TP73_MA0861.1.damo.pwm.bed	13096
1	2373	JUN	11.7563268871923	1.74600872379124	202	895	1201	1342	1342	1150	2119	14277	261496	JUN MCF7 (Invasive ductal breast carcinoma) JUN	MCF7 (Invasive ductal breast carcinoma)	BTO:0000093	JUN	Source: cJun - Tet cells; CellType: ERalpha-positive breast cancer cells; Treatment: tamoxifen 1ŒºM for 1hr;	GTRD	EXP047661_MCF7--Invasive-ductal-breast-carcinoma-_JUN_MACS_JUN_MA0462.2.damo.pwm.bed	17242
1	1615	FOSL2	11.7549457729709	1.84897807777514	169	896	1076	1656	1656	1210	1673	14310	261942	FOSL2 A549 (lung carcinoma) FOSL2	A549 (lung carcinoma)	BTO:0000018	FOSL2	100nM dexamethasone (CHEBI:41879) for 10 hour	GTRD	EXP039862_A549--lung-carcinoma-_FOSL2_MACS_FOSL2_MA1144.1.damo.pwm.bed	15144
1	2360	JUN	11.7495404024564	2.28473480929126	100	897	718	2547	2547	1390	800	14379	262815	JUN MCF7 (Invasive ductal breast carcinoma) JUN	MCF7 (Invasive ductal breast carcinoma)	BTO:0000093	JUN	Source: cJun - Tet cells; CellType: ERalpha-positive breast cancer cells; Treatment: ethanol 1hr;	GTRD	EXP047659_MCF7--Invasive-ductal-breast-carcinoma-_JUN_MACS_JUN_MA1127.1.damo.pwm.bed	6787
1	1372	ESR1	11.7234450164702	1.61353576442855	267	898	1353	861	1353	1040	3034	14212	260581	ESR1 MCF7 (Invasive ductal breast carcinoma) ESR1	MCF7 (Invasive ductal breast carcinoma)	BTO:0000093	ESR1	Treatment: 10 nM 17-beta-estradiol for 30 mins Genotype: pS118-ER	GTRD	EXP053338_MCF7--Invasive-ductal-breast-carcinoma-_ESR1_MACS_ESR1_MA0112.3.damo.pwm.bed	23977
1	1674	FOXA1	11.7095220190833	4.31232611418022	39	899	212	3268	3268	1460	165	14440	263450	FOXA1 MCF7 (Invasive ductal breast carcinoma) FOXA1	MCF7 (Invasive ductal breast carcinoma)	BTO:0000093	FOXA1	control; 100 nM 17-beta-estradiol for 0h	GTRD	EXP037652_MCF7--Invasive-ductal-breast-carcinoma-_FOXA1_MACS_FOXA1_MA0148.4.damo.pwm.bed	3552
1	2076	HAND2	11.7010926789828	1.60655648430635	271	900	1364	841	1364	1040	3093	14208	260522	HAND2 BE2C HAND2	BE2C	NULL	HAND2	Treatment: untreated	GTRD	EXP049480_BE2C_HAND2_MACS_HAND2_MA1638.1.damo.pwm.bed	39403
1	4054	TP63	11.6965093100809	1.55571078775999	309	901	1430	651	1430	994	3644	14170	259971	TP63 keratinocytes TP63	keratinocytes	NULL	TP63	D2	GEO	GSE59824_tp63_keratinocyte-d2_MACS_TP63_MA0525.2.damo.pwm.bed	44767
1	2568	JUNB	11.686076577177	2.1465803495668	114	902	802	2347	2347	1350	971	14365	262644	JUNB A549 (lung carcinoma) JUNB	A549 (lung carcinoma)	BTO:0000018	JUNB	100nM dexamethasone (CHEBI:41879) for 3 hour	GTRD	EXP040136_A549--lung-carcinoma-_JUNB_MACS_JUNB_MA1138.1.damo.pwm.bed	9632
1	1588	FOSL2	11.641374520236	2.11118824863395	118	903	820	2286	2286	1340	1022	14361	262593	FOSL2 A549 (lung carcinoma) FOSL2	A549 (lung carcinoma)	BTO:0000018	FOSL2	1 h with 100 nM Dexamethasone (Myers)	GTRD	EXP039650_A549--lung-carcinoma-_FOSL2_MACS_FOSL2_MA0478.1.damo.pwm.bed	9111
1	1405	ESR1	11.6320057510812	6.15182920112559	28	904	70	3430	3430	1470	83	14451	263532	ESR1 MCF7 (Invasive ductal breast carcinoma) ESR1	MCF7 (Invasive ductal breast carcinoma)	BTO:0000093	ESR1	E2_5M	GEO	GSE54855_esr1_mcf7-e2-5m_MACS_ESR1_MA0112.3.damo.pwm.bed	1208
1	3664	SPI1	11.6301565312973	1.53119590871486	329	905	1456	571	1456	977	3943	14150	259672	SPI1 THP-1 (acute monocytic leukemia) SPI1	THP-1 (acute monocytic leukemia)	BTO:0001370	SPI1	Treatment: DMSO for 24 hr in RPMI with 10% fetal bovine serum	GTRD	EXP048337_THP-1--acute-monocytic-leukemia-_SPI1_MACS_SPI1_MA0080.5.damo.pwm.bed	85137
1	1616	FOSL2	11.6064228889362	1.96858798853191	140	906	952	2013	2013	1290	1301	14339	262314	FOSL2 A549 (lung carcinoma) FOSL2	A549 (lung carcinoma)	BTO:0000018	FOSL2		GTRD	EXP040159_A549--lung-carcinoma-_FOSL2_MACS_FOSL2_MA0478.1.damo.pwm.bed	11846
1	70	AR	11.6023307075244	5.05798896300919	33	907	129	3352	3352	1460	119	14446	263496	AR LNCaP (prostate carcinoma) AR	LNCaP (prostate carcinoma)	BTO:0001321	AR	Treatment: CaP cells were infected with EZH2 knockdown lentivirus and maintained for 2-3 days before fixation, ethanol, shTRIM24 Genotype: wildtype Source: prostate cancer cells	GTRD	EXP048075_LNCaP--prostate-carcinoma-_AR_MACS_AR_MA0007.3.damo.pwm.bed	2798
1	2375	JUN	11.5999396589296	1.77717838008824	188	908	1168	1482	1482	1190	1937	14291	261678	JUN MCF7 (Invasive ductal breast carcinoma) JUN	MCF7 (Invasive ductal breast carcinoma)	BTO:0000093	JUN	Source: cJun - Tet cells; CellType: ERalpha-positive breast cancer cells; Treatment: tamoxifen 1ŒºM for 1hr;	GTRD	EXP047661_MCF7--Invasive-ductal-breast-carcinoma-_JUN_MACS_JUN_MA0489.1.damo.pwm.bed	15997
1	2567	JUNB	11.5919189397067	2.13025639804505	115	909	809	2331	2331	1350	987	14364	262628	JUNB A549 (lung carcinoma) JUNB	A549 (lung carcinoma)	BTO:0000018	JUNB	100nM dexamethasone (CHEBI:41879) for 3 hour	GTRD	EXP040136_A549--lung-carcinoma-_JUNB_MACS_JUNB_MA1137.1.damo.pwm.bed	9751
1	1183	ESR1	11.5837790556608	7.54566286204678	24	910	36	3498	3498	1480	58	14455	263557	ESR1 MCF7 (Invasive ductal breast carcinoma) ESR1	MCF7 (Invasive ductal breast carcinoma)	BTO:0000093	ESR1	ETOH (ethanol)	GTRD	EXP000881_MCF7--Invasive-ductal-breast-carcinoma-_ESR1_MACS_ESR1_MA0112.3.damo.pwm.bed	657
1	1964	GATA3	11.5719818543257	2.15312538898026	112	911	798	2384	2384	1360	951	14367	262664	GATA3 MDA-MB-231 (breast adenocarcinoma) GATA3	MDA-MB-231 (breast adenocarcinoma)	BTO:0000815	GATA3		GTRD	EXP035434_MDA-MB-231--breast-adenocarcinoma-_GATA3_MACS_GATA3_MA0037.3.damo.pwm.bed	17713
1	1946	GATA2	11.5192414463632	2.75729095536968	69	912	519	2887	2887	1440	457	14410	263158	GATA2 HUVEC-C (HUVEC, umbilical vein endothelial cells) GATA2	HUVEC-C (HUVEC, umbilical vein endothelial cells)	BTO:0001949	GATA2	Treatment: agent VEGF, timepoint 4 Passage: P3-6	GTRD	EXP048219_HUVEC-C--HUVEC--umbilical-vein-endothelial-cells-_GATA2_MACS_GATA2_MA0036.3.damo.pwm.bed	7114
1	1945	GATA2	11.5069672573233	2.73158077956137	70	913	526	2873	2873	1440	468	14409	263147	GATA2 HUVEC-C (HUVEC, umbilical vein endothelial cells) GATA2	HUVEC-C (HUVEC, umbilical vein endothelial cells)	BTO:0001949	GATA2	Treatment: agent VEGF, timepoint 1 Passage: P3-6	GTRD	EXP048218_HUVEC-C--HUVEC--umbilical-vein-endothelial-cells-_GATA2_MACS_GATA2_MA0036.3.damo.pwm.bed	6477
1	1654	FOXA1	11.4889803014622	3.11542184849434	57	914	413	3026	3026	1450	334	14422	263281	FOXA1 CyT49-derived endodermal cells FOXA1	CyT49-derived endodermal cells	NULL	FOXA1	none	GTRD	EXP033206_CyT49-derived-endodermal-cells_FOXA1_MACS_FOXA1_MA0148.4.damo.pwm.bed	10034
1	2362	JUN	11.4815304906842	2.40338812664841	88	915	657	2660	2660	1410	669	14391	262946	JUN MCF7 (Invasive ductal breast carcinoma) JUN	MCF7 (Invasive ductal breast carcinoma)	BTO:0000093	JUN	Source: cJun - Tet cells; CellType: ERalpha-positive breast cancer cells; Treatment: ethanol 1hr;	GTRD	EXP047659_MCF7--Invasive-ductal-breast-carcinoma-_JUN_MACS_JUN_MA1130.1.damo.pwm.bed	5750
1	1590	FOSL2	11.4798517364457	2.09030403549384	119	916	835	2271	2271	1340	1041	14360	262574	FOSL2 A549 (lung carcinoma) FOSL2	A549 (lung carcinoma)	BTO:0000018	FOSL2	1 h with 100 nM Dexamethasone (Myers)	GTRD	EXP039650_A549--lung-carcinoma-_FOSL2_MACS_FOSL2_MA1138.1.damo.pwm.bed	9369
1	1591	FOSL2	11.4798517364457	2.09030403549384	119	916	835	2271	2271	1340	1041	14360	262574	FOSL2 A549 (lung carcinoma) FOSL2	A549 (lung carcinoma)	BTO:0000018	FOSL2	1 h with 100 nM Dexamethasone (Myers)	GTRD	EXP039650_A549--lung-carcinoma-_FOSL2_MACS_FOSL2_MA1144.1.damo.pwm.bed	9369
1	3147	NR3C1	11.4670217999144	2.02166520332099	129	918	909	2136	2136	1320	1167	14350	262448	NR3C1 SUP-B15 (Childhood B acute lymphoblastic leukemia) NR3C1	SUP-B15 (Childhood B acute lymphoblastic leukemia)	NULL	NR3C1	Treatment: 1uM dexamethasone in 0.02% ethanol Genotype: traslocation t(9;22)(q34;11) ? BCR-ABL1 e1-a2 fusion	GTRD	EXP052965_SUP-B15--Childhood-B-acute-lymphoblastic-leukemia-_NR3C1_MACS_NR3C1_MA0113.3.damo.pwm.bed	13374
1	3658	SPI1	11.4245201167621	1.53944669797166	315	919	1448	627	1448	998	3754	14164	259861	SPI1 MDM(monocyte derived macrophages) SPI1	MDM(monocyte derived macrophages)	NULL	SPI1	Treatment: H5N1-dNS1 IAV infected 6hr	GTRD	EXP047758_MDM-monocyte-derived-macrophages-_SPI1_MACS_SPI1_MA0080.5.damo.pwm.bed	73591
1	1614	FOSL2	11.4101023364903	1.8435282309289	165	920	1081	1690	1690	1230	1638	14314	261977	FOSL2 A549 (lung carcinoma) FOSL2	A549 (lung carcinoma)	BTO:0000018	FOSL2	100nM dexamethasone (CHEBI:41879) for 10 hour	GTRD	EXP039862_A549--lung-carcinoma-_FOSL2_MACS_FOSL2_MA1138.1.damo.pwm.bed	14800
1	1690	FOXA1	11.3997904876874	4.4116208584114	37	921	202	3292	3292	1470	153	14442	263462	FOXA1 HepG2 (hepatoblastoma) FOXA1	HepG2 (hepatoblastoma)	BTO:0000599	FOXA1		GTRD	EXP039801_HepG2--hepatoblastoma-_FOXA1_MACS_FOXA1_MA0148.4.damo.pwm.bed	4595
1	2391	JUN	11.390354239981	1.90463111336797	150	922	1016	1896	1896	1280	1441	14329	262174	JUN HUVEC-C (HUVEC, umbilical vein endothelial cells) JUN	HUVEC-C (HUVEC, umbilical vein endothelial cells)	BTO:0001949	JUN	Treatment: agent VEGF, timepoint 1 Passage: P3-6	GTRD	EXP048210_HUVEC-C--HUVEC--umbilical-vein-endothelial-cells-_JUN_MACS_JUN_MA0489.1.damo.pwm.bed	10337
1	2409	JUN	11.3743753870309	1.86907086578359	158	923	1054	1775	1775	1250	1547	14321	262068	JUN HUVEC-C (HUVEC, umbilical vein endothelial cells) JUN	HUVEC-C (HUVEC, umbilical vein endothelial cells)	BTO:0001949	JUN	Treatment: agent VEGF, timepoint 012Passage: P3-6	GTRD	EXP048212_HUVEC-C--HUVEC--umbilical-vein-endothelial-cells-_JUN_MACS_JUN_MA1128.1.damo.pwm.bed	11437
1	1598	FOSL2	11.3208017364821	1.86167189474812	159	924	1059	1764	1764	1250	1563	14320	262052	FOSL2 A549 (lung carcinoma) FOSL2	A549 (lung carcinoma)	BTO:0000018	FOSL2	100nM dexamethasone (CHEBI:41879) for 7 hour	GTRD	EXP039680_A549--lung-carcinoma-_FOSL2_MACS_FOSL2_MA1138.1.damo.pwm.bed	13717
1	2249	JUN	11.303509880882	1.69245581176156	215	925	1246	1224	1246	1130	2327	14264	261288	JUN MDA-MB-231 (breast adenocarcinoma) JUN	MDA-MB-231 (breast adenocarcinoma)	BTO:0000815	JUN	dexametasone	GTRD	EXP033443_MDA-MB-231--breast-adenocarcinoma-_JUN_MACS_JUN_MA0462.2.damo.pwm.bed	17016
1	3798	TCF4	11.276672995464	2.247682281994	99	926	743	2558	2558	1410	805	14380	262810	TCF4 SH-SY5Y (neuroblastoma) TCF4	SH-SY5Y (neuroblastoma)	BTO:0000793	TCF4	Treatment: none	GTRD	EXP049704_SH-SY5Y--neuroblastoma-_TCF4_MACS_TCF4_MA0830.2.damo.pwm.bed	8086
1	2563	JUNB	11.2764659945917	2.11883171391054	113	927	816	2366	2366	1370	975	14366	262640	JUNB A549 (lung carcinoma) JUNB	A549 (lung carcinoma)	BTO:0000018	JUNB	100nM dexamethasone (CHEBI:41879) for 3 hour	GTRD	EXP040136_A549--lung-carcinoma-_JUNB_MACS_JUNB_MA0490.2.damo.pwm.bed	9598
1	2410	JUN	11.2746773840957	1.88814609035037	152	928	1035	1862	1862	1280	1473	14327	262142	JUN HUVEC-C (HUVEC, umbilical vein endothelial cells) JUN	HUVEC-C (HUVEC, umbilical vein endothelial cells)	BTO:0001949	JUN	Treatment: agent VEGF, timepoint 012Passage: P3-6	GTRD	EXP048212_HUVEC-C--HUVEC--umbilical-vein-endothelial-cells-_JUN_MACS_JUN_MA1130.1.damo.pwm.bed	11008
1	1947	GATA2	11.2704098959189	3.0003062798185	59	929	447	2996	2996	1460	359	14420	263256	GATA2 HUVEC-C (HUVEC, umbilical vein endothelial cells) GATA2	HUVEC-C (HUVEC, umbilical vein endothelial cells)	BTO:0001949	GATA2	Treatment: agent VEGF, timepoint 12 Passage: P3-6	GTRD	EXP048220_HUVEC-C--HUVEC--umbilical-vein-endothelial-cells-_GATA2_MACS_GATA2_MA0036.3.damo.pwm.bed	4900
1	2671	MAF	11.185620765224	2.12698520218454	111	930	811	2397	2397	1380	954	14368	262661	MAF Th17-cells MAF	Th17-cells	BTO:0005655	MAF	CellType:pool of expanded Th17 clones; Tissue: primary Th17-IL-10+ lymphocytes; ActivationState: recently activeted;Day:5;	GTRD	EXP047561_Th17-cells_MAF_MACS_MAF_MA1520.1.damo.pwm.bed	6360
1	3661	SPI1	11.18251210219	1.57661410257241	278	931	1400	806	1400	1050	3233	14201	260382	SPI1 THP-1 (acute monocytic leukemia) SPI1	THP-1 (acute monocytic leukemia)	BTO:0001370	SPI1	Treatment: Pam3csk4 treated 4hr, eGFP(EP mRNA)	GTRD	EXP047818_THP-1--acute-monocytic-leukemia-_SPI1_MACS_SPI1_MA0080.5.damo.pwm.bed	61570
1	1589	FOSL2	11.1803572094263	2.07251059447781	118	932	853	2286	2286	1360	1041	14361	262574	FOSL2 A549 (lung carcinoma) FOSL2	A549 (lung carcinoma)	BTO:0000018	FOSL2	1 h with 100 nM Dexamethasone (Myers)	GTRD	EXP039650_A549--lung-carcinoma-_FOSL2_MACS_FOSL2_MA1130.1.damo.pwm.bed	9257
1	1612	FOSL2	11.1668374256392	1.82894663878856	165	933	1103	1690	1690	1240	1651	14314	261964	FOSL2 A549 (lung carcinoma) FOSL2	A549 (lung carcinoma)	BTO:0000018	FOSL2	100nM dexamethasone (CHEBI:41879) for 10 hour	GTRD	EXP039862_A549--lung-carcinoma-_FOSL2_MACS_FOSL2_MA0478.1.damo.pwm.bed	14809
1	1770	FOXA1	11.1460050826646	2.14029551909277	109	934	803	2420	2420	1390	931	14370	262684	FOXA1 DU145 (prostate carcinoma) FOXA1	DU145 (prostate carcinoma)	BTO:0001332	FOXA1	FOXA1_ARC562S	GEO	GSE47987_foxa1_du145-foxa1-arc562s_MACS_FOXA1_MA0148.4.damo.pwm.bed	62786
1	1951	GATA2	11.1409321381077	2.97540891572692	59	935	453	2996	2996	1460	362	14420	263253	GATA2 TSU-1621-MT (adult acute myeloid leukemia) GATA2	TSU-1621-MT (adult acute myeloid leukemia)	NULL	GATA2		GEO	GSE60477_gata2_tsu1621mt_MACS_GATA2_MA0036.3.damo.pwm.bed	5886
1	3142	NR3C1	11.1240693759001	1.48390362253349	362	936	1514	447	1514	966	4478	14117	259137	NR3C1 HASM2 (Human airway smooth muscle 2) NR3C1	HASM2 (Human airway smooth muscle 2)	NULL	NR3C1	Treatment: dexamethasone for 4 hr Genotype: Ad-GFP transduction	GTRD	EXP049656_HASM2--Human-airway-smooth-muscle-2-_NR3C1_MACS_NR3C1_MA0113.3.damo.pwm.bed	42684
1	1577	FOSL2	11.1152091056605	1.74855464657371	189	937	1198	1472	1472	1200	1979	14290	261636	FOSL2 A549 (lung carcinoma) FOSL2	A549 (lung carcinoma)	BTO:0000018	FOSL2	100nM dexamethasone (CHEBI:41879) for 8 hour	GTRD	EXP039419_A549--lung-carcinoma-_FOSL2_MACS_FOSL2_MA1130.1.damo.pwm.bed	16894
1	3659	SPI1	11.1131712006196	1.5482583467699	298	938	1440	699	1440	1030	3530	14181	260085	SPI1 MDM(monocyte derived macrophages) SPI1	MDM(monocyte derived macrophages)	NULL	SPI1	Treatment: IFNb treated 6hr	GTRD	EXP047759_MDM-monocyte-derived-macrophages-_SPI1_MACS_SPI1_MA0080.5.damo.pwm.bed	67635
1	176	AR	11.1053414837482	3.83117878630885	42	939	269	3231	3231	1480	200	14437	263415	AR LNCaP C4-2B (prostate carcinoma) AR	LNCaP C4-2B (prostate carcinoma)	BTO:0004959	AR	R1881_SHCTR	GEO	GSE61268_AR_c42b-r1881-shctr_MACS_AR_MA0007.3.damo.pwm.bed	3114
1	1430	ESR1	11.1001764325298	1.60918472498714	254	940	1359	932	1359	1080	2893	14225	260722	ESR1 MCF7 (Invasive ductal breast carcinoma) ESR1	MCF7 (Invasive ductal breast carcinoma)	BTO:0000093	ESR1	E2	GEO	GSE71276_esr1_mcf7-e2_MACS_ESR1_MA0112.3.damo.pwm.bed	16082
1	3574	SMAD3	11.0994492458039	1.56938639271123	281	941	1411	791	1411	1050	3283	14198	260332	SMAD3 HCC1954 (ductal breast carcinoma) SMAD3	HCC1954 (ductal breast carcinoma)	BTO:0005368	SMAD3	Treatment: no CellType: Immortalized human mammary epithelial cells	GTRD	EXP047902_HCC1954--ductal-breast-carcinoma-_SMAD3_MACS_SMAD3_MA1622.1.damo.pwm.bed	31708
1	2259	JUN	11.0890867167417	1.67152526890026	220	942	1279	1184	1279	1140	2411	14259	261204	JUN MDA-MB-231 (breast adenocarcinoma) JUN	MDA-MB-231 (breast adenocarcinoma)	BTO:0000815	JUN	compaund A	GTRD	EXP033444_MDA-MB-231--breast-adenocarcinoma-_JUN_MACS_JUN_MA1128.1.damo.pwm.bed	17103
1	1846	FOXA2	11.0852610808279	2.06454625331736	118	943	859	2286	2286	1360	1045	14361	262570	FOXA2 BJ (fibroblasts) FOXA2	BJ (fibroblasts)	NULL	FOXA2	Genotype: Clonal FOXA2 doxycycline inducible cells, CDT1	GTRD	EXP049381_BJ--fibroblasts-_FOXA2_MACS_FOXA2_MA0047.3.damo.pwm.bed	19641
1	3573	SMAD3	11.0414262431482	1.68227692584451	214	944	1263	1239	1263	1150	2330	14265	261285	SMAD3 HCC1954 (ductal breast carcinoma) SMAD3	HCC1954 (ductal breast carcinoma)	BTO:0005368	SMAD3	Treatment: no CellType: Immortalized human mammary epithelial cells	GTRD	EXP047902_HCC1954--ductal-breast-carcinoma-_SMAD3_MACS_SMAD3_MA0513.1.damo.pwm.bed	25358
1	1384	ESR1	11.0359119555256	4.77697119809106	33	945	159	3352	3352	1490	126	14446	263489	ESR1 MCF7 (Invasive ductal breast carcinoma) ESR1	MCF7 (Invasive ductal breast carcinoma)	BTO:0000093	ESR1	TLED	GEO	GSE27300_esr1_mcf7-tled_MACS_ESR1_MA0112.3.damo.pwm.bed	1564
1	1856	FOXO1	11.0160202887728	1.4371560140415	421	946	1560	282	1560	929	5381	14058	258234	FOXO1 hESC-1 (Embryonic stem cells) FOXO1	hESC-1 (Embryonic stem cells)	NULL	FOXO1		GEO	GSE69542_foxo1_hesc_MACS_FOXO1_MA0480.1.damo.pwm.bed	58898
1	1597	FOSL2	11.0043013636326	1.84971115560977	157	947	1075	1787	1787	1270	1553	14322	262062	FOSL2 A549 (lung carcinoma) FOSL2	A549 (lung carcinoma)	BTO:0000018	FOSL2	100nM dexamethasone (CHEBI:41879) for 7 hour	GTRD	EXP039680_A549--lung-carcinoma-_FOSL2_MACS_FOSL2_MA1130.1.damo.pwm.bed	13454
1	2378	JUN	10.9860100407525	1.74451009106388	188	948	1204	1482	1482	1210	1973	14291	261642	JUN MCF7 (Invasive ductal breast carcinoma) JUN	MCF7 (Invasive ductal breast carcinoma)	BTO:0000093	JUN	Source: cJun - Tet cells; CellType: ERalpha-positive breast cancer cells; Treatment: tamoxifen 1ŒºM for 1hr;	GTRD	EXP047661_MCF7--Invasive-ductal-breast-carcinoma-_JUN_MACS_JUN_MA1130.1.damo.pwm.bed	16135
1	4052	TP63	10.9353544994395	1.78418884698161	174	949	1155	1607	1607	1240	1785	14305	261830	TP63 keratinocytes TP63	keratinocytes	NULL	TP63		GEO	GSE56674_tp63_keratinocyte_MACS_TP63_MA0525.2.damo.pwm.bed	26690
1	68	AR	10.8791524641794	4.43351057520213	35	950	199	3325	3325	1490	144	14444	263471	AR MCF-7 C4-12 (invasive breast ductal carcinoma) AR	MCF-7 C4-12 (invasive breast ductal carcinoma)	NULL	AR	Female	GTRD	EXP040661_MCF-7-C4-12--invasive-breast-ductal-carcinoma-_AR_MACS_AR_MA0007.3.damo.pwm.bed	1267
1	1599	FOSL2	10.8356530398971	1.85115036664274	154	951	1072	1836	1836	1290	1522	14325	262093	FOSL2 A549 (lung carcinoma) FOSL2	A549 (lung carcinoma)	BTO:0000018	FOSL2	100nM dexamethasone (CHEBI:41879) for 7 hour	GTRD	EXP039680_A549--lung-carcinoma-_FOSL2_MACS_FOSL2_MA1144.1.damo.pwm.bed	13355
1	3569	SMAD3	10.8026881669718	1.75488156265997	181	952	1193	1545	1545	1230	1888	14298	261727	SMAD3 HMLE-Twist-ER (breast cancer) SMAD3	HMLE-Twist-ER (breast cancer)	NULL	SMAD3	CellType: immortalized human mammary epithelial cells Treatment:TGF--beta	GTRD	EXP047899_HMLE-Twist-ER--breast-cancer-_SMAD3_MACS_SMAD3_MA1622.1.damo.pwm.bed	14968
1	3460	RUNX1	10.7995888929314	1.79297896836311	169	953	1139	1656	1656	1250	1725	14310	261890	RUNX1 Kasumi-1 (acute myeloblastic leukemia) RUNX1	Kasumi-1 (acute myeloblastic leukemia)	BTO:0004136	RUNX1		GTRD	EXP031176_Kasumi-1--acute-myeloblastic-leukemia-_RUNX1_MACS_RUNX1_MA0002.2.damo.pwm.bed	12688
1	2405	JUN	10.7921639377734	1.85246511457655	153	954	1071	1846	1846	1290	1511	14326	262104	JUN HUVEC-C (HUVEC, umbilical vein endothelial cells) JUN	HUVEC-C (HUVEC, umbilical vein endothelial cells)	BTO:0001949	JUN	Treatment: agent VEGF, timepoint 012Passage: P3-6	GTRD	EXP048212_HUVEC-C--HUVEC--umbilical-vein-endothelial-cells-_JUN_MACS_JUN_MA0462.2.damo.pwm.bed	11285
1	3674	SPI1	10.773633637364	2.61929912343201	70	955	566	2873	2873	1460	488	14409	263127	SPI1 OCI-LY10 (diffuse large B-cell lymphoma) SPI1	OCI-LY10 (diffuse large B-cell lymphoma)	NULL	SPI1		GEO	GSE56857_spi1_ocily10_MACS_SPI1_MA0080.5.damo.pwm.bed	6570
1	1970	GATA3	10.7477086601717	2.53555619626719	74	956	591	2816	2816	1450	533	14405	263082	GATA3 CLB-Ga (neuroblastoma) GATA3	CLB-Ga (neuroblastoma)	NULL	GATA3	none	GTRD	EXP039005_CLB-Ga--neuroblastoma-_GATA3_MACS_GATA3_MA0037.3.damo.pwm.bed	14910
1	2988	NEUROG2	10.7369592244434	1.44053000870981	404	957	1555	304	1555	939	5150	14075	258465	NEUROG2 MRC-5 (fetal lung fibroblasts) NEUROG2	MRC-5 (fetal lung fibroblasts)	BTO:0001590	NEUROG2	2 DPT	GTRD	EXP037156_MRC-5--fetal-lung-fibroblasts-_NEUROG2_MACS_NEUROG2_MA1642.1.damo.pwm.bed	34688
1	3110	NR3C1	10.7343574920271	2.80875573665783	62	958	499	2956	2956	1470	403	14417	263212	NR3C1 A549 (lung carcinoma) NR3C1	A549 (lung carcinoma)	BTO:0000018	NR3C1	100nM dexamethasone (CHEBI:41879) for 7 hour	GTRD	EXP039313_A549--lung-carcinoma-_NR3C1_MACS_NR3C1_MA0113.3.damo.pwm.bed	4718
1	2357	JUN	10.7099456050525	2.32720508399645	87	959	699	2670	2670	1440	683	14392	262932	JUN MCF7 (Invasive ductal breast carcinoma) JUN	MCF7 (Invasive ductal breast carcinoma)	BTO:0000093	JUN	Source: cJun - Tet cells; CellType: ERalpha-positive breast cancer cells; Treatment: ethanol 1hr;	GTRD	EXP047659_MCF7--Invasive-ductal-breast-carcinoma-_JUN_MACS_JUN_MA0462.2.damo.pwm.bed	5792
1	3689	SPI1	10.7066011492887	1.8727137358843	147	960	1048	1938	1938	1320	1436	14332	262179	SPI1 RS4-11 (adult B acute lymphoblastic leukemia) SPI1	RS4-11 (adult B acute lymphoblastic leukemia)	BTO:0004505	SPI1	DEX	GEO	GSE71616_spi1_rsa411-dex_MACS_SPI1_MA0080.5.damo.pwm.bed	15533
1	2596	JUND	10.6908532077237	1.58618266080285	258	961	1384	905	1384	1080	2981	14221	260634	JUND HeLa S3 (cervical adenocarcinoma) JUND	HeLa S3 (cervical adenocarcinoma)	BTO:0000568	JUND		ENCODE	ENCSR000EDH_HeLa-S3_JUND_MACS_JUND_MA0491.2.damo.pwm.bed	36650
1	1275	ESR1	10.6906600656287	1.48864510782331	341	962	1506	527	1506	998	4203	14138	259412	ESR1 MCF7 (Invasive ductal breast carcinoma) ESR1	MCF7 (Invasive ductal breast carcinoma)	BTO:0000093	ESR1	E2	GTRD	EXP038388_MCF7--Invasive-ductal-breast-carcinoma-_ESR1_MACS_ESR1_MA0112.3.damo.pwm.bed	24996
1	1963	GATA3	10.6881433277397	1.95086390329077	131	963	970	2116	2116	1350	1228	14348	262387	GATA3 Th2-cells GATA3	Th2-cells	BTO:0001679	GATA3		GTRD	EXP031084_Th2-cells_GATA3_MACS_GATA3_MA0037.3.damo.pwm.bed	13453
1	3157	NR3C1	10.6761016449023	3.10045662108809	53	964	417	3086	3086	1490	312	14426	263303	NR3C1 NALM-6 (adult B acute lymphoblastic leukemia) NR3C1	NALM-6 (adult B acute lymphoblastic leukemia)	BTO:0003288	NR3C1	CASP1	GEO	GSE67046_nr3c1_nalm6-casp1_MACS_NR3C1_MA0113.3.damo.pwm.bed	3298
1	3667	SPI1	10.6575934262865	1.48756613379321	341	965	1509	527	1509	1000	4206	14138	259409	SPI1 THP-1 (acute monocytic leukemia) SPI1	THP-1 (acute monocytic leukemia)	BTO:0001370	SPI1	Treatment: EtOH (vehicle) for 24hrs Cell type: human monocytic cell line	GTRD	EXP049121_THP-1--acute-monocytic-leukemia-_SPI1_MACS_SPI1_MA0080.5.damo.pwm.bed	88128
1	2393	JUN	10.6570309506872	1.86068663871927	149	966	1062	1911	1911	1310	1465	14330	262150	JUN HUVEC-C (HUVEC, umbilical vein endothelial cells) JUN	HUVEC-C (HUVEC, umbilical vein endothelial cells)	BTO:0001949	JUN	Treatment: agent VEGF, timepoint 1 Passage: P3-6	GTRD	EXP048210_HUVEC-C--HUVEC--umbilical-vein-endothelial-cells-_JUN_MACS_JUN_MA1128.1.damo.pwm.bed	10358
1	4051	TP63	10.6427129935425	1.7289281022464	187	967	1216	1492	1492	1220	1980	14292	261635	TP63 keratinocytes TP63	keratinocytes	NULL	TP63	CISP	GEO	GSE56674_tp63_keratinocyte-cisp_MACS_TP63_MA0525.2.damo.pwm.bed	26510
1	3655	SPI1	10.6331348040359	1.66283262937412	214	968	1292	1239	1292	1170	2357	14265	261258	SPI1 monocyte-derived macrophages SPI1	monocyte-derived macrophages	NULL	SPI1	LPS	GTRD	EXP040651_monocyte-derived-macrophages_SPI1_MACS_SPI1_MA0080.5.damo.pwm.bed	29563
1	1402	ESR1	10.6019484700855	4.87332158456243	31	969	146	3387	3387	1500	116	14448	263499	ESR1 MCF7 (Invasive ductal breast carcinoma) ESR1	MCF7 (Invasive ductal breast carcinoma)	BTO:0000093	ESR1	E2_120M	GEO	GSE54855_esr1_mcf7-e2-120m_MACS_ESR1_MA0112.3.damo.pwm.bed	1537
1	4062	TP63	10.5742434824198	2.07251015134683	111	970	854	2397	2397	1410	979	14368	262636	TP63 keratinocytes TP63	keratinocytes	NULL	TP63	epidermal_KDPAF	GEO	GSE67382_tp63_epidermal-keratinocyte-kdpaf_MACS_TP63_MA0525.2.damo.pwm.bed	13674
1	2569	JUNB	10.5640521153008	2.04912414521016	114	971	873	2347	2347	1400	1017	14365	262598	JUNB A549 (lung carcinoma) JUNB	A549 (lung carcinoma)	BTO:0000018	JUNB	100nM dexamethasone (CHEBI:41879) for 3 hour	GTRD	EXP040136_A549--lung-carcinoma-_JUNB_MACS_JUNB_MA1140.2.damo.pwm.bed	10013
1	76	AR	10.5279274377125	2.08402312489201	109	972	841	2420	2420	1410	956	14370	262659	AR 22RV1 (prostate carcinoma) AR	22RV1 (prostate carcinoma)	BTO:0002999	AR	treatment: targeting ARV1/3/4/7 siARVs+R1881	GTRD	EXP048921_22RV1--prostate-carcinoma-_AR_MACS_AR_MA0007.3.damo.pwm.bed	13558
1	1596	FOSL2	10.5211801360559	1.83902670237806	152	973	1091	1862	1862	1310	1512	14327	262103	FOSL2 A549 (lung carcinoma) FOSL2	A549 (lung carcinoma)	BTO:0000018	FOSL2	100nM dexamethasone (CHEBI:41879) for 7 hour	GTRD	EXP039680_A549--lung-carcinoma-_FOSL2_MACS_FOSL2_MA0478.1.damo.pwm.bed	13214
1	2001	GATA3	10.5031521870554	3.33716628158559	47	974	360	3160	3160	1500	257	14432	263358	GATA3 NGP (neuroblastoma) GATA3	NGP (neuroblastoma)	NULL	GATA3		GEO	GSE65664_gata3_ngp_MACS_GATA3_MA0037.3.damo.pwm.bed	5086
1	1383	ESR1	10.4845467931118	1.43731357311753	398	975	1559	320	1559	951	5084	14081	258531	ESR1 MCF7 (Invasive ductal breast carcinoma) ESR1	MCF7 (Invasive ductal breast carcinoma)	BTO:0000093	ESR1	E2	GEO	GSE14664_esr1_mcf7-e2_MACS_ESR1_MA0112.3.damo.pwm.bed	45439
1	3465	RUNX1	10.4695086671362	2.17592319848649	98	976	784	2566	2566	1440	823	14381	262792	RUNX1 Kasumi-1 (acute myeloblastic leukemia) RUNX1	Kasumi-1 (acute myeloblastic leukemia)	BTO:0004136	RUNX1		GTRD	EXP036423_Kasumi-1--acute-myeloblastic-leukemia-_RUNX1_MACS_RUNX1_MA0002.2.damo.pwm.bed	3576
1	3494	RUNX1	10.468654169267	1.366235030618	532	977	1648	138	1648	921	7160	13947	256455	RUNX1 TSU-1621-MT (adult acute myeloid leukemia) RUNX1	TSU-1621-MT (adult acute myeloid leukemia)	NULL	RUNX1		GEO	GSE60477_runx1_tsu1621mt_MACS_RUNX1_MA0002.2.damo.pwm.bed	53838
1	3694	SPIB	10.4598990856799	1.90252508034922	137	978	1019	2053	2053	1350	1317	14342	262298	SPIB OCI-LY10 (diffuse large B-cell lymphoma) SPIB	OCI-LY10 (diffuse large B-cell lymphoma)	NULL	SPIB		GEO	GSE56857_spib_ocily10_MACS_SPIB_MA0081.2.damo.pwm.bed	16554
1	2251	JUN	10.4573993781233	1.62295485086919	230	979	1340	1106	1340	1140	2596	14249	261019	JUN MDA-MB-231 (breast adenocarcinoma) JUN	MDA-MB-231 (breast adenocarcinoma)	BTO:0000815	JUN	dexametasone	GTRD	EXP033443_MDA-MB-231--breast-adenocarcinoma-_JUN_MACS_JUN_MA1127.1.damo.pwm.bed	17843
1	3508	RUNX2	10.4542792193648	1.61204077726537	236	980	1355	1065	1355	1130	2682	14243	260933	RUNX2 LNCaP C4-2B (prostate carcinoma) RUNX2	LNCaP C4-2B (prostate carcinoma)	BTO:0004959	RUNX2		GEO	GSE33889_runx2_c42b_MACS_RUNX2_MA0511.2.damo.pwm.bed	36921
1	2411	JUN	10.4333635895371	1.80261836929596	160	981	1131	1752	1752	1290	1624	14319	261991	JUN HUVEC-C (HUVEC, umbilical vein endothelial cells) JUN	HUVEC-C (HUVEC, umbilical vein endothelial cells)	BTO:0001949	JUN	Treatment: agent VEGF, timepoint 012Passage: P3-6	GTRD	EXP048212_HUVEC-C--HUVEC--umbilical-vein-endothelial-cells-_JUN_MACS_JUN_MA1132.1.damo.pwm.bed	12135
1	2245	JUN	10.4310647993214	1.66834049366797	207	982	1288	1300	1300	1190	2272	14272	261343	JUN MDA-MB-231 (breast adenocarcinoma) JUN	MDA-MB-231 (breast adenocarcinoma)	BTO:0000815	JUN		GTRD	EXP033442_MDA-MB-231--breast-adenocarcinoma-_JUN_MACS_JUN_MA1128.1.damo.pwm.bed	16330
1	2224	JUN	10.3934352911236	1.64113518093862	219	983	1320	1190	1320	1160	2444	14260	261171	JUN JUN	NA	NA	JUN	NA	NA	ENCSR000EFA_endothelial_cell_of_umbilical_vein_JUN_MACS_JUN_MA0488.1.damo.pwm.bed	29202
1	2603	JUND	10.3821782403297	2.48420472174033	74	984	618	2816	2816	1470	544	14405	263071	JUND GM12878 (female B-cells lymphoblastoid cell line) JUND	GM12878 (female B-cells lymphoblastoid cell line)	NULL	JUND	NULL	GTRD	EXP000436_GM12878--female-B-cells-_JUND_MACS_JUND_MA1141.1.damo.pwm.bed	8264
1	2564	JUNB	10.3485427394913	2.07565531242542	108	985	849	2435	2435	1420	951	14371	262664	JUNB A549 (lung carcinoma) JUNB	A549 (lung carcinoma)	BTO:0000018	JUNB	100nM dexamethasone (CHEBI:41879) for 3 hour	GTRD	EXP040136_A549--lung-carcinoma-_JUNB_MACS_JUNB_MA1132.1.damo.pwm.bed	9304
1	3577	SMAD3	10.3343907953833	2.28357342765346	87	986	720	2670	2670	1460	696	14392	262919	SMAD3 MDA-MB-231 (breast adenocarcinoma) SMAD3	MDA-MB-231 (breast adenocarcinoma)	BTO:0000815	SMAD3	Treatment: 2 ng/mLTGF beta, 1 hr	GTRD	EXP049373_MDA-MB-231--breast-adenocarcinoma-_SMAD3_MACS_SMAD3_MA1622.1.damo.pwm.bed	4440
1	1771	FOXA1	10.3310720816323	2.18173601278979	96	987	783	2584	2584	1450	804	14383	262811	FOXA1 DU145 (prostate carcinoma) FOXA1	DU145 (prostate carcinoma)	BTO:0001332	FOXA1	FOXA1_ARQ6540X	GEO	GSE47987_foxa1_du145-foxa1-arq6540x_MACS_FOXA1_MA0148.4.damo.pwm.bed	50677
1	1584	FOSL2	10.3273149267704	1.84282757218667	148	988	1083	1922	1922	1330	1469	14331	262146	FOSL2 A549 (lung carcinoma) FOSL2	A549 (lung carcinoma)	BTO:0000018	FOSL2	100nM dexamethasone (CHEBI:41879) for 5 hour	GTRD	EXP039554_A549--lung-carcinoma-_FOSL2_MACS_FOSL2_MA0478.1.damo.pwm.bed	13136
1	1908	GATA1	10.3071643834356	2.13122902953594	101	989	808	2529	2529	1440	866	14378	262749	GATA1 K562 (myelogenous leukemia) GATA1	K562 (myelogenous leukemia)	NULL	GATA1	bio	GTRD	EXP000939_K562--myelogenous-leukemia-_GATA1_MACS_GATA1_MA0035.4.damo.pwm.bed	21913
1	2260	JUN	10.2926993515223	1.63640382000045	219	990	1325	1190	1325	1170	2451	14260	261164	JUN MDA-MB-231 (breast adenocarcinoma) JUN	MDA-MB-231 (breast adenocarcinoma)	BTO:0000815	JUN	compaund A	GTRD	EXP033444_MDA-MB-231--breast-adenocarcinoma-_JUN_MACS_JUN_MA1130.1.damo.pwm.bed	17368
1	3657	SPI1	10.2832008401186	1.49593331244719	319	991	1499	606	1499	1030	3911	14160	259704	SPI1 MDM(monocyte derived macrophages) SPI1	MDM(monocyte derived macrophages)	NULL	SPI1	Treatment: H5N1 IAV infected 6hr	GTRD	EXP047757_MDM-monocyte-derived-macrophages-_SPI1_MACS_SPI1_MA0080.5.damo.pwm.bed	79054
1	101	AR	10.2466175695148	3.37895628926511	45	992	352	3183	3183	1510	243	14434	263372	AR R1-AD1 (prostate cancer) AR	R1-AD1 (prostate cancer)	NULL	AR	Treatment: 0.1% DMSO + 1 nM ethanol for 4 hrs	GTRD	EXP049662_R1-AD1--prostate-cancer-_AR_MACS_AR_MA0007.3.damo.pwm.bed	3709
1	2379	JUN	10.2384799201201	1.64189513899441	215	993	1316	1224	1316	1180	2398	14264	261217	JUN MCF7 (Invasive ductal breast carcinoma) JUN	MCF7 (Invasive ductal breast carcinoma)	BTO:0000093	JUN	Source: cJun - Tet cells; CellType: ERalpha-positive breast cancer cells; Treatment: tamoxifen 1ŒºM for 1hr;	GTRD	EXP047661_MCF7--Invasive-ductal-breast-carcinoma-_JUN_MACS_JUN_MA1132.1.damo.pwm.bed	18364
1	2040	GATA6	10.2259806901941	3.04174853756914	52	994	435	3105	3105	1510	312	14427	263303	GATA6 Caco-2 (colon adenocarcinoma) GATA6	Caco-2 (colon adenocarcinoma)	BTO:0000195	GATA6	PROLIF	GEO	GSE23436_gata6_caco2-prolif_MACS_GATA6_MA1104.2.damo.pwm.bed	13040
1	1972	GATA3	10.2241952204688	3.08193862876977	51	995	423	3118	3118	1510	302	14428	263313	GATA3 WA09 (embryonic stem cells) GATA3	WA09 (embryonic stem cells)	NULL	GATA3	BMP4 for 3 day	GTRD	EXP040702_WA09--embryonic-stem-cells-_GATA3_MACS_GATA3_MA0037.3.damo.pwm.bed	9231
1	2258	JUN	10.2160066213753	1.60850522422683	232	996	1360	1091	1360	1150	2642	14247	260973	JUN MDA-MB-231 (breast adenocarcinoma) JUN	MDA-MB-231 (breast adenocarcinoma)	BTO:0000815	JUN	compaund A	GTRD	EXP033444_MDA-MB-231--breast-adenocarcinoma-_JUN_MACS_JUN_MA1127.1.damo.pwm.bed	17963
1	2361	JUN	10.2020858362532	2.29354822658735	85	997	716	2696	2696	1470	677	14394	262938	JUN MCF7 (Invasive ductal breast carcinoma) JUN	MCF7 (Invasive ductal breast carcinoma)	BTO:0000093	JUN	Source: cJun - Tet cells; CellType: ERalpha-positive breast cancer cells; Treatment: ethanol 1hr;	GTRD	EXP047659_MCF7--Invasive-ductal-breast-carcinoma-_JUN_MACS_JUN_MA1128.1.damo.pwm.bed	5627
1	3666	SPI1	10.2000605228062	1.45588100018453	361	998	1537	454	1537	996	4550	14118	259065	SPI1 THP-1 (acute monocytic leukemia) SPI1	THP-1 (acute monocytic leukemia)	BTO:0001370	SPI1	Treatment: 100nM VDR ligand 1,25-dihydroxyvitamin D3 (1,25(OH)2D3) for 24 hrs Cell type: human monocytic cell line	GTRD	EXP049120_THP-1--acute-monocytic-leukemia-_SPI1_MACS_SPI1_MA0080.5.damo.pwm.bed	96744
1	1188	ESR1	10.1885946447781	3.54753962767868	42	999	325	3231	3231	1520	216	14437	263399	ESR1 ECC-1 (endometrial adenocarcinoma) ESR1	ECC-1 (endometrial adenocarcinoma)	BTO:0005365	ESR1	E2	GTRD	EXP000888_ECC-1--endometrial-adenocarcinoma-_ESR1_MACS_ESR1_MA0112.3.damo.pwm.bed	2084
1	2377	JUN	10.163451017974	1.70845757158813	185	1000	1231	1517	1517	1250	1982	14294	261633	JUN MCF7 (Invasive ductal breast carcinoma) JUN	MCF7 (Invasive ductal breast carcinoma)	BTO:0000093	JUN	Source: cJun - Tet cells; CellType: ERalpha-positive breast cancer cells; Treatment: tamoxifen 1ŒºM for 1hr;	GTRD	EXP047661_MCF7--Invasive-ductal-breast-carcinoma-_JUN_MACS_JUN_MA1128.1.damo.pwm.bed	15951
1	1575	FOSL2	10.1472360272426	1.91025146606864	131	1001	1011	2116	2116	1380	1254	14348	262361	FOSL2 MCF7 (Invasive ductal breast carcinoma) FOSL2	MCF7 (Invasive ductal breast carcinoma)	BTO:0000093	FOSL2		ENCODE	ENCSR546KCN_MCF-7_FOSL2_MACS_FOSL2_MA0478.1.damo.pwm.bed	10597
1	3665	SPI1	10.1349440896929	1.48309531825186	327	1002	1515	580	1515	1030	4044	14152	259571	SPI1 THP-1 (acute monocytic leukemia) SPI1	THP-1 (acute monocytic leukemia)	BTO:0001370	SPI1	Treatment: 250nM OG86 for 24 hr in RPMI with 10% fetal bovine serum	GTRD	EXP048338_THP-1--acute-monocytic-leukemia-_SPI1_MACS_SPI1_MA0080.5.damo.pwm.bed	70105
1	2255	JUN	10.126128546218	1.6189926907266	224	1003	1346	1157	1346	1170	2534	14255	261081	JUN MDA-MB-231 (breast adenocarcinoma) JUN	MDA-MB-231 (breast adenocarcinoma)	BTO:0000815	JUN	compaund A	GTRD	EXP033444_MDA-MB-231--breast-adenocarcinoma-_JUN_MACS_JUN_MA0099.3.damo.pwm.bed	17925
1	2388	JUN	10.1217690919916	1.80918543506402	153	1004	1124	1846	1846	1320	1547	14326	262068	JUN HUVEC-C (HUVEC, umbilical vein endothelial cells) JUN	HUVEC-C (HUVEC, umbilical vein endothelial cells)	BTO:0001949	JUN	Treatment: agent VEGF, timepoint 1 Passage: P3-6	GTRD	EXP048210_HUVEC-C--HUVEC--umbilical-vein-endothelial-cells-_JUN_MACS_JUN_MA0099.3.damo.pwm.bed	10958
1	3656	SPI1	10.1195843290499	1.51782313954075	293	1005	1469	720	1469	1060	3539	14186	260076	SPI1 MDM(monocyte derived macrophages) SPI1	MDM(monocyte derived macrophages)	NULL	SPI1	Treatment: mock infected 6hr	GTRD	EXP047756_MDM-monocyte-derived-macrophages-_SPI1_MACS_SPI1_MA0080.5.damo.pwm.bed	66089
1	3339	RELA	10.1156436655785	2.33734257768847	81	1006	693	2744	2744	1480	633	14398	262982	RELA GM19193 (female B-cells Lymphoblastoid Cell Lines) RELA	GM19193 (female B-cells Lymphoblastoid Cell Lines)	NULL	RELA	human recombinant TNF-alpha from eBioscience [product# 14-8329-62] (Snyder)	ENCODE	ENCSR000EBM_GM19193_RELA_MACS_RELA_MA0107.1.damo.pwm.bed	3507
1	1051	EBF1	10.111139504527	1.6976825869198	188	1007	1240	1482	1482	1240	2027	14291	261588	EBF1 GM12878 (female B-cells lymphoblastoid cell line) EBF1	GM12878 (female B-cells lymphoblastoid cell line)	NULL	EBF1	NA	ENCODE	ENCSR000DZQ_GM12878_EBF1_MACS_EBF1_MA0154.4.damo.pwm.bed	17163
1	71	AR	10.0986396104806	2.06064280678563	107	1008	863	2448	2448	1440	949	14372	262666	AR HEE (human epididymis epithelial cells) AR	HEE (human epididymis epithelial cells)	NULL	AR	Treatment: treatment of 1 nM R1881 (methyltrienolone) for 12 -16 hr	GTRD	EXP048158_HEE--human-epididymis-epithelial-cells-_AR_MACS_AR_MA0007.3.damo.pwm.bed	13487
1	3802	TCF7	10.0924350007834	2.49801802960642	71	1009	610	2860	2860	1490	519	14408	263096	TCF7 GM12878 (female B-cells lymphoblastoid cell line) TCF7	GM12878 (female B-cells lymphoblastoid cell line)	NULL	TCF7		ENCODE	ENCSR501DKS_GM12878_TCF7_MACS_TCF7_MA0769.2.damo.pwm.bed	7268
1	1935	GATA2	10.0817529232127	1.87536001542621	137	1010	1045	2053	2053	1370	1336	14342	262279	GATA2 HUVEC-C (HUVEC, umbilical vein endothelial cells) GATA2	HUVEC-C (HUVEC, umbilical vein endothelial cells)	BTO:0001949	GATA2	NULL	GTRD	EXP000673_HUVEC-C--HUVEC--umbilical-vein-endothelial-cells-_GATA2_MACS_GATA2_MA0036.3.damo.pwm.bed	20017
1	288	BCL6	10.0687472543204	1.58834950679374	240	1011	1382	1030	1382	1140	2768	14239	260847	BCL6 BCL6	NA	NA	BCL6	NA	GEO	GSE59538_bcl6_icn12_MACS_BCL6_MA0463.2.damo.pwm.bed	14838
1	1601	FOSL2	9.98581185392687	1.95410980054129	121	1012	964	2249	2249	1410	1132	14358	262483	FOSL2 A549 (lung carcinoma) FOSL2	A549 (lung carcinoma)	BTO:0000018	FOSL2	100nM dexamethasone (CHEBI:41879) for 4 hour	GTRD	EXP039732_A549--lung-carcinoma-_FOSL2_MACS_FOSL2_MA1130.1.damo.pwm.bed	9095
1	253	ATF3	9.96287978042641	1.62280105343805	218	1013	1341	1197	1341	1180	2460	14261	261155	ATF3 dermal fibroblasts ATF3	dermal fibroblasts	BTO:0004419	ATF3	overexpressed ATF3	GTRD	EXP037426_dermal-fibroblasts_ATF3_MACS_ATF3_MA0605.2.damo.pwm.bed	17378
1	1416	ESR1	9.92906383883106	4.85137070016546	29	1014	151	3416	3416	1530	109	14450	263506	ESR1 MCF7 (Invasive ductal breast carcinoma) ESR1	MCF7 (Invasive ductal breast carcinoma)	BTO:0000093	ESR1	SHFOXA1_E2	GEO	GSE60270_esr1_mcf7-shfoxa1-e2_MACS_ESR1_MA0112.3.damo.pwm.bed	1039
1	2404	JUN	9.92397786205607	1.78890555355891	155	1015	1147	1820	1820	1330	1585	14324	262030	JUN HUVEC-C (HUVEC, umbilical vein endothelial cells) JUN	HUVEC-C (HUVEC, umbilical vein endothelial cells)	BTO:0001949	JUN	Treatment: agent VEGF, timepoint 012Passage: P3-6	GTRD	EXP048212_HUVEC-C--HUVEC--umbilical-vein-endothelial-cells-_JUN_MACS_JUN_MA0099.3.damo.pwm.bed	11840
1	2972	NEUROG2	9.91706479498347	1.56763423717985	249	1016	1414	962	1414	1130	2910	14230	260705	NEUROG2 MRC-5 (fetal lung fibroblasts) NEUROG2	MRC-5 (fetal lung fibroblasts)	BTO:0001590	NEUROG2	1 DPT	GTRD	EXP037148_MRC-5--fetal-lung-fibroblasts-_NEUROG2_MACS_NEUROG2_MA1642.1.damo.pwm.bed	25678
1	3688	SPI1	9.9120309908432	1.39065345630069	449	1017	1625	232	1625	958	5930	14030	257685	SPI1 CD34+ cells SPI1	CD34+ cells	NULL	SPI1	FETAL	GEO	GSE70660_spi1_cd34-fetal_MACS_SPI1_MA0080.5.damo.pwm.bed	60680
1	3159	NR3C1	9.90034179409994	2.77144697333983	58	1018	513	3010	3010	1510	382	14421	263233	NR3C1 hMSC NR3C1	hMSC	NA	NR3C1	DMI	GEO	GSE68864_nr3c1_hmsc-dmi_MACS_NR3C1_MA0113.3.damo.pwm.bed	4529
1	343	CEBPA	9.89716180899578	1.58084499523018	240	1019	1392	1030	1392	1150	2781	14239	260834	CEBPA THP-1 (acute monocytic leukemia) CEBPA	THP-1 (acute monocytic leukemia)	BTO:0001370	CEBPA	Treatment: 0.1 % EtOH for 24 hrs	GTRD	EXP053365_THP-1--acute-monocytic-leukemia-_CEBPA_MACS_CEBPA_MA0102.4.damo.pwm.bed	52528
1	3826	TEAD1	9.89165853678556	1.45730819257611	347	1020	1534	502	1534	1020	4368	14132	259247	TEAD1 MCF-7 C4-12 (invasive breast ductal carcinoma) TEAD1	MCF-7 C4-12 (invasive breast ductal carcinoma)	NULL	TEAD1	Genotype: wildtype	GTRD	EXP047969_MCF-7-C4-12--invasive-breast-ductal-carcinoma-_TEAD1_MACS_TEAD1_MA0090.3.damo.pwm.bed	48184
1	1334	ESR1	9.83690170146831	1.59146436014805	232	1021	1377	1091	1377	1160	2670	14247	260945	ESR1 MCF7 (Invasive ductal breast carcinoma) ESR1	MCF7 (Invasive ductal breast carcinoma)	BTO:0000093	ESR1	Saturated H3B-6545	GTRD	EXP048580_MCF7--Invasive-ductal-breast-carcinoma-_ESR1_MACS_ESR1_MA0112.3.damo.pwm.bed	11302
1	3337	RELA	9.83237837436891	2.02855589151473	108	1022	896	2435	2435	1450	973	14371	262642	RELA GM18951 (B-cells Lymphoblastoid Cell Lines) RELA	GM18951 (B-cells Lymphoblastoid Cell Lines)	NULL	RELA	human recombinant TNF-alpha from eBioscience [product# 14-8329-62] (Snyder)	ENCODE	ENCSR000EBD_GM18951_RELA_MACS_RELA_MA0107.1.damo.pwm.bed	4798
1	2243	JUN	9.82800785612787	1.65155759353264	201	1023	1308	1354	1354	1230	2228	14278	261387	JUN MDA-MB-231 (breast adenocarcinoma) JUN	MDA-MB-231 (breast adenocarcinoma)	BTO:0000815	JUN		GTRD	EXP033442_MDA-MB-231--breast-adenocarcinoma-_JUN_MACS_JUN_MA0489.1.damo.pwm.bed	16172
1	2261	JUN	9.82165495872276	1.5873884035612	234	1024	1383	1073	1383	1160	2700	14245	260915	JUN MDA-MB-231 (breast adenocarcinoma) JUN	MDA-MB-231 (breast adenocarcinoma)	BTO:0000815	JUN	compaund A	GTRD	EXP033444_MDA-MB-231--breast-adenocarcinoma-_JUN_MACS_JUN_MA1132.1.damo.pwm.bed	18619
1	2372	JUN	9.81980136015715	1.64454411593712	204	1025	1312	1328	1328	1220	2271	14275	261344	JUN MCF7 (Invasive ductal breast carcinoma) JUN	MCF7 (Invasive ductal breast carcinoma)	BTO:0000093	JUN	Source: cJun - Tet cells; CellType: ERalpha-positive breast cancer cells; Treatment: tamoxifen 1ŒºM for 1hr;	GTRD	EXP047661_MCF7--Invasive-ductal-breast-carcinoma-_JUN_MACS_JUN_MA0099.3.damo.pwm.bed	17766
1	19	AR	9.81448284019994	3.31729986036696	44	1026	363	3203	3203	1530	242	14435	263373	AR LNCaP (prostate carcinoma) AR	LNCaP (prostate carcinoma)	BTO:0001321	AR	1000 nM CPA	GTRD	EXP030505_LNCaP--prostate-carcinoma-_AR_MACS_AR_MA0007.3.damo.pwm.bed	3346
1	2389	JUN	9.78954909527386	1.79143316897096	152	1027	1142	1862	1862	1340	1552	14327	262063	JUN HUVEC-C (HUVEC, umbilical vein endothelial cells) JUN	HUVEC-C (HUVEC, umbilical vein endothelial cells)	BTO:0001949	JUN	Treatment: agent VEGF, timepoint 1 Passage: P3-6	GTRD	EXP048210_HUVEC-C--HUVEC--umbilical-vein-endothelial-cells-_JUN_MACS_JUN_MA0462.2.damo.pwm.bed	10920
1	32	AR	9.78511782402017	1.44580829714547	357	1028	1547	469	1547	1010	4530	14122	259085	AR HEK293 (embryonic kidney) AR	HEK293 (embryonic kidney)	NULL	AR	10 nM R1881	GTRD	EXP032871_HEK293--embryonic-kidney-_AR_MACS_AR_MA0007.3.damo.pwm.bed	85213
1	3491	RUNX1	9.74671700894827	2.39588119619512	74	1029	660	2816	2816	1500	564	14405	263051	RUNX1 Jurkat (T-cells) RUNX1	Jurkat (T-cells)	BTO:0000661	RUNX1		GEO	GSE42575_runx1_jurkat_MACS_RUNX1_MA0002.2.damo.pwm.bed	3694
1	2032	GATA6	9.72037351524975	1.88841047416699	129	1030	1034	2136	2136	1400	1249	14350	262366	GATA6 WA01 (H1, human embryonic stem cells) GATA6	WA01 (H1, human embryonic stem cells)	NULL	GATA6		GTRD	EXP037214_WA01--H1--human-embryonic-stem-cells-_GATA6_MACS_GATA6_MA1104.2.damo.pwm.bed	70384
1	163	AR	9.71063259712228	1.29001535778297	730	1031	1758	46	1758	945	10421	13749	253194	AR LHSAR (prostate epithelial cells) AR	LHSAR (prostate epithelial cells)	NULL	AR	LACZ	GEO	GSE56288_AR_lhsar-lacz_MACS_AR_MA0007.3.damo.pwm.bed	118921
1	3660	SPI1	9.7101406442867	1.56485144630105	245	1032	1417	994	1417	1150	2868	14234	260747	SPI1 THP-1 (acute monocytic leukemia) SPI1	THP-1 (acute monocytic leukemia)	BTO:0001370	SPI1	Treatment: untreated, eGFP(EP mRNA)	GTRD	EXP047817_THP-1--acute-monocytic-leukemia-_SPI1_MACS_SPI1_MA0080.5.damo.pwm.bed	55900
1	1295	ESR1	9.6802934726478	2.28303811934984	81	1033	721	2744	2744	1500	648	14398	262967	ESR1 breast tumor ESR1	breast tumor	NULL	ESR1	Male	GTRD	EXP040670_breast-tumor_ESR1_MACS_ESR1_MA0112.3.damo.pwm.bed	3484
1	2604	JUND	9.6802934726478	2.28303811934984	81	1033	721	2744	2744	1500	648	14398	262967	JUND GM12878 (female B-cells lymphoblastoid cell line) JUND	GM12878 (female B-cells lymphoblastoid cell line)	NULL	JUND	NULL	GTRD	EXP000436_GM12878--female-B-cells-_JUND_MACS_JUND_MA1142.1.damo.pwm.bed	10087
1	1166	ESR1	9.66378463825595	5.07524185230109	27	1035	128	3449	3449	1540	97	14452	263518	ESR1 MCF7 (Invasive ductal breast carcinoma) ESR1	MCF7 (Invasive ductal breast carcinoma)	BTO:0000093	ESR1		Array Express	ERP000380_esr1_mcf7_MACS_ESR1_MA0112.3.damo.pwm.bed	991
1	1909	GATA1	9.65839557813758	2.05948404469153	102	1036	865	2515	2515	1470	905	14377	262710	GATA1 K562 (myelogenous leukemia) GATA1	K562 (myelogenous leukemia)	NULL	GATA1	bio	GTRD	EXP000939_K562--myelogenous-leukemia-_GATA1_MACS_GATA1_MA0140.2.damo.pwm.bed	22135
1	1385	ESR1	9.65451656902793	2.38312908125859	74	1037	667	2816	2816	1510	567	14405	263048	ESR1 H3396 (breast carcinoma) ESR1	H3396 (breast carcinoma)	NULL	ESR1	E2	GEO	GSE32349_esr1_h3396-e2_MACS_ESR1_MA0112.3.damo.pwm.bed	2486
1	1821	FOXA2	9.6326361778541	2.72150496154059	58	1038	530	3010	3010	1530	389	14421	263226	FOXA2 pancreas FOXA2	pancreas	BTO:0000988	FOXA2	CARN1618	Array Express	ERP008682_foxa2_pancreas-carn1618_MACS_FOXA2_MA0047.3.damo.pwm.bed	4840
1	2395	JUN	9.62888611002387	1.78847891917066	150	1039	1149	1896	1896	1360	1534	14329	262081	JUN HUVEC-C (HUVEC, umbilical vein endothelial cells) JUN	HUVEC-C (HUVEC, umbilical vein endothelial cells)	BTO:0001949	JUN	Treatment: agent VEGF, timepoint 1 Passage: P3-6	GTRD	EXP048210_HUVEC-C--HUVEC--umbilical-vein-endothelial-cells-_JUN_MACS_JUN_MA1132.1.damo.pwm.bed	10838
1	2670	MAF	9.61062882195275	2.07164722424564	100	1040	855	2547	2547	1480	882	14379	262733	MAF Th17-cells MAF	Th17-cells	BTO:0005655	MAF	CellType:pool of expanded Th17 clones; Tissue: primary Th17-IL-10+ lymphocytes; ActivationState: recently activeted;Day:5;	GTRD	EXP047561_Th17-cells_MAF_MACS_MAF_MA0501.1.damo.pwm.bed	6191
1	1942	GATA2	9.59851901420455	4.122437800583	33	1041	237	3352	3352	1540	146	14446	263469	GATA2 WA09 (embryonic stem cells) GATA2	WA09 (embryonic stem cells)	NULL	GATA2	BMP4 for 3 day	GTRD	EXP040707_WA09--embryonic-stem-cells-_GATA2_MACS_GATA2_MA0036.3.damo.pwm.bed	5104
1	3916	TFAP2C	9.59157766531555	1.29651447467171	692	1042	1748	53	1748	948	9825	13787	253790	TFAP2C MCF7 (Invasive ductal breast carcinoma) TFAP2C	MCF7 (Invasive ductal breast carcinoma)	BTO:0000093	TFAP2C		GEO	GSE21234_tfap2c_mcf7_MACS_TFAP2C_MA0814.2.damo.pwm.bed	74777
1	283	BATF3	9.56310607527648	2.37051875033348	74	1043	675	2816	2816	1510	570	14405	263045	BATF3 KK1 (Adult T acute lymphoblastic leukemia) BATF3	KK1 (Adult T acute lymphoblastic leukemia)	NULL	BATF3	Treatment: BirA enzyme were transduced with N-terminally tagged BATF3 (pRCMV/TO-flag-BIOTIN-BATF3-puro)	GTRD	EXP049476_KK1--Adult-T-acute-lymphoblastic-leukemia-_BATF3_MACS_BATF3_MA0835.2.damo.pwm.bed	10506
1	2246	JUN	9.55455774971191	1.63545591148757	202	1044	1327	1342	1342	1240	2261	14277	261354	JUN MDA-MB-231 (breast adenocarcinoma) JUN	MDA-MB-231 (breast adenocarcinoma)	BTO:0000815	JUN		GTRD	EXP033442_MDA-MB-231--breast-adenocarcinoma-_JUN_MACS_JUN_MA1130.1.damo.pwm.bed	16365
1	3696	SPIB	9.54004859096496	4.6387700113732	29	1045	174	3416	3416	1540	114	14450	263501	SPIB OCI-LY3 (diffuse large B-cell lymphoma) SPIB	OCI-LY3 (diffuse large B-cell lymphoma)	NULL	SPIB	SHSPIB	GEO	GSE56857_spib_ocily3-shspib_MACS_SPIB_MA0081.2.damo.pwm.bed	1930
1	2012	GATA4	9.51129530926973	1.69114110806822	178	1046	1248	1567	1567	1290	1926	14301	261689	GATA4 HUES64 (embryonic stem cells) GATA4	HUES64 (embryonic stem cells)	NULL	GATA4	shGATA4	GTRD	EXP036791_HUES64--embryonic-stem-cells-_GATA4_MACS_GATA4_MA0482.2.damo.pwm.bed	50386
1	1602	FOSL2	9.50451647553174	1.93270736103374	118	1047	988	2286	2286	1440	1116	14361	262499	FOSL2 A549 (lung carcinoma) FOSL2	A549 (lung carcinoma)	BTO:0000018	FOSL2	100nM dexamethasone (CHEBI:41879) for 4 hour	GTRD	EXP039732_A549--lung-carcinoma-_FOSL2_MACS_FOSL2_MA1138.1.damo.pwm.bed	9041
1	1603	FOSL2	9.48363798779452	1.93097081446777	118	1048	991	2286	2286	1440	1117	14361	262498	FOSL2 A549 (lung carcinoma) FOSL2	A549 (lung carcinoma)	BTO:0000018	FOSL2	100nM dexamethasone (CHEBI:41879) for 4 hour	GTRD	EXP039732_A549--lung-carcinoma-_FOSL2_MACS_FOSL2_MA1144.1.damo.pwm.bed	9039
1	1975	GATA3	9.47388809757929	4.77159343267139	28	1049	160	3430	3430	1550	107	14451	263508	GATA3 A1A3(breast cancer cells) GATA3	A1A3(breast cancer cells)	NULL	GATA3	Treatment: 1hr EtOH, PBS 72 hr CellLine: A1A3 from T47D cell line	GTRD	EXP048402_A1A3-breast-cancer-cells-_GATA3_MACS_GATA3_MA0037.3.damo.pwm.bed	4616
1	2987	NEUROG2	9.46993243750717	1.41775470056303	382	1050	1583	374	1583	1000	4944	14097	258671	NEUROG2 MRC-5 (fetal lung fibroblasts) NEUROG2	MRC-5 (fetal lung fibroblasts)	BTO:0001590	NEUROG2	2 DPT	GTRD	EXP037156_MRC-5--fetal-lung-fibroblasts-_NEUROG2_MACS_NEUROG2_MA0669.1.damo.pwm.bed	35358
1	2256	JUN	9.46987047986744	1.60308068113759	216	1051	1365	1213	1365	1210	2467	14263	261148	JUN MDA-MB-231 (breast adenocarcinoma) JUN	MDA-MB-231 (breast adenocarcinoma)	BTO:0000815	JUN	compaund A	GTRD	EXP033444_MDA-MB-231--breast-adenocarcinoma-_JUN_MACS_JUN_MA0462.2.damo.pwm.bed	17514
1	1342	ESR1	9.46791088004416	8.41329057432765	18	1052	23	3613	3613	1560	39	14461	263576	ESR1 T47D (invasive ductal carcinoma) ESR1	T47D (invasive ductal carcinoma)	BTO:0001248	ESR1	Treatment: Hormone-deprived media using RPMI1640 without phenol red and 10% charcoal-stripped FBS) for 5-7 days	GTRD	EXP048597_T47D--invasive-ductal-carcinoma-_ESR1_MACS_ESR1_MA0112.3.damo.pwm.bed	852
1	3499	RUNX1	9.46196137689052	1.53970887386813	255	1053	1446	920	1446	1140	3034	14224	260581	RUNX1 Kasumi-1 (acute myeloblastic leukemia) RUNX1	Kasumi-1 (acute myeloblastic leukemia)	BTO:0004136	RUNX1		GEO	GSE65427_runx1_kasumi1_MACS_RUNX1_MA0002.2.damo.pwm.bed	13541
1	3152	NR3C1	9.45736390993156	2.04823563856647	101	1054	874	2529	2529	1490	901	14378	262714	NR3C1 HeLa-B2 NR3C1	HeLa-B2	NA	NR3C1	TA	GEO	GSE24518_nr3c1_helab2-ta_MACS_NR3C1_MA0113.3.damo.pwm.bed	7135
1	2374	JUN	9.44269946087387	1.58032550644852	228	1055	1394	1126	1394	1190	2642	14251	260973	JUN MCF7 (Invasive ductal breast carcinoma) JUN	MCF7 (Invasive ductal breast carcinoma)	BTO:0000093	JUN	Source: cJun - Tet cells; CellType: ERalpha-positive breast cancer cells; Treatment: tamoxifen 1ŒºM for 1hr;	GTRD	EXP047661_MCF7--Invasive-ductal-breast-carcinoma-_JUN_MACS_JUN_MA0488.1.damo.pwm.bed	18791
1	1338	ESR1	9.4381626085095	1.54719930904913	249	1056	1441	962	1441	1150	2948	14230	260667	ESR1 MCF7 (Invasive ductal breast carcinoma) ESR1	MCF7 (Invasive ductal breast carcinoma)	BTO:0000093	ESR1	Saturated H3B-5942	GTRD	EXP048584_MCF7--Invasive-ductal-breast-carcinoma-_ESR1_MACS_ESR1_MA0112.3.damo.pwm.bed	11647
1	3112	NR3C1	9.41812943907091	2.86694646330663	52	1057	485	3105	3105	1550	331	14427	263284	NR3C1 A549 (lung carcinoma) NR3C1	A549 (lung carcinoma)	BTO:0000018	NR3C1	100nM dexamethasone (CHEBI:41879) for 3 hour	GTRD	EXP039685_A549--lung-carcinoma-_NR3C1_MACS_NR3C1_MA0113.3.damo.pwm.bed	4624
1	1181	ESR1	9.40251831171062	5.60963379755735	24	1058	91	3498	3498	1550	78	14455	263537	ESR1 MCF7 (Invasive ductal breast carcinoma) ESR1	MCF7 (Invasive ductal breast carcinoma)	BTO:0000093	ESR1	E2	GTRD	EXP000232_MCF7--Invasive-ductal-breast-carcinoma-_ESR1_MACS_ESR1_MA0112.3.damo.pwm.bed	1167
1	3821	TCF7L2	9.39848324913464	2.21062676821596	84	1059	770	2706	2706	1510	694	14395	262921	TCF7L2 CD34+ cells TCF7L2	CD34+ cells	NULL	TCF7L2	PROG_BIO	GEO	GSE29194_tcf7l2_CD34-prog-bio_MACS_TCF7L2_MA0523.1.damo.pwm.bed	7006
1	3567	SMAD3	9.37239040641929	2.06516989711353	98	1060	858	2566	2566	1490	867	14381	262748	SMAD3 HMLE-Twist-ER (breast cancer) SMAD3	HMLE-Twist-ER (breast cancer)	NULL	SMAD3	Treatment: TGF-beta CellType: Immortalized human mammary epithelial cells	GTRD	EXP047891_HMLE-Twist-ER--breast-cancer-_SMAD3_MACS_SMAD3_MA1622.1.damo.pwm.bed	7624
1	2272	JUN	9.35822459225136	1.56816741956327	233	1061	1413	1081	1413	1180	2721	14246	260894	JUN RCC 7860 (Renal cell carcinoma) JUN	RCC 7860 (Renal cell carcinoma)	BTO:0003781	JUN		GTRD	EXP037742_786-O--renal-carcinoma-_JUN_MACS_JUN_MA0489.1.damo.pwm.bed	17663
1	147	AR	9.3204202917649	2.18968899083429	85	1062	781	2696	2696	1510	709	14394	262906	AR DU145 (prostate carcinoma) AR	DU145 (prostate carcinoma)	BTO:0001332	AR	FOXA1_ARQ6540X	GEO	GSE47987_AR_du145-foxa1-arq6540x_MACS_AR_MA0007.3.damo.pwm.bed	19896
1	2591	JUND	9.30444035193449	1.86169111441253	128	1063	1058	2151	2151	1420	1257	14351	262358	JUND MCF7 (Invasive ductal breast carcinoma) JUND	MCF7 (Invasive ductal breast carcinoma)	BTO:0000093	JUND		ENCODE	ENCSR000BSU_MCF-7_JUND_MACS_JUND_MA0491.2.damo.pwm.bed	9818
1	2605	JUND	9.29025693910192	2.24778507529058	80	1064	742	2762	2762	1520	650	14399	262965	JUND GM12878 (female B-cells lymphoblastoid cell line) JUND	GM12878 (female B-cells lymphoblastoid cell line)	NULL	JUND	NULL	GTRD	EXP000436_GM12878--female-B-cells-_JUND_MACS_JUND_MA1144.1.damo.pwm.bed	10101
1	1204	ESR1	9.2901144767102	1.76238700012844	151	1065	1187	1879	1879	1380	1567	14328	262048	ESR1 MCF7 (Invasive ductal breast carcinoma) ESR1	MCF7 (Invasive ductal breast carcinoma)	BTO:0000093	ESR1	E2+PG	GTRD	EXP034903_MCF7--Invasive-ductal-breast-carcinoma-_ESR1_MACS_ESR1_MA0112.3.damo.pwm.bed	7125
1	3327	RBPJ	9.28043009039949	1.59394820329946	216	1066	1374	1213	1374	1220	2481	14263	261134	RBPJ NHEK RBPJ	NHEK	NA	RBPJ		GEO	GSE29498_rbpj_NHEK_MACS_RBPJ_MA1116.1.damo.pwm.bed	19869
1	192	AR	9.25634722856129	3.27442374783339	42	1067	371	3231	3231	1560	234	14437	263381	AR LNCaP (prostate carcinoma) AR	LNCaP (prostate carcinoma)	BTO:0001321	AR	SHFOXA1_RPMIFBS	GEO	GSE69043_AR_lncap-shfoxa1-rpmifbs_MACS_AR_MA0007.3.damo.pwm.bed	2514
1	2990	NEUROG2	9.25106656416169	1.49394498365437	285	1068	1502	770	1502	1110	3496	14194	260119	NEUROG2 MRC-5 (fetal lung fibroblasts) NEUROG2	MRC-5 (fetal lung fibroblasts)	BTO:0001590	NEUROG2	2 DPT	GTRD	EXP037157_MRC-5--fetal-lung-fibroblasts-_NEUROG2_MACS_NEUROG2_MA1642.1.damo.pwm.bed	23944
1	3768	TAL1	9.24268442071621	3.21509490875548	43	1069	385	3213	3213	1560	244	14436	263371	TAL1 CCRF-CEM (T acute lymphoblastic leukemia) TAL1	CCRF-CEM (T acute lymphoblastic leukemia)	BTO:0000736	TAL1	NA	GEO	GSE33850_tal1_ccrfcem_MACS_TAL1_MA0091.1.damo.pwm.bed	2262
1	2602	JUND	9.23456210081159	2.2152847341136	82	1070	768	2731	2731	1520	676	14397	262939	JUND GM12878 (female B-cells lymphoblastoid cell line) JUND	GM12878 (female B-cells lymphoblastoid cell line)	NULL	JUND	NULL	GTRD	EXP000436_GM12878--female-B-cells-_JUND_MACS_JUND_MA0491.2.damo.pwm.bed	10418
1	3928	TFAP2C	9.20809987236234	1.28960065865598	688	1071	1759	54	1759	961	9818	13791	253797	TFAP2C MCF7 (Invasive ductal breast carcinoma) TFAP2C	MCF7 (Invasive ductal breast carcinoma)	BTO:0000093	TFAP2C		GEO	GSE36351_tfap2c_mcf7_MACS_TFAP2C_MA0814.2.damo.pwm.bed	74626
1	2529	JUNB	9.20631396803061	1.97161386906511	108	1072	948	2435	2435	1480	1001	14371	262614	JUNB A549 (lung carcinoma) JUNB	A549 (lung carcinoma)	BTO:0000018	JUNB	100nM dexamethasone (CHEBI:41879) for 7 hour	GTRD	EXP039831_A549--lung-carcinoma-_JUNB_MACS_JUNB_MA1132.1.damo.pwm.bed	9893
1	3474	RUNX1	9.20526158456349	1.66596554649732	181	1073	1290	1545	1545	1300	1988	14298	261627	RUNX1 HL-60 (acute myeloid leukemia) RUNX1	HL-60 (acute myeloid leukemia)	BTO:0000738	RUNX1		GTRD	EXP040800_HL-60--acute-myeloid-leukemia-_RUNX1_MACS_RUNX1_MA0002.2.damo.pwm.bed	12472
1	1228	ESR1	9.18918538478132	1.32084206186199	574	1074	1715	108	1715	966	7989	13905	255626	ESR1 MCF7 (Invasive ductal breast carcinoma) ESR1	MCF7 (Invasive ductal breast carcinoma)	BTO:0000093	ESR1	E2 for 45m	GTRD	EXP036981_MCF7--Invasive-ductal-breast-carcinoma-_ESR1_MACS_ESR1_MA0112.3.damo.pwm.bed	53037
1	2971	NEUROG2	9.18879597113737	1.55575417497725	236	1075	1429	1065	1429	1190	2778	14243	260837	NEUROG2 MRC-5 (fetal lung fibroblasts) NEUROG2	MRC-5 (fetal lung fibroblasts)	BTO:0001590	NEUROG2	1 DPT	GTRD	EXP037148_MRC-5--fetal-lung-fibroblasts-_NEUROG2_MACS_NEUROG2_MA0669.1.damo.pwm.bed	26086
1	2247	JUN	9.17629602918704	1.60802847862532	206	1076	1362	1308	1362	1250	2345	14273	261270	JUN MDA-MB-231 (breast adenocarcinoma) JUN	MDA-MB-231 (breast adenocarcinoma)	BTO:0000815	JUN		GTRD	EXP033442_MDA-MB-231--breast-adenocarcinoma-_JUN_MACS_JUN_MA1132.1.damo.pwm.bed	16922
1	1600	FOSL2	9.15198731457951	1.92737035501613	114	1077	993	2347	2347	1470	1081	14365	262534	FOSL2 A549 (lung carcinoma) FOSL2	A549 (lung carcinoma)	BTO:0000018	FOSL2	100nM dexamethasone (CHEBI:41879) for 4 hour	GTRD	EXP039732_A549--lung-carcinoma-_FOSL2_MACS_FOSL2_MA0478.1.damo.pwm.bed	8681
1	2394	JUN	9.13715323585231	1.76322924205106	148	1078	1186	1922	1922	1400	1535	14331	262080	JUN HUVEC-C (HUVEC, umbilical vein endothelial cells) JUN	HUVEC-C (HUVEC, umbilical vein endothelial cells)	BTO:0001949	JUN	Treatment: agent VEGF, timepoint 1 Passage: P3-6	GTRD	EXP048210_HUVEC-C--HUVEC--umbilical-vein-endothelial-cells-_JUN_MACS_JUN_MA1130.1.damo.pwm.bed	10750
1	3687	SPI1	9.12817977108697	1.26371400700076	805	1079	1802	23	1802	968	11734	13674	251881	SPI1 CD34+ cells SPI1	CD34+ cells	NULL	SPI1	ADULT	GEO	GSE70660_spi1_cd34-adult_MACS_SPI1_MA0080.5.damo.pwm.bed	154599
1	93	AR	9.12684546957986	5.40201100394812	24	1080	106	3498	3498	1560	81	14455	263534	AR 22RV1 (prostate carcinoma) AR	22RV1 (prostate carcinoma)	BTO:0002999	AR	Treatment: vehicle (charcoal stripped) for 6 hrs TF: full-length AR (AR-FL)	GTRD	EXP049390_22RV1--prostate-carcinoma-_AR_MACS_AR_MA0007.3.damo.pwm.bed	2795
1	3151	NR3C1	9.08860411071606	2.30585862911407	74	1081	707	2816	2816	1530	586	14405	263029	NR3C1 HeLa-B2 NR3C1	HeLa-B2	NA	NR3C1	TA_TNFA	GEO	GSE24518_nr3c1_helab2-ta-tnfa_MACS_NR3C1_MA0113.3.damo.pwm.bed	5431
1	40	AR	9.06249175358903	1.42832688110183	349	1082	1567	496	1567	1050	4481	14130	259134	AR CWR22 (prostate carcinoma) AR	CWR22 (prostate carcinoma)	BTO:0004594	AR	DHT	GTRD	EXP034147_CWR22--prostate-carcinoma-_AR_MACS_AR_MA0007.3.damo.pwm.bed	55856
1	1153	ESR1	8.95168886408303	1.48017819757347	287	1083	1517	753	1517	1120	3553	14192	260062	ESR1 Ishikawa (endometrial adenocarcinoma) ESR1	Ishikawa (endometrial adenocarcinoma)	BTO:0003041	ESR1	1 h with 10 nM Estradiol (Myers)	ENCODE	ENCSR000BIY_Ishikawa_ESR1_MACS_ESR1_MA0112.3.damo.pwm.bed	22549
1	2959	MYOD1	8.944702608011	2.28628785946632	74	1084	717	2816	2816	1540	591	14405	263024	MYOD1 dermal fibroblasts MYOD1	dermal fibroblasts	BTO:0004419	MYOD1	NA	GTRD	EXP038296_dermal-fibroblasts_MYOD1_MACS_MYOD1_MA0499.2.damo.pwm.bed	3957
1	2242	JUN	8.9311604651473	1.59566811124255	206	1085	1370	1308	1370	1250	2363	14273	261252	JUN MDA-MB-231 (breast adenocarcinoma) JUN	MDA-MB-231 (breast adenocarcinoma)	BTO:0000815	JUN		GTRD	EXP033442_MDA-MB-231--breast-adenocarcinoma-_JUN_MACS_JUN_MA0462.2.damo.pwm.bed	16936
1	3333	RELA	8.92377879546686	2.39826557062669	67	1086	658	2909	2909	1550	510	14412	263105	RELA GM12892 (female B-cells lymphoblastoid cell line) RELA	GM12892 (female B-cells lymphoblastoid cell line)	NULL	RELA	human recombinant TNF-alpha from eBioscience [product# 14-8329-62] (Snyder)	ENCODE	ENCSR000EAN_GM12892_RELA_MACS_RELA_MA0107.1.damo.pwm.bed	2766
1	252	ATF3	8.91911543366603	1.47575373793511	290	1087	1519	738	1519	1110	3601	14189	260014	ATF3 glioblastoma cells ATF3	glioblastoma cells	NULL	ATF3	Dox + Arvanil + BMP7	GTRD	EXP031157_glioblastoma-cells_ATF3_MACS_ATF3_MA0605.2.damo.pwm.bed	35850
1	1506	FLI1	8.87769155146316	1.55417265370279	228	1088	1432	1126	1432	1220	2686	14251	260929	FLI1 NB4 (acute promyelocytic leukemia ) FLI1	NB4 (acute promyelocytic leukemia )	NULL	FLI1		GEO	GSE23730_fli1_nb4_MACS_FLI1_MA0475.2.damo.pwm.bed	15455
1	33	AR	8.87422886362646	1.44201114638959	324	1089	1553	587	1553	1080	4119	14155	259496	AR HEK293 (embryonic kidney) AR	HEK293 (embryonic kidney)	NULL	AR	10 nM R1881	GTRD	EXP032872_HEK293--embryonic-kidney-_AR_MACS_AR_MA0007.3.damo.pwm.bed	76249
1	1427	ESR1	8.85650653506206	3.91693899959674	32	1090	257	3371	3371	1570	149	14447	263466	ESR1 ESR1	NA	NA	ESR1	NA	GEO	GSE68356_ESR1_mcf7-pg_MACS_ESR1_MA0112.3.damo.pwm.bed	2532
1	3927	TFAP2C	8.83056224568389	1.28525021505344	673	1091	1765	62	1765	973	9633	13806	253982	TFAP2C MCF7 (Invasive ductal breast carcinoma) TFAP2C	MCF7 (Invasive ductal breast carcinoma)	BTO:0000093	TFAP2C		GEO	GSE36351_tfap2c_mcf7_MACS_TFAP2C_MA0524.2.damo.pwm.bed	73691
1	2115	HNF1A	8.81592530257544	2.15312736234099	83	1092	797	2718	2718	1540	704	14396	262911	HNF1A HEE (human epididymis epithelial cells) HNF1A	HEE (human epididymis epithelial cells)	NULL	HNF1A	Treatment: untreated	GTRD	EXP048856_HEE--human-epididymis-epithelial-cells-_HNF1A_MACS_HNF1A_MA0046.2.damo.pwm.bed	15643
1	180	AR	8.80176322601445	7.45720510526669	18	1093	38	3613	3613	1580	44	14461	263571	AR LNCaP (prostate carcinoma) AR	LNCaP (prostate carcinoma)	BTO:0001321	AR	R1881_SHCTR	GEO	GSE61268_AR_lncap-r1881-shctr_MACS_AR_MA0007.3.damo.pwm.bed	1085
1	3146	NR3C1	8.78007854178793	2.17208844293836	81	1094	786	2744	2744	1540	681	14398	262934	NR3C1 THP-1 (acute monocytic leukemia) NR3C1	THP-1 (acute monocytic leukemia)	BTO:0001370	NR3C1	Treatment: Dex, 100 nM, 1hour Tissue: peripheral blood-derived Sex: male	GTRD	EXP049918_THP-1--acute-monocytic-leukemia-_NR3C1_MACS_NR3C1_MA0113.3.damo.pwm.bed	12654
1	3690	SPI1	8.78007854178793	2.17208844293836	81	1094	786	2744	2744	1540	681	14398	262934	SPI1 RS4-11 (adult B acute lymphoblastic leukemia) SPI1	RS4-11 (adult B acute lymphoblastic leukemia)	BTO:0004505	SPI1		GEO	GSE71616_spi1_rsa411_MACS_SPI1_MA0080.5.damo.pwm.bed	8068
1	2673	MAFB	8.77679611743298	1.41013037466277	361	1096	1594	454	1594	1050	4695	14118	258920	MAFB pancreatic islets MAFB	pancreatic islets	NULL	MAFB	NA	Array Express	ERP004003_mafb_islet_MACS_MAFB_MA0117.2.damo.pwm.bed	48470
1	2241	JUN	8.76472454489595	1.58916734988671	205	1097	1380	1321	1380	1270	2361	14274	261254	JUN MDA-MB-231 (breast adenocarcinoma) JUN	MDA-MB-231 (breast adenocarcinoma)	BTO:0000815	JUN		GTRD	EXP033442_MDA-MB-231--breast-adenocarcinoma-_JUN_MACS_JUN_MA0099.3.damo.pwm.bed	17019
1	2531	JUNB	8.74123253376873	1.94969115920045	105	1098	972	2480	2480	1520	984	14374	262631	JUNB A549 (lung carcinoma) JUNB	A549 (lung carcinoma)	BTO:0000018	JUNB	100nM dexamethasone (CHEBI:41879) for 7 hour	GTRD	EXP039831_A549--lung-carcinoma-_JUNB_MACS_JUNB_MA1135.1.damo.pwm.bed	9638
1	1944	GATA2	8.69354997200039	2.26673428296618	73	1099	733	2834	2834	1560	588	14406	263027	GATA2 HUVEC-C (HUVEC, umbilical vein endothelial cells) GATA2	HUVEC-C (HUVEC, umbilical vein endothelial cells)	BTO:0001949	GATA2	Treatment: agent VEGF, timepoint 0 Passage: P3-6	GTRD	EXP048217_HUVEC-C--HUVEC--umbilical-vein-endothelial-cells-_GATA2_MACS_GATA2_MA0036.3.damo.pwm.bed	6980
1	313	CEBPA	8.67830104887608	1.56126980199111	218	1100	1421	1197	1421	1240	2556	14261	261059	CEBPA U937 (adult acute monocytic leukemia) CEBPA	U937 (adult acute monocytic leukemia)	BTO:0001412	CEBPA	dmso	GTRD	EXP000947_U937--adult-acute-monocytic-leukemia-_CEBPA_MACS_CEBPA_MA0019.1.damo.pwm.bed	41983
1	3548	RXRA	8.67412419992996	1.35321883329758	456	1101	1669	220	1669	997	6186	14023	257429	RXRA liver RXRA	liver	BTO:0000759	RXRA		GTRD	EXP045021_liver_RXRA_MACS_RXRA_MA1146.1.damo.pwm.bed	47674
1	1571	FOSL2	8.66556355708784	1.53961860199213	231	1102	1447	1099	1447	1220	2747	14248	260868	FOSL2 HepG2 (hepatoblastoma) FOSL2	HepG2 (hepatoblastoma)	BTO:0000599	FOSL2		ENCODE	ENCSR000BHP_HepG2_FOSL2_MACS_FOSL2_MA0478.1.damo.pwm.bed	19649
1	2288	JUN	8.65673698031599	1.4222443264353	339	1103	1576	535	1576	1070	4370	14140	259245	JUN HAEC (human aortic endothelial cells) JUN	HAEC (human aortic endothelial cells)	NULL	JUN	IL1b, 4h	GTRD	EXP038043_HAEC--human-aortic-endothelial-cells-_JUN_MACS_JUN_MA0489.1.damo.pwm.bed	40931
1	3545	RXRA	8.64967326530538	1.35914633826144	442	1104	1662	241	1662	1000	5969	14037	257646	RXRA liver RXRA	liver	BTO:0000759	RXRA		GTRD	EXP045021_liver_RXRA_MACS_RXRA_MA0115.1.damo.pwm.bed	48566
1	2059	GRHL2	8.60727489035712	1.48761072803377	268	1105	1508	856	1508	1160	3300	14211	260315	GRHL2 MCF7 (Invasive ductal breast carcinoma) GRHL2	MCF7 (Invasive ductal breast carcinoma)	BTO:0000093	GRHL2	control	GTRD	EXP040962_MCF7--Invasive-ductal-breast-carcinoma-_GRHL2_MACS_GRHL2_MA1105.2.damo.pwm.bed	28418
1	2989	NEUROG2	8.58416156549137	1.47004088695215	283	1106	1523	783	1523	1140	3527	14196	260088	NEUROG2 MRC-5 (fetal lung fibroblasts) NEUROG2	MRC-5 (fetal lung fibroblasts)	BTO:0001590	NEUROG2	2 DPT	GTRD	EXP037157_MRC-5--fetal-lung-fibroblasts-_NEUROG2_MACS_NEUROG2_MA0669.1.damo.pwm.bed	25285
1	2220	JUN	8.53075468217951	1.61189264064655	188	1107	1356	1482	1482	1320	2134	14291	261481	JUN HeLa S3 (cervical adenocarcinoma) JUN	HeLa S3 (cervical adenocarcinoma)	BTO:0000568	JUN		ENCODE	ENCSR000EDG_HeLa-S3_JUN_MACS_JUN_MA0488.1.damo.pwm.bed	22278
1	335	CEBPA	8.52827519721673	1.56257411625534	213	1108	1420	1249	1420	1260	2495	14266	261120	CEBPA THP-1 (acute monocytic leukemia) CEBPA	THP-1 (acute monocytic leukemia)	BTO:0001370	CEBPA	Treatment: 0.1 % EtOH for 2 hrs	GTRD	EXP053361_THP-1--acute-monocytic-leukemia-_CEBPA_MACS_CEBPA_MA0102.4.damo.pwm.bed	43181
1	2528	JUNB	8.51291058670669	1.9492593268991	102	1109	973	2515	2515	1530	956	14377	262659	JUNB A549 (lung carcinoma) JUNB	A549 (lung carcinoma)	BTO:0000018	JUNB	100nM dexamethasone (CHEBI:41879) for 7 hour	GTRD	EXP039831_A549--lung-carcinoma-_JUNB_MACS_JUNB_MA0490.2.damo.pwm.bed	9282
1	2291	JUN	8.48033886642468	1.43384675093175	317	1110	1562	617	1562	1100	4052	14162	259563	JUN HAEC (human aortic endothelial cells) JUN	HAEC (human aortic endothelial cells)	NULL	JUN	IL1b, 4h	GTRD	EXP038043_HAEC--human-aortic-endothelial-cells-_JUN_MACS_JUN_MA1130.1.damo.pwm.bed	39052
1	2244	JUN	8.42659284133795	1.55753154142554	213	1111	1424	1249	1424	1260	2503	14266	261112	JUN MDA-MB-231 (breast adenocarcinoma) JUN	MDA-MB-231 (breast adenocarcinoma)	BTO:0000815	JUN		GTRD	EXP033442_MDA-MB-231--breast-adenocarcinoma-_JUN_MACS_JUN_MA1127.1.damo.pwm.bed	17341
1	2169	HOXB13	8.421182043983	2.52484600544496	57	1112	598	3026	3026	1580	412	14422	263203	HOXB13 LNCaP95 HOXB13	LNCaP95	NULL	HOXB13	Treatment: 10 nM ETOH for 4 hrs Genotype: shGFP transfection	GTRD	EXP052943_LNCaP95_HOXB13_MACS_HOXB13_MA0901.2.damo.pwm.bed	16713
1	3335	RELA	8.4174886751856	2.20149828005792	75	1113	775	2803	2803	1560	622	14404	262993	RELA GM18505 (female B-cells Lymphoblastoid Cell Lines) RELA	GM18505 (female B-cells Lymphoblastoid Cell Lines)	NULL	RELA	human recombinant TNF-alpha from eBioscience [product# 14-8329-62] (Snyder)	ENCODE	ENCSR000EAW_GM18505_RELA_MACS_RELA_MA0107.1.damo.pwm.bed	4422
1	2532	JUNB	8.4059246642938	1.93200472637552	103	1114	990	2504	2504	1540	974	14376	262641	JUNB A549 (lung carcinoma) JUNB	A549 (lung carcinoma)	BTO:0000018	JUNB	100nM dexamethasone (CHEBI:41879) for 7 hour	GTRD	EXP039831_A549--lung-carcinoma-_JUNB_MACS_JUNB_MA1137.1.damo.pwm.bed	9407
1	3915	TFAP2C	8.40449629504436	1.27313467785408	686	1115	1788	55	1788	986	9911	13793	253704	TFAP2C MCF7 (Invasive ductal breast carcinoma) TFAP2C	MCF7 (Invasive ductal breast carcinoma)	BTO:0000093	TFAP2C		GEO	GSE21234_tfap2c_mcf7_MACS_TFAP2C_MA0524.2.damo.pwm.bed	75207
1	4031	TP63	8.33342637236568	1.49800104367623	250	1116	1495	953	1495	1190	3056	14229	260559	TP63 keratinocytes TP63	keratinocytes	NULL	TP63	NULL	GTRD	EXP000293_keratinocytes_TP63_MACS_TP63_MA0525.2.damo.pwm.bed	35453
1	2986	NEUROG2	8.28994631284532	1.42523263665421	319	1117	1570	606	1570	1100	4102	14160	259513	NEUROG2 MRC-5 (fetal lung fibroblasts) NEUROG2	MRC-5 (fetal lung fibroblasts)	BTO:0001590	NEUROG2	1 DPT	GTRD	EXP037155_MRC-5--fetal-lung-fibroblasts-_NEUROG2_MACS_NEUROG2_MA1642.1.damo.pwm.bed	28138
1	3675	SPI1	8.288208541085	4.00619633978714	29	1118	245	3416	3416	1590	132	14450	263483	SPI1 OCI-LY3 (diffuse large B-cell lymphoma) SPI1	OCI-LY3 (diffuse large B-cell lymphoma)	NULL	SPI1	SHCTR	GEO	GSE56857_spi1_ocily3-shctr_MACS_SPI1_MA0080.5.damo.pwm.bed	2094
1	3617	SOX2	8.27741607698585	3.10479033223095	40	1119	416	3256	3256	1600	235	14439	263380	SOX2 glioma SOX2	glioma	NA	SOX2	stem	GEO	GSE67282_sox2_gsc_MACS_SOX2_MA0143.4.damo.pwm.bed	3094
1	2984	NEUROG2	8.26920850709529	1.38623543872154	372	1120	1632	411	1632	1050	4921	14107	258694	NEUROG2 MRC-5 (fetal lung fibroblasts) NEUROG2	MRC-5 (fetal lung fibroblasts)	BTO:0001590	NEUROG2	1 DPT	GTRD	EXP037154_MRC-5--fetal-lung-fibroblasts-_NEUROG2_MACS_NEUROG2_MA1642.1.damo.pwm.bed	33209
1	2290	JUN	8.23349341726948	1.40536724994485	342	1121	1599	523	1599	1080	4461	14137	259154	JUN HAEC (human aortic endothelial cells) JUN	HAEC (human aortic endothelial cells)	NULL	JUN	IL1b, 4h	GTRD	EXP038043_HAEC--human-aortic-endothelial-cells-_JUN_MACS_JUN_MA1128.1.damo.pwm.bed	41082
1	2743	MEF2C	8.22791706992651	2.07292516660147	84	1122	852	2706	2706	1560	740	14395	262875	MEF2C GM12878 (female B-cells lymphoblastoid cell line) MEF2C	GM12878 (female B-cells lymphoblastoid cell line)	NULL	MEF2C		ENCODE	ENCSR000BNG_GM12878_MEF2C_MACS_MEF2C_MA0497.1.damo.pwm.bed	7953
1	1677	FOXA1	8.20423784788883	3.64715149048174	32	1123	300	3371	3371	1600	160	14447	263455	FOXA1 MCF7 (Invasive ductal breast carcinoma) FOXA1	MCF7 (Invasive ductal breast carcinoma)	BTO:0000093	FOXA1	ShMEN1	GTRD	EXP038334_MCF7--Invasive-ductal-breast-carcinoma-_FOXA1_MACS_FOXA1_MA0148.4.damo.pwm.bed	3931
1	2530	JUNB	8.19849361140275	1.93310433781708	100	1124	987	2547	2547	1550	945	14379	262670	JUNB A549 (lung carcinoma) JUNB	A549 (lung carcinoma)	BTO:0000018	JUNB	100nM dexamethasone (CHEBI:41879) for 7 hour	GTRD	EXP039831_A549--lung-carcinoma-_JUNB_MACS_JUNB_MA1134.1.damo.pwm.bed	9136
1	2390	JUN	8.19105775042932	1.71656153986385	143	1125	1227	1983	1983	1440	1523	14336	262092	JUN HUVEC-C (HUVEC, umbilical vein endothelial cells) JUN	HUVEC-C (HUVEC, umbilical vein endothelial cells)	BTO:0001949	JUN	Treatment: agent VEGF, timepoint 1 Passage: P3-6	GTRD	EXP048210_HUVEC-C--HUVEC--umbilical-vein-endothelial-cells-_JUN_MACS_JUN_MA0488.1.damo.pwm.bed	10385
1	3648	SPI1	8.15956636680096	1.352710267486	426	1126	1670	274	1670	1020	5778	14053	257837	SPI1 GM12891 (male B- cells lymphoblastoid cell line) SPI1	GM12891 (male B- cells lymphoblastoid cell line)	NULL	SPI1		ENCODE	ENCSR000BIJ_GM12891_SPI1_MACS_SPI1_MA0080.5.damo.pwm.bed	50900
1	1929	GATA2	8.15823624914532	1.58305533561902	192	1127	1390	1443	1443	1320	2219	14287	261396	GATA2 K562 (myelogenous leukemia) GATA2	K562 (myelogenous leukemia)	NULL	GATA2		ENCODE	ENCSR000DKA_K562_GATA2_MACS_GATA2_MA0036.3.damo.pwm.bed	26344
1	1256	ESR1	8.15509100740318	2.84064961413859	45	1128	493	3183	3183	1600	289	14434	263326	ESR1 endometrioid adenocarcinoma ESR1	endometrioid adenocarcinoma	NULL	ESR1	Tamoxifen-associated	GTRD	EXP038349_endometrioid-adenocarcinoma_ESR1_MACS_ESR1_MA0112.3.damo.pwm.bed	3067
1	3917	TFAP2C	8.14195287000094	1.27837161539039	639	1129	1781	73	1781	994	9189	13840	254426	TFAP2C MCF7 (Invasive ductal breast carcinoma) TFAP2C	MCF7 (Invasive ductal breast carcinoma)	BTO:0000093	TFAP2C		GEO	GSE21234_tfap2c_mcf7_MACS_TFAP2C_MA0815.1.damo.pwm.bed	71805
1	2728	MEF2B	8.13442338846982	2.4502081340396	58	1130	626	3010	3010	1590	432	14421	263183	MEF2B SU-DHL-10 (diffuse large B-cell lymphoma) MEF2B	SU-DHL-10 (diffuse large B-cell lymphoma)	NULL	MEF2B	Genotype: wiltype MEF2B	GTRD	EXP048299_SU-DHL-10--diffuse-large-B-cell-lymphoma-_MEF2B_MACS_MEF2B_MA0660.1.damo.pwm.bed	9686
1	2726	MEF2A	8.1332324315206	2.08254957189903	82	1131	843	2731	2731	1570	719	14397	262896	MEF2A SK-N-SH (neuroblastoma) MEF2A	SK-N-SH (neuroblastoma)	BTO:0001620	MEF2A	NA	ENCODE	ENCSR000BVC_SK-N-SH_MEF2A_MACS_MEF2A_MA0052.4.damo.pwm.bed	9469
1	3589	SOX13	8.12188637028081	1.6522853113732	162	1132	1307	1726	1726	1390	1793	14317	261822	SOX13 HepG2 (hepatoblastoma) SOX13	HepG2 (hepatoblastoma)	BTO:0000599	SOX13	NA	ENCODE	ENCSR445ACU_HepG2_SOX13_MACS_SOX13_MA1120.1.damo.pwm.bed	11547
1	3814	TCF7L2	8.11503428228732	1.91795237431327	101	1133	1001	2529	2529	1550	962	14378	262653	TCF7L2 MCF7 (Invasive ductal breast carcinoma) TCF7L2	MCF7 (Invasive ductal breast carcinoma)	BTO:0000093	TCF7L2		ENCODE	ENCSR000EWT_MCF-7_TCF7L2_MACS_TCF7L2_MA0523.1.damo.pwm.bed	7575
1	2392	JUN	8.09932963151326	1.67111052581035	155	1134	1281	1820	1820	1410	1696	14324	261919	JUN HUVEC-C (HUVEC, umbilical vein endothelial cells) JUN	HUVEC-C (HUVEC, umbilical vein endothelial cells)	BTO:0001949	JUN	Treatment: agent VEGF, timepoint 1 Passage: P3-6	GTRD	EXP048210_HUVEC-C--HUVEC--umbilical-vein-endothelial-cells-_JUN_MACS_JUN_MA1127.1.damo.pwm.bed	11327
1	1565	FOSL1	8.09484768479817	1.47427647645172	261	1135	1521	887	1521	1180	3242	14218	260373	FOSL1 K562 (myelogenous leukemia) FOSL1	K562 (myelogenous leukemia)	NULL	FOSL1	NA	ENCODE	ENCSR239ZLZ_K562_FOSL1_MACS_FOSL1_MA0477.2.damo.pwm.bed	31556
1	2533	JUNB	8.09440123725188	1.91595494558146	101	1136	1007	2529	2529	1560	963	14378	262652	JUNB A549 (lung carcinoma) JUNB	A549 (lung carcinoma)	BTO:0000018	JUNB	100nM dexamethasone (CHEBI:41879) for 7 hour	GTRD	EXP039831_A549--lung-carcinoma-_JUNB_MACS_JUNB_MA1138.1.damo.pwm.bed	9448
1	2274	JUN	8.09350588669058	1.4964476603621	243	1137	1498	1009	1498	1210	2973	14236	260642	JUN RCC 7860 (Renal cell carcinoma) JUN	RCC 7860 (Renal cell carcinoma)	BTO:0003781	JUN		GTRD	EXP037742_786-O--renal-carcinoma-_JUN_MACS_JUN_MA1128.1.damo.pwm.bed	18328
1	2282	JUN	8.08282800273228	1.41209648932715	326	1138	1591	584	1591	1100	4231	14153	259384	JUN HAEC (human aortic endothelial cells) JUN	HAEC (human aortic endothelial cells)	NULL	JUN	TNFa, 4h	GTRD	EXP038042_HAEC--human-aortic-endothelial-cells-_JUN_MACS_JUN_MA1128.1.damo.pwm.bed	40228
1	3827	TEAD1	8.06699472694789	1.42285723990758	312	1139	1574	638	1574	1120	4018	14167	259597	TEAD1 T47D (invasive ductal carcinoma) TEAD1	T47D (invasive ductal carcinoma)	BTO:0001248	TEAD1		GTRD	EXP047976_T47D--invasive-ductal-carcinoma-_TEAD1_MACS_TEAD1_MA0090.3.damo.pwm.bed	46299
1	3649	SPI1	8.06335956971627	1.29605092523323	567	1140	1749	112	1749	1000	8037	13912	255578	SPI1 HL-60 (acute myeloid leukemia) SPI1	HL-60 (acute myeloid leukemia)	BTO:0000738	SPI1		ENCODE	ENCSR000BUW_HL-60_SPI1_MACS_SPI1_MA0080.5.damo.pwm.bed	86544
1	3118	NR3C1	8.04413200707524	2.73954467034038	47	1141	525	3160	3160	1610	313	14432	263302	NR3C1 A549 (lung carcinoma) NR3C1	A549 (lung carcinoma)	BTO:0000018	NR3C1	100nM dexamethasone (CHEBI:41879) for 8 hour	GTRD	EXP040168_A549--lung-carcinoma-_NR3C1_MACS_NR3C1_MA0113.3.damo.pwm.bed	3810
1	2275	JUN	8.03228909319457	1.50035116220136	238	1142	1491	1048	1491	1230	2904	14241	260711	JUN RCC 7860 (Renal cell carcinoma) JUN	RCC 7860 (Renal cell carcinoma)	BTO:0003781	JUN		GTRD	EXP037742_786-O--renal-carcinoma-_JUN_MACS_JUN_MA1130.1.damo.pwm.bed	18228
1	2286	JUN	8.03226980992325	1.42324767033437	310	1143	1573	645	1573	1120	3991	14169	259624	JUN HAEC (human aortic endothelial cells) JUN	HAEC (human aortic endothelial cells)	NULL	JUN	IL1b, 4h	GTRD	EXP038043_HAEC--human-aortic-endothelial-cells-_JUN_MACS_JUN_MA0462.2.damo.pwm.bed	38984
1	1409	ESR1	8.0007092117002	1.3657085145094	392	1144	1649	338	1649	1040	5264	14087	258351	ESR1 MCF7 (Invasive ductal breast carcinoma) ESR1	MCF7 (Invasive ductal breast carcinoma)	BTO:0000093	ESR1	SHCTR_E2_TNF	GEO	GSE59530_esr1_mcf7-shctr-e2-tnf_MACS_ESR1_MA0112.3.damo.pwm.bed	30131
1	1931	GATA2	7.96345662595536	1.5955776709805	181	1145	1371	1545	1545	1350	2075	14298	261540	GATA2 K562 (myelogenous leukemia) GATA2	K562 (myelogenous leukemia)	NULL	GATA2		ENCODE	ENCSR000EWG_K562_GATA2_MACS_GATA2_MA0036.3.damo.pwm.bed	19220
1	2414	JUN	7.96258161878175	1.43848226275985	290	1146	1557	738	1557	1150	3693	14189	259922	JUN MCF10A-ER-Src JUN	MCF10A-ER-Src	NULL	JUN	Genotype: non-transformed	GTRD	EXP048571_MCF10A-ER-Src_JUN_MACS_JUN_MA0488.1.damo.pwm.bed	38020
1	1911	GATA1	7.92894568611153	2.12487752125637	76	1147	813	2794	2794	1580	653	14403	262962	GATA1 K562 (myelogenous leukemia) GATA1	K562 (myelogenous leukemia)	NULL	GATA1	bmp	GTRD	EXP000940_K562--myelogenous-leukemia-_GATA1_MACS_GATA1_MA0140.2.damo.pwm.bed	18842
1	3079	NR2F2	7.9267929794234	1.71217255090828	139	1148	1228	2024	2024	1470	1484	14340	262131	NR2F2 uterus NR2F2	uterus	BTO:0001424	NR2F2	STROMA_ENDOMETRIUM	GEO	GSE52008_nr2f2_stroma-endometrium_MACS_NR2F2_MA1111.1.damo.pwm.bed	16401
1	3550	RXRA	7.92578985996974	1.36333017461174	392	1149	1654	338	1654	1050	5273	14087	258342	RXRA liver RXRA	liver	BTO:0000759	RXRA		GTRD	EXP045021_liver_RXRA_MACS_RXRA_MA1148.1.damo.pwm.bed	44058
1	4063	TP63	7.90106038806883	1.80410635685788	117	1150	1129	2302	2302	1530	1185	14362	262430	TP63 MCF10A (breast epithelial cells) TP63	MCF10A (breast epithelial cells)	BTO:0001939	TP63	DCIS	GEO	GSE72009_tp63_mcf10dcis_MACS_TP63_MA0525.2.damo.pwm.bed	12720
1	2399	JUN	7.8915053527606	1.78858863553871	120	1151	1148	2259	2259	1520	1226	14359	262389	JUN HUVEC-C (HUVEC, umbilical vein endothelial cells) JUN	HUVEC-C (HUVEC, umbilical vein endothelial cells)	BTO:0001949	JUN	Treatment: agent VEGF, timepoint 4 Passage: P3-6	GTRD	EXP048211_HUVEC-C--HUVEC--umbilical-vein-endothelial-cells-_JUN_MACS_JUN_MA0489.1.damo.pwm.bed	8547
1	3088	NR3C1	7.88097817383959	1.4531337941016	272	1152	1541	836	1541	1180	3428	14207	260187	NR3C1 A549 (lung carcinoma) NR3C1	A549 (lung carcinoma)	BTO:0000018	NR3C1	1 h with 5 nM Dexamethasone (Myers)	ENCODE	ENCSR000BHG_A549_NR3C1_MACS_NR3C1_MA0113.3.damo.pwm.bed	25540
1	2408	JUN	7.85328342155679	1.67641437618411	148	1153	1269	1922	1922	1450	1614	14331	262001	JUN HUVEC-C (HUVEC, umbilical vein endothelial cells) JUN	HUVEC-C (HUVEC, umbilical vein endothelial cells)	BTO:0001949	JUN	Treatment: agent VEGF, timepoint 012Passage: P3-6	GTRD	EXP048212_HUVEC-C--HUVEC--umbilical-vein-endothelial-cells-_JUN_MACS_JUN_MA1127.1.damo.pwm.bed	11384
1	251	ATF3	7.84507014047163	1.53341312319071	210	1154	1454	1275	1454	1290	2506	14269	261109	ATF3 liver ATF3	liver	BTO:0000759	ATF3		ENCODE	ENCSR480LIS_liver_ATF3_MACS_ATF3_MA0605.2.damo.pwm.bed	24651
1	2985	NEUROG2	7.79956384519522	1.41783164907885	306	1155	1582	660	1582	1130	3954	14173	259661	NEUROG2 MRC-5 (fetal lung fibroblasts) NEUROG2	MRC-5 (fetal lung fibroblasts)	BTO:0001590	NEUROG2	1 DPT	GTRD	EXP037155_MRC-5--fetal-lung-fibroblasts-_NEUROG2_MACS_NEUROG2_MA0669.1.damo.pwm.bed	28932
1	3825	TEAD1	7.76835194299453	1.83527209644892	109	1156	1095	2420	2420	1560	1085	14370	262530	TEAD1 SF268 (astrocytoma ) TEAD1	SF268 (astrocytoma )	BTO:0003772	TEAD1		GTRD	EXP034063_SF268--astrocytoma--_TEAD1_MACS_TEAD1_MA0090.3.damo.pwm.bed	23693
1	3983	TP53	7.75438509997401	2.10225654018014	76	1157	826	2794	2794	1590	660	14403	262955	TP53 PHA-simulated human T-lynphocytes TP53	PHA-simulated human T-lynphocytes	NULL	TP53	Treatment: 0.3 ug/ml Doxorubicin for 24 hrs Source: healthy volunteer #90	GTRD	EXP048270_PHA-simulated-human-T-lynphocytes_TP53_MACS_TP53_MA0106.3.damo.pwm.bed	4034
1	2470	JUN	7.73322532308294	1.81563197878708	112	1158	1118	2384	2384	1550	1127	14367	262488	JUN BT-549 (breast invasive ductal carcinoma) JUN	BT-549 (breast invasive ductal carcinoma)	BTO:0002548	JUN		GEO	GSE46166_jun_bt549_MACS_JUN_MA0489.1.damo.pwm.bed	12167
1	139	AR	7.69353474506693	2.84801772954178	42	1159	492	3231	3231	1630	269	14437	263346	AR LNCaP C4-2B (prostate carcinoma) AR	LNCaP C4-2B (prostate carcinoma)	BTO:0004959	AR	DHT	GEO	GSE40050_AR_c42b-dht_MACS_AR_MA0007.3.damo.pwm.bed	2350
1	342	CEBPA	7.68755298544038	1.51120572969329	219	1160	1478	1190	1478	1280	2652	14260	260963	CEBPA THP-1 (acute monocytic leukemia) CEBPA	THP-1 (acute monocytic leukemia)	BTO:0001370	CEBPA	Treatment: 0.1 % EtOH for 24 hrs	GTRD	EXP053365_THP-1--acute-monocytic-leukemia-_CEBPA_MACS_CEBPA_MA0019.1.damo.pwm.bed	50732
1	119	AR	7.66770696274146	2.45718913007623	54	1161	624	3073	3073	1620	401	14425	263214	AR primary prostate cancer AR	primary prostate cancer	NULL	AR	Treatment: 2 mM DSG for 25 mins	GTRD	EXP053233_primary-prostate-cancer_AR_MACS_AR_MA0007.3.damo.pwm.bed	4520
1	1570	FOSL1	7.66272779170558	1.70755993831522	135	1162	1232	2077	2077	1490	1445	14344	262170	FOSL1 BT-549 (breast invasive ductal carcinoma) FOSL1	BT-549 (breast invasive ductal carcinoma)	BTO:0002548	FOSL1	NA	GEO	GSE46166_fosl1_bt549_MACS_FOSL1_MA0477.2.damo.pwm.bed	16372
1	2071	GRHL2	7.65937142952902	1.42553310696258	291	1163	1568	732	1568	1150	3739	14188	259876	GRHL2 HBE GRHL2	HBE	NA	GRHL2		GEO	GSE46194_grhl2_hbe_MACS_GRHL2_MA1105.2.damo.pwm.bed	40252
1	3228	PDX1	7.65607133200612	1.4300221822374	286	1164	1565	764	1565	1160	3663	14193	259952	PDX1 pancreatic islets PDX1	pancreatic islets	NULL	PDX1		Array Express	ERP001456_pdx1_islet_MACS_PDX1_MA0132.2.damo.pwm.bed	47872
1	2406	JUN	7.65428129765277	1.66913583573327	146	1165	1286	1949	1949	1470	1599	14333	262016	JUN HUVEC-C (HUVEC, umbilical vein endothelial cells) JUN	HUVEC-C (HUVEC, umbilical vein endothelial cells)	BTO:0001949	JUN	Treatment: agent VEGF, timepoint 012Passage: P3-6	GTRD	EXP048212_HUVEC-C--HUVEC--umbilical-vein-endothelial-cells-_JUN_MACS_JUN_MA0488.1.damo.pwm.bed	11284
1	2283	JUN	7.64819335675266	1.4055319526266	314	1166	1598	631	1598	1130	4093	14165	259522	JUN HAEC (human aortic endothelial cells) JUN	HAEC (human aortic endothelial cells)	NULL	JUN	TNFa, 4h	GTRD	EXP038042_HAEC--human-aortic-endothelial-cells-_JUN_MACS_JUN_MA1130.1.damo.pwm.bed	39717
1	3074	NR2F2	7.60228230431326	1.61953759164775	162	1167	1344	1726	1726	1410	1829	14317	261786	NR2F2 HepG2 (hepatoblastoma) NR2F2	HepG2 (hepatoblastoma)	BTO:0000599	NR2F2		ENCODE	ENCSR000BVM_HepG2_NR2F2_MACS_NR2F2_MA1111.1.damo.pwm.bed	14856
1	2280	JUN	7.59838121759978	1.38516408388976	339	1168	1633	535	1633	1110	4485	14140	259130	JUN HAEC (human aortic endothelial cells) JUN	HAEC (human aortic endothelial cells)	NULL	JUN	TNFa, 4h	GTRD	EXP038042_HAEC--human-aortic-endothelial-cells-_JUN_MACS_JUN_MA0489.1.damo.pwm.bed	42268
1	2416	JUN	7.59826265413873	1.46548746175159	250	1169	1527	953	1527	1220	3123	14229	260492	JUN MCF10A-ER-Src JUN	MCF10A-ER-Src	NULL	JUN	Genotype: non-transformed	GTRD	EXP048571_MCF10A-ER-Src_JUN_MACS_JUN_MA1127.1.damo.pwm.bed	33468
1	1952	GATA2	7.57805560197916	1.61541693281905	163	1170	1351	1718	1718	1410	1845	14316	261770	GATA2 CD34+ cells GATA2	CD34+ cells	NULL	GATA2	ACY957	GEO	GSE60792_gata2_cd34-acy957_MACS_GATA2_MA0036.3.damo.pwm.bed	23910
1	3455	RUNX1	7.57427051689796	1.6284084713614	158	1171	1338	1775	1775	1430	1774	14321	261841	RUNX1 CMK (acute megakaryoblastic leukemia) RUNX1	CMK (acute megakaryoblastic leukemia)	BTO:0000978	RUNX1		GTRD	EXP000583_CMK--acute-megakaryoblastic-leukemia-_RUNX1_MACS_RUNX1_MA0002.2.damo.pwm.bed	11920
1	2750	MEIS1	7.55570072545412	1.82170517030755	108	1172	1112	2435	2435	1570	1083	14371	262532	MEIS1 SEM (childhood B acute lymphoblastic leukemia) MEIS1	SEM (childhood B acute lymphoblastic leukemia)	NULL	MEIS1	NA	GEO	GSE38339_meis1_sem_MACS_MEIS1_MA0498.2.damo.pwm.bed	11850
1	3765	TAL1	7.53640791783434	1.72502782169397	128	1173	1219	2151	2151	1510	1356	14351	262259	TAL1 K562 (myelogenous leukemia) TAL1	K562 (myelogenous leukemia)	NULL	TAL1	NA	ENCODE	ENCSR106FRG_K562_TAL1_MACS_TAL1_MA0140.2.damo.pwm.bed	20262
1	1514	FOS	7.53571455867757	1.55671263336797	188	1174	1426	1482	1482	1360	2209	14291	261406	FOS K562 (myelogenous leukemia) FOS	K562 (myelogenous leukemia)	NULL	FOS		ENCODE	ENCSR000DKB_K562_FOS_MACS_FOS_MA0476.1.damo.pwm.bed	17072
1	349	CEBPA	7.52001194490031	1.96375277689165	87	1175	958	2670	2670	1600	809	14392	262806	CEBPA Kasumi-1 (acute myeloblastic leukemia) CEBPA	Kasumi-1 (acute myeloblastic leukemia)	BTO:0004136	CEBPA	SIRUNX1ETO	GEO	GSE60130_cebpa_kasumi1-sirunx1eto_MACS_CEBPA_MA0102.4.damo.pwm.bed	8240
1	3590	SOX13	7.50837147360975	1.35540092359173	382	1176	1666	374	1666	1070	5167	14097	258448	SOX13 HepG2 (hepatoblastoma) SOX13	HepG2 (hepatoblastoma)	BTO:0000599	SOX13	NA	GTRD	EXP040100_HepG2--hepatoblastoma-_SOX13_MACS_SOX13_MA1120.1.damo.pwm.bed	45807
1	3113	NR3C1	7.49473982912075	2.88370713044274	40	1177	483	3256	3256	1640	253	14439	263362	NR3C1 A549 (lung carcinoma) NR3C1	A549 (lung carcinoma)	BTO:0000018	NR3C1	100nM dexamethasone (CHEBI:41879) for 6 hour	GTRD	EXP039702_A549--lung-carcinoma-_NR3C1_MACS_NR3C1_MA0113.3.damo.pwm.bed	3294
1	336	CEBPA	7.48500377418545	1.53882055727493	196	1178	1449	1407	1449	1340	2330	14283	261285	CEBPA THP-1 (acute monocytic leukemia) CEBPA	THP-1 (acute monocytic leukemia)	BTO:0001370	CEBPA	Treatment: 100 nM 1,25(OH)2D3 for 2 hrs	GTRD	EXP053362_THP-1--acute-monocytic-leukemia-_CEBPA_MACS_CEBPA_MA0019.1.damo.pwm.bed	42489
1	2170	HOXB13	7.4541693390457	2.78582162912328	42	1179	508	3231	3231	1640	275	14437	263340	HOXB13 LNCaP95 HOXB13	LNCaP95	NULL	HOXB13	Treatment: 10 nM ETOH for 4 hrs Genotype: shARv7 transfection	GTRD	EXP052944_LNCaP95_HOXB13_MACS_HOXB13_MA0901.2.damo.pwm.bed	12629
1	3549	RXRA	7.42146825776037	1.31998712254566	450	1180	1716	230	1716	1040	6254	14029	257361	RXRA liver RXRA	liver	BTO:0000759	RXRA		GTRD	EXP045021_liver_RXRA_MACS_RXRA_MA1147.1.damo.pwm.bed	48270
1	2159	HOXB13	7.39600273945475	2.32112231966447	58	1181	700	3010	3010	1630	456	14421	263159	HOXB13 22RV1 (prostate carcinoma) HOXB13	22RV1 (prostate carcinoma)	BTO:0002999	HOXB13		GTRD	EXP038433_22RV1--prostate-carcinoma-_HOXB13_MACS_HOXB13_MA0901.2.damo.pwm.bed	9153
1	2623	JUND	7.37984709391119	1.78975895340072	111	1182	1143	2397	2397	1570	1133	14368	262482	JUND HT29 (colon adenocarcinoma) JUND	HT29 (colon adenocarcinoma)	BTO:0000182	JUND	DSMO	GEO	GSE77039_jund_ht29-dsmo_MACS_JUND_MA0491.2.damo.pwm.bed	11616
1	1827	FOXA2	7.36927587553386	1.8998148246809	93	1183	1026	2607	2607	1610	894	14386	262721	FOXA2 HUES64 (embryonic stem cells) FOXA2	HUES64 (embryonic stem cells)	NULL	FOXA2		GTRD	EXP036706_HUES64--embryonic-stem-cells-_FOXA2_MACS_FOXA2_MA0047.3.damo.pwm.bed	6521
1	4057	TP63	7.36345457947719	1.77812274277583	113	1184	1166	2366	2366	1570	1161	14366	262454	TP63 HaCaT (keratinocytes) TP63	HaCaT (keratinocytes)	BTO:0000552	TP63	caRAS_TGFB	GEO	GSE60814_tp63_hacat-caras-tgfb_MACS_TP63_MA0525.2.damo.pwm.bed	11712
1	3578	SMAD3	7.34952405816725	1.37692057858412	338	1185	1639	542	1639	1120	4498	14141	259117	SMAD3 PC3(bone mets prostate adenocarcinoma) SMAD3	PC3(bone mets prostate adenocarcinoma)	NULL	SMAD3	Treatment: hypoxia (0.2% O2);	GTRD	EXP057828_PC3-bone-mets-prostate-adenocarcinoma-_SMAD3_MACS_SMAD3_MA1622.1.damo.pwm.bed	45736
1	334	CEBPA	7.34716469069724	1.52955689787918	197	1186	1457	1397	1457	1350	2356	14282	261259	CEBPA THP-1 (acute monocytic leukemia) CEBPA	THP-1 (acute monocytic leukemia)	BTO:0001370	CEBPA	Treatment: 0.1 % EtOH for 2 hrs	GTRD	EXP053361_THP-1--acute-monocytic-leukemia-_CEBPA_MACS_CEBPA_MA0019.1.damo.pwm.bed	41403
1	290	BHLHE22	7.34273107834692	1.50458231912133	212	1187	1485	1258	1485	1310	2578	14267	261037	BHLHE22 CAL-1 (plasmacytoid dendritic neoplasm) BHLHE22	CAL-1 (plasmacytoid dendritic neoplasm)	NULL	BHLHE22	NA	GEO	GSE43876_bhlhe22_cal1_MACS_BHLHE22_MA0818.1.damo.pwm.bed	16094
1	2724	MEF2A	7.34165208190938	1.51241123235592	207	1188	1476	1300	1476	1320	2504	14272	261111	MEF2A GM12878 (female B-cells lymphoblastoid cell line) MEF2A	GM12878 (female B-cells lymphoblastoid cell line)	NULL	MEF2A	NA	ENCODE	ENCSR000BKB_GM12878_MEF2A_MACS_MEF2A_MA0052.4.damo.pwm.bed	24947
1	223	ARNT	7.34036450854026	3.91775123333836	26	1189	255	3467	3467	1640	121	14453	263494	ARNT HUVEC-C (HUVEC, umbilical vein endothelial cells) ARNT	HUVEC-C (HUVEC, umbilical vein endothelial cells)	BTO:0001949	ARNT	Passage: 4-6	GTRD	EXP049262_HUVEC-C--HUVEC--umbilical-vein-endothelial-cells-_ARNT_MACS_ARNT_MA0004.1.damo.pwm.bed	700
1	1984	GATA3	7.34036450854026	3.91775123333836	26	1189	255	3467	3467	1640	121	14453	263494	GATA3 T47D (invasive ductal carcinoma) GATA3	T47D (invasive ductal carcinoma)	BTO:0001248	GATA3	Passsage: <10 Genotype: wt/R330fs mutant with CRISPR	GTRD	EXP049906_T47D--invasive-ductal-carcinoma-_GATA3_MACS_GATA3_MA0037.3.damo.pwm.bed	2260
1	3561	SIX2	7.33790497119096	1.63237048433539	151	1191	1333	1879	1879	1470	1691	14328	261924	SIX2 kidney SIX2	kidney	BTO:0000671	SIX2	fetal_16w	GEO	GSE75948_six2_fetal-kidney-16w_MACS_SIX2_MA1119.1.damo.pwm.bed	22009
1	2781	MYBL2	7.3282654995479	1.77505128954573	113	1192	1173	2366	2366	1580	1163	14366	262452	MYBL2 HepG2 (hepatoblastoma) MYBL2	HepG2 (hepatoblastoma)	BTO:0000599	MYBL2	NA	ENCODE	ENCSR000BRO_HepG2_MYBL2_MACS_MYBL2_MA0777.1.damo.pwm.bed	9893
1	3546	RXRA	7.31773287477236	1.3647919600032	355	1193	1650	475	1650	1110	4767	14124	258848	RXRA liver RXRA	liver	BTO:0000759	RXRA		GTRD	EXP045021_liver_RXRA_MACS_RXRA_MA0159.1.damo.pwm.bed	40103
1	3144	NR3C1	7.28685886618193	1.36248629636856	357	1194	1657	469	1657	1110	4802	14122	258813	NR3C1 HASM2 (Human airway smooth muscle 2) NR3C1	HASM2 (Human airway smooth muscle 2)	NULL	NR3C1	Treatment: dexamethasone for 4 hr Genotype: Ad-KLF15 transduction	GTRD	EXP049658_HASM2--Human-airway-smooth-muscle-2-_NR3C1_MACS_NR3C1_MA0113.3.damo.pwm.bed	47058
1	1772	FOXA1	7.27256726857206	2.08617309935606	72	1195	839	2845	2845	1630	630	14407	262985	FOXA1 DU145 (prostate carcinoma) FOXA1	DU145 (prostate carcinoma)	BTO:0001332	FOXA1	FOXA1_HIGH	GEO	GSE47987_foxa1_du145-foxa1-high_MACS_FOXA1_MA0148.4.damo.pwm.bed	39567
1	2043	GATA6	7.26963784883032	1.528874923272	195	1196	1461	1420	1461	1360	2333	14284	261282	GATA6 YCC3 (gastric adenocarcinoma) GATA6	YCC3 (gastric adenocarcinoma)	NULL	GATA6		GEO	GSE51705_gata6_ycc3_MACS_GATA6_MA1104.2.damo.pwm.bed	25884
1	2667	MAF	7.2451050841574	1.949774676725	85	1197	971	2696	2696	1620	796	14394	262819	MAF Th17-cells MAF	Th17-cells	BTO:0005655	MAF	CellType:pool of expanded Th17 clones; Tissue: primary Th17-IL-10+ lymphocytes; ActivationState: recently activeted;Day:5;	GTRD	EXP047557_Th17-cells_MAF_MACS_MAF_MA1520.1.damo.pwm.bed	6100
1	3852	TFAP2A	7.24436517649878	1.32456664270182	427	1198	1706	270	1706	1060	5912	14052	257703	TFAP2A MCF7 (Invasive ductal breast carcinoma) TFAP2A	MCF7 (Invasive ductal breast carcinoma)	BTO:0000093	TFAP2A		GTRD	EXP032577_MCF7--Invasive-ductal-breast-carcinoma-_TFAP2A_MACS_TFAP2A_MA0003.4.damo.pwm.bed	37642
1	2666	MAF	7.23125527070428	1.87823435676719	94	1199	1043	2596	2596	1610	914	14385	262701	MAF Th17-cells MAF	Th17-cells	BTO:0005655	MAF	CellType:pool of expanded Th17 clones; Tissue: primary Th17-IL-10+ lymphocytes; ActivationState: recently activeted;Day:5;	GTRD	EXP047557_Th17-cells_MAF_MACS_MAF_MA0501.1.damo.pwm.bed	7057
1	3833	TEAD4	7.22600006133746	1.95627896027773	84	1200	963	2706	2706	1620	784	14395	262831	TEAD4 HepG2 (hepatoblastoma) TEAD4	HepG2 (hepatoblastoma)	BTO:0000599	TEAD4		ENCODE	ENCSR000BRP_HepG2_TEAD4_MACS_TEAD4_MA0809.2.damo.pwm.bed	8413
1	3680	SPI1	7.20932638554775	1.30776909615652	465	1201	1732	206	1732	1050	6523	14014	257092	SPI1 Kasumi-1 (acute myeloblastic leukemia) SPI1	Kasumi-1 (acute myeloblastic leukemia)	BTO:0004136	SPI1	SIRUNX1ETO	GEO	GSE60130_spi1_kasumi1-sirunx1eto_MACS_SPI1_MA0080.5.damo.pwm.bed	47350
1	3156	NR3C1	7.17103621663586	1.82637521602976	101	1202	1107	2529	2529	1610	1010	14378	262605	NR3C1 U2OS (osteosarcoma) NR3C1	U2OS (osteosarcoma)	BTO:0001938	NR3C1	SHNS	GEO	GSE65847_nr3c1_u2os-shns_MACS_NR3C1_MA0113.3.damo.pwm.bed	15065
1	20	AR	7.16079856374463	7.00741246298169	15	1203	46	3669	3669	1640	39	14464	263576	AR LNCaP (prostate carcinoma) AR	LNCaP (prostate carcinoma)	BTO:0001321	AR	1000 nM RU486	GTRD	EXP030506_LNCaP--prostate-carcinoma-_AR_MACS_AR_MA0007.3.damo.pwm.bed	920
1	2403	JUN	7.14483243497527	1.73577168699735	118	1204	1209	2286	2286	1570	1242	14361	262373	JUN HUVEC-C (HUVEC, umbilical vein endothelial cells) JUN	HUVEC-C (HUVEC, umbilical vein endothelial cells)	BTO:0001949	JUN	Treatment: agent VEGF, timepoint 4 Passage: P3-6	GTRD	EXP048211_HUVEC-C--HUVEC--umbilical-vein-endothelial-cells-_JUN_MACS_JUN_MA1132.1.damo.pwm.bed	8558
1	282	BATF3	7.13961209007755	2.66800971192881	43	1205	551	3213	3213	1660	294	14436	263321	BATF3 ST-1 (Adult T acute lymphoblastic leukemia) BATF3	ST-1 (Adult T acute lymphoblastic leukemia)	NULL	BATF3	Treatment: BirA enzyme were transduced with N-terminally tagged BATF3 (pRCMV/TO-flag-BIOTIN-BATF3-puro)	GTRD	EXP049467_ST-1--Adult-T-acute-lymphoblastic-leukemia-_BATF3_MACS_BATF3_MA0835.2.damo.pwm.bed	5818
1	230	ASCL1	7.11951857574169	1.33279204158322	401	1206	1696	313	1696	1070	5516	14078	258099	ASCL1 fibroblasts ASCL1	fibroblasts	NULL	ASCL1		GTRD	EXP030567_fibroblasts_ASCL1_MACS_ASCL1_MA1631.1.damo.pwm.bed	40642
1	1910	GATA1	7.11065458024781	2.11435026017037	68	1207	819	2900	2900	1640	587	14411	263028	GATA1 K562 (myelogenous leukemia) GATA1	K562 (myelogenous leukemia)	NULL	GATA1	bmp	GTRD	EXP000940_K562--myelogenous-leukemia-_GATA1_MACS_GATA1_MA0035.4.damo.pwm.bed	17526
1	3332	RELA	7.11053208914849	1.56290912201011	173	1208	1419	1618	1618	1420	2024	14306	261591	RELA GM12891 (male B- cells lymphoblastoid cell line) RELA	GM12891 (male B- cells lymphoblastoid cell line)	NULL	RELA	human recombinant TNF-alpha from eBioscience [product# 14-8329-62] (Snyder)	ENCODE	ENCSR000EAI_GM12891_RELA_MACS_RELA_MA0107.1.damo.pwm.bed	14885
1	1347	ESR1	7.09665874664294	3.79165198868036	26	1209	276	3467	3467	1650	125	14453	263490	ESR1 MCF7 (Invasive ductal breast carcinoma) ESR1	MCF7 (Invasive ductal breast carcinoma)	BTO:0000093	ESR1	Treatment: DMSO for 45 min Genotype: TET2 knockout Passage: 6-10	GTRD	EXP048687_MCF7--Invasive-ductal-breast-carcinoma-_ESR1_MACS_ESR1_MA0112.3.damo.pwm.bed	1026
1	3562	SIX2	7.0891964912758	1.4627143101153	233	1210	1529	1081	1529	1270	2915	14246	260700	SIX2 kidney SIX2	kidney	BTO:0000671	SIX2	fetal_17w	GEO	GSE75948_six2_fetal-kidney-17w_MACS_SIX2_MA1119.1.damo.pwm.bed	43926
1	165	AR	7.08053004920961	1.28075366109722	534	1211	1777	136	1777	1040	7653	13945	255962	AR prostate AR	prostate	NULL	AR	cancer	GEO	GSE56288_AR_prostate-cancer_MACS_AR_MA0007.3.damo.pwm.bed	77818
1	3155	NR3C1	7.06724895789276	1.4123175675625	279	1212	1590	800	1590	1200	3617	14200	259998	NR3C1 U2OS (osteosarcoma) NR3C1	U2OS (osteosarcoma)	BTO:0001938	NR3C1	SHHIC5	GEO	GSE65847_nr3c1_u2os-shhic5_MACS_NR3C1_MA0113.3.damo.pwm.bed	50363
1	1223	ESR1	7.06137714383923	1.2638382571869	594	1213	1801	93	1801	1040	8631	13885	254984	ESR1 endometrioid adenocarcinoma ESR1	endometrioid adenocarcinoma	NULL	ESR1	tumor E	GTRD	EXP036413_endometrioid-adenocarcinoma_ESR1_MACS_ESR1_MA0112.3.damo.pwm.bed	32917
1	344	CEBPA	7.05557694114796	1.48397334304648	216	1214	1513	1213	1513	1310	2663	14263	260952	CEBPA THP-1 (acute monocytic leukemia) CEBPA	THP-1 (acute monocytic leukemia)	BTO:0001370	CEBPA	Treatment: 100 nM 1,25(OH)2D3 for 24 hrs	GTRD	EXP053366_THP-1--acute-monocytic-leukemia-_CEBPA_MACS_CEBPA_MA0019.1.damo.pwm.bed	52197
1	1824	FOXA2	7.04401637613692	6.8326662061945	15	1215	51	3669	3669	1640	40	14464	263575	FOXA2 endometrioid adenocarcinoma FOXA2	endometrioid adenocarcinoma	NULL	FOXA2	tumor C	GTRD	EXP036411_endometrioid-adenocarcinoma_FOXA2_MACS_FOXA2_MA0047.3.damo.pwm.bed	455
1	3330	RELA	7.01724400856334	1.89191479000005	89	1216	1031	2645	2645	1630	859	14390	262756	RELA GM10847 (female B-cells Lymphoblastoid Cell Lines) RELA	GM10847 (female B-cells Lymphoblastoid Cell Lines)	NULL	RELA	human recombinant TNF-alpha from eBioscience [product# 14-8329-62] (Snyder)	ENCODE	ENCSR000DYM_GM10847_RELA_MACS_RELA_MA0107.1.damo.pwm.bed	5056
1	3842	TEAD4	6.99785699294458	1.52273325129546	190	1217	1466	1464	1466	1380	2282	14289	261333	TEAD4 SNU216 (gastric tubular adenocarcinoma) TEAD4	SNU216 (gastric tubular adenocarcinoma)	NULL	TEAD4		GEO	GSE44416_tead4_snu216_MACS_TEAD4_MA0809.2.damo.pwm.bed	21813
1	2396	JUN	6.99570560354405	1.72322430834371	118	1218	1221	2286	2286	1580	1251	14361	262364	JUN HUVEC-C (HUVEC, umbilical vein endothelial cells) JUN	HUVEC-C (HUVEC, umbilical vein endothelial cells)	BTO:0001949	JUN	Treatment: agent VEGF, timepoint 4 Passage: P3-6	GTRD	EXP048211_HUVEC-C--HUVEC--umbilical-vein-endothelial-cells-_JUN_MACS_JUN_MA0099.3.damo.pwm.bed	8636
1	1310	ESR1	6.9945884747966	6.20360437384677	16	1219	67	3654	3654	1650	47	14463	263568	ESR1 MCF7 (Invasive ductal breast carcinoma) ESR1	MCF7 (Invasive ductal breast carcinoma)	BTO:0000093	ESR1	control	GTRD	EXP040959_MCF7--Invasive-ductal-breast-carcinoma-_ESR1_MACS_ESR1_MA0112.3.damo.pwm.bed	704
1	1362	ESR1	6.9945884747966	6.20360437384677	16	1219	67	3654	3654	1650	47	14463	263568	ESR1 MCF7 (Invasive ductal breast carcinoma) ESR1	MCF7 (Invasive ductal breast carcinoma)	BTO:0000093	ESR1	Treatment: 10 nM R5020 for45 mins Genotype: ER+/PR+	GTRD	EXP049947_MCF7--Invasive-ductal-breast-carcinoma-_ESR1_MACS_ESR1_MA0112.3.damo.pwm.bed	611
1	3453	RUNX1	6.98245176648318	3.61941028913153	27	1221	311	3449	3449	1660	136	14452	263479	RUNX1 Jurkat E6.1 (T-cells) RUNX1	Jurkat E6.1 (T-cells)	BTO:0001948	RUNX1	NULL	GTRD	EXP000300_Jurkat-E6.1--T-cells-_RUNX1_MACS_RUNX1_MA0002.2.damo.pwm.bed	1539
1	338	CEBPA	6.97734605493988	1.51626451660018	193	1222	1474	1433	1474	1380	2328	14286	261287	CEBPA THP-1 (acute monocytic leukemia) CEBPA	THP-1 (acute monocytic leukemia)	BTO:0001370	CEBPA	Treatment: 0.1 % EtOH for 8 hrs	GTRD	EXP053363_THP-1--acute-monocytic-leukemia-_CEBPA_MACS_CEBPA_MA0019.1.damo.pwm.bed	40326
1	4060	TP63	6.97001522148174	1.72990266618216	116	1223	1214	2312	2312	1580	1225	14363	262390	TP63 HaCaT (keratinocytes) TP63	HaCaT (keratinocytes)	BTO:0000552	TP63	LacZ_TGFB	GEO	GSE60814_tp63_hacat-lacz-tgfb_MACS_TP63_MA0525.2.damo.pwm.bed	12030
1	3544	RXRA	6.96885067096552	1.30610996801389	451	1224	1735	227	1735	1060	6333	14028	257282	RXRA liver RXRA	liver	BTO:0000759	RXRA		GTRD	EXP045021_liver_RXRA_MACS_RXRA_MA0074.1.damo.pwm.bed	48022
1	3374	RELA	6.93337373747209	1.72233447017931	117	1225	1223	2302	2302	1580	1241	14362	262374	RELA HeLa-B2 RELA	HeLa-B2	NA	RELA	TNFA	GEO	GSE24518_rela_helab2-tnfa_MACS_RELA_MA0107.1.damo.pwm.bed	8991
1	1429	ESR1	6.93012725698861	6.66628690915492	15	1226	55	3669	3669	1650	41	14464	263574	ESR1 ESR1	NA	NA	ESR1	NA	GEO	GSE68356_ESR1_t47d-e2pg_MACS_ESR1_MA0112.3.damo.pwm.bed	514
1	305	CDX2	6.92115536444329	1.56678236385738	166	1227	1415	1679	1679	1440	1937	14313	261678	CDX2 LS180 (colon cancer) CDX2	LS180 (colon cancer)	NULL	CDX2		GEO	GSE31939_cdx2_ls180_MACS_CDX2_MA0465.2.damo.pwm.bed	27299
1	3588	SOX10	6.92012060339751	3.702936757474	26	1228	290	3467	3467	1660	128	14453	263487	SOX10 501Mel (melanoma) SOX10	501Mel (melanoma)	BTO:0002956	SOX10	NA	GEO	GSE61965_sox10_501mel_MACS_SOX10_MA0442.2.damo.pwm.bed	2863
1	3829	TEAD1	6.91538142129309	1.57813956713483	161	1229	1397	1742	1742	1460	1865	14318	261750	TEAD1 MSTO TEAD1	MSTO	NA	TEAD1		GEO	GSE68170_tead1_msto_MACS_TEAD1_MA0090.3.damo.pwm.bed	17117
1	3097	NR3C1	6.91470979838389	3.02436793038906	34	1230	440	3338	3338	1670	205	14445	263410	NR3C1 embryonic kidney NR3C1	embryonic kidney	NULL	NR3C1	dexamethasone	GTRD	EXP032209_embryonic-kidney_NR3C1_MACS_NR3C1_MA0113.3.damo.pwm.bed	3085
1	3793	TCF3	6.86950899266743	1.31909421786856	413	1231	1717	292	1717	1080	5740	14066	257875	TCF3 TCF3	NA	NA	TCF3	NA	GEO	GSE59538_TCF3_icn12_MACS_TCF3_MA0522.3.damo.pwm.bed	33348
1	2402	JUN	6.85196704217677	1.75260437309762	109	1232	1197	2420	2420	1620	1136	14370	262479	JUN HUVEC-C (HUVEC, umbilical vein endothelial cells) JUN	HUVEC-C (HUVEC, umbilical vein endothelial cells)	BTO:0001949	JUN	Treatment: agent VEGF, timepoint 4 Passage: P3-6	GTRD	EXP048211_HUVEC-C--HUVEC--umbilical-vein-endothelial-cells-_JUN_MACS_JUN_MA1130.1.damo.pwm.bed	7746
1	2397	JUN	6.84516228709656	1.72818478826465	114	1233	1217	2347	2347	1600	1205	14365	262410	JUN HUVEC-C (HUVEC, umbilical vein endothelial cells) JUN	HUVEC-C (HUVEC, umbilical vein endothelial cells)	BTO:0001949	JUN	Treatment: agent VEGF, timepoint 4 Passage: P3-6	GTRD	EXP048211_HUVEC-C--HUVEC--umbilical-vein-endothelial-cells-_JUN_MACS_JUN_MA0462.2.damo.pwm.bed	8235
1	3854	TFAP2A	6.81355316677497	1.30457436264734	443	1234	1737	240	1737	1070	6227	14036	257388	TFAP2A MCF7 (Invasive ductal breast carcinoma) TFAP2A	MCF7 (Invasive ductal breast carcinoma)	BTO:0000093	TFAP2A		GTRD	EXP032577_MCF7--Invasive-ductal-breast-carcinoma-_TFAP2A_MACS_TFAP2A_MA0872.1.damo.pwm.bed	39514
1	61	AR	6.80527326411601	3.64605247335015	26	1235	301	3467	3467	1670	130	14453	263485	AR VCaP (prostate carcinoma) AR	VCaP (prostate carcinoma)	BTO:0003215	AR	dihydrotestosterone (DHT)	GTRD	EXP038188_VCaP--prostate-carcinoma-_AR_MACS_AR_MA0007.3.damo.pwm.bed	2494
1	2983	NEUROG2	6.80186894640954	1.34836293874476	352	1236	1677	484	1677	1130	4783	14127	258832	NEUROG2 MRC-5 (fetal lung fibroblasts) NEUROG2	MRC-5 (fetal lung fibroblasts)	BTO:0001590	NEUROG2	1 DPT	GTRD	EXP037154_MRC-5--fetal-lung-fibroblasts-_NEUROG2_MACS_NEUROG2_MA0669.1.damo.pwm.bed	34191
1	1403	ESR1	6.71055575310003	6.35647441655136	15	1237	62	3669	3669	1660	43	14464	263572	ESR1 MCF7 (Invasive ductal breast carcinoma) ESR1	MCF7 (Invasive ductal breast carcinoma)	BTO:0000093	ESR1	E2_2M	GEO	GSE54855_esr1_mcf7-e2-2m_MACS_ESR1_MA0112.3.damo.pwm.bed	779
1	8	AR	6.70756408940067	4.80946273013264	19	1238	155	3592	3592	1660	72	14460	263543	AR VCaP (prostate carcinoma) AR	VCaP (prostate carcinoma)	BTO:0003215	AR	NT	GTRD	EXP000723_VCaP--prostate-carcinoma-_AR_MACS_AR_MA0007.3.damo.pwm.bed	1441
1	146	AR	6.70161714710369	1.66333344977506	127	1239	1291	2162	2162	1560	1395	14352	262220	AR DU145 (prostate carcinoma) AR	DU145 (prostate carcinoma)	BTO:0001332	AR	ARQ6540X	GEO	GSE47987_AR_du145-arq6540x_MACS_AR_MA0007.3.damo.pwm.bed	17439
1	229	ASCL1	6.69342296890551	1.33174508956445	375	1240	1697	402	1697	1110	5160	14104	258455	ASCL1 fibroblasts ASCL1	fibroblasts	NULL	ASCL1		GTRD	EXP030567_fibroblasts_ASCL1_MACS_ASCL1_MA1100.2.damo.pwm.bed	40741
1	224	ARNT	6.69262713229629	3.59077986290455	26	1241	317	3467	3467	1680	132	14453	263483	ARNT HUVEC-C (HUVEC, umbilical vein endothelial cells) ARNT	HUVEC-C (HUVEC, umbilical vein endothelial cells)	BTO:0001949	ARNT	Passage: 4-6	GTRD	EXP049262_HUVEC-C--HUVEC--umbilical-vein-endothelial-cells-_ARNT_MACS_ARNT_MA0006.1.damo.pwm.bed	712
1	1976	GATA3	6.69262713229629	3.59077986290455	26	1241	317	3467	3467	1680	132	14453	263483	GATA3 A1A3(breast cancer cells) GATA3	A1A3(breast cancer cells)	NULL	GATA3	Treatment: 1hr EtOH, Doxycycline 72 hr CellLine: A1A3 from T47D cell line Genotype: Brg1 knockdown	GTRD	EXP048406_A1A3-breast-cancer-cells-_GATA3_MACS_GATA3_MA0037.3.damo.pwm.bed	6284
1	2662	LHX2	6.66144579971443	2.00328498694777	72	1243	925	2845	2845	1670	656	14407	262959	LHX2 retina LHX2	retina	BTO:0001175	LHX2	pigment	GEO	GSE60024_lhx2_retinal-pigment_MACS_LHX2_MA0700.2.damo.pwm.bed	16574
1	3767	TAL1	6.65434954203756	2.93830334108929	34	1244	466	3338	3338	1680	211	14445	263404	TAL1 Jurkat (T-cells) TAL1	Jurkat (T-cells)	BTO:0000661	TAL1	NA	GEO	GSE29180_tal1_jurkat_MACS_TAL1_MA0091.1.damo.pwm.bed	2557
1	3560	SIX2	6.64864041258707	1.41720419536955	255	1245	1584	920	1584	1250	3293	14224	260322	SIX2 HEK SIX2	HEK	NA	SIX2		GEO	GSE73865_six2_hek_MACS_SIX2_MA1119.1.damo.pwm.bed	48175
1	2469	JUN	6.64630801308565	1.70647142891853	115	1246	1233	2331	2331	1600	1231	14364	262384	JUN BT-549 (breast invasive ductal carcinoma) JUN	BT-549 (breast invasive ductal carcinoma)	BTO:0002548	JUN		GEO	GSE46166_jun_bt549_MACS_JUN_MA0488.1.damo.pwm.bed	12667
1	314	CEBPA	6.64170785096177	1.46833775207841	212	1247	1525	1258	1525	1340	2641	14267	260974	CEBPA U937 (adult acute monocytic leukemia) CEBPA	U937 (adult acute monocytic leukemia)	BTO:0001412	CEBPA	dmso	GTRD	EXP000947_U937--adult-acute-monocytic-leukemia-_CEBPA_MACS_CEBPA_MA0102.4.damo.pwm.bed	43146
1	1224	ESR1	6.61676272482828	1.77817263496433	100	1248	1165	2547	2547	1650	1027	14379	262588	ESR1 endometrioid adenocarcinoma ESR1	endometrioid adenocarcinoma	NULL	ESR1	tumor B	GTRD	EXP036415_endometrioid-adenocarcinoma_ESR1_MACS_ESR1_MA0112.3.damo.pwm.bed	4921
1	1934	GATA2	6.61251159007539	1.48772018309685	198	1249	1507	1386	1507	1380	2434	14281	261181	GATA2 K562 (myelogenous leukemia) GATA2	K562 (myelogenous leukemia)	NULL	GATA2	NULL	GTRD	EXP000524_K562--myelogenous-leukemia-_GATA2_MACS_GATA2_MA0036.3.damo.pwm.bed	24373
1	3111	NR3C1	6.60782552415485	2.68413611670118	39	1250	545	3268	3268	1690	265	14440	263350	NR3C1 A549 (lung carcinoma) NR3C1	A549 (lung carcinoma)	BTO:0000018	NR3C1	100nM dexamethasone (CHEBI:41879) for 12 hour	GTRD	EXP039608_A549--lung-carcinoma-_NR3C1_MACS_NR3C1_MA0113.3.damo.pwm.bed	3230
1	404	CEBPB	6.59065110424799	1.3216661354481	388	1251	1712	353	1712	1110	5380	14091	258235	CEBPB hMSC CEBPB	hMSC	NA	CEBPB	DMI_LOW	GEO	GSE68864_cebpb_hmsc-dmi-low_MACS_CEBPB_MA0466.2.damo.pwm.bed	68585
1	4033	TP63	6.55817423774291	2.11470182711694	62	1252	818	2956	2956	1680	535	14417	263080	TP63 HaCaT (keratinocytes) TP63	HaCaT (keratinocytes)	BTO:0000552	TP63	Ad-LacZ	GTRD	EXP033936_HaCaT--keratinocytes-_TP63_MACS_TP63_MA0525.2.damo.pwm.bed	5594
1	4065	TP73	6.55383696948324	1.92027353792996	79	1253	998	2771	2771	1670	751	14400	262864	TP73 TP73	NA	NA	TP73	NA	GEO	GSE15780_tp73_saos-rep1_MACS_TP73_MA0861.1.damo.pwm.bed	15365
1	3677	SPI1	6.55105966480268	2.7540494234084	37	1254	521	3292	3292	1690	245	14442	263370	SPI1 OCI-LY3 (diffuse large B-cell lymphoma) SPI1	OCI-LY3 (diffuse large B-cell lymphoma)	NULL	SPI1		GEO	GSE56857_spi1_ocily3_MACS_SPI1_MA0080.5.damo.pwm.bed	2560
1	1225	ESR1	6.54783930284261	1.29912775846909	436	1255	1744	250	1744	1080	6153	14043	257462	ESR1 U2OS (osteosarcoma) ESR1	U2OS (osteosarcoma)	BTO:0001938	ESR1	E2	GTRD	EXP036907_U2OS--osteosarcoma-_ESR1_MACS_ESR1_MA0112.3.damo.pwm.bed	61856
1	1928	GATA2	6.53271405186139	1.66080111521087	124	1256	1293	2200	2200	1580	1364	14355	262251	GATA2 K562 (myelogenous leukemia) GATA2	K562 (myelogenous leukemia)	NULL	GATA2		ENCODE	ENCSR000BKM_K562_GATA2_MACS_GATA2_MA0036.3.damo.pwm.bed	16843
1	3114	NR3C1	6.52648151551603	2.79355201157344	36	1257	505	3309	3309	1690	235	14443	263380	NR3C1 A549 (lung carcinoma) NR3C1	A549 (lung carcinoma)	BTO:0000018	NR3C1	100nM dexamethasone (CHEBI:41879) for 4 hour	GTRD	EXP039722_A549--lung-carcinoma-_NR3C1_MACS_NR3C1_MA0113.3.damo.pwm.bed	3113
1	1389	ESR1	6.52422978591604	8.4102199416945	12	1258	24	3733	3733	1670	26	14467	263589	ESR1 ZR-75-1 (invasive ductal carcinoma) ESR1	ZR-75-1 (invasive ductal carcinoma)	BTO:0003136	ESR1	SICTR_E2	GEO	GSE40129_esr1_zr751-sictr-e2_MACS_ESR1_MA0112.3.damo.pwm.bed	548
1	3145	NR3C1	6.52147294306639	1.37852303191907	292	1259	1637	724	1637	1210	3878	14187	259737	NR3C1 HASM2 (Human airway smooth muscle 2) NR3C1	HASM2 (Human airway smooth muscle 2)	NULL	NR3C1	Treatment: dexamethasone for 4 hr Genotype: Ad-KLF15 transduction	GTRD	EXP049659_HASM2--Human-airway-smooth-muscle-2-_NR3C1_MACS_NR3C1_MA0113.3.damo.pwm.bed	38863
1	2217	ISL1	6.49704906955984	2.65371396544881	39	1260	556	3268	3268	1690	268	14440	263347	ISL1 Kelly (neuroblastoma) ISL1	Kelly (neuroblastoma)	NULL	ISL1	Treatment: untreated	GTRD	EXP049485_Kelly--neuroblastoma-_ISL1_MACS_ISL1_MA1608.1.damo.pwm.bed	8286
1	2113	HNF1A	6.4940794202578	2.0378796984601	67	1261	886	2909	2909	1690	600	14412	263015	HNF1A HepG2 (hepatoblastoma) HNF1A	HepG2 (hepatoblastoma)	BTO:0000599	HNF1A		GTRD	EXP039789_HepG2--hepatoblastoma-_HNF1A_MACS_HNF1A_MA0046.2.damo.pwm.bed	8142
1	2401	JUN	6.47051829338423	1.72269537836493	108	1262	1222	2435	2435	1640	1145	14371	262470	JUN HUVEC-C (HUVEC, umbilical vein endothelial cells) JUN	HUVEC-C (HUVEC, umbilical vein endothelial cells)	BTO:0001949	JUN	Treatment: agent VEGF, timepoint 4 Passage: P3-6	GTRD	EXP048211_HUVEC-C--HUVEC--umbilical-vein-endothelial-cells-_JUN_MACS_JUN_MA1128.1.damo.pwm.bed	7635
1	3853	TFAP2A	6.44593036974345	1.30933793967601	404	1263	1730	304	1730	1100	5655	14075	257960	TFAP2A MCF7 (Invasive ductal breast carcinoma) TFAP2A	MCF7 (Invasive ductal breast carcinoma)	BTO:0000093	TFAP2A		GTRD	EXP032577_MCF7--Invasive-ductal-breast-carcinoma-_TFAP2A_MACS_TFAP2A_MA0810.1.damo.pwm.bed	36549
1	3650	SPI1	6.41652764541277	1.21105155246991	794	1264	1878	27	1878	1060	12052	13685	251563	SPI1 LCL (lymphoblastoid cell line) SPI1	LCL (lymphoblastoid cell line)	NULL	SPI1		Array Express	ERP004110_spi1_lcl_MACS_SPI1_MA0080.5.damo.pwm.bed	151294
1	2278	JUN	6.4136947793409	1.33891975640669	344	1265	1687	515	1687	1160	4706	14135	258909	JUN HAEC (human aortic endothelial cells) JUN	HAEC (human aortic endothelial cells)	NULL	JUN	TNFa, 4h	GTRD	EXP038042_HAEC--human-aortic-endothelial-cells-_JUN_MACS_JUN_MA0462.2.damo.pwm.bed	43381
1	3192	ONECUT2	6.40814425240541	1.44549919163164	220	1266	1548	1184	1548	1330	2784	14259	260831	ONECUT2 LNCaP (prostate carcinoma) ONECUT2	LNCaP (prostate carcinoma)	BTO:0001321	ONECUT2	Treatment: normoxia;	GTRD	EXP057823_LNCaP--prostate-carcinoma-_ONECUT2_MACS_ONECUT2_MA0756.1.damo.pwm.bed	240258
1	2123	HNF4A	6.39390090884321	1.33359443048632	352	1267	1695	484	1695	1150	4835	14127	258780	HNF4A liver HNF4A	liver	BTO:0000759	HNF4A		Array Express	ERP002306_hnf4a_liver_MACS_HNF4A_MA0114.4.damo.pwm.bed	43415
1	3646	SPI1	6.38152330450746	1.2458565372112	597	1268	1818	91	1818	1060	8796	13882	254819	SPI1 GM12878 (female B-cells lymphoblastoid cell line) SPI1	GM12878 (female B-cells lymphoblastoid cell line)	NULL	SPI1		ENCODE	ENCSR000BGQ_GM12878_SPI1_MACS_SPI1_MA0080.5.damo.pwm.bed	71614
1	3807	TCF7	6.35215496738604	1.51263904815127	175	1269	1475	1595	1595	1450	2115	14304	261500	TCF7 HepG2 (hepatoblastoma) TCF7	HepG2 (hepatoblastoma)	BTO:0000599	TCF7		GTRD	EXP039875_HepG2--hepatoblastoma-_TCF7_MACS_TCF7_MA0769.2.damo.pwm.bed	16021
1	337	CEBPA	6.35031527857807	1.48425982700942	191	1270	1512	1458	1512	1410	2353	14288	261262	CEBPA THP-1 (acute monocytic leukemia) CEBPA	THP-1 (acute monocytic leukemia)	BTO:0001370	CEBPA	Treatment: 100 nM 1,25(OH)2D3 for 2 hrs	GTRD	EXP053362_THP-1--acute-monocytic-leukemia-_CEBPA_MACS_CEBPA_MA0102.4.damo.pwm.bed	42883
1	3488	RUNX1	6.34878984462832	1.65690909429775	121	1271	1299	2249	2249	1610	1334	14358	262281	RUNX1 Jurkat (T-cells) RUNX1	Jurkat (T-cells)	BTO:0000661	RUNX1		GEO	GSE29180_runx1_jurkat_MACS_RUNX1_MA0002.2.damo.pwm.bed	6978
1	3547	RXRA	6.32208029967758	1.28348169149544	459	1272	1769	218	1769	1090	6557	14020	257058	RXRA liver RXRA	liver	BTO:0000759	RXRA		GTRD	EXP045021_liver_RXRA_MACS_RXRA_MA0512.2.damo.pwm.bed	50608
1	3081	NR2F6	6.32141385328396	1.34899078708834	322	1273	1673	597	1673	1180	4371	14157	259244	NR2F6 HepG2 (hepatoblastoma) NR2F6	HepG2 (hepatoblastoma)	BTO:0000599	NR2F6	NA	ENCODE	ENCSR518WPL_HepG2_NR2F6_MACS_NR2F6_MA0728.1.damo.pwm.bed	32566
1	2398	JUN	6.31671736234385	1.69057971420342	112	1274	1252	2384	2384	1640	1210	14367	262405	JUN HUVEC-C (HUVEC, umbilical vein endothelial cells) JUN	HUVEC-C (HUVEC, umbilical vein endothelial cells)	BTO:0001949	JUN	Treatment: agent VEGF, timepoint 4 Passage: P3-6	GTRD	EXP048211_HUVEC-C--HUVEC--umbilical-vein-endothelial-cells-_JUN_MACS_JUN_MA0488.1.damo.pwm.bed	8158
1	3982	TP53	6.31647411773405	2.60515679841048	39	1275	568	3268	3268	1700	273	14440	263342	TP53 PHA-simulated human T-lynphocytes TP53	PHA-simulated human T-lynphocytes	NULL	TP53	Treatment: 10 uM Nutlin-3 for 24 hrs Source: healthy volunteer #45	GTRD	EXP048268_PHA-simulated-human-T-lynphocytes_TP53_MACS_TP53_MA0106.3.damo.pwm.bed	2351
1	2216	ISL1	6.30773711258843	1.89001273976164	79	1276	1033	2771	2771	1690	763	14400	262852	ISL1 BE2C ISL1	BE2C	NULL	ISL1	Treatment: untreated	GTRD	EXP049483_BE2C_ISL1_MACS_ISL1_MA1608.1.damo.pwm.bed	33509
1	1437	ESR2	6.29856593561297	1.5850407030961	142	1277	1387	1994	1994	1550	1637	14337	261978	ESR2 U2OS (osteosarcoma) ESR2	U2OS (osteosarcoma)	BTO:0001938	ESR2	NULL	GTRD	EXP000204_U2OS--osteosarcoma-_ESR2_MACS_ESR2_MA0258.2.damo.pwm.bed	11673
1	2124	HNF4A	6.27141033993038	1.55706890416129	152	1278	1425	1862	1862	1520	1784	14327	261831	HNF4A HepG2 (hepatoblastoma) HNF4A	HepG2 (hepatoblastoma)	BTO:0000599	HNF4A	NULL	GTRD	EXP000306_HepG2--hepatoblastoma-_HNF4A_MACS_HNF4A_MA0114.4.damo.pwm.bed	15842
1	339	CEBPA	6.26120567709021	1.46974184807863	197	1279	1524	1397	1524	1400	2451	14282	261164	CEBPA THP-1 (acute monocytic leukemia) CEBPA	THP-1 (acute monocytic leukemia)	BTO:0001370	CEBPA	Treatment: 0.1 % EtOH for 8 hrs	GTRD	EXP053363_THP-1--acute-monocytic-leukemia-_CEBPA_MACS_CEBPA_MA0102.4.damo.pwm.bed	41763
1	2304	JUN	6.26017289952609	1.280528493663	462	1280	1778	209	1778	1090	6615	14017	257000	JUN HAEC (human aortic endothelial cells) JUN	HAEC (human aortic endothelial cells)	NULL	JUN	control, 4h	GTRD	EXP038046_HAEC--human-aortic-endothelial-cells-_JUN_MACS_JUN_MA1127.1.damo.pwm.bed	58529
1	4034	TP63	6.25739025339974	1.99190849689821	68	1281	933	2900	2900	1700	623	14411	262992	TP63 HaCaT (keratinocytes) TP63	HaCaT (keratinocytes)	BTO:0000552	TP63	Ad-LacZ and 3 ng/ml of TGF-beta3 for 1.5 hrs	GTRD	EXP033937_HaCaT--keratinocytes-_TP63_MACS_TP63_MA0525.2.damo.pwm.bed	6048
1	4058	TP63	6.23082917574516	1.87225183593047	80	1282	1050	2762	2762	1700	780	14399	262835	TP63 HaCaT (keratinocytes) TP63	HaCaT (keratinocytes)	BTO:0000552	TP63	dnRAS_TGFB	GEO	GSE60814_tp63_hacat-dnras-tgfb_MACS_TP63_MA0525.2.damo.pwm.bed	7195
1	4049	TP63	6.20581559456898	1.82339330868763	86	1283	1109	2685	2685	1690	861	14393	262754	TP63 TT (hereditary thyroid gland medullary carcinoma) TP63	TT (hereditary thyroid gland medullary carcinoma)	BTO:0003074	TP63		GEO	GSE46837_tp63_tt_MACS_TP63_MA0525.2.damo.pwm.bed	6066
1	2534	JUNB	6.20129436061717	1.78311899515147	92	1284	1156	2616	2616	1690	942	14387	262673	JUNB A549 (lung carcinoma) JUNB	A549 (lung carcinoma)	BTO:0000018	JUNB	100nM dexamethasone (CHEBI:41879) for 7 hour	GTRD	EXP039831_A549--lung-carcinoma-_JUNB_MACS_JUNB_MA1140.2.damo.pwm.bed	8947
1	1390	ESR1	6.18103005304858	4.38324798826586	19	1285	206	3592	3592	1690	79	14460	263536	ESR1 ZR-75-1 (invasive ductal carcinoma) ESR1	ZR-75-1 (invasive ductal carcinoma)	BTO:0003136	ESR1	SIGATA_E2	GEO	GSE40129_esr1_zr751-sigata-e2_MACS_ESR1_MA0112.3.damo.pwm.bed	1095
1	2277	JUN	6.16413442407521	1.32406821973646	354	1286	1707	477	1707	1160	4897	14125	258718	JUN HAEC (human aortic endothelial cells) JUN	HAEC (human aortic endothelial cells)	NULL	JUN	TNFa, 4h	GTRD	EXP038042_HAEC--human-aortic-endothelial-cells-_JUN_MACS_JUN_MA0099.3.damo.pwm.bed	44456
1	1611	FOSL2	6.13125842291481	1.81495057451963	86	1287	1119	2685	2685	1700	865	14393	262750	FOSL2 A549 (lung carcinoma) FOSL2	A549 (lung carcinoma)	BTO:0000018	FOSL2	100nM dexamethasone (CHEBI:41879) for 12 hour	GTRD	EXP039800_A549--lung-carcinoma-_FOSL2_MACS_FOSL2_MA1144.1.damo.pwm.bed	7471
1	3080	NR2F6	6.12426381777138	1.34189718936575	321	1288	1683	601	1683	1190	4380	14158	259235	NR2F6 HepG2 (hepatoblastoma) NR2F6	HepG2 (hepatoblastoma)	BTO:0000599	NR2F6	NA	ENCODE	ENCSR518WPL_HepG2_NR2F6_MACS_NR2F6_MA0677.1.damo.pwm.bed	32566
1	2958	MYOD1	6.11741743312679	1.31456324387418	369	1289	1724	425	1724	1150	5142	14110	258473	MYOD1 RH4 (alveolar rhabdomyosarcoma) MYOD1	RH4 (alveolar rhabdomyosarcoma)	NULL	MYOD1	NA	GTRD	EXP037530_RH4--alveolar-rhabdomyosarcoma-_MYOD1_MACS_MYOD1_MA0499.2.damo.pwm.bed	41734
1	1393	ESR1	6.11513023099594	1.58276254173008	138	1290	1391	2041	2041	1570	1593	14341	262022	ESR1 VCaP (prostate carcinoma) ESR1	VCaP (prostate carcinoma)	BTO:0003215	ESR1	E2_ERA	GEO	GSE43985_esr1_vcap-e2-era_MACS_ESR1_MA0112.3.damo.pwm.bed	12562
1	1220	ESR1	6.09516489815088	10.1211467190228	10	1291	9	3771	3771	1690	18	14469	263597	ESR1 MCF7 (Invasive ductal breast carcinoma) ESR1	MCF7 (Invasive ductal breast carcinoma)	BTO:0000093	ESR1	E2	GTRD	EXP036390_MCF7--Invasive-ductal-breast-carcinoma-_ESR1_MACS_ESR1_MA0112.3.damo.pwm.bed	247
1	3076	NR2F2	6.0873696803503	1.31199794268697	372	1292	1727	411	1727	1140	5194	14107	258421	NR2F2 liver NR2F2	liver	BTO:0000759	NR2F2		GTRD	EXP039783_liver_NR2F2_MACS_NR2F2_MA1111.1.damo.pwm.bed	31337
1	1345	ESR1	6.08134291509865	3.40086999077907	25	1293	348	3483	3483	1710	134	14454	263481	ESR1 MCF7 (Invasive ductal breast carcinoma) ESR1	MCF7 (Invasive ductal breast carcinoma)	BTO:0000093	ESR1	Treatment: DMSO for 45 min Genotype: wildtype TET2 Passage: 6-10	GTRD	EXP048685_MCF7--Invasive-ductal-breast-carcinoma-_ESR1_MACS_ESR1_MA0112.3.damo.pwm.bed	1138
1	3137	NR3C1	6.02003318377251	1.59014710423993	133	1294	1378	2101	2101	1590	1528	14346	262087	NR3C1 Ishikawa (endometrial adenocarcinoma) NR3C1	Ishikawa (endometrial adenocarcinoma)	BTO:0003041	NR3C1	Treatment: 100 nM Dexamethasone and 10 nM Estradiol for 1 hour	GTRD	EXP048232_Ishikawa--endometrial-adenocarcinoma-_NR3C1_MACS_NR3C1_MA0113.3.damo.pwm.bed	10499
1	383	CEBPB	6.01169895765299	1.4663249919041	190	1295	1526	1464	1526	1430	2369	14289	261246	CEBPB monocyte-derived macrophages CEBPB	monocyte-derived macrophages	NULL	CEBPB		GTRD	EXP040652_monocyte-derived-macrophages_CEBPB_MACS_CEBPB_MA0466.2.damo.pwm.bed	30539
1	1411	ESR1	6.00633163287277	8.35135232212485	11	1296	25	3750	3750	1690	24	14468	263591	ESR1 MCF7 (Invasive ductal breast carcinoma) ESR1	MCF7 (Invasive ductal breast carcinoma)	BTO:0000093	ESR1	TNF	GEO	GSE59530_esr1_mcf7-tnf_MACS_ESR1_MA0112.3.damo.pwm.bed	441
1	3510	RXRA	5.98649890041685	1.42013657424257	223	1297	1578	1162	1578	1350	2872	14256	260743	RXRA HepG2 (hepatoblastoma) RXRA	HepG2 (hepatoblastoma)	BTO:0000599	RXRA		ENCODE	ENCSR000BHU_HepG2_RXRA_MACS_RXRA_MA0512.2.damo.pwm.bed	19422
1	1916	GATA1	5.9486633664313	1.3259788830709	336	1298	1702	548	1702	1180	4640	14143	258975	GATA1 CD34+ bone marrow cell-derived erythroid progenitors GATA1	CD34+ bone marrow cell-derived erythroid progenitors	NULL	GATA1		GTRD	EXP038306_CD34--bone-marrow-cell-derived-erythroid-progenitors_GATA1_MACS_GATA1_MA0035.4.damo.pwm.bed	72354
1	3041	NR1H2	5.93375860561708	1.70089438168247	102	1299	1235	2515	2515	1680	1095	14377	262520	NR1H2 HT29 (colon adenocarcinoma) NR1H2	HT29 (colon adenocarcinoma)	BTO:0000182	NR1H2	GW3965_2H	GEO	GSE77039_nr1h2_ht29-gw3965-2h_MACS_NR1H2_MA0115.1.damo.pwm.bed	9299
1	2212	IRF4	5.92893822760985	1.67719642139921	107	1300	1267	2448	2448	1670	1165	14372	262450	IRF4 IRF4	NA	NA	IRF4	NA	GEO	GSE56857_irf4_ocily10_MACS_IRF4_MA1419.1.damo.pwm.bed	10104
1	3141	NR3C1	5.8995745717168	1.31530649173998	352	1301	1722	484	1722	1170	4901	14127	258714	NR3C1 HASM2 (Human airway smooth muscle 2) NR3C1	HASM2 (Human airway smooth muscle 2)	NULL	NR3C1	Treatment: dexamethasone for 4 hr	GTRD	EXP049655_HASM2--Human-airway-smooth-muscle-2-_NR3C1_MACS_NR3C1_MA0113.3.damo.pwm.bed	44714
1	2376	JUN	5.86727892093162	1.42352113830307	215	1302	1571	1224	1571	1370	2762	14264	260853	JUN MCF7 (Invasive ductal breast carcinoma) JUN	MCF7 (Invasive ductal breast carcinoma)	BTO:0000093	JUN	Source: cJun - Tet cells; CellType: ERalpha-positive breast cancer cells; Treatment: tamoxifen 1ŒºM for 1hr;	GTRD	EXP047661_MCF7--Invasive-ductal-breast-carcinoma-_JUN_MACS_JUN_MA1127.1.damo.pwm.bed	19436
1	3543	RXRA	5.86327958064523	1.26402095238708	475	1303	1800	196	1800	1100	6889	14004	256726	RXRA liver RXRA	liver	BTO:0000759	RXRA		GTRD	EXP045021_liver_RXRA_MACS_RXRA_MA0065.2.damo.pwm.bed	52471
1	3309	RARA	5.84278977001984	1.32591660069659	329	1304	1704	571	1704	1190	4543	14150	259072	RARA UPR9 (hematopoietic stem cells) RARA	UPR9 (hematopoietic stem cells)	NULL	RARA	5 hours zinc	GTRD	EXP000748_UPR9--hematopoietic-stem-cells-_RARA_MACS_RARA_MA0159.1.damo.pwm.bed	17224
1	1936	GATA2	5.82939878325949	1.64302738997471	113	1305	1315	2366	2366	1660	1256	14366	262359	GATA2 K562 (myelogenous leukemia) GATA2	K562 (myelogenous leukemia)	NULL	GATA2	bio	GTRD	EXP000941_K562--myelogenous-leukemia-_GATA2_MACS_GATA2_MA0036.3.damo.pwm.bed	21473
1	3373	RELA	5.82148084291433	1.68523119412894	103	1306	1258	2504	2504	1690	1116	14376	262499	RELA HeLa-B2 RELA	HeLa-B2	NA	RELA	TA_TNFA	GEO	GSE24518_rela_helab2-ta-tnfa_MACS_RELA_MA0107.1.damo.pwm.bed	8311
1	1412	ESR1	5.77716964656028	9.10945340445474	10	1307	17	3771	3771	1700	20	14469	263595	ESR1 MCF7 (Invasive ductal breast carcinoma) ESR1	MCF7 (Invasive ductal breast carcinoma)	BTO:0000093	ESR1		GEO	GSE59530_esr1_mcf7_MACS_ESR1_MA0112.3.damo.pwm.bed	765
1	3150	NR3C1	5.76081645787587	1.47256912760791	177	1308	1522	1579	1579	1470	2197	14302	261418	NR3C1 HeLa-B2 NR3C1	HeLa-B2	NA	NR3C1	P65KD_TA_TNFA	GEO	GSE24518_nr3c1_helab2-p65kd-ta-tnfa_MACS_NR3C1_MA0113.3.damo.pwm.bed	14867
1	2383	JUN	5.75884655306945	1.67458404492123	104	1309	1273	2491	2491	1690	1134	14375	262481	JUN HUVEC-C (HUVEC, umbilical vein endothelial cells) JUN	HUVEC-C (HUVEC, umbilical vein endothelial cells)	BTO:0001949	JUN	Treatment: agent VEGF, timepoint 0 Passage: P3-6	GTRD	EXP048209_HUVEC-C--HUVEC--umbilical-vein-endothelial-cells-_JUN_MACS_JUN_MA0489.1.damo.pwm.bed	6375
1	3351	RELA	5.7493754479793	2.0271485754083	59	1310	898	2996	2996	1730	531	14420	263084	RELA BEAS-2B (bronchial epithelium) RELA	BEAS-2B (bronchial epithelium)	NULL	RELA	dexamethasone + TNF	GTRD	EXP036259_BEAS-2B--bronchial-epithelium-_RELA_MACS_RELA_MA0107.1.damo.pwm.bed	5097
1	3042	NR1H2	5.74930223215117	1.43250768554676	203	1311	1563	1335	1563	1400	2591	14276	261024	NR1H2 HT29 (colon adenocarcinoma) NR1H2	HT29 (colon adenocarcinoma)	BTO:0000182	NR1H2	GW3965_48H	GEO	GSE77039_nr1h2_ht29-gw3965-48h_MACS_NR1H2_MA0115.1.damo.pwm.bed	17654
1	144	AR	5.73678604582347	7.7090051650596	11	1312	31	3750	3750	1700	26	14468	263589	AR LNCaP (prostate carcinoma) AR	LNCaP (prostate carcinoma)	BTO:0001321	AR	SHCTR	GEO	GSE47120_AR_lncap-shctr_MACS_AR_MA0007.3.damo.pwm.bed	1154
1	167	AR	5.73678604582347	7.7090051650596	11	1312	31	3750	3750	1700	26	14468	263589	AR LNCaP (prostate carcinoma) AR	LNCaP (prostate carcinoma)	BTO:0001321	AR	DHT24H_SHFOXA1	GEO	GSE58428_AR_lncap-dht24h-shfoxa1_MACS_AR_MA0007.3.damo.pwm.bed	726
1	2044	GATA6	5.72147911749403	1.95933446088238	64	1314	961	2928	2928	1730	596	14415	263019	GATA6 HUG1N GATA6	HUG1N	NA	GATA6		GEO	GSE51936_gata6_hug1n_MACS_GATA6_MA1104.2.damo.pwm.bed	5077
1	2386	JUN	5.71261415398539	1.6701461478867	104	1315	1283	2491	2491	1700	1137	14375	262478	JUN HUVEC-C (HUVEC, umbilical vein endothelial cells) JUN	HUVEC-C (HUVEC, umbilical vein endothelial cells)	BTO:0001949	JUN	Treatment: agent VEGF, timepoint 0 Passage: P3-6	GTRD	EXP048209_HUVEC-C--HUVEC--umbilical-vein-endothelial-cells-_JUN_MACS_JUN_MA1130.1.damo.pwm.bed	6340
1	3480	RUNX1	5.70728572402321	1.44702242344285	191	1316	1546	1458	1546	1440	2413	14288	261202	RUNX1 pre-B-lymphoblast cells with BCP-ALL RUNX1	pre-B-lymphoblast cells with BCP-ALL	NULL	RUNX1	DIsease: human precursor leukemia (BCP-ALL) Tissue: bone marrow	GTRD	EXP048190_pre-B-lymphoblast-cells-with-BCP-ALL_RUNX1_MACS_RUNX1_MA0002.2.damo.pwm.bed	12128
1	2030	GATA6	5.69217794665439	1.75868576050683	87	1317	1191	2670	2670	1730	903	14392	262712	GATA6 HUES64 (embryonic stem cells) GATA6	HUES64 (embryonic stem cells)	NULL	GATA6		GTRD	EXP036793_HUES64--embryonic-stem-cells-_GATA6_MACS_GATA6_MA1104.2.damo.pwm.bed	24536
1	62	AR	5.6843768086904	2.72629755155467	32	1318	529	3371	3371	1740	214	14447	263401	AR LNCaP (prostate carcinoma) AR	LNCaP (prostate carcinoma)	BTO:0001321	AR	dihydrotestosterone (DHT)	GTRD	EXP038190_LNCaP--prostate-carcinoma-_AR_MACS_AR_MA0007.3.damo.pwm.bed	3202
1	340	CEBPA	5.6367537967004	1.41849713977213	209	1319	1581	1284	1581	1390	2694	14270	260921	CEBPA THP-1 (acute monocytic leukemia) CEBPA	THP-1 (acute monocytic leukemia)	BTO:0001370	CEBPA	Treatment: 100 nM 1,25(OH)2D3 for 8 hrs	GTRD	EXP053364_THP-1--acute-monocytic-leukemia-_CEBPA_MACS_CEBPA_MA0019.1.damo.pwm.bed	48052
1	2601	JUND	5.63215539430092	3.01956638479658	27	1320	443	3449	3449	1740	163	14452	263452	JUND GM12878 (female B-cells lymphoblastoid cell line) JUND	GM12878 (female B-cells lymphoblastoid cell line)	NULL	JUND		ENCODE	ENCSR000EYV_GM12878_JUND_MACS_JUND_MA0491.2.damo.pwm.bed	3410
1	3380	RELA	5.63091705648162	1.47848587347233	169	1321	1518	1656	1656	1500	2089	14310	261526	RELA HUVEC-C (HUVEC, umbilical vein endothelial cells) RELA	HUVEC-C (HUVEC, umbilical vein endothelial cells)	BTO:0001949	RELA	TNF_JQ1	GEO	GSE53998_rela_huvec-tnf-jq1_MACS_RELA_MA0107.1.damo.pwm.bed	14471
1	1396	ESR1	5.62888233947234	8.67595218901339	10	1322	21	3771	3771	1700	21	14469	263594	ESR1 MDA-MB-134 (invasive lobular breast carcinoma) ESR1	MDA-MB-134 (invasive lobular breast carcinoma)	NULL	ESR1	ETOH	GEO	GSE51022_esr1_mdamb134vi-etoh_MACS_ESR1_MA0112.3.damo.pwm.bed	367
1	1369	ESR1	5.61431898816368	1.52510015064475	146	1323	1464	1949	1949	1580	1749	14333	261866	ESR1 primary endometrium cancer ESR1	primary endometrium cancer	NULL	ESR1	Treatment: 2 mM DSG for 25 mins	GTRD	EXP053241_primary-endometrium-cancer_ESR1_MACS_ESR1_MA0112.3.damo.pwm.bed	9329
1	3984	TP53	5.60366712898641	2.56287962044702	35	1324	581	3325	3325	1740	249	14444	263366	TP53 PHA-simulated human T-lynphocytes TP53	PHA-simulated human T-lynphocytes	NULL	TP53	Treatment: 10 uM Nutlin-3 for 24 hrs Source: healthy volunteer #90	GTRD	EXP048271_PHA-simulated-human-T-lynphocytes_TP53_MACS_TP53_MA0106.3.damo.pwm.bed	3055
1	379	CEBPB	5.60356268841411	2.03097250609007	57	1325	894	3026	3026	1750	512	14422	263103	CEBPB A549 (lung carcinoma) CEBPB	A549 (lung carcinoma)	BTO:0000018	CEBPB	100nM dexamethasone (CHEBI:41879) for 2 hour	GTRD	EXP039961_A549--lung-carcinoma-_CEBPB_MACS_CEBPB_MA0466.2.damo.pwm.bed	5210
1	4021	TP53	5.59535316233201	1.78764431331881	81	1326	1151	2744	2744	1740	827	14398	262788	TP53 keratinocytes TP53	keratinocytes	NULL	TP53	CISP	GEO	GSE56674_tp53_keratinocyte-cisp_MACS_TP53_MA0106.3.damo.pwm.bed	12610
1	1938	GATA2	5.55134738298084	1.53512374372504	140	1327	1451	2013	2013	1600	1666	14339	261949	GATA2 CD34+ hematopoietic stem cells GATA2	CD34+ hematopoietic stem cells	NULL	GATA2		GTRD	EXP031975_CD34--hematopoietic-stem-cells_GATA2_MACS_GATA2_MA0036.3.damo.pwm.bed	15505
1	2727	MEF2B	5.54801318160165	1.61048365988432	115	1328	1357	2331	2331	1670	1304	14364	262311	MEF2B germinal center B-cells MEF2B	germinal center B-cells	NULL	MEF2B	Treatment: tonsil	GTRD	EXP048298_germinal-center-B-cells_MEF2B_MACS_MEF2B_MA0660.1.damo.pwm.bed	13279
1	4032	TP63	5.52065214473586	1.98960854646894	59	1329	935	2996	2996	1750	541	14420	263074	TP63 neonatal keratinocytes TP63	neonatal keratinocytes	NULL	TP63		GTRD	EXP031101_neonatal-keratinocytes_TP63_MACS_TP63_MA0525.2.damo.pwm.bed	6993
1	3784	TCF12	5.50058665215422	1.64974173165171	104	1330	1309	2491	2491	1710	1151	14375	262464	TCF12 K562 (myelogenous leukemia) TCF12	K562 (myelogenous leukemia)	NULL	TCF12	NA	GTRD	EXP039447_K562--myelogenous-leukemia-_TCF12_MACS_TCF12_MA0521.1.damo.pwm.bed	19025
1	2058	GRHL2	5.49288465835731	1.25999840695059	451	1331	1804	227	1804	1120	6559	14028	257056	GRHL2 MCF7 (Invasive ductal breast carcinoma) GRHL2	MCF7 (Invasive ductal breast carcinoma)	BTO:0000093	GRHL2	No treatment	GTRD	EXP037435_MCF7--Invasive-ductal-breast-carcinoma-_GRHL2_MACS_GRHL2_MA1105.2.damo.pwm.bed	59389
1	1917	GATA1	5.49117728201542	1.29308137866023	366	1332	1754	434	1754	1170	5183	14113	258432	GATA1 CD34+ bone marrow cell-derived erythroid progenitors GATA1	CD34+ bone marrow cell-derived erythroid progenitors	NULL	GATA1		GTRD	EXP038306_CD34--bone-marrow-cell-derived-erythroid-progenitors_GATA1_MACS_GATA1_MA0140.2.damo.pwm.bed	75764
1	341	CEBPA	5.47809597921994	1.40494179743317	213	1333	1600	1249	1600	1390	2772	14266	260843	CEBPA THP-1 (acute monocytic leukemia) CEBPA	THP-1 (acute monocytic leukemia)	BTO:0001370	CEBPA	Treatment: 100 nM 1,25(OH)2D3 for 8 hrs	GTRD	EXP053364_THP-1--acute-monocytic-leukemia-_CEBPA_MACS_CEBPA_MA0102.4.damo.pwm.bed	48915
1	4046	TP63	5.45798973747186	2.60449095116442	33	1334	569	3352	3352	1750	231	14446	263384	TP63 EP156T (primary prostate cells) TP63	EP156T (primary prostate cells)	NULL	TP63		GEO	GSE43111_tp63_ep156t_MACS_TP63_MA0525.2.damo.pwm.bed	4469
1	2269	JUN	5.4527451701032	1.33939621340918	283	1335	1686	783	1686	1270	3866	14196	259749	JUN RCC 7860 (Renal cell carcinoma) JUN	RCC 7860 (Renal cell carcinoma)	BTO:0003781	JUN		GTRD	EXP037742_786-O--renal-carcinoma-_JUN_MACS_JUN_MA0099.3.damo.pwm.bed	23530
1	4044	TP63	5.44926701268219	1.67206650021386	98	1336	1278	2566	2566	1730	1070	14381	262545	TP63 MCF10A (breast epithelial cells) TP63	MCF10A (breast epithelial cells)	BTO:0001939	TP63	Treatment: DMSO for 6 hrs;	GTRD	EXP057966_MCF10A--breast-epithelial-cells-_TP63_MACS_TP63_MA0525.2.damo.pwm.bed	13671
1	1115	EOMES	5.4412963594309	1.55623007387617	129	1337	1428	2136	2136	1630	1514	14350	262101	EOMES hESC-1 (Embryonic stem cells) EOMES	hESC-1 (Embryonic stem cells)	NULL	EOMES	NA	GEO	GSE26097_eomes_esc_MACS_EOMES_MA0800.1.damo.pwm.bed	31879
1	2271	JUN	5.42243109744486	1.3625169564482	252	1338	1656	943	1656	1310	3383	14227	260232	JUN RCC 7860 (Renal cell carcinoma) JUN	RCC 7860 (Renal cell carcinoma)	BTO:0003781	JUN		GTRD	EXP037742_786-O--renal-carcinoma-_JUN_MACS_JUN_MA0488.1.damo.pwm.bed	19299
1	1399	ESR1	5.33769930500951	15.9366162439449	7	1339	6	3858	3858	1730	8	14472	263607	ESR1 MCF7 (Invasive ductal breast carcinoma) ESR1	MCF7 (Invasive ductal breast carcinoma)	BTO:0000093	ESR1	LETR	GEO	GSE54592_esr1_letr_MACS_ESR1_MA0112.3.damo.pwm.bed	225
1	2400	JUN	5.32250338272274	1.61632101943513	108	1340	1349	2435	2435	1710	1220	14371	262395	JUN HUVEC-C (HUVEC, umbilical vein endothelial cells) JUN	HUVEC-C (HUVEC, umbilical vein endothelial cells)	BTO:0001949	JUN	Treatment: agent VEGF, timepoint 4 Passage: P3-6	GTRD	EXP048211_HUVEC-C--HUVEC--umbilical-vein-endothelial-cells-_JUN_MACS_JUN_MA1127.1.damo.pwm.bed	8273
1	1609	FOSL2	5.31951666740094	1.7412023323387	83	1341	1205	2718	2718	1750	870	14396	262745	FOSL2 A549 (lung carcinoma) FOSL2	A549 (lung carcinoma)	BTO:0000018	FOSL2	100nM dexamethasone (CHEBI:41879) for 12 hour	GTRD	EXP039800_A549--lung-carcinoma-_FOSL2_MACS_FOSL2_MA1130.1.damo.pwm.bed	7385
1	3099	NR3C1	5.29806983713082	1.4911616385275	151	1342	1504	1879	1879	1580	1850	14328	261765	NR3C1 embryonic kidney NR3C1	embryonic kidney	NULL	NR3C1	dexamethasone, stably expressing SUMOylation-defective GR	GTRD	EXP032211_embryonic-kidney_NR3C1_MACS_NR3C1_MA0113.3.damo.pwm.bed	31363
1	2027	GATA4	5.28885679040793	2.50969300495086	34	1343	604	3338	3338	1760	247	14445	263368	GATA4 YCC3 (gastric adenocarcinoma) GATA4	YCC3 (gastric adenocarcinoma)	NULL	GATA4		GEO	GSE51705_gata4_ycc3_MACS_GATA4_MA0482.2.damo.pwm.bed	5733
1	3065	NR2F1	5.28168620413371	1.38966296741764	217	1344	1626	1205	1626	1390	2855	14262	260760	NR2F1 cranial neural crest cells NR2F1	cranial neural crest cells	NULL	NR2F1	NA	GTRD	EXP035243_cranial-neural-crest-cells_NR2F1_MACS_NR2F1_MA1538.1.damo.pwm.bed	28286
1	311	CEBPA	5.24570708039366	1.36088426507901	244	1345	1658	1001	1658	1330	3279	14235	260336	CEBPA U937 (adult acute monocytic leukemia) CEBPA	U937 (adult acute monocytic leukemia)	BTO:0001412	CEBPA	bio	GTRD	EXP000946_U937--adult-acute-monocytic-leukemia-_CEBPA_MACS_CEBPA_MA0019.1.damo.pwm.bed	61348
1	39	AR	5.22852265503844	1.37621755857604	227	1346	1640	1135	1640	1370	3016	14252	260599	AR CWR22 (prostate carcinoma) AR	CWR22 (prostate carcinoma)	BTO:0004594	AR		GTRD	EXP034146_CWR22--prostate-carcinoma-_AR_MACS_AR_MA0007.3.damo.pwm.bed	27642
1	1973	GATA3	5.20549900434139	4.28757473439239	16	1347	217	3654	3654	1740	68	14463	263547	GATA3 WA09 (embryonic stem cells) GATA3	WA09 (embryonic stem cells)	NULL	GATA3	BMP4 for 3 day	GTRD	EXP040703_WA09--embryonic-stem-cells-_GATA3_MACS_GATA3_MA0037.3.damo.pwm.bed	2418
1	3298	PPARG	5.17681170108673	1.53481392639984	129	1348	1452	2136	2136	1650	1535	14350	262080	PPARG hASC (preadipocytes) PPARG	hASC (preadipocytes)	NULL	PPARG		GEO	GSE21366_pparg_asc_MACS_PPARG_MA0066.1.damo.pwm.bed	16549
1	1610	FOSL2	5.14256680579143	1.7329819712528	81	1349	1211	2744	2744	1770	853	14398	262762	FOSL2 A549 (lung carcinoma) FOSL2	A549 (lung carcinoma)	BTO:0000018	FOSL2	100nM dexamethasone (CHEBI:41879) for 12 hour	GTRD	EXP039800_A549--lung-carcinoma-_FOSL2_MACS_FOSL2_MA1138.1.damo.pwm.bed	7303
1	2155	HOXA9	5.13900043944314	2.35902990270025	37	1350	681	3292	3292	1770	286	14442	263329	HOXA9 HEK293-FT (human embryonic kidney, female transformed) HOXA9	HEK293-FT (human embryonic kidney, female transformed)	NULL	HOXA9	NUP98-HOXA9-FLAG expression	GTRD	EXP036954_HEK293-FT--human-embryonic-kidney--female-transformed-_HOXA9_MACS_HOXA9_MA0594.2.damo.pwm.bed	29639
1	2062	GRHL2	5.11353062935009	1.3741676114611	223	1351	1642	1162	1642	1380	2967	14256	260648	GRHL2 MCF7 (Invasive ductal breast carcinoma) GRHL2	MCF7 (Invasive ductal breast carcinoma)	BTO:0000093	GRHL2	100nm E2 (45 min)	GTRD	EXP040965_MCF7--Invasive-ductal-breast-carcinoma-_GRHL2_MACS_GRHL2_MA1105.2.damo.pwm.bed	23226
1	1608	FOSL2	5.10527808863062	1.72208939915325	82	1352	1224	2731	2731	1770	869	14397	262746	FOSL2 A549 (lung carcinoma) FOSL2	A549 (lung carcinoma)	BTO:0000018	FOSL2	100nM dexamethasone (CHEBI:41879) for 12 hour	GTRD	EXP039800_A549--lung-carcinoma-_FOSL2_MACS_FOSL2_MA0478.1.damo.pwm.bed	7389
1	4035	TP63	5.07564486559942	1.83264241693213	67	1353	1097	2909	2909	1790	667	14412	262948	TP63 HaCaT (keratinocytes) TP63	HaCaT (keratinocytes)	BTO:0000552	TP63	Ad-caRAS and 3 ng/ml of TGF-beta3 for 1.5 hrs	GTRD	EXP033938_HaCaT--keratinocytes-_TP63_MACS_TP63_MA0525.2.damo.pwm.bed	6684
1	2276	JUN	5.06738171920742	1.32133200171344	284	1354	1713	777	1713	1280	3932	14195	259683	JUN RCC 7860 (Renal cell carcinoma) JUN	RCC 7860 (Renal cell carcinoma)	BTO:0003781	JUN		GTRD	EXP037742_786-O--renal-carcinoma-_JUN_MACS_JUN_MA1132.1.damo.pwm.bed	23771
1	2116	HNF1A	5.05879894274789	1.85935382328578	64	1355	1064	2928	2928	1780	628	14415	262987	HNF1A HEE (human epididymis epithelial cells) HNF1A	HEE (human epididymis epithelial cells)	NULL	HNF1A	Treatment: untreated	GTRD	EXP048857_HEE--human-epididymis-epithelial-cells-_HNF1A_MACS_HNF1A_MA0046.2.damo.pwm.bed	11809
1	345	CEBPA	5.05433628483545	1.39789585746101	199	1356	1613	1372	1613	1450	2602	14280	261013	CEBPA THP-1 (acute monocytic leukemia) CEBPA	THP-1 (acute monocytic leukemia)	BTO:0001370	CEBPA	Treatment: 100 nM 1,25(OH)2D3 for 24 hrs	GTRD	EXP053366_THP-1--acute-monocytic-leukemia-_CEBPA_MACS_CEBPA_MA0102.4.damo.pwm.bed	51032
1	211	AR	5.05034450818617	10.4089537358522	8	1357	8	3831	3831	1730	14	14471	263601	AR LNCaP (prostate carcinoma) AR	LNCaP (prostate carcinoma)	BTO:0001321	AR	DMSO	GEO	GSE83860_AR_lncap-dmso_MACS_AR_MA0007.3.damo.pwm.bed	663
1	3001	NFE2L2	5.05009899954784	1.31032129281885	300	1358	1729	686	1729	1260	4189	14179	259426	NFE2L2 IMR90 (lung fibroblasts) NFE2L2	IMR90 (lung fibroblasts)	NULL	NFE2L2		GTRD	EXP039771_IMR90--lung-fibroblasts-_NFE2L2_MACS_NFE2L2_MA0150.2.damo.pwm.bed	29082
1	4004	TP53	5.01354047974088	1.566184238691	114	1359	1416	2347	2347	1710	1329	14365	262286	TP53 MCF10A (breast epithelial cells) TP53	MCF10A (breast epithelial cells)	BTO:0001939	TP53	Treatment: 5 uM Nutlin3A for 6 hrs;	GTRD	EXP057964_MCF10A--breast-epithelial-cells-_TP53_MACS_TP53_MA0106.3.damo.pwm.bed	16776
1	1187	ESR1	4.93684738557157	3.49744850616656	19	1360	334	3592	3592	1760	99	14460	263516	ESR1 Ishikawa (endometrial adenocarcinoma) ESR1	Ishikawa (endometrial adenocarcinoma)	BTO:0003041	ESR1	E2	GTRD	EXP000886_Ishikawa--endometrial-adenocarcinoma-_ESR1_MACS_ESR1_MA0112.3.damo.pwm.bed	1063
1	2125	HNF4A	4.91163093397858	1.44301032881291	162	1361	1551	1726	1726	1550	2051	14317	261564	HNF4A HepG2 (hepatoblastoma) HNF4A	HepG2 (hepatoblastoma)	BTO:0000599	HNF4A	NULL	GTRD	EXP000306_HepG2--hepatoblastoma-_HNF4A_MACS_HNF4A_MA1494.1.damo.pwm.bed	17270
1	3566	SMAD3	4.89465124112435	2.21012787887427	40	1362	772	3256	3256	1800	330	14439	263285	SMAD3 HMLE-Twist-ER (breast cancer) SMAD3	HMLE-Twist-ER (breast cancer)	NULL	SMAD3	Treatment: no CellType: Immortalized human mammary epithelial cells	GTRD	EXP047889_HMLE-Twist-ER--breast-cancer-_SMAD3_MACS_SMAD3_MA1622.1.damo.pwm.bed	2374
1	2385	JUN	4.88993372231368	1.59825879812543	102	1363	1369	2515	2515	1750	1165	14377	262450	JUN HUVEC-C (HUVEC, umbilical vein endothelial cells) JUN	HUVEC-C (HUVEC, umbilical vein endothelial cells)	BTO:0001949	JUN	Treatment: agent VEGF, timepoint 0 Passage: P3-6	GTRD	EXP048209_HUVEC-C--HUVEC--umbilical-vein-endothelial-cells-_JUN_MACS_JUN_MA1128.1.damo.pwm.bed	6447
1	3619	SOX2	4.88900111960288	1.77214615232067	71	1364	1177	2860	2860	1800	731	14408	262884	SOX2 hiPSC SOX2	hiPSC	NULL	SOX2	KDP53_INHI	GEO	GSE67282_sox2_ipsc-kdp53-inhi_MACS_SOX2_MA0143.4.damo.pwm.bed	5053
1	1990	GATA3	4.87680958422621	2.31939033053643	36	1365	701	3309	3309	1790	283	14443	263332	GATA3 Jurkat (T-cells) GATA3	Jurkat (T-cells)	BTO:0000661	GATA3		GEO	GSE29180_gata3_jurkat_MACS_GATA3_MA0037.3.damo.pwm.bed	4035
1	1621	FOSL2	4.8733569173067	2.05549490484488	47	1366	868	3160	3160	1800	417	14432	263198	FOSL2 A549 (lung carcinoma) FOSL2	A549 (lung carcinoma)	BTO:0000018	FOSL2	100nM dexamethasone (CHEBI:41879) for 2 hour	GTRD	EXP040181_A549--lung-carcinoma-_FOSL2_MACS_FOSL2_MA1130.1.damo.pwm.bed	3665
1	3064	NR2F1	4.85897257124875	1.35554804626473	228	1367	1665	1126	1665	1390	3075	14251	260540	NR2F1 cranial neural crest cells NR2F1	cranial neural crest cells	NULL	NR2F1	NA	GTRD	EXP035243_cranial-neural-crest-cells_NR2F1_MACS_NR2F1_MA1537.1.damo.pwm.bed	29739
1	1360	ESR1	4.85497215944449	1.2758037973214	350	1368	1785	495	1785	1220	5021	14129	258594	ESR1 MCF7 (Invasive ductal breast carcinoma) ESR1	MCF7 (Invasive ductal breast carcinoma)	BTO:0000093	ESR1	Treatment: Vehicle for4 hrs Genotype: ER+/PR+	GTRD	EXP049945_MCF7--Invasive-ductal-breast-carcinoma-_ESR1_MACS_ESR1_MA0112.3.damo.pwm.bed	23242
1	3045	NR1H4	4.85060304015039	2.54361077791782	30	1369	587	3403	3403	1790	215	14449	263400	NR1H4 NR1H4	NA	NA	NR1H4	NA	GEO	GSE57227_nr1h4_primaryhepatocyte-gw4064_MACS_NR1H4_MA1110.1.damo.pwm.bed	2031
1	2009	GATA4	4.8366874525208	1.50442544824406	130	1370	1486	2127	2127	1660	1578	14349	262037	GATA4 HUES64 (embryonic stem cells) GATA4	HUES64 (embryonic stem cells)	NULL	GATA4		GTRD	EXP036708_HUES64--embryonic-stem-cells-_GATA4_MACS_GATA4_MA0482.2.damo.pwm.bed	30923
1	2292	JUN	4.81760843281763	1.25855696421047	388	1371	1805	353	1805	1180	5644	14091	257971	JUN HAEC (human aortic endothelial cells) JUN	HAEC (human aortic endothelial cells)	NULL	JUN	IL1b, 4h	GTRD	EXP038043_HAEC--human-aortic-endothelial-cells-_JUN_MACS_JUN_MA1132.1.damo.pwm.bed	47424
1	3565	SMAD3	4.79287987590836	2.02167870017453	48	1372	908	3149	3149	1810	433	14431	263182	SMAD3 HMLE-Twist-ER (breast cancer) SMAD3	HMLE-Twist-ER (breast cancer)	NULL	SMAD3	Treatment: no CellType: Immortalized human mammary epithelial cells	GTRD	EXP047889_HMLE-Twist-ER--breast-cancer-_SMAD3_MACS_SMAD3_MA0795.1.damo.pwm.bed	2749
1	1563	FOSL1	4.78654720482357	1.41677850733945	173	1373	1586	1618	1618	1530	2231	14306	261384	FOSL1 K562 (myelogenous leukemia) FOSL1	K562 (myelogenous leukemia)	NULL	FOSL1	NA	ENCODE	ENCSR000BMV_K562_FOSL1_MACS_FOSL1_MA0477.2.damo.pwm.bed	14564
1	2075	HAND2	4.76750496347417	1.36436691117108	214	1374	1653	1239	1653	1420	2867	14265	260748	HAND2 CLB-Ga (neuroblastoma) HAND2	CLB-Ga (neuroblastoma)	NULL	HAND2	none	GTRD	EXP039006_CLB-Ga--neuroblastoma-_HAND2_MACS_HAND2_MA1638.1.damo.pwm.bed	33850
1	405	CEBPB	4.76036987596358	1.39805708384374	185	1375	1612	1517	1612	1500	2418	14294	261197	CEBPB hMSC CEBPB	hMSC	NA	CEBPB		GEO	GSE68864_cebpb_hmsc_MACS_CEBPB_MA0466.2.damo.pwm.bed	26163
1	3098	NR3C1	4.7472208159076	1.50214077276643	128	1376	1488	2151	2151	1670	1556	14351	262059	NR3C1 embryonic kidney NR3C1	embryonic kidney	NULL	NR3C1	dexamethasone, stably expressing wt GR	GTRD	EXP032210_embryonic-kidney_NR3C1_MACS_NR3C1_MA0113.3.damo.pwm.bed	20349
1	3813	TCF7L2	4.72526640649512	3.36156676929401	19	1377	356	3592	3592	1780	103	14460	263512	TCF7L2 HepG2 (hepatoblastoma) TCF7L2	HepG2 (hepatoblastoma)	BTO:0000599	TCF7L2		ENCODE	ENCSR000EVQ_HepG2_TCF7L2_MACS_TCF7L2_MA0523.1.damo.pwm.bed	1381
1	4039	TP63	4.7139829284452	1.78909208399831	66	1378	1146	2915	2915	1810	673	14413	262942	TP63 surface ectoderm cells TP63	surface ectoderm cells	NULL	TP63	Treatment: Doxycycline for 2 days Geenotype: TetO:Tp63+/-	GTRD	EXP053349_surface-ectoderm-cells_TP63_MACS_TP63_MA0525.2.damo.pwm.bed	8660
1	3792	TCF3	4.71318104217069	1.22154623144904	497	1379	1856	167	1856	1130	7454	13982	256161	TCF3 Kasumi-1 (acute myeloblastic leukemia) TCF3	Kasumi-1 (acute myeloblastic leukemia)	BTO:0004136	TCF3		GEO	GSE43834_TCF3_kasumi1_MACS_TCF3_MA0522.3.damo.pwm.bed	39831
1	2013	GATA4	4.71041407017291	1.53244331776023	116	1380	1455	2312	2312	1720	1382	14363	262233	GATA4 HUES64 (embryonic stem cells) GATA4	HUES64 (embryonic stem cells)	NULL	GATA4	shGATA4	GTRD	EXP036792_HUES64--embryonic-stem-cells-_GATA4_MACS_GATA4_MA0482.2.damo.pwm.bed	24476
1	3509	RUNX3	4.70519238805353	1.18563366235955	686	1381	1915	55	1915	1120	10613	13793	253002	RUNX3 GM12878 (female B-cells lymphoblastoid cell line) RUNX3	GM12878 (female B-cells lymphoblastoid cell line)	NULL	RUNX3	NA	ENCODE	ENCSR000BRI_GM12878_RUNX3_MACS_RUNX3_MA0684.2.damo.pwm.bed	82726
1	3615	SOX2	4.69264632811739	2.44640161928494	31	1382	629	3387	3387	1800	231	14448	263384	SOX2 RENVM SOX2	RENVM	NA	SOX2	SHSOX2	GEO	GSE49404_sox2_renvm-shsox2_MACS_SOX2_MA0143.4.damo.pwm.bed	1985
1	2161	HOXB13	4.67479563581082	1.27120431205878	344	1383	1791	515	1791	1230	4952	14135	258663	HOXB13 VCaP (prostate carcinoma) HOXB13	VCaP (prostate carcinoma)	BTO:0003215	HOXB13	siERG	GTRD	EXP038438_VCaP--prostate-carcinoma-_HOXB13_MACS_HOXB13_MA0901.2.damo.pwm.bed	69679
1	2731	MEF2B	4.67401630255687	3.32922944769883	19	1384	361	3592	3592	1780	104	14460	263511	MEF2B SU-DHL-10 (diffuse large B-cell lymphoma) MEF2B	SU-DHL-10 (diffuse large B-cell lymphoma)	NULL	MEF2B	Genotype: MEF2B- D83V mutant with flag and HA	GTRD	EXP048302_SU-DHL-10--diffuse-large-B-cell-lymphoma-_MEF2B_MACS_MEF2B_MA0660.1.damo.pwm.bed	1153
1	2214	IRF4	4.67375331305412	5.08410945407254	12	1385	127	3733	3733	1750	43	14467	263572	IRF4 OCI-LY3 (diffuse large B-cell lymphoma) IRF4	OCI-LY3 (diffuse large B-cell lymphoma)	NULL	IRF4	SHSPIB	GEO	GSE56857_irf4_ocily3-shspib_MACS_IRF4_MA1419.1.damo.pwm.bed	487
1	2154	HNF4G	4.67047142306865	1.46148171206021	143	1386	1531	1983	1983	1630	1787	14336	261828	HNF4G 22RV1 (prostate carcinoma) HNF4G	22RV1 (prostate carcinoma)	BTO:0002999	HNF4G	Treatment: Cells were harvested in log phase growth Genotype: knockdown HNF4G	GTRD	EXP048997_22RV1--prostate-carcinoma-_HNF4G_MACS_HNF4G_MA0484.2.damo.pwm.bed	13939
1	2747	MEIS1	4.66622111427882	1.57975318685765	101	1387	1395	2529	2529	1770	1167	14378	262448	MEIS1 CHRF28811 MEIS1	CHRF28811	NA	MEIS1	NA	Array Express	ERR063469_meis1_chrf28811_MACS_MEIS1_MA0498.2.damo.pwm.bed	19457
1	2685	MAFK	4.6457815108278	1.29817353710302	290	1388	1745	738	1745	1290	4086	14189	259529	MAFK A549 (lung carcinoma) MAFK	A549 (lung carcinoma)	BTO:0000018	MAFK	NA	ENCODE	ENCSR541WQI_A549_MAFK_MACS_MAFK_MA0496.3.damo.pwm.bed	78790
1	2011	GATA4	4.64281966321031	1.50915794032735	122	1389	1479	2226	2226	1700	1476	14357	262139	GATA4 HUES64 (embryonic stem cells) GATA4	HUES64 (embryonic stem cells)	NULL	GATA4		GTRD	EXP036790_HUES64--embryonic-stem-cells-_GATA4_MACS_GATA4_MA0482.2.damo.pwm.bed	32341
[truncated: 2,780 more rows]

## Sheet: Fig5e
pair	CpG	lncRNA	Spearman.cor.TCGA	BF.pval.TCGA	Spearman.cor.OSL2	BF.pval.OSL2	ChromHMM.Enh.Mcf7	ChiA_PET_loop_lncTSS	ENCSR000BST.GATA3.MCF7	ERP000783.ESR1.MCF7	GSE72249.FOXA1.MCF7
[truncated: 27 more rows]

[truncated: 3 more sheets: Fig5f, Fig5g, Fig5h]
