# Supplementary material for: Subtype and cell type specific expression of lncRNAs provide insight into breast cancer
Source: Commun Biol. 2022 Aug 18;5:834. doi: 10.1038/s42003-022-03559-7 (PMC9388662; doi:10.1038/s42003-022-03559-7)
Supplement: Supplementary file 10 — Supplementary Data 8 [file 42003_2022_3559_MOESM10_ESM.xlsx]

## Sheet: SCAN-B_sampleID
sampleID	ER.status	HER2.status	PAM50_centroid	Nanodissect_Lympho	xCell_Fibroblast
S000001	Pos	Neg	LumA	1.82272475390895	0.245830472937482
S000002	Neg	Neg	Basal	3.10816968558143	0.116129247932999
S000006	Pos	Neg	Basal	2.92157681817997	0.18491872959719
S000008	Pos	Neg	LumA	3.05549397861696	0.209910790617874
S000011	Pos	Neg	LumA	3.83111221806578	0.232293410726554
S000012	Neg	Neg	Basal	2.70097567291519	0.0650326783166093
S000013	Pos	Neg	NA	2.29683626947568	0.325732582801144
S000014	Pos	Neg	LumA	2.43900730643499	0.267202268589444
S000015	Pos	Neg	LumA	2.36142154749876	0.206823317725948
S000017	Pos	Pos	LumA	3.49516124012279	0.142696803423417
S000019	Pos	Pos	LumB	3.85963109388644	0.156297105567971
S000020	Neg	Pos	Normal	2.20752377605159	0.249261641946327
S000021	Pos	Neg	LumA	3.06681151857765	0.331701318192174
S000022	Pos	Neg	LumA	2.36639246336219	0.244102413643621
S000023	Pos	Neg	LumA	2.51950145828024	0.250538528148406
S000024	Pos	Neg	LumA	3.7114940661887	0.279246845951731
S000025	Pos	Neg	LumA	3.10727060969598	0.303509924235031
S000028	Pos	Neg	LumA	3.05730274023715	0.191508189734832
S000029	Pos	Neg	LumB	2.45131149816065	0.263869652302881
S000031	Pos	Neg	LumA	3.42030764572069	0.199914195686464
S000032	Pos	Pos	LumA	3.14094473383788	0.344502526740219
S000033	Pos	Neg	LumA	2.63804058383469	0.327473841036098
S000034	Pos	Neg	LumB	3.20534993652737	0.0725810098541787
S000036	Pos	Pos	LumA	2.49622268724618	0.16588729392207
S000037	Pos	Neg	Basal	4.14073857017152	0.244494400122729
S000038	Pos	Neg	LumA	2.28519904709591	0.117974517667892
S000039	Neg	Neg	Basal	2.38457846706278	0.15569239740065
S000041	Pos	Neg	LumB	2.36282825393278	0.15503889782865
S000042	Pos	Neg	LumA	2.99516028939673	0.111865391353756
S000043	Neg	Neg	LumA	2.62232326739291	0.30384188787703
S000044	Pos	Neg	LumA	2.30076022495911	0.297458299728385
S000045	Pos	Neg	LumA	2.77093296397483	0.143821912263895
S000046	Pos	Neg	Her2	2.22296247662835	0.287249858383039
S000047	Pos	Neg	LumA	2.18518863894068	0.247265247019809
S000048	Pos	Neg	LumB	2.39648310353235	0.103013795736351
S000049	Neg	Neg	Basal	3.11112751239491	0.0772643720798345
S000050	Pos	Neg	LumA	2.29475477966027	0.156326611133628
S000053	Pos	Neg	NA	2.65384249441863	0.212275062111538
S000054	Neg	Neg	Basal	3.94294723110662	0.114716068013047
S000056	Neg	Pos	Basal	2.71446633923962	0.265778154852118
S000057	Pos	Neg	LumB	1.75091125788062	0.0702227817482255
S000058	Pos	Neg	LumA	2.34902120765364	0.228751532400735
S000059	Pos	Neg	LumB	1.9024911460811	0.0812732920576513
S000060	Pos	Neg	LumA	1.93186761272429	0.292732952909779
S000062	Neg	Neg	Basal	3.32151566718352	0.0684383557324319
S000063	Pos	Neg	LumA	3.32371449337767	0.245887877940636
S000064	Pos	Neg	LumA	2.22151668856204	0.3664685097976
S000065	Pos	Neg	LumA	2.32358485764844	0.304545018316747
S000066	Pos	Neg	LumB	2.45537543202292	0.239424009970227
S000067	Pos	Pos	Her2	1.77746411090739	0.268724359153605
S000070	Pos	Neg	LumB	2.88143200146862	0.131011602373933
S000072	Pos	Neg	LumA	2.24023204421694	0.248416653570368
S000073	Pos	Neg	LumA	3.93720908954937	0.286502743497086
S000074	Pos	Neg	LumB	1.98983467231091	0.0563893900587585
S000075	Pos	Neg	LumA	2.49822141549272	0.236303206579157
S000076	Neg	Neg	Her2	2.50827463152446	0.193493381096664
S000077	Pos	Neg	LumA	2.59220972685406	0.446311017963719
S000079	Pos	Neg	LumA	3.29377430315018	0.186913554543698
S000080	Pos	Pos	Normal	4.04023754188873	0.291749100256116
S000081	Pos	Neg	LumA	3.17523557641409	0.316734254174302
S000082	Pos	Neg	LumA	1.98178880355913	0.238886579366133
S000083	Pos	Neg	LumB	1.87657306838686	0.157722708821416
S000084	Pos	Pos	LumA	3.53613182881228	0.220318869291484
S000085	Pos	Neg	LumA	2.6410233006088	0.219900523694314
S000086	Pos	Neg	LumA	2.63636895341847	0.375135837776693
S000088	Pos	Neg	LumA	2.35181172049606	0.245034843863373
S000090	Pos	Neg	LumB	2.05619425270315	0.1762129624397
S000093	Pos	Neg	LumA	2.34223651539564	0.277271218443156
S000096	Pos	Neg	LumA	2.5602071270689	0.26798070932543
S000097	Pos	Neg	LumA	2.09101703381471	0.298785162525849
S000098	Pos	Neg	Normal	3.9065255576195	0.333483624467831
S000099	Pos	Neg	LumB	4.60564347388771	0.043416937067483
S000100	Pos	Neg	LumB	1.70340245771209	0.15743764215816
S000102	Pos	Pos	Her2	3.29668806130814	0.0545800472681106
S000104	Pos	Neg	LumA	3.21176381417714	0.30409000186711
S000105	Pos	Neg	LumA	2.21340848111774	0.262688255877326
S000106	Pos	Neg	LumB	3.38044138479809	0.109829908121195
S000107	Pos	Neg	LumB	2.87766295682543	0.221415952256526
S000108	Pos	Neg	LumB	1.4477744678595	0.176812145593342
S000109	Pos	Pos	LumA	3.05662539882744	0.194996659520296
S000111	Pos	Neg	LumB	2.93166189780261	0.159379312600159
S000112	Pos	Neg	LumA	2.82396591735997	0.334132950741109
S000113	Pos	Neg	LumA	2.37831038374184	0.290055680478288
S000114	Pos	Neg	LumA	2.46085375262676	0.291567970106526
S000115	Pos	Neg	LumA	2.51834632091871	0.321689831542538
S000116	Pos	Neg	LumA	3.51109154306513	0.282737190753345
S000117	Pos	Neg	LumA	2.21959463463807	0.19837308595554
S000118	Pos	Neg	NA	3.84276700715867	0.390108760702424
S000119	Pos	Neg	LumA	2.49301415324976	0.231005297282431
S000120	Pos	Neg	LumA	2.32456634578102	0.248928703262414
S000121	Pos	Neg	LumA	2.44743026168517	0.264652699798076
S000125	Pos	Neg	LumA	2.93526903665733	0.244088314029057
S000126	Pos	Neg	Normal	3.72108247316366	0.241421933281191
S000127	Pos	Neg	LumB	2.25698675979439	0.032219497858535
S000128	Pos	Pos	Normal	2.59366562624822	0.141320898115296
S000129	Pos	Neg	LumA	3.89952555531169	0.238790465428346
S000131	Pos	Neg	LumB	3.16003435399371	0.103701197825068
S000133	Pos	Neg	LumA	2.25985024093617	0.208682181947773
S000134	Pos	Neg	LumB	3.54933897225064	0.0386020615555814
S000135	Pos	Neg	LumA	2.18113338054141	0.279066426338001
S000138	Pos	Neg	LumA	2.63914658656349	0.394958294098883
S000140	Pos	Neg	LumA	2.42276799221763	0.245363791655061
S000141	Pos	Pos	Her2	2.63453718221318	0.172226224748901
S000143	Pos	Neg	LumA	2.76602312018773	0.333055033509815
S000144	Pos	Neg	LumA	2.83755035621516	0.290216355456776
S000145	Pos	Neg	LumA	3.18750367961334	0.338425682669899
S000146	Pos	Neg	LumA	2.59585450585201	0.226871849251655
S000149	Pos	Neg	LumA	2.56855426321874	0.299105614392138
S000150	Pos	Neg	LumB	2.265395287312	0.193943362645892
S000151	Pos	Neg	LumB	3.28037847808203	0.168061112466133
S000152	Pos	Neg	LumB	1.85046799661871	0.173486316241499
S000155	Pos	Neg	LumA	2.49106180054756	0.316740899198035
S000156	Neg	Neg	Basal	2.67880127028055	0.0453240691027369
S000157	Pos	Neg	LumB	3.06554016975592	0.229403496680322
S000158	Pos	Neg	LumA	3.12222140765359	0.248623569802715
S000159	Pos	Neg	LumA	2.78030273353297	0.250444163855708
S000160	Neg	Neg	Basal	3.48353453100425	0.14935466271765
S000161	Pos	Neg	LumA	3.183783698857	0.397745206885581
S000162	Pos	Neg	LumA	1.57582714660779	0.274151038316185
S000163	Pos	Neg	LumA	1.43826409040356	0.145842495154048
S000164	Pos	Neg	LumA	2.99984503709932	0.213783102248617
S000165	Pos	Neg	LumA	2.36499090221394	0.271657279267102
S000166	Pos	Neg	LumA	2.48400097597375	0.136862639377722
S000167	Pos	Neg	LumA	3.17562604572161	0.319162303999744
S000168	Pos	Neg	LumA	2.54582797696883	0.249663231281906
S000169	Pos	Neg	LumA	2.27010112134477	0.214705190751256
S000170	Pos	Neg	LumB	3.24299213028348	0.239193654541158
S000171	Pos	Neg	LumA	1.8669298651514	0.0801248181416623
S000173	Pos	Neg	LumB	3.97233187594952	0.222535784294822
S000175	Pos	Neg	LumA	2.1451991483203	0.23737993406323
S000176	Pos	Pos	LumB	1.72679346271984	0.14268940216204
S000177	Neg	Pos	Her2	2.47914581411375	0.340484483682015
S000179	Pos	Neg	LumA	2.29218358431814	0.24210531053275
S000180	Pos	Neg	LumA	2.9753145634363	0.149584965987746
S000182	Pos	Neg	LumA	2.40615320683947	0.322137740303709
S000183	Pos	Neg	LumA	2.40135154171965	0.278000682354594
S000184	Pos	Neg	Normal	2.34287192011498	0.326133835412543
S000185	Neg	Neg	Basal	3.52698779373514	0.153515436592072
S000186	Neg	Neg	Basal	3.10914919938819	0.161506565414303
S000187	Pos	Neg	LumA	3.06416441059057	0.233632630596407
S000189	Pos	Neg	Normal	2.62295023872795	0.370465853756876
S000190	Neg	Pos	Her2	3.31013410183846	0.0483753781846477
S000192	Pos	Neg	LumA	3.56021355485199	0.209705304517656
S000194	Pos	Neg	LumA	2.0340137226226	0.250523742109763
S000195	Pos	Neg	Basal	3.1723830485947	0.17011341502978
S000196	Pos	Neg	LumA	2.82673239524006	0.295061947578317
S000198	Pos	Neg	LumA	2.10831460954373	0.258383043377088
S000199	Pos	Neg	LumA	3.39952936801173	0.214821614878411
S000200	Neg	Neg	Basal	2.53132608479119	0.248484786677491
S000201	Pos	Neg	LumA	2.40283611487272	0.3153568940814
S000203	Pos	Neg	LumA	1.9459058205638	0.196178736116367
S000204	Neg	Neg	LumB	2.52787718623514	0.141883245321733
S000207	Pos	Neg	LumB	2.47393308210319	0.184003569731478
S000208	Pos	Neg	LumB	1.90308659090824	0.109834027140317
S000209	Neg	Neg	Her2	2.91438051030537	0.183791741829756
S000210	Pos	Neg	LumA	3.14938977469183	0.132493256722502
S000212	Pos	Neg	LumA	2.5796288260586	0.240020892385428
S000213	Neg	Neg	Basal	4.13690110242411	0.142758567066105
S000214	Pos	Pos	Her2	2.22804556822655	0.184462503582529
S000215	Neg	Neg	Basal	3.06543012217281	0.095619846873551
S000216	Neg	Neg	LumA	2.87289154077799	0.271153931275947
S000219	Neg	Neg	Basal	2.44346921952404	0.203583685067294
S000220	Pos	Neg	LumA	1.26346438254682	0.0641668151696328
S000221	Pos	Neg	LumA	2.24605729271477	0.071503514033742
S000223	Neg	Neg	NA	3.2562563304136	0.258615537183593
S000224	Pos	Neg	LumA	2.92526354637571	0.303705409060026
S000225	Pos	Neg	LumA	2.14676899654945	0.219966795346031
S000226	Pos	Neg	LumA	2.76501439056686	0.254604510153049
S000227	Neg	Pos	Her2	3.00633311984558	0.261113409494549
S000228	Pos	Neg	LumB	2.32266674732338	0.127987714247792
S000229	Pos	Neg	LumB	3.54969349542354	0.160411068177125
S000231	Pos	Neg	LumA	3.10306744901634	0.343207906610242
S000233	Pos	Pos	LumB	1.46163293826432	0.0330543101389843
S000234	Pos	Neg	LumA	2.10662065918183	0.177693797425156
S000235	Pos	Neg	LumA	2.22537181430272	0.0685859216492297
S000236	Neg	Neg	Basal	2.7753366721444	0.164863681194249
S000237	Neg	Neg	Basal	2.22026648107734	0.0678629621378813
S000238	Pos	Neg	LumA	1.91423329473576	0.419941921909196
S000239	Pos	Pos	Her2	2.95845012961464	0.16079273376749
S000240	Pos	Neg	LumA	2.20636391633813	0.275950914129823
S000241	Pos	Neg	LumA	3.67140365029639	0.166622560399717
S000242	Pos	Neg	LumA	1.65673569504137	0.207869571882625
S000243	Pos	Neg	LumA	3.27881787239215	0.311643294213008
S000245	Pos	Neg	LumB	1.72019077057577	0.21466804598788
S000246	Pos	Neg	LumA	2.72284858248221	0.23576900071946
S000247	Pos	Neg	LumB	2.00923435738829	0.0697371317587883
S000248	Pos	Neg	LumA	2.8361717922722	0.289126246369348
S000249	Pos	Neg	LumA	2.22987568217394	0.299895058648776
S000250	Pos	Neg	LumA	2.2944029773441	0.22500816171788
S000251	Pos	Neg	LumA	3.24490369075176	0.31879789782266
S000252	Neg	Neg	LumA	2.76446478322443	0.368172983720957
S000253	Pos	Neg	LumA	2.6637225007416	0.33372165540646
S000254	Pos	Neg	LumA	2.86935555419956	0.273697531417688
S000255	Pos	Neg	LumA	3.07767940935134	0.249428465276284
S000256	Pos	Neg	LumB	2.37976688942882	0.221725982994373
S000257	Pos	Neg	LumA	2.05085369328924	0.269300948816521
S000258	Pos	Neg	LumA	2.55909696148708	0.284583473600048
S000260	Pos	Neg	Normal	2.34425598429374	0.34780219933914
S000261	Pos	Pos	LumB	4.15188591941103	0.121252944020663
S000262	Neg	Neg	Basal	2.31547320697008	0.231900419797154
S000263	Pos	Neg	LumA	2.71925889774107	0.161911733881156
S000264	Pos	Pos	Her2	4.1781542118721	0.189218946829171
S000266	Pos	Neg	LumB	3.00223013438432	0.214679381246049
S000267	Pos	Neg	LumA	2.72942833139268	0.28111188900184
S000271	Pos	Neg	LumA	2.1989592562223	0.165634783222619
S000272	Pos	Neg	LumA	2.07397531582791	0.195140247519842
S000273	Pos	Neg	Normal	3.34044690175819	0.468625406885712
S000274	Pos	Neg	Her2	3.14091958219765	0.235731549659757
S000275	Pos	Neg	LumA	3.0200333534863	0.213766245994388
S000276	Neg	Pos	Her2	2.97170552433704	0.14484642446677
S000277	Pos	Neg	Normal	3.18231967229072	0.234456783367911
S000280	Pos	Neg	LumB	1.6028142359573	0.31045139670846
S000282	Pos	Neg	LumA	2.17095638127908	0.253677302657857
S000283	Neg	Pos	Her2	2.92550438153208	0.217877314641935
S000284	Pos	Neg	Normal	3.07998484433242	0.266708234931343
S000285	Neg	Neg	Basal	3.49665341613588	0.0317376133234004
S000287	Neg	Pos	Her2	2.09708249644434	0.196971534539532
S000288	Pos	Neg	LumA	1.91072776697483	0.234938890470674
S000289	Pos	Neg	Normal	2.16695038187064	0.266675891417773
S000290	Pos	Neg	LumB	1.42453844844449	0.105742540910615
S000291	Pos	Neg	LumA	2.2077167664107	0.185137165982316
S000292	Pos	Neg	LumA	2.2739836666245	0.286433058840795
S000293	Pos	Neg	LumA	2.43146466448891	0.255852828419265
S000294	Neg	Neg	LumA	1.32613217032374	0.0670613182444498
S000295	Neg	Pos	Her2	2.72254007953046	0.156693997097905
S000297	Pos	Pos	LumA	3.09111741693511	0.201035570173676
S000298	Pos	Neg	LumA	2.0102594007855	0.290320501326611
S000299	Pos	Neg	Basal	1.59827736245959	0.0681829983555894
S000300	Pos	Neg	LumA	1.77736809076615	0.10003915482177
S000303	Neg	Neg	Her2	1.76377758428962	0.235164430442268
S000304	Pos	Neg	LumB	2.70702856339936	0.206920419276296
S000305	Pos	Neg	LumA	3.97806189688241	0.243748063478594
S000306	Pos	Neg	LumB	2.62227140387501	0.196497698671096
S000307	Pos	Neg	LumB	2.13761911316398	0.151662876824164
S000308	Pos	Pos	Her2	4.47040939879469	0.220348128805485
S000309	Pos	Neg	LumB	2.52876649180225	0.17139850145542
S000310	Pos	Neg	LumB	2.68413259323565	0.168820601061807
S000311	Pos	Neg	LumA	2.68406152172566	0.257092619932852
S000312	Pos	Neg	LumA	2.37635549240331	0.221999868006824
S000313	Pos	Neg	Normal	2.00987719157632	0.318106761894128
S000314	Pos	Neg	LumA	2.27945862591128	0.190657105482228
S000315	Pos	Neg	LumA	2.14161577392589	0.192643570779738
S000316	Neg	Neg	Basal	3.62692985751344	0.211878525589642
S000317	Pos	Neg	LumA	3.24441230166889	0.236546671168451
S000318	Neg	Neg	Basal	2.60379104249532	0.0995459704401902
S000319	Pos	Neg	LumB	1.70092635902344	0.257053301844506
S000320	Pos	Neg	LumA	2.31887115520904	0.219504559076586
S000321	Pos	Neg	LumA	2.42401999772223	0.221772818369631
S000322	Pos	Neg	LumA	2.26377665552115	0.156406164427773
S000323	Pos	Neg	LumA	2.66506465652416	0.272023195516016
S000324	Pos	Neg	Her2	2.75382734017934	0.216191389912222
S000325	Pos	Neg	LumA	3.71654834437337	0.321314711939694
S000326	Pos	Pos	LumB	1.64137816449901	0.201858595058902
S000327	Pos	Neg	Basal	2.612934252002	0.0116166661612713
S000328	Neg	Neg	Basal	2.37800621291327	0.240049560180969
S000330	Pos	Neg	LumB	1.78067360638983	1.05659189985987e-17
S000332	Pos	Neg	LumA	2.78402346616255	0.291584297336191
S000333	Pos	Neg	LumA	2.86119099556889	0.229257728261283
S000334	Pos	Pos	LumB	2.76826821940459	0.139048329126389
S000335	Neg	Neg	Basal	3.49427482680659	0.31458353129425
S000336	Pos	Neg	LumA	2.67006860200629	0.222127626144723
S000337	Pos	Neg	LumB	2.04998453958683	0.0377010139887726
S000340	Pos	Pos	LumA	3.21974415436896	0.218857495623934
S000341	Pos	Neg	LumA	2.52455394381716	0.251475771646562
S000342	Pos	Pos	Her2	2.35660210684222	0.136048592137272
S000344	Pos	Neg	LumA	2.44766121773484	0.326950960802485
S000345	Pos	Neg	LumA	3.16007929102391	0.440805152970845
S000346	Neg	Pos	Her2	3.18157054224616	0.338864881390625
S000347	Pos	Neg	LumB	1.22247063287845	0.0191485933547407
S000349	Pos	Pos	LumB	2.50711836279464	0.0825160868998663
S000352	Neg	Neg	Her2	3.95252096944547	0.0698429155026336
S000354	Pos	Neg	LumA	2.37766888718043	0.26447632264246
S000355	Neg	Neg	LumA	2.62601730885892	0.201604685303908
S000359	Pos	Neg	LumB	3.3043661236468	0.129770154147288
S000361	Pos	Neg	Basal	4.26252002191549	0.134582714175935
S000362	Pos	Pos	Her2	2.34132171155031	0.236707630657231
S000363	Pos	Neg	LumA	2.57197217469276	0.37151814363989
S000364	Pos	Pos	LumB	1.76815382050292	0.133146229974143
S000365	Neg	Pos	Her2	3.92007942342812	0.0951333866181706
S000366	Pos	Neg	LumA	2.12509265809803	0.167476340267497
S000367	Pos	Neg	LumA	2.86950377231994	0.293203016946444
S000370	Pos	Neg	LumA	1.64369478320086	0.203866768520546
S000371	Pos	Pos	LumB	2.32425975260471	0.199634717499064
S000372	Pos	Neg	LumB	1.90898945042092	0.199989596407427
S000373	Neg	Neg	Her2	3.10717601348366	0.20993628370362
S000374	Pos	Neg	LumA	2.37460031786603	0.281060299571882
S000375	Neg	Pos	Her2	2.39352363160204	0.12782658666429
S000377	Pos	Neg	LumB	4.25615293741128	0.0611285539923932
S000378	Pos	NA	Normal	2.47536547090597	0.506297657211831
S000379	Pos	Pos	LumB	3.79192100057722	0.206636029793399
S000380	Pos	Pos	LumA	1.85905688517858	0.215132643668243
S000381	Neg	Neg	Basal	2.8266392243649	0.00641307297600158
S000385	Pos	Neg	LumA	3.11116235641747	0.184469261309141
S000386	Pos	Pos	LumB	1.87280674184876	0.148533635435334
S000387	Pos	Neg	LumB	3.71812833850367	0.0871896780260302
S000389	Pos	Neg	LumA	1.8836465042362	0.132538684982964
S000390	Pos	Neg	LumA	2.67478889680892	0.27625932424063
S000391	Pos	Neg	LumA	2.7579359326683	0.190938751205883
S000392	Pos	Neg	LumA	2.51375168588135	0.157452205603741
S000393	Pos	Neg	LumA	2.05741848389431	0.240348715593713
S000394	Pos	Neg	LumA	2.46673115023633	0.234819058370811
S000396	Pos	Neg	LumA	2.12108058818821	0.219742353098361
S000397	Pos	Pos	LumB	2.68559410691479	0.245802767377792
S000399	Neg	Neg	Basal	2.81529315834376	0.121120365456549
S000401	Pos	Neg	LumA	2.976382305851	0.360733196393423
S000402	Pos	Pos	Her2	2.03878115234853	0.19197759382776
S000403	Pos	Neg	LumB	2.12602241017317	0.106501709125049
S000404	Pos	Neg	LumB	2.69222351743569	0.323775251204896
S000405	Pos	Neg	LumA	3.1270194057813	0.25612736836708
S000406	Pos	Neg	LumA	2.93304151830608	0.256395112300669
S000407	Pos	Neg	LumA	2.03349663056207	0.294961950953223
S000408	Neg	Neg	Basal	2.65603454270397	0.321793008554091
S000411	Pos	Neg	LumA	2.79447951741242	0.272062788793299
S000412	Pos	Pos	Her2	2.98384326693597	0.18058002483435
S000413	Pos	Neg	Normal	2.90443708189915	0.358274927683942
S000415	Pos	Pos	LumA	2.32393837109443	0.426917207165954
S000416	Pos	Neg	LumA	2.71899338859589	0.193203347562105
S000418	Pos	Pos	LumB	3.28594110146326	0.286333488490103
S000419	Pos	Neg	LumB	2.85146674125515	0.174057593787542
S000420	Pos	Neg	LumA	2.17691803111713	0.208678544415418
S000421	Pos	Neg	LumB	2.4820951556098	0.24295207417811
S000422	Pos	Neg	LumA	2.39586957521774	0.219231817205724
S000424	Pos	Neg	LumB	1.74743401308658	0.080079815643393
S000426	Pos	Neg	LumA	2.63331293327033	0.263313278330174
S000427	Pos	Neg	LumA	1.92270995918536	0.225375194161821
S000428	Pos	Neg	LumA	1.80663517871044	0.210258700517232
S000430	Neg	Neg	Basal	2.44109211797886	0.205725357024653
S000431	Pos	Neg	LumA	2.114543898132	0.257975267522175
S000433	Pos	Neg	LumA	2.74213832003961	0.369791320189836
S000434	Pos	Neg	LumA	1.93511931001126	0.248495384510818
S000435	Pos	Neg	LumB	2.00460816606041	0.194686597391102
S000437	Pos	Neg	LumB	2.33748976720246	0.180182183587572
S000439	Neg	Neg	Basal	2.97271360880466	0.0931754697152667
S000442	Pos	Neg	LumA	1.9174869773365	0.201472117107925
S000443	Neg	Neg	Basal	3.30166325168276	0.0299405573344434
S000448	Pos	Neg	LumA	2.80601070010798	0.258126747544467
S000449	Pos	Pos	Her2	3.95691968933813	0.0747169188686702
S000450	Pos	Neg	NA	3.6710891791	0.245563904322944
S000451	Neg	Neg	Basal	3.10348587988205	0.112432132553328
S000452	Neg	Neg	LumA	2.94165911075841	0.43953796230977
S000453	Neg	Neg	Basal	2.99606470036836	0.219271859213951
S000454	Pos	Neg	Her2	2.30605937103331	0.346426851843658
S000456	Pos	Neg	LumB	1.79151485524626	0.145130255497608
S000458	Pos	Neg	LumA	1.70754292218942	0.220125938740473
S000461	Pos	Pos	LumB	3.40397690579286	0.131827373257067
S000463	Pos	Neg	LumB	2.84275639590658	0.177769533550852
S000465	Pos	Pos	NA	3.5678690019675	0.176868150032543
S000466	Pos	Neg	LumA	2.53964192023568	0.228210745579065
S000468	Pos	Neg	LumA	2.98171496472077	0.289693529916014
S000469	Pos	Neg	LumA	2.33197789720626	0.304124907719434
S000471	Pos	Neg	LumB	2.10005161518333	0.227491929331206
S000472	Pos	Neg	LumB	1.97234700113292	0.166200844774937
S000474	Pos	Pos	LumA	2.37137294612256	0.273559958247759
S000475	Pos	Neg	LumA	2.78229431870401	0.22201165574995
S000476	Pos	Pos	Her2	3.42532684486078	0.250037388383623
S000477	Pos	Neg	LumA	2.17157457660653	0.288235139979079
S000478	Pos	Neg	LumB	2.35050729302833	0.109293195690087
S000485	Pos	Neg	LumA	2.57567875303004	0.235587917196816
S000486	Pos	Neg	LumA	2.74675626871492	0.247308439113218
S000487	Pos	Neg	LumB	1.56378151287534	0.254233381083638
S000488	Neg	Neg	Basal	4.48030445801108	0.0849408036958065
S000489	Pos	Neg	LumA	1.59220492663907	0.120908258713314
S000491	Pos	Pos	LumB	1.67819317193163	0.31425929860921
S000492	Pos	Pos	LumA	2.02874189944989	0.245203372996631
S000494	Neg	Neg	Normal	2.83506373813178	0.24756378505005
S000495	Pos	Neg	LumA	3.25289119698156	0.210191558455585
S000496	Pos	Neg	LumA	2.69678509913987	0.330184920995446
S000497	Pos	Pos	Her2	2.03515511100008	0.139056461580755
S000498	Pos	Neg	LumB	2.20323453200997	0.126307131189878
S000499	Pos	Neg	LumA	2.27458009510687	0.225259198304042
S000500	Pos	Neg	LumA	2.00695109807853	0.27792215080044
S000501	Pos	Neg	LumB	1.50623804648799	0.0474588165662498
S000503	Pos	Neg	LumA	2.48058004164782	0.246181567197307
S000504	Pos	Pos	Her2	2.40196094488138	0.122193044574369
S000506	Neg	Neg	Her2	1.50881017729266	0.072648335340004
S000507	Pos	Neg	LumA	1.99866208291596	0.347848677829633
S000510	Pos	Neg	LumA	1.97207189949926	0.225170012294412
S000512	Pos	Neg	LumA	2.44306886498576	0.156091911274946
S000513	Pos	Neg	LumA	2.1708971309253	0.165471203570398
S000514	Pos	Neg	LumB	1.56697298478619	0.117682961256733
S000515	Pos	Neg	LumA	2.84063602153092	0.270228184224907
S000516	Neg	Neg	Basal	2.66327324044824	0.125402181017453
S000517	Neg	Neg	Basal	2.39051339094042	0.142545553857669
S000518	Neg	Neg	Basal	3.11501419150522	0.124013335148087
S000519	Neg	Neg	Basal	2.85041198738394	0.260217913495451
S000520	Pos	Pos	LumA	2.35683252264754	0.288501809186645
S000521	Pos	Pos	LumB	2.02931959476831	0.204706123095546
S000522	Pos	Neg	LumB	3.14236812921071	0.0967194082860817
S000523	Pos	Neg	LumA	2.2062531771754	0.18006059838795
S000524	Pos	Pos	LumA	2.58807894026593	0.285711025123955
S000526	Pos	Neg	Basal	4.68601389556263	0.201797337523584
S000527	Pos	Neg	LumB	3.39670549544565	0.154087557197889
S000528	Neg	Pos	Basal	3.57178291320946	0.22011576810804
S000530	Pos	Neg	LumA	2.54586128702751	0.378635376279585
S000532	Pos	Neg	LumA	2.82264560463432	0.341332027462194
S000533	Pos	Neg	LumB	2.26409452057602	0.239863812204941
S000534	Pos	Neg	Her2	2.63687803898728	0.201739465116537
S000535	Pos	Neg	LumA	2.60764855956703	0.242131082008366
S000536	Pos	Neg	LumA	2.21279730514927	0.145789764019199
S000538	Pos	Neg	LumA	3.9466793858371	0.203174009581508
S000539	Neg	Pos	LumA	2.5392493317726	0.341560361675509
S000542	Pos	Neg	LumB	4.81208806778642	0.112712666533308
S000544	Pos	Pos	LumA	2.86303950602198	0.210839408105176
S000545	Pos	Neg	Normal	2.71158351937122	0.24112631812865
S000546	Pos	Neg	LumA	2.92497580670207	0.345184362498344
S000548	Pos	Neg	LumA	3.11656184146146	0.316938162672112
S000549	Pos	Neg	LumA	2.15130541473396	0.247516400603209
S000552	Pos	Neg	LumA	2.83291408318559	0.184867475372939
S000555	Pos	Neg	Normal	2.34192228170107	0.191121700765226
S000557	Pos	Neg	LumA	2.15417508057054	0.267853697077605
S000558	Pos	Neg	NA	3.17797733960768	0.242744354431212
S000560	Pos	Neg	LumA	2.82397679328823	0.483045024534514
S000561	Pos	Pos	LumA	2.70606537702136	0.266280527562843
S000563	Pos	Neg	LumA	3.01156261008273	0.167959708395574
S000565	Pos	Neg	LumA	2.32157198852458	0.374435515608014
S000566	Pos	Neg	LumA	3.10683033365316	0.117328963996352
S000567	Pos	Pos	Her2	2.37150026416708	0.242908577938042
S000569	Pos	Neg	LumA	2.53875865025858	0.349059754347243
S000570	Pos	Pos	LumB	3.01944046690471	0.0284423538593359
S000572	Pos	Pos	Her2	3.12130248267683	0.135116394288588
S000573	Pos	Neg	LumB	4.87715550146993	0.0894149591918423
S000574	Pos	Neg	LumA	2.49504288047272	0.234804468042767
S000575	Pos	Neg	LumA	2.03605640995379	0.254859781013398
S000577	Pos	Neg	LumB	2.96981279520731	0.102627988008345
S000578	Pos	Neg	LumA	2.41484331282157	0.210624018776459
S000580	Neg	Pos	Her2	3.19298951540865	0.0723005804448305
S000581	Neg	Neg	Basal	2.26302780858562	0.16324077107137
S000584	Pos	Neg	LumA	1.8463681501919	0.27597294013421
S000586	Pos	Neg	LumA	2.02762683506431	0.191268756755341
S000587	Pos	Neg	LumA	2.99095939691927	0.348128787315922
S000589	Pos	Neg	LumA	3.92321455281029	0.171277604426826
S000590	Neg	Neg	Her2	2.78014217689424	0.0215821940212855
S000591	Pos	Pos	Normal	3.91842683623517	0.24570136752004
S000592	Pos	Neg	LumA	1.99575403675137	0.291271164082126
S000593	Pos	Neg	LumA	2.5428364696301	0.343555809125531
S000594	Pos	Neg	LumB	3.06821218073526	0.238391989083193
S000595	Pos	Neg	LumA	2.32144365157926	0.294173317952439
S000596	Pos	Neg	LumB	2.9649845499083	0.189388191616143
S000597	Pos	Neg	Basal	3.04959119118509	0.393093432992872
S000598	Pos	Neg	LumA	2.49325041642142	0.1849321041783
S000601	Pos	Neg	LumB	1.82416727589474	0.143330052359487
S000602	Pos	Neg	LumB	2.40308016442524	0.133047532268282
S000603	Pos	Neg	Normal	1.62180361453665	0.280210717611704
S000604	Pos	Neg	Normal	2.59443441044226	0.389800651095044
S000605	Pos	Pos	Her2	2.78314885677068	0.150644769924225
S000606	Neg	Pos	Her2	2.1542548130164	0.176079737986036
S000608	Pos	Neg	LumA	2.25724563946979	0.117286029978234
S000611	Pos	Neg	LumB	1.87818335008323	0.166473157232228
S000613	Pos	Neg	Normal	3.15035377320433	0.350800772936369
S000614	Pos	Neg	LumB	1.5677190260281	0.0566841015370151
S000615	Neg	Neg	Basal	3.42331455452492	0.311291560154678
S000616	Pos	Neg	LumB	2.92375645787136	0.163648595057289
S000617	Pos	Pos	LumA	3.11247384950149	0.23892023649187
S000618	Neg	Pos	Her2	2.33620324544727	0.211249226515538
S000619	Pos	Neg	Basal	3.70916064421122	0.140775399272983
S000620	Neg	Neg	Her2	2.37522628214785	0.112513416559494
S000621	Pos	Neg	LumB	3.15546139949361	0.103606329680721
S000622	Pos	Neg	LumB	3.56391367378915	0.238464871258713
S000623	Pos	Neg	LumA	2.44583410899881	0.213875065233287
S000624	Pos	Neg	LumB	2.74925106427537	0.164719071586086
S000625	Pos	Neg	LumA	2.7637939908469	0.468039377436272
S000627	Pos	Neg	LumB	2.68335283835932	0.0882114952715597
S000628	Neg	Neg	Basal	2.99520043666709	0.31386820303508
S000629	Pos	Neg	LumB	1.56732129529801	0.0894198479355624
S000630	Neg	Pos	Normal	3.27433424163272	0.34246483348485
S000631	Pos	Neg	LumA	2.70690573678	0.372711222744588
S000632	Pos	Neg	NA	1.81644135920204	0.289548235181823
S000633	Pos	Pos	LumA	3.28866002374411	0.0547312330435425
S000634	Pos	Neg	LumA	1.75298407770217	0.259047072821104
S000635	Pos	Neg	LumB	2.97769451187653	0.118714891899972
S000636	Pos	Neg	LumA	2.397077107339	0.395052209491985
S000637	Pos	Neg	LumA	2.50992869801179	0.315931471017394
S000639	Pos	Pos	LumB	2.51696625756668	0.168733562610315
S000641	Pos	Neg	Normal	3.06558147051992	0.288565832456529
S000642	Pos	Pos	LumB	3.51836871655738	0.0999906221430422
S000643	Pos	Neg	Her2	3.15216701883646	0.145975922284373
S000644	Pos	Neg	LumA	2.43434825178071	0.449575027144716
S000646	Pos	Neg	LumA	2.85457585090711	0.25037542599547
S000647	Pos	Neg	LumA	2.550985055564	0.308764913529817
S000649	Pos	Neg	LumA	2.26425954771485	0.34037232200443
S000650	Pos	Pos	Normal	2.86012209422893	0.315297223979581
S000651	Pos	Neg	LumA	2.68955756409571	0.288175445495108
S000652	Pos	Pos	Her2	2.09105413374508	0.202735442303592
S000653	Pos	Neg	LumA	1.75775482559164	0.210063121492883
S000654	Pos	Neg	LumA	2.45355753549799	0.27254073932669
S000657	Pos	Neg	LumB	2.73638500855297	0.26122697629596
S000659	Pos	Neg	LumA	2.44587710288469	0.302896219572156
S000660	Pos	Neg	LumA	3.61725781890903	0.260769013162459
S000661	Pos	Neg	LumA	2.54615548179967	0.297167350959147
S000662	Pos	Neg	LumB	1.54409723661506	0.0337809193813562
S000663	Pos	Neg	LumA	2.48702509718013	0.210949517965446
S000664	Pos	Neg	LumA	2.10474588291846	0.290779251156602
S000665	Pos	Neg	LumB	2.16885516511642	0.120529992894384
S000666	Neg	Pos	Basal	3.15198822598021	0.143081267248081
S000667	Pos	Neg	LumB	2.06711894522696	0.14568727918283
S000670	Pos	Neg	LumA	2.85046109252169	0.22614824848138
S000671	Pos	Neg	LumA	2.32191000952142	0.203735912831174
S000674	Pos	Neg	LumA	2.42163099262843	0.401313325844882
S000675	Pos	Neg	LumB	1.76569716702259	0.0357024323661894
S000678	Pos	Neg	NA	2.19375277568651	0.207971879021087
S000681	Pos	Neg	LumB	2.16623465226202	0.173721596024221
S000683	Pos	Neg	LumA	3.09453653369386	0.288556622391378
S000684	Pos	Neg	LumA	2.40494790252425	0.250444160926535
S000685	Pos	Neg	LumA	2.52891274668197	0.190603834199152
S000686	Pos	Neg	LumA	3.60623531788405	0.344030377753353
S000688	Neg	Neg	Her2	3.07355449191791	0.181266316211632
S000689	Neg	Neg	Her2	1.80007695291371	0.204959241627149
S000690	Pos	Neg	Her2	3.57560941024979	0.150804115218263
S000691	Pos	Neg	LumA	3.94535228001501	0.294704555726667
S000694	Pos	Pos	Normal	3.78254360132058	0.300704545775575
S000695	Neg	Neg	Her2	2.68128434758046	0.153067314027795
S000696	Neg	Neg	Basal	2.046777418868	0.162339005244021
S000697	Pos	Neg	LumB	2.25869484591105	0.0855422541784882
S000700	Pos	Neg	NA	2.20351271286861	0.328177363892713
S000701	Pos	Neg	LumA	2.02279872378247	0.156319450977387
S000703	Pos	Pos	LumA	1.74094204309146	0.278992044077999
S000706	Pos	Pos	Her2	1.80436618265944	0.258647027995632
S000709	Pos	Neg	LumB	2.43362193749318	0.199586432743803
S000711	Pos	Neg	LumA	2.20005895858209	0.263560826740124
S000712	Neg	Neg	Normal	2.47626909497728	0.25121984349725
S000713	Neg	Neg	Basal	2.91681259460506	0.166089277558208
S000714	Pos	Neg	LumB	1.84376666576131	0.158782029130125
S000715	Pos	Neg	LumB	3.98150198566594	0.0728217221958744
S000716	Neg	Neg	Her2	1.91035928993141	0.0660752874445185
S000717	Pos	Neg	LumA	1.97548275104543	0.297888467901951
S000719	Pos	Neg	LumB	1.8961971324983	0.197430250488756
S000722	Pos	Neg	LumB	1.83250537703725	0.109241537303611
S000724	Pos	Neg	LumB	2.10624973675102	0.257197273252079
S000725	Pos	Neg	LumB	2.67872212711222	0.0661945860291458
S000727	Pos	Neg	NA	3.90317738784797	0.10252989140099
S000728	Neg	Neg	Basal	2.89533502921302	0.0689155554182423
S000729	Pos	Neg	LumA	1.5504232377106	0.0257086477912333
S000730	Pos	Neg	LumA	2.08579499686187	0.185202963807413
S000731	Pos	Neg	LumA	2.59747732403672	0.347884640947668
S000733	Pos	Neg	LumA	2.76722170718808	0.225349913127677
S000737	Pos	Neg	LumA	3.27831745109804	0.390947520445943
S000738	Pos	Neg	LumA	2.19709284890199	0.238622900714378
S000740	Neg	Neg	Basal	3.54170365080932	0.0870761235138784
S000741	Pos	Pos	Her2	2.64016154470618	0.249642501638718
S000742	Pos	Neg	LumB	3.44373450613856	0.18825852034481
S000744	Pos	Neg	LumB	2.24442553374545	0.129546663824703
S000745	Pos	Pos	Her2	4.15354822991027	0.212739452370317
S000746	Pos	Neg	LumA	1.99178355638642	0.227207245639139
S000747	Pos	Neg	LumB	1.9057666961521	0.197941511373495
S000750	Pos	Neg	LumA	2.64382495428741	0.3410619434065
S000751	Neg	Neg	Basal	3.10023291539635	0.0712642519630394
S000761	Neg	Neg	Basal	3.09328822215164	0.112885414736363
S000762	Pos	Neg	LumA	2.43114354853088	0.24989346916188
S000763	Pos	Neg	Her2	2.54039576996724	0.267445969321458
S000767	Pos	Neg	LumA	2.30406186343934	0.279272002583326
S000768	Pos	Pos	LumA	2.3190533637123	0.265642379372531
S000769	Pos	Neg	Normal	3.35115289627395	0.338267683382481
S000771	Pos	Neg	LumA	1.75744646221616	0.0812961676232217
S000773	Pos	Pos	LumB	3.44229637272367	0.133429892268632
S000774	Neg	Pos	Her2	3.20526746931409	0.0505715637944742
S000775	Neg	Neg	Basal	3.63219467424335	0.10827098973036
S000776	Pos	Neg	LumA	2.72330043705854	0.324437871715715
S000777	Neg	Neg	Basal	3.08745918014444	0.115248164255702
S000779	Neg	Neg	Basal	2.78082852186238	0.118577135616738
S000780	Pos	Neg	LumB	3.62775977369223	0.149367005594427
S000781	Pos	Pos	LumB	2.04363824175118	0.224518115390152
S000782	Pos	Neg	NA	2.27842145102965	0.217538415688515
S000783	Pos	Neg	LumA	2.26944753402517	0.31918723521142
S000784	Pos	Pos	LumB	2.81671236675696	0.16868351046647
S000785	Pos	Neg	LumB	2.55765830389529	0.153276712346633
S000786	Neg	Neg	Her2	4.2381339697783	0.08732267422102
S000788	Pos	Neg	Normal	3.47776565248245	0.247841563126875
S000789	Pos	Neg	LumA	1.81046909645366	0.127070456798217
S000791	Pos	Pos	LumA	3.27363692786314	0.108251366679681
S000792	Pos	Pos	Her2	3.62552198386236	0.295590361704009
S000793	Neg	Pos	Her2	3.08935739638354	0.202737686367687
S000794	Pos	Neg	LumA	2.35924542171913	0.191556238807186
S000795	Pos	Pos	Her2	2.57714116858174	0.166409877152506
S000796	Pos	Neg	LumB	2.07492560700174	0.180384815478664
S000797	Pos	Neg	LumB	2.57725365428852	0.0944078167093152
S000798	Pos	Neg	LumA	2.49800045179957	0.241859799645708
S000800	Neg	Neg	Basal	3.02640966515072	0.142944072158017
S000801	Pos	Neg	LumA	2.60329883648078	0.265107538011839
S000802	Neg	Neg	Basal	2.7080523106279	0.0894370822333915
S000803	Pos	Neg	Normal	2.63287561487428	0.252941250943784
S000804	Pos	Neg	LumA	2.9931719895559	0.381804417806641
S000805	Pos	Neg	LumA	3.22879578572862	0.22199951555613
S000807	Pos	Pos	LumB	2.63325951037799	0.0934818549434783
S000808	Pos	Neg	LumA	1.88906266523462	0.199220482971177
S000809	Pos	Neg	LumA	2.57350691801337	0.350956186914307
S000811	Pos	Neg	LumA	2.84903033473582	0.308421974986633
S000812	Pos	Neg	Normal	2.81464558295175	0.430189541894724
S000813	Pos	Neg	LumA	2.27480920854805	0.253284073312859
S000814	Neg	Neg	Basal	2.02173754200086	0.131883892637443
S000821	Pos	Neg	Normal	3.85225833686697	0.217843460618507
S000822	Pos	Neg	LumA	1.67273211504176	0.137065641299597
S000823	Pos	Neg	LumB	1.68121696577931	0.13900705203196
S000824	Pos	Pos	Her2	3.56582629801704	0.15249993793322
S000825	Pos	Neg	LumA	2.43780976011047	0.421157111576935
S000826	Pos	Neg	LumA	3.14679945462793	0.234326924057562
S000828	Pos	Neg	LumA	3.23877852129875	0.302101842800936
S000829	Pos	Neg	LumA	2.61318131440521	0.189319623958328
S000830	Pos	Neg	LumA	2.48556698317752	0.186108695327951
S000831	Pos	Pos	Her2	3.96948200613036	0.20957536155836
S000832	Pos	Pos	LumB	1.75427650247805	0.0209881370104281
S000835	Pos	Neg	LumA	2.36559645162535	0.221621209795666
S000836	Pos	Neg	LumA	3.28494949772779	0.178391158598573
S000838	Neg	Neg	Normal	2.6900495835063	0.192063170696186
S000843	Pos	Neg	LumA	2.66524618621087	0.392710897810166
S000844	Pos	Neg	LumA	2.24573210569527	0.209199450120482
S000845	Pos	Neg	LumA	3.2053206101156	0.357636143961203
S000847	Pos	Neg	LumA	2.57028429577069	0.26027060391592
S000848	Pos	Neg	LumB	2.58631441032729	0.226826109398325
S000850	Pos	Neg	Normal	3.28132510357084	0.463135857460224
S000852	Pos	Neg	LumB	3.2347026493425	0.0950097724200774
S000853	Pos	Neg	LumA	3.44778257118108	0.207183683141488
S000855	Pos	Neg	LumA	2.75247790749982	0.367019204458353
S000857	Pos	Neg	LumA	2.67513537108455	0.313989100737882
S000858	Pos	Pos	LumB	3.34372052937347	0.201120680093531
S000859	Pos	Neg	LumA	2.62738121183056	0.221908781203428
S000860	Pos	Neg	LumB	1.71911792017023	0.144267928450527
S000861	Neg	Pos	Her2	2.5518992801203	0.12284792006319
S000862	Neg	Neg	Basal	3.57935130649291	0.136558072857501
S000866	Pos	Neg	LumA	2.70994320139897	0.115731829967384
S000867	Pos	Neg	LumA	1.86278668619041	0.207291990576866
S000869	Pos	Neg	LumA	2.45641776393717	0.117755400112755
S000871	Pos	Neg	LumB	2.28954125792083	0.130088780609127
S000872	Pos	Neg	LumA	2.2166310369812	0.265288006818886
S000873	Pos	Neg	LumA	3.25970555308659	0.115260806292939
S000874	Pos	Pos	LumA	2.33835512017073	0.317891597851684
S000875	Pos	Neg	LumA	2.95352656664299	0.255384156044269
S000876	Pos	Pos	LumA	2.2796922308927	0.226213814459315
S000879	Pos	Neg	LumA	2.1116704265108	0.341219305061245
S000880	Pos	Neg	LumB	2.11012835948855	0.263364825588404
S000881	Pos	NA	Normal	2.85159817827792	0.301019054124538
S000882	Pos	Neg	LumB	2.12632163844652	0.238109380976749
S000883	Pos	Neg	LumA	2.43266027792755	0.273851049162991
S000886	Pos	Neg	LumA	1.81696463507487	0.352400399497253
S000887	Pos	Neg	NA	4.06926279182352	0.168669457881922
S000888	Pos	Neg	LumA	1.8950542286168	0.370552640032864
S000889	Pos	Neg	LumB	1.67410413888283	0.0993160865871962
S000890	Pos	Neg	LumA	2.55004078859832	0.255896436031054
S000891	Pos	Neg	LumA	2.45869039210597	0.30486595151035
S000892	Neg	Neg	Normal	2.63059247351659	0.329749951843006
S000893	Pos	Neg	LumB	3.07364029966781	0.0278400109787545
S000894	Pos	Neg	LumB	2.60466367749355	0.125964747885111
S000895	Pos	Neg	LumA	2.43205755317956	0.228016800608451
S000898	Pos	Neg	LumB	1.71649614250286	0.11746147992174
S000899	Pos	Neg	LumA	2.33421558972024	0.388719050287012
S000900	Pos	Neg	LumB	2.86971094386346	0.233589315270914
S000901	Neg	Neg	Basal	2.11091566091934	0.154017765067866
S000902	Neg	Neg	Normal	2.74457985699755	0.368704818097293
S000903	Pos	Neg	LumA	1.75415978920308	0.377265394044866
S000906	Pos	Neg	LumB	3.23323377318735	0.117401211014217
S000907	Pos	Neg	LumA	2.33223080981525	0.256657282705423
S000908	Pos	Neg	LumA	3.24289235811439	0.119079992076335
S000909	Pos	Neg	LumA	1.87576913417176	0.183268432681897
S000910	Pos	Neg	Her2	2.93095120590267	0.176831390181457
S000911	Pos	Neg	LumB	2.1892672529979	0.169163724430929
S000912	Pos	Neg	LumA	2.20389901709742	0.308324554093726
S000913	Pos	Neg	LumA	2.83138813732576	0.223492455684857
S000914	Pos	Neg	LumA	2.52825632019764	0.236909724498474
S000915	Pos	Neg	LumA	2.92447506383864	0.240942958779075
S000916	Pos	Neg	Normal	2.06829170851817	0.340324771654757
S000919	Neg	Pos	Her2	2.24162111988003	0.203529924826386
S000921	Pos	Neg	LumA	2.28562875190514	0.36387433804667
S000922	Neg	Neg	Basal	3.30006813595976	0.208020709807111
S000923	Pos	Neg	Normal	2.23065605363328	0.343235822224364
S000924	Pos	Neg	LumB	2.34110503443478	0.129403063233253
S000925	Pos	Pos	LumB	2.03395242703519	0.0291320434930861
S000926	Pos	Neg	LumA	2.1827725743574	0.264338075550768
S000927	Neg	Neg	Her2	2.98061389804525	0.0831154734780989
S000928	Neg	Neg	Basal	4.63088804350735	0.147008719965276
S000929	Pos	Neg	LumA	2.93156302234129	0.369439751992291
S000930	Pos	Neg	LumA	2.89566833177871	0.327520709053714
S000931	Neg	Neg	Basal	3.05387165221536	0.16784322637117
S000932	Pos	Neg	Her2	2.9300298654205	0.0987482516421807
S000933	Pos	Neg	LumA	2.95341786952735	0.282278992666496
S000934	Pos	Neg	LumB	2.68118245497182	0.213747637142669
S000935	Pos	Neg	LumB	3.05909744488691	0.051239702350516
S000937	Pos	Neg	LumA	3.17370165039551	0.308518973282378
S000938	Neg	Neg	Basal	3.43934217605877	0.126395997468257
S000939	Pos	Neg	Basal	2.91114633598433	0.184322355922105
S000941	Pos	Neg	LumA	2.50146435209381	0.341952289621946
S000942	Neg	Neg	Basal	3.13556003387268	0.246419930928297
S000943	Pos	Neg	LumA	2.41257253514897	0.271641221949123
S000947	Pos	Neg	LumA	2.17593562669765	0.319982301246881
S000948	Neg	Neg	Basal	3.3205145879952	0.143764363349759
S000949	Pos	Neg	LumB	3.36736562911979	0.133696971580075
S000950	Neg	Neg	Basal	2.4945098901149	0.0293416499834925
S000951	Pos	Neg	LumA	2.05456700168118	0.237923461618649
S000952	Pos	Neg	LumA	2.89698993924157	0.247102674550281
S000953	Pos	Neg	LumA	1.57454553081243	0.261826197502416
S000954	Pos	Neg	Normal	3.12859296082978	0.288898321589052
S000955	Pos	Neg	LumB	2.31916286117362	0.25754188710913
S000956	Pos	Pos	LumA	2.50150028188178	0.202264989146547
S000959	Pos	Neg	LumB	1.74596235781936	0.0451656671974664
S000960	Neg	Neg	Basal	3.50918301748992	0.318623764929687
S000961	Pos	Neg	LumB	1.99726989422148	0.0969460317972371
S000962	Neg	Neg	Basal	3.95460668328505	0.332836931048838
S000965	Pos	Neg	LumB	2.99543633806186	0.157324344190531
S000967	Pos	Pos	LumB	2.64407670353373	0.177536426218114
S000968	Pos	Neg	LumA	2.71030069385905	0.272341126743751
S000969	Neg	Pos	Her2	4.63056111571399	0.250486613790837
S000970	Neg	Neg	Basal	2.64933552453955	0.121868099281761
S000972	Pos	Neg	LumA	4.11699068573709	0.327886972984485
S000973	Pos	Neg	Normal	2.43817593031109	0.499766002603776
S000974	Pos	Neg	LumA	2.40867301627395	0.34537565981596
S000975	Pos	Neg	LumA	3.23188353680661	0.285094492334029
S000976	Pos	Neg	Normal	2.52227550993201	0.381836127182829
S000977	Pos	Neg	LumA	2.73599418955	0.342150210164541
S000978	Pos	Neg	LumB	2.16850332733343	0.17486414375744
S000979	Neg	Neg	Normal	4.00859362784587	0.26613522256163
S000980	Pos	Neg	Her2	3.07596717791817	0.173018922133044
S000981	Pos	Neg	LumA	2.39147950207615	0.197740843030024
S000983	Pos	Neg	LumA	2.28132960545465	0.249312792018253
S000984	Pos	Neg	Her2	2.8967377196382	0.172403711225135
S000985	Pos	Neg	LumA	2.31101953688366	0.34958656004197
S000987	Pos	Pos	LumB	2.0684043530457	0.248297796970664
S000988	Pos	Neg	LumB	2.240573758558	0.158780225495314
S000989	Pos	Neg	LumA	2.53436197214846	0.30954293502877
S000990	Pos	Neg	LumA	3.51789693100917	0.232434164624911
S000991	Pos	Neg	LumB	2.03376195229584	0.133744364028377
S000992	Pos	Neg	NA	2.11358478979457	0.225910334187024
S000993	Pos	Neg	LumA	1.99698560931481	0.208205108224592
S000996	Pos	Neg	LumA	2.65175793031221	0.139095073809304
S000997	Pos	Neg	LumA	2.53940340214325	0.243938179081166
S000998	Neg	Neg	Basal	2.33392462965407	0.0900421261508455
S001001	Pos	Neg	LumA	2.25671256450125	0.215012180227128
S001002	Pos	Neg	LumA	2.47108211524005	0.311515179033779
S001003	Pos	Neg	LumA	2.31756249903902	0.252182280659789
S001004	Pos	Pos	NA	4.23915371192967	0.178744212621214
S001005	Pos	Neg	LumA	2.02949087991269	0.277321798252174
S001006	Pos	Neg	Her2	2.08279133818227	0.269147130451207
S001007	Neg	Pos	Her2	3.11716735359932	0.24877978725432
S001008	Neg	Neg	Normal	2.20680060905426	0.329575692192428
S001009	Pos	Neg	LumA	3.82926493810678	0.256731171164826
S001010	Pos	Neg	LumA	2.48812225436154	0.351433113949566
S001011	Pos	Neg	LumA	2.79362849368647	0.323176683145238
S001012	Pos	Neg	LumA	2.48082170967128	0.303101266302416
S001013	Pos	Neg	LumA	2.3344858143627	0.207487899416033
S001015	Pos	Neg	LumA	1.71240169507363	0.111704652987931
S001017	Neg	Neg	Basal	4.26811401099984	0.00349746259053916
S001018	Pos	Neg	LumA	3.19437323698827	0.281425422614301
S001020	Pos	Neg	LumB	2.61212787087829	0.211876687612943
S001021	Neg	Pos	Her2	3.40049752444106	0.182031892723102
S001022	Pos	Neg	LumA	2.51555778026948	0.224006716377654
S001023	Pos	Neg	Normal	3.23139816386969	0.280204443157477
S001024	Pos	Neg	LumB	2.11274441392442	0.083933376773091
S001025	Pos	Neg	LumB	2.54037803717809	0.117175557933824
S001026	Pos	Neg	LumB	2.52382772928589	0.0669809513817319
S001028	Pos	Neg	LumB	2.44906044135751	0.198662504510877
S001029	Pos	Neg	LumA	3.68215623411658	0.235905408072229
S001030	Pos	Neg	LumA	2.68009179876081	0.336670649060441
S001031	Neg	Pos	Her2	3.04260662032568	0.084081215507506
S001032	Pos	Neg	LumA	3.01101762257558	0.215666181657065
S001033	Pos	Neg	LumA	2.12676882874136	0.0848256843208201
S001034	Pos	Neg	LumA	2.21452117935349	0.242587668778381
S001035	Pos	Neg	LumA	3.30350788896564	0.210415387899879
S001036	Pos	Neg	LumB	2.62119882140553	0.201493388351189
S001037	Neg	Pos	Basal	2.51848361894551	0.171229164508311
S001039	Pos	Neg	LumB	1.38775123166197	0.0664744230039332
S001040	Neg	Pos	Basal	2.60888941729961	0.106866874006143
S001041	Pos	Neg	LumA	2.52132671972453	0.149964646234271
S001042	Pos	Neg	LumA	4.52277103341882	0.243289513042605
S001045	Pos	Neg	LumA	2.85235087276962	0.17629092105716
S001046	Pos	Neg	LumB	1.75106109966316	0.0553400365780805
S001047	Pos	Neg	LumA	2.36242332625888	0.32671609297928
S001048	Pos	Neg	Normal	2.77670403523735	0.355532698496898
S001049	Pos	Neg	LumA	2.90399575176075	0.296635458091792
S001050	Pos	Neg	LumA	2.7533444722731	0.255455911264646
S001051	Pos	Neg	LumA	1.86788377085309	0.136634039201582
S001052	Pos	Neg	LumA	2.43809286868533	0.286823131748237
S001053	Pos	Neg	LumA	2.69124447404592	0.334916571509373
S001054	Neg	Neg	Basal	2.45064365134143	0.198027816579297
S001055	Pos	Neg	LumA	2.60340191737903	0.350463890389717
S001056	Neg	Neg	Basal	4.41901592998086	0.136939225679544
S001057	Pos	Pos	LumB	1.95913726552556	0.204899475664133
S001060	Pos	Neg	Normal	3.84719110944758	0.419442409217157
S001061	Pos	Neg	NA	2.56928244473812	0.297169226203453
S001063	Neg	Neg	Basal	3.73237342063614	0.187695005071381
S001064	Pos	Neg	LumA	1.93439423357576	0.143335338296325
S001065	Pos	Neg	LumB	2.89875480111218	0.14659533978548
S001066	Pos	Neg	LumA	2.91833735811763	0.29166863718482
S001067	Neg	Neg	Her2	2.0214687909073	0.247083467710823
S001068	Pos	Pos	LumB	3.91619475741154	0.0863495080124471
S001069	Pos	Neg	LumB	2.99452352274104	0.171070701210877
S001071	Pos	Neg	LumA	2.29089035796227	0.302381840642178
S001072	Pos	Neg	LumA	2.53570315139545	0.347336721877455
S001073	Pos	Neg	LumA	3.30422437463216	0.290293957838369
S001074	Pos	Neg	LumA	2.26626199186036	0.266529823983262
S001075	Pos	Neg	LumB	2.80686459853149	0.24170121826955
S001076	Pos	Neg	Her2	3.63222291062474	0.085470168772264
S001077	Pos	Neg	LumA	2.87706532321734	0.22011239815153
S001078	Pos	Neg	LumA	2.56533187243658	0.324076363729633
S001079	Pos	Neg	LumA	1.56060740321795	0.0974827624612784
S001080	Neg	Pos	Her2	3.16136478370734	0.0703078472011932
S001081	Pos	Neg	LumA	2.66990782680947	0.302807392396347
S001082	Pos	Neg	LumA	2.32728595515975	0.167677789964297
S001083	Neg	Neg	Basal	2.13158742384264	0.169536241373344
S001084	Pos	Neg	LumA	3.18511218230922	0.27558840360638
S001085	Pos	Neg	LumA	2.33556039930437	0.358902160431821
S001086	Pos	Neg	LumA	2.48656694480743	0.375252904216533
S001087	Pos	Neg	LumA	2.82039399570857	0.286261486584807
S001088	Pos	Pos	LumB	4.47959942022569	0.11211416629627
S001089	Pos	Neg	LumB	2.03605735124848	0.164382894385388
S001090	Neg	Neg	Basal	1.55531814141072	0.148281241482805
S001091	Pos	Neg	LumA	2.531217254859	0.352996561118693
S001092	Pos	Neg	LumA	2.21023432413631	0.397029713721672
S001093	Pos	Neg	LumA	2.15827520663639	0.163800708754435
S001095	Pos	Neg	LumA	2.43881339972536	0.152016838022779
S001096	Pos	Neg	LumB	2.92187408992589	0.196072899909086
S001097	Pos	Neg	LumA	2.67009067956399	0.171351827277069
S001098	Pos	Neg	LumA	2.32024432586993	0.284928248583492
S001099	Pos	Neg	LumB	4.39491002520896	0.144656723196961
S001100	Pos	Neg	LumA	2.12416267133559	0.364131032222293
S001101	Pos	Neg	LumA	1.67722933609792	0.242531508450152
S001102	Pos	Neg	LumA	1.88300087574648	0.265265644080933
S001104	Pos	Neg	LumA	2.19207907673133	0.358657250285102
S001105	Pos	Neg	LumA	2.13461617319837	0.196520649816738
S001106	Pos	Neg	LumB	2.12882333067644	0.158492845618442
S001107	Pos	Neg	LumA	2.21304354635247	0.16022647005807
S001108	Neg	Neg	Basal	2.44965153429358	0
S001109	Pos	Neg	LumA	2.73781656935561	0.328816139908461
S001110	Pos	Neg	LumA	1.69159132075769	0.159202374779434
S001111	Pos	Neg	LumA	2.74760469045404	0.307559851103172
S001112	Pos	Neg	LumA	2.20185910650517	0.175329809728601
S001113	Pos	Neg	LumA	1.46973415599263	0.307150597470282
S001115	Pos	Neg	LumA	1.725256446758	0.151675665768728
S001116	Pos	Neg	LumA	2.55156713514189	0.221493309137025
S001118	Pos	Neg	Her2	2.02822290878849	0.212749487552308
S001119	Pos	Neg	NA	2.60742287409389	0.203677594017673
S001120	Pos	Neg	LumA	1.99315223627869	0.355726608683216
S001121	Pos	Neg	LumA	2.70620690900054	0.229218380340518
S001123	Pos	Neg	LumB	2.18141265820659	0.109639499786982
S001124	Pos	Neg	LumA	2.88972450482391	0.300881868014803
S001125	Pos	NA	LumA	1.64487379923153	0.223285886122706
S001128	Pos	Neg	LumA	2.83887462090679	0.194973792399464
S001129	Pos	Neg	LumB	3.48314968126193	0.132202191385204
S001130	Neg	Neg	Basal	4.07512289886154	0.120408208462445
S001131	Pos	Neg	LumB	3.27246935729212	0.099732697072787
S001132	Pos	Neg	LumA	3.10001305974581	0.335431478606708
S001134	Pos	Neg	LumB	2.13303202718731	0.105095935933132
S001135	Pos	Neg	LumA	2.91407171269835	0.253167044576863
S001137	Pos	Neg	LumA	2.65024898186281	0.392245393410972
S001138	Neg	Neg	Normal	3.66559830436598	0.262018787731867
S001139	Pos	Neg	LumA	2.8842140945204	0.373016767931308
S001141	Pos	Neg	LumA	3.04795817005231	0.299616740724474
S001142	Pos	Neg	LumB	3.6092043866705	0.297926450052462
S001143	Pos	Neg	Her2	1.8738874913447	0.247128929371415
S001144	Pos	Neg	LumA	3.02681561448306	0.114167671187939
S001145	Pos	Neg	LumA	2.922732113607	0.270845435585862
S001146	Neg	Neg	Basal	2.91186951263862	0.0781087328080989
S001148	Pos	Neg	Normal	2.79062939358207	0.34717346771837
S001149	Pos	Neg	LumB	3.26555022868666	0.24939072786032
S001150	Pos	Neg	LumA	1.97080800283169	0.180473769050074
S001151	Neg	Neg	Basal	2.88364702883711	0.0785482709326182
S001152	Neg	Neg	LumA	2.69362011216647	0.260692677650183
S001153	Pos	Neg	LumB	3.61291625270081	0.170763841085101
S001154	Pos	Neg	LumA	3.06901987026772	0.277666806617287
S001155	Pos	Neg	LumB	2.3677838307697	0.188582805374711
S001156	Pos	Neg	LumA	2.11543170528677	0.218254966687098
S001157	Pos	Neg	LumB	2.8810091220405	0.0999771320981145
S001158	Pos	Neg	Normal	4.75740816799323	0.243552047289966
S001159	Pos	Neg	LumA	2.64552939024241	0.226469077098402
S001160	Pos	Neg	LumB	3.92257253115634	0.115146246537172
S001161	NA	Neg	LumB	3.45826943100613	0.10085625027657
S001162	Pos	Neg	LumB	3.2996036849905	0.159293132301743
S001163	Pos	Neg	LumA	2.50670182573779	0.266416108962476
S001164	Neg	Neg	Basal	3.00355044181667	0.0801358094303211
S001166	Pos	Neg	LumB	2.32042186279749	0.212653998687234
S001167	Pos	Neg	LumB	2.99187647511004	0.1982514094281
S001168	Pos	Neg	LumB	2.06427319857377	0.15967279978418
S001169	Pos	Neg	LumA	3.31807256546035	0.341223220922771
S001171	Neg	Neg	Basal	2.65648928420215	0.178643071476431
S001172	Neg	Pos	Her2	2.92878079744419	0.0895821318505618
S001173	Pos	Neg	LumA	2.70439793091462	0.335561702333835
S001174	Pos	Neg	LumA	4.15082491462093	0.339901493429412
S001175	Pos	Neg	LumA	1.83872468527488	0.199490122503904
S001176	Pos	Neg	LumA	3.52021496488904	0.386307333289182
S001177	Pos	Neg	LumB	2.52626646743184	0.174532332048298
S001178	Pos	Neg	LumA	2.0896877293044	0.315496754830185
S001179	Pos	Neg	LumA	3.27897451195899	0.327806561451889
S001180	Pos	Neg	LumA	2.34212095935241	0.143021573292552
S001185	Neg	Neg	Basal	3.36076435154334	0.0848477674893217
S001186	Pos	Neg	LumA	2.58806349807732	0.191830633600597
S001187	Neg	Neg	Basal	2.8088457745604	0.115184604785916
S001188	Neg	Neg	Basal	4.27189026843985	0.0866855816775428
S001189	Pos	Neg	LumA	2.95010784086353	0.15720861351048
S001190	Pos	Neg	LumB	2.83192830107476	0.186774616755089
S001191	Pos	NA	LumA	2.77376084426491	0.34740362508849
S001192	Neg	Pos	Her2	2.7174228218643	0.10962816763797
S001193	Pos	Neg	Her2	2.36663880056822	0.17062163780724
S001194	Pos	Neg	LumA	1.90510832618335	0.267813949051543
S001195	Pos	Neg	LumA	3.14346984375298	0.367299012298221
S001196	Pos	Neg	LumB	2.34648576400929	0.182138343807399
S001197	Pos	Pos	Her2	3.48015641925576	0.108377579961194
S001198	Pos	Neg	LumA	2.51649947013536	0.182260417108565
S001199	Pos	Neg	LumA	2.61204107531087	0.230542546922568
S001200	Pos	Neg	LumB	3.39133940999849	0.0216080677317412
S001201	Pos	Neg	LumA	2.31450069818475	0.351093388856595
S001202	Neg	Neg	Basal	2.94981624951913	0.108226037781673
S001203	Pos	Neg	LumA	1.9094437624995	0.202066479085744
S001204	Pos	Neg	LumA	2.13433576693919	0.255862145764943
S001205	Pos	Neg	LumA	2.76344207471451	0.246077478722846
S001206	Pos	Neg	LumA	2.50295664625629	0.258418384956334
S001207	Neg	Neg	Her2	2.85999600056173	0.168344953839225
S001210	Pos	Neg	Her2	3.34958507869869	0.314131580409555
S001213	Pos	Neg	LumB	1.60676256175619	0.059080783899111
S001214	Pos	Neg	LumA	3.34317968600308	0.361064139427468
S001219	Pos	Neg	LumB	1.6550696523145	0.108670903149066
S001220	Pos	Neg	LumA	3.92521146202516	0.214062248404253
S001224	Pos	Neg	LumB	3.05413035598987	0.222848685255373
S001225	Neg	Neg	Basal	1.42942524223672	0.175022606884879
S001226	Pos	Neg	LumA	1.68572872178037	0.148638721968093
S001227	Neg	Neg	Basal	2.25409795650993	0.0198511546648694
S001228	Pos	Neg	LumA	1.79673123337488	0.0761892405290015
S001229	Pos	Neg	LumA	2.77933696848959	0.252534225221015
S001232	Pos	Neg	LumB	2.63741211889669	0.247300155613834
S001233	Pos	Neg	LumA	2.45236127647614	0.297897869127991
S001234	Pos	Neg	LumA	2.05671259692375	0.10589296832412
S001236	Pos	Neg	LumA	2.7861527861988	0.329031439470204
S001237	Pos	Neg	LumA	2.18275355541448	0.182398326862046
S001238	Pos	Neg	NA	4.30305073727243	0.194536947363892
S001239	Neg	Neg	Basal	2.05942218759725	0.130802887318677
S001240	Pos	Neg	LumA	2.22527292431606	0.258471736991608
S001241	Neg	Neg	Basal	3.02950837269931	0.190509632654241
S001242	Pos	Pos	Her2	3.02647840215624	0.266991952114486
S001243	Pos	Neg	LumA	2.04386621653451	0.230611739129615
S001244	Pos	Neg	LumA	2.03656323863188	0.14517212530467
S001245	Pos	Neg	LumA	3.81021582339674	0.247380208139213
S001246	Pos	Neg	LumA	2.36920167369898	0.267004314214965
S001247	Pos	Neg	LumB	2.62933452867415	0.17504293092904
S001248	Neg	Neg	Basal	3.40860475203684	0.0146362867787448
S001250	Pos	Neg	LumA	2.59400169593293	0.365321699406291
S001252	Neg	Neg	Her2	4.03703921785685	0.19638194401374
S001253	Pos	Neg	LumA	2.39482432400799	0.161660877279892
S001254	Pos	Neg	LumA	2.71677068219771	0.248965489470179
S001255	Pos	Neg	LumA	3.31724200785268	0.276234909382862
S001256	Pos	Neg	LumA	2.20945231067519	0.327424203305991
S001257	Pos	Neg	LumB	3.35886439688293	0.184487733583083
S001258	Pos	Neg	LumA	2.16177283954948	0.177771652818239
S001262	Neg	Neg	Basal	1.83975498720578	0.141384908810417
S001265	Pos	Neg	LumB	1.74138238655374	0.110903553424512
S001266	Pos	Neg	LumA	2.19801161188033	0.164535936299772
S001267	Pos	Neg	LumA	3.99401831660985	0.213862369924252
S001268	Neg	Neg	Basal	3.1526812184429	0.275476349845258
S001270	Pos	Neg	LumB	1.64738001240665	0.120188074483153
S001271	Pos	Neg	LumB	2.80775729425318	0.183381385297101
S001272	Neg	Neg	Basal	2.5941349031468	0.0847761761132678
S001273	Pos	Neg	LumA	2.61264453024879	0.238213160871966
S001274	Pos	Neg	LumA	1.94281328926226	0.251288541406076
S001275	Neg	Neg	Basal	2.67384560961583	0.103996496950212
S001276	Pos	Neg	LumA	2.09149681588737	0.217987263418079
S001277	Neg	Neg	Basal	1.80815832926363	0.0324211307814249
S001278	Pos	Neg	LumA	2.77562605116098	0.318301492404306
S001279	Pos	Neg	LumB	2.90416109044998	0.120508889416163
S001280	Pos	Neg	LumA	1.66118433842969	0.169146560514982
S001281	Pos	Neg	LumA	2.20531803048068	0.0633944528979022
S001282	Pos	Neg	LumA	2.07146352188298	0.201712409252088
S001283	Pos	Neg	LumB	2.0077178462622	0.02182183217018
S001286	Pos	Neg	LumA	2.36116449553781	0.111391638311335
S001287	Neg	Neg	Basal	3.06712123053592	0.145794534076088
S001288	Pos	Neg	LumA	2.41919518287018	0.245207659315137
S001291	Pos	Neg	LumA	2.04181884744421	0.229275094393686
S001292	Pos	Neg	LumA	2.79583586117895	0.275202911071018
S001293	Pos	Neg	LumB	2.17402076932127	0.176862119437153
S001295	Neg	Neg	Normal	1.98151315446832	0.0892642218108136
S001297	Pos	Neg	LumA	2.19517350930581	0.0760642906332269
S001298	Pos	Pos	Her2	4.03842410365394	0.0997453984668127
S001299	Pos	Neg	LumB	4.30166405667546	0.154910114918203
S001302	NA	Neg	LumA	1.88841611938877	0.135096490583374
S001303	Pos	Neg	LumB	3.04300878997211	0.147671912568096
S001304	Pos	Pos	LumA	2.5473238002389	0.308062811772151
S001306	Neg	Neg	Her2	1.73546364713105	6.75694478200513e-19
S001309	Pos	Pos	Her2	2.08187478730297	0.223193903284591
S001312	Pos	Neg	LumA	2.84604562747066	0.308428878775194
S001314	Pos	Neg	LumA	2.1602313553007	0.13915013476956
S001315	Pos	Neg	LumA	3.03397627434127	0.321784817798412
S001316	Pos	Neg	LumA	2.67987801202482	0.176242463635555
S001317	Pos	Neg	LumA	1.8926422244767	0.319953585666865
S001318	Pos	Neg	Basal	4.73358159466184	0.214448281208249
S001319	Pos	Neg	LumA	2.55500624227674	0.239539518712774
S001321	Neg	Pos	Her2	2.76064606286973	0.0876076877193158
S001322	Pos	Neg	NA	2.72694817893754	0.208549438915997
S001323	Neg	Neg	Basal	3.97235922233386	0.0791351585674697
S001324	Pos	Neg	LumA	2.05794562455729	0.315115225963368
S001325	Pos	Neg	LumB	2.1922706637029	0.22811305905875
S001327	Pos	Neg	LumA	2.54935325000642	0.291351997752294
S001328	Pos	Neg	LumB	2.03114082023612	0.18014061540804
S001329	Pos	Pos	LumB	2.31754511014874	0.190515139642568
S001330	Pos	Pos	LumB	1.67831938876056	0.0594111788541382
S001331	Pos	Neg	LumA	3.44266974826678	0.431596562411992
S001332	Pos	Neg	LumB	2.42755807192059	0.0610734996473451
S001333	Pos	Neg	LumA	2.36596909731467	0.165670021031205
S001334	Pos	Neg	LumB	3.6024922210479	0.0816468266615456
S001336	Pos	Neg	LumA	2.50738629073039	0.245127099819439
S001337	Pos	Neg	LumB	2.24318656649132	0.11022043161397
S001339	Pos	Neg	LumB	2.76468749927006	0.193171491279062
S001340	Pos	Pos	LumA	1.87582456900628	0.150834403984164
S001342	Pos	Neg	Normal	3.13931545583742	0.303939913020799
S001343	Neg	Neg	Basal	3.06595984796304	0.111271041023904
S001344	Pos	Neg	LumA	2.54973496586483	0.232301128653412
S001345	Pos	Neg	LumA	2.39553126877513	0.228114259514404
S001347	Pos	Neg	Her2	2.55556049072374	0.151413195083427
S001348	Pos	Neg	Normal	4.02990386392041	0.227709640940154
S001349	Neg	Pos	Normal	3.80196621083644	0.315685566508369
S001350	Pos	Neg	LumA	1.52412246112277	0.192032152612624
S001351	Neg	Neg	Basal	2.92456181118115	0.00717146861553751
S001353	Pos	Neg	LumB	2.36676407223082	0.207802835124668
S001354	Pos	Neg	LumA	3.89401076145157	0.219638812219239
S001355	Pos	Neg	LumA	2.08298971236267	0.242899006098715
S001356	Pos	Neg	LumA	1.86629647531467	0.21296304618768
S001358	Pos	Neg	LumA	2.31336505118863	0.252671567499549
S001363	Pos	Neg	LumA	3.22772312940416	0.291254685589335
S001364	Pos	Neg	LumA	3.06497997249599	0.169478772838664
S001367	Pos	Neg	LumB	3.0448456051795	0.215341619337365
S001368	Pos	Pos	LumB	3.44445365413277	0.164391895364449
S001369	Pos	Neg	LumB	1.92646364916839	0.123727104565554
S001372	Pos	Neg	LumA	2.43188422967557	0.243403546415124
S001373	Pos	Neg	LumB	2.10863857660097	0.134192011727518
S001374	Pos	Neg	LumA	1.64571196594216	0.107578071072748
S001375	Pos	Neg	LumA	1.93365370588961	0.164181637805017
S001376	Pos	Neg	LumA	1.71236730152158	0.124870552138302
S001377	Pos	Neg	LumA	2.67085391631523	0.324036574250079
S001378	Pos	Neg	LumA	1.83369001551659	0.16253455349326
S001380	Neg	Neg	Basal	2.75739568042059	0.0995958488893687
S001381	Neg	Neg	Normal	1.83115551766129	0.157984542840009
S001384	Pos	Neg	LumB	2.27591493264112	0.147195174302141
S001385	Neg	Neg	Basal	2.79010799043799	0.19485474364873
S001386	Pos	Neg	LumA	1.68541668665576	0.11553481567774
S001387	Pos	Neg	LumA	2.73591853265114	0.24858663533156
S001389	Pos	Neg	LumB	2.51008372405674	0.0829171727414798
S001393	Pos	Neg	LumA	2.56004242903347	0.181411713476451
S001394	Neg	Neg	Basal	2.23813074904713	0.106899300372063
S001395	Pos	Neg	LumA	1.67968667272578	0.0471736512437735
S001396	Pos	Neg	LumA	1.91413022127393	0.167394674361967
S001397	Pos	Neg	Normal	3.00436502961861	0.264828570989137
S001398	Pos	Neg	LumA	2.28177907028869	0.270680095701619
S001399	Pos	Pos	LumA	2.29364727833422	0.219088366302313
S001400	Pos	Neg	LumB	1.70088745424085	0.157821018797632
S001402	Pos	Neg	LumB	2.38237241577623	0.179314009244816
S001403	Pos	Neg	LumA	1.79636574908498	0.246533291736726
S001404	Neg	Pos	Her2	2.76370830828715	0.192098722314459
S001405	Pos	Neg	LumA	2.35942901171586	0.29452470790729
S001406	Pos	Neg	LumB	2.37865333868794	0.0707890456494424
S001407	Pos	Neg	LumA	2.23138841296521	0.218913682318295
S001409	Pos	Neg	LumA	2.04697628056558	0.215768191137958
S001410	Pos	Pos	Her2	3.93230446807523	0.185629115097073
S001411	Pos	Pos	LumA	2.26345959626128	0.198447084388092
S001412	Pos	Neg	LumB	3.04589404788041	0.0764109947575445
S001414	NA	Neg	LumB	1.78327781064265	0.109534559895238
S001415	Pos	Neg	LumB	3.17643437396588	0.0630860690774595
S001417	Pos	Neg	LumA	2.33251424890876	0.342736403633665
S001418	Pos	Neg	LumB	2.01347317200278	0.0994984556335042
S001419	Pos	Pos	Her2	2.59658777446137	0.101636822385926
S001420	Pos	Neg	LumA	2.20499563032863	0.250249636982418
S001421	Neg	Pos	Her2	2.95734033046723	0.126200242517901
S001422	Pos	Neg	LumA	2.60804096780072	0.27674682421115
S001423	Pos	Pos	LumA	2.82576355577957	0.161113118790127
S001424	Pos	Neg	LumA	1.54090231102232	0.064719824499125
S001425	Neg	Neg	Basal	4.12681957829479	0.234189689009775
S001426	Pos	Neg	LumB	2.53775813592738	0.145711255199934
S001427	Pos	Neg	Normal	3.78862058051012	0.34721261194827
S001428	Pos	Neg	LumB	2.03757515430688	0.126446800237649
S001429	Neg	Neg	Basal	2.69768055139151	0.243127145333641
S001430	Neg	Neg	Her2	2.92443646093195	0.033755381139052
S001431	Pos	Neg	LumA	2.21563489961113	0.283191525002043
S001432	Pos	Neg	Basal	1.87056510422892	0.127325882733594
S001435	Neg	Neg	Normal	2.19404356462545	0.275786477495715
S001436	Pos	Neg	LumA	3.05058642081774	0.204325228041452
S001437	Pos	Pos	LumA	2.67826764390618	0.190792545906663
S001438	Pos	Pos	NA	2.99060750191556	0.126268072028506
S001439	Pos	Neg	LumA	2.65941859335196	0.192351680951324
S001440	Neg	Pos	Normal	2.66703994643607	0.393347134206719
S001441	Pos	Neg	LumB	3.53815486857291	0.187359524571078
S001442	Pos	Neg	LumA	2.7077651437177	0.283612538919478
S001444	Pos	Pos	LumB	1.37092721712075	0.080497214849003
S001445	Pos	Neg	LumA	2.3162846437825	0.264282951816806
S001446	Pos	Neg	LumA	2.20820000310456	0.261595827513511
S001448	Pos	Neg	LumA	1.57093721116235	0.138105061957437
S001449	Pos	Neg	LumA	1.99162056707994	0.146034268190467
S001450	Pos	Neg	LumA	2.94519887745392	0.149312234266382
S001453	Pos	Neg	LumA	2.93134181033091	0.282910348910475
S001454	Pos	Neg	LumA	2.15334793750371	0.241858874892218
S001455	Pos	Pos	Her2	2.11857648363664	0.152726435360252
S001457	Pos	Neg	LumA	3.07076536582145	0.329561536047916
S001458	Pos	Neg	LumA	2.38620733429977	0.26030141672753
S001459	Pos	Neg	Basal	1.89683980104377	0.101369020988486
S001460	Pos	Neg	LumA	3.26825716272361	0.134129447141224
S001461	Pos	Neg	LumB	3.14379263304244	0.0784937681156544
S001463	Pos	Neg	LumA	2.9425478525562	0.203361838260509
S001466	Pos	Neg	NA	2.82598630969672	0.257004122046142
S001467	Pos	Neg	LumA	1.67745499414425	0.151959721267123
S001468	Neg	Pos	Normal	2.51116517510044	0.225316045166562
S001470	Pos	Neg	LumA	2.72834990089355	0.294123614703418
S001471	Pos	Pos	LumA	4.37135389953881	0.25543960757716
S001472	Pos	Neg	LumA	3.15156910230686	0.341998424650859
S001474	Pos	Neg	LumA	2.57417476209794	0.20087110033501
S001475	Pos	Neg	LumA	2.35357080809875	0.19799390508474
S001476	Pos	Neg	LumA	3.04813353742855	0.39610484505039
S001477	Pos	Pos	Her2	2.57819980458427	0.173597178427673
S001478	Pos	Neg	LumA	3.01979904382694	0.273842550940858
S001479	Pos	Pos	Her2	2.33712348387536	0.176388643620616
S001480	Pos	Neg	LumA	2.34930287296537	0.207765157260893
S001481	Neg	Pos	Her2	2.61464578362228	0.156596370568746
S001483	Pos	Neg	LumA	3.05784522814151	0.250540740910922
S001484	Pos	Neg	Her2	3.7438174201161	0.320131416964976
S001485	Neg	Neg	Basal	2.74065686657179	0.15562843963155
S001486	Pos	Neg	LumA	1.61336155714698	0.220479227247604
S001487	Pos	Neg	LumA	2.68777758775316	0.290310628896502
S001488	Pos	Neg	LumB	1.65206195651058	0.159697414306497
S001489	Pos	Neg	LumB	2.20820625124361	0.192789085070972
S001490	Pos	Neg	LumA	2.92357995312846	0.273024862985513
S001491	Pos	Neg	LumA	2.95802482717	0.269057976028022
S001492	Pos	Neg	LumA	3.30746251150015	0.302460942980769
S001493	Pos	Neg	LumA	2.15294503737469	0.312114789031316
S001494	Pos	Neg	LumB	3.6391864015278	0.0822214089747009
S001495	Pos	Neg	LumB	2.06503656217834	0.111881121312267
S001496	Pos	Neg	LumB	1.61772441639672	0.112429073268859
S001497	Pos	Neg	LumB	1.37266196656077	0.136189923603322
S001498	Neg	Pos	Her2	2.38420332060496	0.173930225357343
S001499	Pos	Neg	LumA	3.02753091102109	0.218620842491219
S001500	Pos	Neg	LumA	2.86675952562673	0.143212430247778
S001501	Pos	Neg	LumA	2.14424564396472	0.246746622127743
S001503	Pos	Neg	Normal	4.15215722530157	0.329122693936853
S001504	Pos	Neg	LumA	2.29058878845069	0.178404024186645
S001505	Neg	Neg	LumA	2.24903595268337	0.212694268591383
S001506	Neg	Neg	Basal	2.90879138624328	0.203575064020053
S001507	Pos	Neg	LumB	3.09608526177175	0.0730242142669875
S001508	Pos	Neg	LumA	2.77707966585236	0.267075908869735
S001509	Pos	Neg	Normal	2.36806642753836	0.246182595991456
S001510	Pos	Neg	LumB	5.06073242680246	0.191642805081326
S001511	Pos	Neg	LumB	3.09297558931628	0.134009013826009
S001512	Pos	Neg	LumA	3.53204259924258	0.23081957488629
S001513	Pos	Neg	LumB	1.26471086492517	0.0767976896125489
S001515	Pos	Neg	LumA	3.05853847830697	0.308859938548729
S001516	Pos	Neg	LumA	2.7872838674586	0.341246794067655
S001517	Pos	Neg	LumA	1.76561158820112	0.159388728174484
S001518	Pos	Neg	LumA	2.23634833974648	0.212822826519924
S001519	Pos	Neg	Normal	2.38846848543185	0.422805988159841
S001520	Pos	Neg	LumB	1.48120187430664	0.0552430324955327
S001521	Pos	Neg	LumB	2.68546060086453	0.0921413425625171
S001522	Pos	Neg	LumA	2.78180201114169	0.274212157726354
S001523	Neg	Neg	Basal	1.66220272816973	0.0211001881654408
S001524	Neg	Neg	Basal	4.07434614572718	0.11581699745092
S001525	Pos	Neg	LumB	2.4145823321722	0.172981805407495
S001526	Pos	Neg	LumA	1.87380641784746	0.187247912985365
S001527	Pos	Pos	LumB	2.40480987471496	0.133474023469757
S001529	Pos	Neg	LumA	2.5240947823826	0.221677746633496
S001531	Pos	Neg	LumB	2.34232333974167	0.0469565756254807
S001532	Neg	Pos	Her2	3.27366831925663	0.255626364139825
S001534	Pos	Neg	Basal	3.29965338009633	0.0131109223922559
S001535	Pos	Neg	Normal	2.51416903359569	0.186533339319461
S001536	Pos	Neg	LumB	2.02610105924222	0.166859309082951
S001537	Pos	Neg	LumA	2.31571596128416	0.229950440821572
S001539	Pos	Neg	LumB	2.43198055221709	0.173085075063148
S001540	Pos	Neg	LumA	2.60755384963654	0.343072941592775
S001542	Pos	Neg	LumA	2.2216360074024	0.157655009619456
S001544	Pos	Pos	Her2	3.63197536230848	0.0353464522556139
S001545	Pos	Neg	LumB	3.20046615976292	0.194183455638442
S001546	NA	Neg	NA	2.31196345415228	0.232283102713031
S001547	Pos	Neg	LumB	2.51086910757076	0.141416209801048
S001548	Pos	Neg	LumA	3.09419956348519	0.264478352191965
S001549	Pos	Neg	LumA	2.72630566045857	0.195267484617066
S001550	Pos	Neg	LumB	3.44682811934598	0.186744805796632
S001551	Pos	Neg	LumA	1.78992831717547	0.219177172861712
S001552	Pos	Neg	Normal	3.33450705932781	0.370792190915591
S001554	Neg	Neg	Basal	3.37354985436065	0.165981012420453
S001555	Neg	Neg	Basal	2.91453678836157	0.169554555445911
S001556	Neg	Neg	Her2	3.64846746329175	0.365005102282201
S001560	Pos	Neg	LumA	2.43422449473929	0.184432641377738
S001561	Pos	Neg	LumB	1.62692775264173	0.0202982307648483
S001562	Pos	Neg	LumA	2.32522228659881	0.222089737687075
S001563	Pos	Neg	LumA	2.0159712586157	0.334329530090948
S001564	Pos	Pos	LumA	2.79806660315281	0.160537957444624
S001566	Pos	Neg	LumA	2.40702057162537	0.312003783317398
S001567	Pos	Neg	LumA	2.75379926610311	0.268404474379844
S001568	Pos	Neg	LumA	2.58245226491646	0.275911874955044
S001569	Pos	NA	LumB	1.26896156890522	0.0056372859316299
S001570	Pos	Pos	LumB	2.41114734374396	0.124415004264884
S001573	Pos	Neg	LumA	2.1971663379098	0.330780720168546
S001574	Pos	Neg	LumA	2.40573950525571	0.355334200529798
S001575	Pos	Neg	LumB	1.80596793111152	0.0720256559873314
S001576	Pos	Neg	Normal	2.31682766678684	0.358776694547932
S001579	Pos	Neg	LumA	2.63576788001803	0.164157400223256
S001580	Pos	Neg	LumA	1.7074323262143	0.119643300349581
S001581	Pos	Neg	LumB	3.27155586249322	0.204872144120511
S001582	Pos	Neg	LumA	3.29277796672528	0.275414801472745
S001583	NA	Neg	LumA	2.56220431833744	0.219925683114072
S001584	Pos	Neg	LumB	2.20797472209347	0.10753870321691
S001585	Pos	Neg	LumA	2.28926955028009	0.225938729096685
S001586	Pos	Neg	NA	2.16610596864135	0.176798168102388
S001587	Neg	Pos	Her2	2.72504298188052	0.0778287552845883
S001588	Pos	Neg	LumA	2.50577680340899	0.292833289391255
S001589	Pos	Neg	LumB	2.37865070507339	0.161953043066461
S001590	Pos	Neg	NA	3.60700151054592	0.147725947470897
S001591	Pos	Neg	LumA	2.78593810442507	0.291928859939305
S001596	Pos	Neg	Her2	1.80771043632026	0.171646735025976
S001597	Pos	Neg	Basal	3.14902703624765	0.383903142873961
S001598	Pos	Neg	LumB	2.70468663075149	0.0795534415679389
S001599	Pos	Neg	LumA	2.93213245860525	0.309130093297395
S001600	Pos	Neg	NA	2.69792836320441	0.236188053938695
S001601	Pos	Neg	LumB	2.54004030884398	0.218169239229661
S001602	Pos	Neg	LumA	2.08506759348878	0.261069961109314
S001604	Pos	Neg	LumA	2.14578276868293	0.350598209321285
S001605	Pos	NA	LumA	2.10545854676881	0.15616678074784
S001606	Pos	Neg	LumA	2.09920864630542	0.16606935749563
S001609	Neg	Neg	Basal	3.98208091933086	0.0572576185209937
S001612	Pos	Pos	Her2	2.96266509746947	0.118119847684088
S001614	Pos	Neg	LumA	2.09280467365667	0.242593836740194
S001615	Pos	Neg	LumB	2.79170039294459	0.125893687962202
S001616	Pos	Neg	NA	2.51111736557498	0.145820180705364
S001617	Pos	Neg	LumA	2.12156607395539	0.219774308338132
S001618	Pos	Neg	LumA	2.68426624260454	0.173875206129378
S001620	Pos	Neg	LumA	1.73534211131483	0.0590145549948903
S001622	Pos	Neg	LumA	2.66244845357863	0.26643899198992
S001623	Pos	Neg	LumA	3.2293073899842	0.251060331168185
S001624	Pos	Neg	LumB	2.37266814124521	0.0856170096264772
S001625	Pos	Neg	LumA	3.35361331959106	0.167115053135892
S001626	Pos	Neg	LumA	2.6435698646764	0.270449937738636
S001627	Pos	Neg	LumA	2.61095400066587	0.264219806671178
S001631	Pos	Neg	Her2	5.26090924451895	0.142366546234182
S001632	Pos	Neg	LumA	1.72224562734232	0.165290305729968
S002061	Pos	Neg	LumA	3.67733103747511	0.185510939464897
S002062	Pos	Neg	LumA	1.95814015819862	0.167157856248918
S002064	Pos	Neg	Normal	2.47417209074209	0.222406532776177
S002065	Pos	Pos	Her2	2.74708586683236	0.0815001107576765
S002066	Pos	Neg	LumA	2.52746780663626	0.270363245862195
S002067	Pos	Neg	LumA	2.1535714045354	0.195181060401939
S002068	Pos	Neg	LumA	1.97811683825859	0.200156806338511
S002069	Pos	Neg	LumB	2.03853775254351	0.208631724085181
S002070	NA	Neg	LumA	3.09290329038179	0.261456719898668
S002072	Pos	Neg	LumA	2.54753050292149	0.162573065102088
S002073	Pos	Neg	LumA	3.09057045521271	0.247759348902377
S002074	Pos	Neg	LumA	2.71470196127004	0.303183550333151
S002075	Pos	Neg	LumA	2.61984025578266	0.204899593249044
S002076	Pos	Neg	LumA	2.54465110184637	0.275732331002667
S002077	Pos	Neg	LumA	2.36626421154597	0.184723177757409
S002078	Pos	Neg	LumB	2.02504344058531	0.0919124462699047
S002079	Pos	Pos	Her2	2.44860425571768	0.149097215294141
S002081	Pos	Neg	LumA	2.2409182432288	0.136266037899506
S002082	Pos	Neg	LumB	1.81273718921576	0.0772936618660823
S002084	Pos	Pos	Her2	2.74134140956306	0.0821637014122283
S002085	Pos	Neg	Normal	2.22028526663181	0.258918248006916
S002088	Neg	Pos	Basal	3.20729926222749	0.0511024660238286
S002089	Neg	NA	Basal	4.85055703523689	0.123106877277016
S002092	Pos	Neg	LumA	4.20493922034503	0.234705090082181
S002093	Pos	Neg	Normal	4.02379984842528	0.348652804548235
S002094	Pos	Neg	LumA	2.72338472449313	0.279520605090852
S002096	Pos	Neg	LumA	2.38326143002867	0.241403866248091
S002097	Pos	Neg	Her2	2.96080928139547	0.104131911210324
S002098	Pos	Neg	LumA	2.52358858592105	0.384321252847147
S002099	Neg	Pos	Her2	2.48248201801915	0.229671024504774
S002100	Pos	Neg	NA	2.92503298137495	0.527541647063995
S002101	Neg	Neg	Basal	4.42264399654632	0.232698060316834
S002102	Pos	Pos	LumB	1.89004879816316	0.191536742227043
S002103	Pos	Neg	LumA	2.72270345335226	0.261489694283284
S002104	Pos	Neg	LumA	2.10563540446945	0.16087897502764
S002105	Pos	Neg	LumA	2.63717432215129	0.23698613498476
S002109	Pos	Neg	LumA	1.88968378022615	0.170185316842284
S002111	Pos	Neg	Her2	3.39705414633151	0.246164382914143
S002116	Neg	Neg	Basal	3.97980737972813	0.325280057548922
S002117	Neg	Neg	Basal	2.9438423489495	0
S002119	Pos	Neg	LumA	2.1352005702185	0.220977228520619
S002120	Pos	Neg	LumA	2.3929583744181	0.333182224421589
S002121	Pos	Neg	LumA	2.95583018395544	0.23826515807562
S002122	Pos	Neg	LumA	2.21551182904308	0.091403503972482
S002123	Pos	Neg	LumA	1.96715997873988	0.313858826716054
S002124	Pos	Neg	LumA	2.02987240288378	0.175908976917896
S002125	Pos	Neg	LumA	3.36336464524976	0.260593262639779
S002129	Pos	Neg	LumB	2.32502672126586	0.186897758454186
S002130	Pos	Pos	LumA	2.56968267938177	0.195101522848018
S002131	Neg	Pos	Her2	3.11689879817263	0.167681493132636
S002132	Pos	Pos	LumA	3.33099925214756	0.306500006840407
S002133	Pos	Neg	LumA	2.13713424246006	0.285210024950182
S002134	Pos	Neg	LumB	3.12208100541503	0.128215315103918
S002135	Pos	Neg	LumB	2.01679770201421	0.257124916746129
S002136	Pos	Pos	Her2	3.7834038404904	0.206414623659664
S002137	Pos	Neg	LumB	3.47866416241444	0.0626402721586843
S002138	Pos	Neg	LumB	3.27393270191013	0.174033764247906
S002141	Neg	Pos	Her2	1.84124459602412	0.153096563533546
S002150	Pos	Neg	LumA	2.95694124585644	0.175512258608812
S002151	Pos	Neg	LumB	2.14571998397853	0.133503888350484
S002152	Pos	Neg	LumB	3.08063792698925	0.162088566938277
S002153	Pos	Pos	Her2	2.49664955683434	0.11196987472741
S002154	Pos	Neg	LumA	2.01030324472028	0.322342722801249
S002155	Pos	Neg	LumA	2.91852101594603	0.263781282324737
S002156	Neg	Neg	Normal	2.9180756190018	0.253099514918685
S002157	Neg	Pos	Normal	2.47737115125783	0.27008596243104
S002158	Pos	Neg	LumA	3.09449081655796	0.270837593276531
S002159	Pos	Pos	Her2	1.79239134434502	0.154625146408683
S002165	Pos	Neg	LumB	1.92802850022854	0.0243381504890173
S002167	Pos	Neg	LumA	1.77755067774897	0.174423234718578
S002168	Pos	Neg	LumB	2.51850562953069	0.146359459196235
S002169	Pos	Neg	LumA	3.53113558352011	0.317456729284057
S002170	Pos	Neg	LumA	2.73528933852564	0.405326477750912
S002171	Pos	Neg	LumA	2.50169851518314	0.329127359107825
S002173	Pos	Neg	LumA	2.14479475821066	0.17760115555027
S002174	Neg	Neg	Basal	3.10683700716332	0.100433725041043
S002176	Pos	Neg	LumA	2.31915461250325	0.200913632108103
S002177	Pos	Neg	LumB	1.81740570223258	0.0447610280070001
S002178	Pos	Neg	LumA	1.87839191474195	0
S002179	Pos	Neg	LumA	1.95300107773961	0.292104340378022
S002180	Pos	Neg	LumA	2.47530494074903	0.304739977233554
S002189	Pos	Neg	LumA	2.61323760628562	0.192170786217682
S002190	Pos	Neg	LumA	2.69016507862897	0.393988898528082
S002191	Pos	Neg	Normal	2.07939034219517	0.273429980871312
S002192	Neg	Pos	Her2	4.56325087655114	0.202231790232216
S002193	Neg	Neg	Basal	3.29817176577722	0.162727838104414
S002194	Pos	Neg	LumA	3.24870351919369	0.103150481586338
S002195	Pos	Neg	LumA	2.18035278077154	0.195516279569739
S002196	Pos	Neg	LumA	2.92055471342068	0.265315976412947
S002198	Pos	Neg	LumA	1.99287573214388	0.211829098101074
S002199	Pos	Neg	LumB	2.21703244826366	0.146539140792348
S002200	Pos	Neg	LumA	2.14817581025328	0.232219871068113
S002201	Pos	Neg	LumA	5.09315578063467	0.237627456272839
S002202	Pos	Neg	LumA	2.67282556955551	0.253915000134481
S002203	Pos	Pos	LumB	1.98489568226509	0.0811371798872104
S002204	Pos	Neg	Normal	1.98304115019587	0.142640047817126
S002205	Pos	Neg	LumA	2.42270616576643	0.206942199284025
S002206	Pos	Neg	LumA	3.59014589646461	0.218082578257547
S002208	NA	Neg	LumB	2.22695247369113	0.140995404074759
S002209	Pos	Neg	LumA	2.23620463114106	0.237768298202723
S002210	Pos	Pos	LumB	2.07337977888346	0.129878775942571
S002211	Neg	Neg	Basal	2.39175707971807	0.228161657007022
S002212	Pos	Neg	LumB	3.17675220228643	0.237475958422499
S002219	Pos	Neg	LumB	2.42604190238623	0.258274518920806
S002220	Neg	Neg	LumB	3.43533196348797	0.20801615653477
S002221	Pos	Neg	LumA	2.11615776264795	0.352199119259877
S002222	Pos	Neg	LumA	2.06269157476836	0.326069713470922
S002225	Pos	Neg	LumA	2.34748720046457	0.274624070378042
S002226	Pos	Neg	NA	2.08636761001577	0.206226182820224
S002227	Pos	Neg	LumB	2.5394548966666	0.26166217359005
S002228	Pos	Neg	LumA	2.5749425981125	0.248188619246704
S002229	Pos	Neg	LumB	2.62246876952286	0.197303839722642
S002230	Pos	Neg	LumA	3.13317058965513	0.279526944319609
S002236	Pos	Neg	Her2	3.57990758704419	0.188922402203961
S002239	Pos	Neg	LumA	1.7353912251569	0.128617130164886
S002240	Pos	Neg	LumB	2.1214753670965	0.173044811257675
S002242	Pos	Pos	Her2	3.14459633324805	0.0585340983449864
S002243	Pos	Neg	LumB	2.84550297725129	0.0957604484314541
S002244	Pos	Neg	LumA	3.40390038892751	0.280869883692268
S002245	Pos	Pos	LumB	1.80690331439884	0.134855143040822
S002246	Pos	Neg	Normal	2.27237658456886	0.350626574724502
S002251	Pos	Neg	LumA	2.15121413783122	0.0921186566379853
S002252	Neg	Pos	Her2	3.72254136340232	0.0901122681316893
S002253	Pos	Neg	LumA	3.09240999088135	0.266634872532492
S002267	Pos	Neg	LumA	1.58541097589824	0.104089285081287
S002268	Pos	Neg	LumA	2.56160846148629	0.296603115890543
S002269	Pos	Neg	LumA	2.1856367895219	0.266393915795159
S002270	Pos	Neg	LumB	2.78112297939166	0.239325096820996
S002271	Pos	Neg	LumA	2.79795068169259	0.349434752037355
S002272	Pos	Neg	LumA	4.70131628516981	0.244340337171988
S002273	Neg	Pos	Her2	2.99975077779174	0.172882538645548
S002274	Pos	Neg	LumB	2.58564169167021	0.126088453229482
S002276	Neg	Neg	Basal	3.49809546069899	0.170444535757686
S002279	Pos	Neg	NA	4.51404472605357	0.170862098846732
S002282	Pos	Neg	LumB	2.72233187228187	0.169523306858879
S002283	Pos	NA	LumA	2.13569400578994	0.183425541734831
S002284	Pos	Neg	LumA	2.21927959984622	0.173929915588441
S002286	Neg	Neg	Her2	2.63368804768147	0.0666054571345318
S002287	Pos	Neg	LumA	3.0242903397341	0.391801933824036
S002290	Pos	Neg	LumA	2.34461015005383	0.169293832582792
S002291	Pos	Pos	LumA	2.28067156407024	0.204778957771234
S002292	Pos	Neg	LumA	1.51373624318277	0.124722894538385
S002294	Pos	Neg	LumA	2.03209712210326	0.29845572724092
S002295	Pos	Neg	LumA	2.04929404404092	0.26087575154494
S002296	Neg	Neg	Basal	2.59248152306518	0.270792454068845
S002297	Pos	Neg	LumA	2.42514001702174	0.318162168943074
S002299	Pos	Pos	LumB	2.83286264161928	0.194889787734597
S002300	Pos	Neg	LumA	2.38430914635876	0.416032175819323
S002301	Pos	Neg	LumA	2.55227923566159	0.251983450552117
S002302	Neg	Pos	Her2	2.44667481980189	0.324167167284171
S002303	Neg	Pos	Her2	3.27797049265279	0.124867748122766
S002304	Pos	Neg	LumA	2.13738779504782	0.19177972685674
S002305	Pos	Neg	LumA	2.78349635927022	0.315474684545605
S002306	Pos	Neg	LumA	3.22439015021682	0.228822345159111
S002318	Pos	Neg	LumA	2.34459683683914	0.412901669339376
S002319	Neg	Neg	Basal	3.2436028987465	0.409605509752597
S002320	Pos	Neg	LumA	2.48467551305262	0.250075869596429
S002321	Pos	Neg	LumA	2.94414608257035	0.237166765399382
S002322	Pos	Pos	LumB	2.73989631106302	0.147199457842566
S002323	Pos	Neg	LumB	3.2834392082515	0.157902332202233
S002324	Pos	Neg	LumB	1.95913739603395	0.0111439745484366
S002325	Pos	Neg	LumA	2.91454557671019	0.335109322725561
S002327	Pos	Neg	LumB	1.86610034760665	0.0557933255230899
S002328	Neg	Neg	Her2	3.52392701015995	0.128404557687433
S002329	Pos	Neg	LumB	3.10122253346772	0.173840143351392
S002330	Pos	Neg	LumB	3.49218115819029	0.154242255322316
S002331	Pos	Neg	LumA	2.20070959365178	0.354138186136759
S002332	Pos	Neg	LumA	2.28194662206684	0.19991484424689
S002333	Pos	Neg	LumA	2.85941206197404	0.30225882737006
S002334	Pos	Neg	LumA	3.06430755256999	0.238561873226332
S002335	Pos	Neg	LumA	2.80896284573808	0.303261742313709
S002336	Pos	Neg	LumA	2.1738560853067	0.181452115441723
S002338	Neg	Neg	Basal	2.36561184683514	0.152327605787186
S002339	Pos	Neg	LumB	1.62405992432464	0.040275097104674
S002340	Pos	Neg	LumB	2.53279104083878	0.249748415759233
S002343	Pos	Neg	LumB	1.80488853386656	0.0970365381525132
S002344	Pos	Neg	LumA	2.1352220223144	0.128537958941241
S002345	Pos	Neg	LumA	2.41294849796357	0.154007197180519
S002346	Pos	Neg	Normal	3.41564808210535	0.279745100681431
S002347	Pos	Neg	LumA	2.14419700985018	0.269797631094145
S002348	Pos	Neg	LumA	1.7047944504163	0.037575062526459
S002350	Pos	Neg	LumB	3.15192975682105	0.142980098298697
S002351	NA	Neg	LumA	1.84485169663123	0.290766961555244
S002353	Pos	Pos	Her2	2.07690635144967	0.154456716703287
S002354	Pos	Neg	LumA	2.43543046982456	0.313609667363632
S002355	Pos	Neg	LumB	2.24440288666394	0.236760040052533
S002356	Pos	Pos	Normal	2.81838021150956	0.32270633432774
S002357	Neg	Neg	Basal	2.49901043972717	0.0471674795283598
S002358	Pos	Neg	LumA	2.28385483509365	0.142923261233873
S002359	Pos	Neg	LumB	2.64415675003686	0.205759486896677
S002360	Pos	Neg	Normal	1.91870860373373	0.0616278380976849
S002361	Pos	Neg	LumB	2.29402985332467	0.210059994496842
S002362	Pos	Neg	LumB	1.85299160880606	0.14555995911438
S002363	Pos	Neg	LumA	2.61607228556129	0.208330353145806
S002364	Pos	Neg	LumA	3.07610606935057	0.25792200833587
S002365	Pos	Neg	LumA	2.76393952705989	0.296471876397494
S002367	Pos	Neg	LumA	1.96395313679552	0.229848160263698
S002368	Neg	Neg	Basal	1.78253845281694	0.22710115987959
S002369	Pos	Neg	Her2	2.00608059827149	0.198448534393663
S002370	Neg	Neg	Basal	4.65722523453297	0.1147400320538
S002371	Pos	Neg	LumA	2.8732229986885	0.169835251566626
S002373	Pos	Pos	LumB	3.91808822537473	0.180760169417126
S002374	Pos	Neg	LumB	2.18988099819229	0.25489709506198
S002376	Pos	Neg	LumA	3.19182331707519	0.367254680683756
S002377	Pos	Neg	LumB	1.76621375292112	0.169636821793862
S002378	Pos	Neg	LumA	2.10400603080788	0.273419697154217
S002379	Pos	Neg	LumA	2.22766037386205	0.237601561048596
S002380	Pos	Neg	LumB	1.88698280941516	0.174850478186487
S002382	Pos	Neg	LumA	3.23561286326089	0.208426470297056
S002384	Pos	Neg	LumA	2.80431786557798	0.285686753675584
S002385	Neg	Neg	Basal	3.72784654659694	0.172086745326915
S002387	Pos	Neg	LumA	3.5204828339244	0.272542093213218
S002400	Pos	Neg	LumA	3.00619666464725	0.185968761903
S002401	Pos	Neg	LumB	3.07346091829698	0.264047601615899
S002402	Neg	Neg	Basal	3.90071525620546	0.0480679365687394
S002405	Pos	Neg	Normal	2.24292149094539	0.280010681534373
S002406	Pos	Neg	LumA	2.21731039813384	0.206535554554379
S002407	Pos	Neg	LumA	2.58661282160495	0.21819405964886
S002408	Pos	Pos	LumA	2.08565249726477	0.106339449327986
S002409	Pos	Neg	LumA	2.11379094366842	0.157287499437346
S002410	Pos	Neg	LumA	3.52557836949451	0.228364802643392
S002413	Pos	Neg	Normal	3.84469985338838	0.446819206059324
S002414	Pos	Pos	LumB	3.41185716481514	0.10615789965808
S002415	Pos	Neg	LumA	2.16790746998428	0.216827082211262
S002419	Neg	Pos	Her2	2.16742256350184	0.130593248365891
S002420	Pos	Neg	LumA	2.22460879557477	0.269283231452828
S002422	Pos	Neg	LumA	2.10743036789766	0.134867465334368
S002423	Pos	Pos	LumB	1.92016692345755	0.198803162529428
S002425	Pos	Neg	LumA	2.62645412514583	0.152742493172411
S002429	Pos	Neg	LumA	2.68965532313042	0.21784828635403
S002430	Pos	Neg	LumA	3.87722194821387	0.364294645532098
S002431	Pos	Neg	LumB	2.02198143869714	0.166515802580948
S002432	Pos	Neg	LumB	1.59616621674649	0.136125673778349
S002434	Pos	Neg	LumB	3.22536600729258	0.142532890108232
S002435	Pos	Neg	LumA	1.7739822542852	0.191092717122172
S002436	Pos	Neg	LumA	2.25173800026066	0.184384272795671
S002437	Pos	Neg	LumA	2.24237329316484	0.109842336389548
S002438	Pos	Neg	LumB	2.08787822031543	0.275417982629084
S002439	Pos	Neg	LumB	2.79970370410913	0.12889376232523
S002440	Pos	Neg	LumA	1.4375264311271	0.0806307688573095
S002441	Neg	Neg	Basal	3.99298102187276	0.00936105735108288
S002442	Pos	Neg	Her2	1.93436957976009	0.162697962965974
S002448	Neg	Pos	Basal	2.09150292840049	0.104810068973301
S002449	Pos	Neg	LumA	2.41707938322925	0.182327630986581
S002450	Pos	Neg	LumA	2.51762228251146	0.322529316387922
S002451	Pos	Pos	Her2	4.42008555737179	0.185638591696148
S002452	Neg	Neg	Her2	2.69595289948722	0.200824745807471
S002453	Pos	Neg	LumA	1.3811517997721	0.060735364991092
S002454	Pos	Neg	LumA	2.47103236546567	0.223488808108522
S002455	Neg	Pos	Her2	2.88214121859579	0.0356125467263096
S002456	Pos	Neg	LumA	2.56481501896889	0.229904476173715
S002458	Pos	Neg	LumA	2.49446307850103	0.201875623449138
S002460	Pos	Pos	LumB	1.88472457811467	0.153307203803193
S002461	Pos	NA	LumB	2.40253691552853	0.200930342198793
S002462	Pos	Neg	Normal	2.4728892230598	0.284336889014445
S002463	Pos	Pos	LumB	3.87179010069152	0.16463829676099
S002464	Pos	Neg	LumB	1.48331161825449	0.059781105560737
S002465	Pos	Neg	LumB	1.45446305033495	0.0370230588560118
S002470	Pos	Pos	LumB	2.21764504242986	0.202455579784461
S002471	Pos	Neg	LumB	2.32989124435143	0.0983995392898773
S002472	Pos	Neg	LumB	1.59744662473504	0.134826349789124
S002473	Neg	Pos	Her2	2.25305351781251	0.133576627982537
S002474	Neg	Pos	Her2	2.61031487745382	0.15402343615596
S002476	Pos	Neg	LumB	1.62010980249361	0.151561917852253
S002477	Neg	Pos	Her2	1.87875144363187	0.0887206527402353
S002478	Pos	Neg	LumA	3.05618143143587	0.235194146672112
S002480	Pos	Pos	LumA	3.25137175931611	0.224971272687999
S002486	Pos	Neg	LumB	3.03576410368833	0.211000868075545
S002487	Pos	Neg	LumA	2.35947913938475	0.242205507502273
S002488	Pos	Neg	LumA	3.17832868877752	0.308759798636811
S002489	Pos	Neg	Normal	2.36205868406082	0.296112071202485
S002490	Pos	Neg	LumB	2.29458542820115	0.0444463803207026
S002491	Pos	Neg	Normal	3.02107920863752	0.173072465450588
S002492	Pos	Neg	LumA	1.86410989043976	0.290942705154659
S002493	Neg	Neg	Basal	3.06317731827653	0
S002494	Pos	Neg	LumA	2.54955724824078	0.291772612511527
S002495	Pos	Pos	Her2	4.61951534722014	0.223840389929148
S002496	Pos	Neg	LumB	2.24322388612941	0.221194857742853
S002498	Pos	Pos	LumB	3.94035202362189	0.107425193672596
S002499	Pos	Neg	LumA	2.80021676931466	0.07066410955877
S002500	Pos	Neg	LumA	1.82374172367126	0.115745234876626
S002501	Pos	Neg	LumA	2.49684101916888	0.352939830193804
S002502	Neg	Pos	Her2	3.02424681046664	0.146185171367
S002503	Pos	Neg	LumA	3.09565655301428	0.291348359957873
S002504	Pos	Neg	LumA	2.20404169178611	0.246096557824213
S002515	Pos	Neg	LumA	3.12809206860627	0.276282649418494
S002516	Pos	NA	Basal	3.04413332865895	0.0613996986258785
S002517	Pos	Neg	LumA	2.43033966813019	0.188408417726367
S002518	Neg	Neg	Basal	3.11814107299164	0.0661125210186175
S002519	Pos	Neg	LumA	2.94535900294784	0.205278457733778
S002520	Pos	Neg	LumA	2.13490267993188	0.139323909055511
S002521	Pos	Pos	Her2	2.2426071515519	0.22911483656318
S002522	Pos	Neg	LumA	3.10774441398016	0.197239684408967
S002524	Pos	Neg	LumA	2.43006954877257	0.23899573858263
S002525	Pos	Neg	LumA	2.35665995238641	0.136663168054644
S002526	Pos	Neg	LumA	2.08826441711189	0.237264926147681
S002528	Pos	Neg	LumA	2.42867133725445	0.168879916838817
S002529	Pos	Neg	LumA	2.75169488545231	0.277848421124622
S002531	Pos	Neg	LumB	2.03770393587203	0.056995255187415
S002532	Pos	Neg	LumB	1.92717687239538	0.123472643957477
S002533	Pos	Neg	LumA	2.67204335983715	0.233914262936608
S002534	Pos	Neg	LumA	2.59893827323443	0.330197324084683
S002535	Pos	Neg	LumA	2.33693804425721	0.172539052972831
S002536	Pos	Neg	LumA	2.91729187039608	0.33011320898716
S002537	Pos	Neg	LumA	2.01442046455139	0.202913250402942
S002538	Pos	NA	LumB	3.85748088917733	0.104513740756094
S002539	Pos	NA	LumB	2.2542341168696	0.0951454438242613
S002549	Pos	Neg	LumA	2.10551609258111	0.251216660868461
S002551	Pos	Neg	LumA	2.50561485718181	0.116772291497162
S002552	Pos	Neg	Basal	2.72167128629106	0.253011451286407
S002553	Pos	Neg	LumB	3.04692229052969	0.203448209662727
S002554	Neg	Pos	Her2	2.23038685752618	0.225096057405855
S002556	Pos	Neg	Normal	3.30276598598017	0.401974227543675
S002558	Pos	Neg	LumA	2.44332562603374	0.206321364618381
S002560	Pos	Neg	LumA	2.27177828175248	0.0698717883586038
S002562	Pos	Neg	LumB	1.98623799267553	0.154159356085328
S002563	Pos	Pos	LumB	2.45010904680483	0.0774669956345259
S002564	Neg	Neg	Basal	1.82834122501801	8.95214732385566e-19
S002565	Pos	Neg	LumA	2.95033331279662	0.238416941875848
S002571	Pos	Pos	Normal	3.87825089140324	0.257240700073789
S002572	Pos	Neg	LumB	2.41684184815156	0.109689912526692
S002573	Neg	Neg	Basal	3.40403593673235	0.119065558961931
S002574	Pos	Neg	LumA	1.92321707194266	0.136744363627726
S002575	Pos	Pos	LumA	2.90350582889068	0.187843742998599
S002577	Pos	Neg	LumA	3.42296563232138	0.299998062823009
S002578	Pos	Neg	LumB	2.21813412717648	0.222838031013807
S002583	Pos	Neg	LumB	1.71060901881767	0.145227065652622
S002584	Neg	Pos	Her2	3.37454810858277	0.246425009390841
S002585	Pos	Neg	LumA	2.59954056208014	0.2665534966183
S002586	Pos	Neg	LumB	1.93636461162368	0.195968545314405
S002587	Pos	Neg	LumA	2.00188791555535	0.172892742507953
S002588	Pos	Neg	LumA	2.51959365978498	0.248560557973703
S002589	Pos	Neg	LumB	2.35049406312642	0.0396786037745272
S002590	Pos	Neg	LumA	2.93052073031986	0.305578026191658
S002591	Pos	Neg	LumA	2.71543571671747	0.195581848991355
S002593	Pos	Neg	LumA	1.94707822709209	0.060748136484097
S002594	Pos	Neg	LumA	2.89227544078578	0.260457837420545
S002595	Pos	Neg	LumA	2.54275709163019	0.402654913764423
S002597	Neg	Neg	Basal	2.27242941999462	0.16817854409988
S002598	Neg	Neg	Basal	4.33029977267298	0.166827355797906
S002600	Pos	Neg	LumB	2.19087852276547	0.247556875944149
S002601	NA	Neg	LumA	2.63512815921731	0.258434884647319
S002602	Neg	Neg	Her2	3.17797187078937	0.219462571557105
S002603	Neg	Neg	Basal	2.27126798245107	0.182914760413789
S002604	Pos	Neg	LumA	2.80756521721579	0.25380294053524
S002605	NA	Neg	Her2	2.16857014756118	0.145734179959295
S002606	Pos	Neg	NA	2.49323146743564	0.204213585792859
S002607	Neg	Neg	Basal	3.11085047969173	0.102882399401911
S002618	Pos	Pos	LumB	3.19538991425111	0.185375816789989
S002619	Pos	Neg	LumA	2.83839341359413	0.253282417680323
S002620	Pos	Neg	LumA	4.02397462874649	0.262934781063678
S002621	Pos	Neg	LumB	2.68359297436082	0.245663794764942
S002622	Pos	Pos	LumA	1.80035221425432	0.224260848666294
S002623	Pos	Neg	LumA	2.58897545171051	0.199069442800612
S002624	Pos	Neg	LumA	2.39678833783854	0.250067237588052
S002631	Pos	Pos	LumB	2.60779540284556	0.211278750833718
S002632	Pos	Neg	LumA	2.23305169890729	0.147025819683998
S002645	Neg	Neg	Basal	3.79924096134113	0.226435855268805
S002646	Pos	Neg	Basal	4.88565083241194	0.162877424111483
S002652	Neg	Neg	Her2	2.7816635412639	0.19285781229985
S002654	Pos	Pos	LumB	2.48593765875366	0.0661262646427968
S002657	Pos	Pos	LumA	2.49045204422091	0.1936762542682
S002658	Pos	Neg	LumA	1.65113105460535	0.228724147766586
S002659	Neg	Neg	Normal	3.92618944543585	0.21025060679001
S002661	Pos	Pos	LumB	3.54853525525666	0.119123328293949
S002663	Pos	Neg	LumA	2.69484788603554	0.212395762616664
S002664	Pos	Neg	LumA	3.70033705538887	0.298088877124425
S002665	Pos	Neg	LumA	2.50923490729119	0.169893526795039
S002666	Pos	Neg	LumA	2.13488082583464	0.246368756345525
S002667	Neg	Pos	Her2	4.54708858608684	0.0663465992929829
S002668	Pos	Neg	LumA	2.60215800115798	0.169930048658226
S002669	Neg	Neg	LumB	2.37049834385361	0.208953120459821
S002670	Pos	Neg	LumA	2.50731693953329	0.238519271134561
S002671	Pos	Neg	LumA	3.30223291931565	0.21991527640992
S002672	Pos	Pos	Her2	3.99644923900646	0.171581363782266
S002674	Pos	Neg	LumB	2.86435611918067	0.20858176133203
S002676	Pos	Neg	NA	2.48986277939439	0.211642519198775
S002677	Pos	Neg	LumB	1.32695219861989	0.0971643015057139
S002678	Pos	Pos	Her2	2.63816195823359	0.213322370971911
S002680	Pos	Neg	LumA	3.70933037961387	0.348400854334623
S002681	Pos	Neg	LumA	2.24179139345609	0.213899456497814
S002684	Pos	Neg	LumA	1.96967682518361	0.300207926258483
S002685	Pos	Neg	LumA	2.56524151734358	0.317466148687566
S002686	Pos	Neg	Normal	2.8259529604548	0.281743686767219
S002687	Neg	Neg	Basal	4.16160553692907	0.167171985288169
S002688	Pos	Neg	LumA	1.90283650487161	0.105239565089179
S002689	Pos	Pos	LumA	2.71608835006746	0.235877128125445
S002691	Pos	Neg	LumA	2.82366910180499	0.236664863760402
S002692	Pos	Neg	LumA	1.74937202858718	0.119514271197322
S002693	Pos	Neg	LumA	2.49824522283469	0.248225351670254
S002694	Pos	Neg	LumA	2.04514776363516	0.102740964319981
S002696	Pos	Neg	LumB	3.34576643740553	0.166953555144709
S002697	Pos	Neg	LumA	2.46250753699528	0.317553983429874
S002699	Pos	Neg	LumA	1.90992844938895	0.0968476923355289
S002700	Pos	Neg	LumA	1.9322606288131	0.171952780201296
S002701	Pos	Neg	LumA	2.39722188270992	0.185727048595621
S002703	Neg	Neg	Basal	2.07329078658292	0.0776230137940585
S002705	Pos	Neg	LumA	1.86068769135793	0.178023785640059
S002706	Neg	Neg	Basal	2.61674302763172	0.0908510215478963
S002707	Pos	Neg	LumB	2.72430089665035	0.137055259764945
S002708	Neg	Pos	Her2	3.69097680029507	0.172526812971084
S002712	Pos	Pos	Her2	2.08513977457135	0.16761729325907
S002715	Neg	Neg	Basal	4.14045656480559	0.175561363448152
S002716	Pos	Neg	LumA	2.6063401665496	0.150476705716463
S002718	Pos	Neg	LumA	2.6246069461342	0.269818071222642
S002720	Pos	Neg	LumB	1.91450715374377	0.104086934997761
S002725	Pos	Pos	LumA	2.4592561551863	0.265036004035422
S002726	Pos	Neg	LumA	2.02187049136448	0.133531352653657
S002727	Pos	Neg	LumB	4.26084757094315	0.0478254893210636
S002728	Pos	Neg	LumA	2.39872060915484	0.197156077191344
S002730	Pos	Neg	LumA	2.57039365933299	0.312083538702084
S002732	Pos	Neg	Normal	3.63842497115548	0.216213539407076
S002744	Neg	Pos	Her2	3.73171686974102	0.203550927577637
S002747	Pos	Neg	LumA	2.21047417546849	0.25390607763436
S002749	Pos	Neg	LumA	2.61438777489048	0.237611512440601
S002750	Pos	Neg	LumB	2.99454033884416	0.120349033593844
S002752	Pos	Pos	Her2	2.44923653049646	0.154582600550419
S002756	Pos	Neg	LumB	2.64134513157587	0.12251424343204
S002757	Pos	Pos	LumB	1.69583729054862	0.182922113473574
S002758	Pos	Neg	LumA	1.96819598891903	0.101956906499724
S002759	Pos	Neg	LumB	2.65329014145429	0.225446993382022
S002760	Pos	Neg	LumB	2.61713401048721	0.250154691420204
S002761	Pos	Neg	LumA	2.41596660919054	0.234961639811985
S002762	Pos	Neg	LumA	2.83212979682116	0.320999256013979
S002763	Pos	Neg	LumA	2.34050201493433	0.249511141729738
S002764	Neg	Pos	Her2	3.12050894398616	0.208249606179325
S002765	Pos	Neg	LumA	2.60831033724548	0.247472894987468
S002766	Pos	Neg	LumA	2.08342506897211	0.26127445484521
S002783	Pos	Pos	LumB	2.04575364711408	0.226450719405854
S002784	Pos	Neg	LumA	2.27422008825753	0.256368529181929
S002786	Pos	Neg	LumA	2.05309783215886	0.231256964501844
S002787	Pos	Pos	LumB	1.58903106054173	0.0390375913377876
S002789	Pos	Neg	LumB	2.10127390145961	0.266919205996224
S002790	Pos	Pos	Her2	3.16075264431925	0.266117082187837
S002791	Pos	Neg	LumA	2.2473765573961	0.217170008637938
S002793	Pos	Pos	Her2	2.67795083598455	0.227324232341694
S002794	Pos	Pos	LumA	2.2047208687042	0.239014190474579
S002795	Pos	Neg	LumA	2.16454824246202	0.097775419670293
S002796	Pos	Neg	LumA	2.53882606979343	0.230291854363082
S002797	Neg	Neg	Basal	2.43210649258517	0.15656411599262
S002798	Neg	Neg	Basal	2.81336067698283	0.225647653780688
S002799	Pos	Neg	LumA	2.21467722651841	0.289415384128208
S002801	Pos	Neg	LumA	3.07407968472829	0.263824837367701
S002802	Pos	Pos	LumA	2.40433376818412	0.382644745540292
S002803	Pos	Neg	LumB	2.8045229145489	0.101977748190818
S002804	Pos	Neg	LumA	1.84957707021454	0.204934914259787
S002805	Pos	Neg	LumB	2.04457412163426	0.212747787123323
S002810	Pos	Neg	LumB	2.36354419896246	0.058268848020188
S002812	Pos	Neg	LumA	2.50655707135515	0.267717043759812
S002813	Pos	Neg	LumA	2.4054873475985	0.297040089116492
S002814	Pos	Neg	LumA	3.25959783592521	0.341441970303342
S002815	Neg	Pos	Her2	2.64437330537818	0.112111295688206
S002818	Pos	Neg	LumA	2.85679608096903	0.362469534433499
S002819	Pos	Neg	LumA	2.12988662018319	0.308412465498248
S002820	Neg	Pos	Her2	2.87818859756033	0.287453287271657
S002821	Neg	Pos	Her2	2.90090966635288	0.222736630212167
S002822	Neg	Neg	Basal	1.00914390213617	0.0344055603678305
S002824	Pos	Neg	LumB	2.43829632463795	0.207036128604015
S002825	Pos	Neg	LumA	2.22392277219644	0.226817847686655
S002826	Pos	Neg	LumA	2.81942209422639	0.200305347127843
S002827	Pos	Neg	LumB	2.34047949699049	0.149016784461628
S002828	Pos	Neg	LumA	2.3764317326672	0.191907481629995
S002830	Pos	Neg	LumA	1.77880207123651	0.202164902920327
S002831	Pos	Neg	LumA	2.14118251972115	0.362222011727267
S002832	Pos	Pos	Her2	1.87110413368218	0.157533345754572
S002833	Pos	Pos	Her2	2.23466089327982	0.129878659313692
S002834	Pos	Pos	LumB	1.17161228594871	0.0594046656273277
S002835	Pos	Neg	LumB	1.83954728880845	0.173914844818028
S002836	Pos	Neg	NA	1.63099771913494	0.0627580453130297
S002848	Neg	Neg	LumA	3.14263566260423	0.267755107792732
S002849	Pos	Neg	LumA	1.82756634571476	0.219299063414309
S002850	Pos	Neg	LumB	2.17889676038604	0.184316294599317
S002851	Pos	Neg	LumA	2.22887986453263	0.219676929387606
S002852	Pos	Neg	LumB	1.76912127316937	0.281671230917562
S002853	Pos	Neg	LumA	1.78953910229005	0.111972302179297
S002855	Pos	Neg	LumA	2.10735090503048	0.231943665382622
S002856	Pos	Neg	LumA	2.24871267237419	0.285871940396399
S002869	Pos	Neg	LumB	2.61041272088765	0.0325722630593696
S002870	Pos	Pos	Her2	2.46643480896638	0.178425553595493
S002871	Pos	Neg	LumA	2.12073360671	0.194730243183233
S002872	Pos	Neg	LumA	3.04282109782087	0.23133120746152
S002878	Pos	Neg	LumA	2.93410721797737	0.325302621670065
S002882	Pos	Neg	LumA	3.04863936888848	0.198334737550378
S002887	Pos	Neg	LumB	2.29316653974186	0.257139225608999
S002888	Pos	Pos	Her2	2.9019391082001	0.222183829202236
S002889	Pos	Neg	LumB	2.0497853538396	0.138280628496661
S002893	Pos	Neg	LumA	1.80583413027263	0.17962096251416
S002895	Pos	Neg	LumB	2.29354482071938	0.0618721082429766
S002898	Pos	Neg	LumA	2.24397744419828	0.196452251101174
S002899	Pos	Pos	LumA	2.64744257870651	0.314392846025753
S002900	Pos	Neg	Normal	2.5095208383173	0.235596224441641
S002901	Pos	Neg	Basal	3.535606882953	0.0623431864000761
S002903	Pos	Neg	LumA	2.33515884852077	0.287697823203288
S002905	Pos	Neg	Normal	2.97311583441703	0.287024221932226
S002906	Pos	Neg	LumB	2.12790191764554	0.193402354244466
S002907	Pos	Neg	LumA	2.34160161477804	0.31348076491461
S002908	Pos	Neg	LumB	1.80890303931402	0.0969781523554842
S002910	Pos	Neg	LumB	2.76352051018537	0.323369180455036
S002911	Neg	Pos	Her2	2.48573936286066	0.228754915696186
S002914	Neg	Pos	Her2	2.61565689164309	0.0453848401416653
S002915	Pos	Neg	LumA	3.02530533995683	0.313847884257244
S002916	Pos	Neg	NA	4.81438437728199	0.149329630560657
S002917	Pos	Neg	LumB	2.1668229579764	0.176870625567908
S002918	Pos	Neg	LumA	2.6451327853467	0.0726632184625415
S002932	Pos	Pos	Her2	1.89032753910353	0.200802376979692
S002933	Pos	Neg	LumA	2.1513834033672	0.242283897889965
S002934	Pos	Neg	LumA	3.06213113481767	0.317846113757631
S002935	Pos	Neg	LumA	2.93458424372234	0.233430345088799
S002936	Pos	Neg	LumA	2.22757452768011	0.103405644246625
S002937	Pos	Neg	LumA	2.54552182575349	0.256849957927781
S002939	Pos	Neg	LumB	2.80711611411603	0.16961261273963
S002940	Pos	Neg	LumA	2.91683937902353	0.303108541787682
S002941	Pos	Neg	LumA	2.30228740256247	0.218205264152358
S002942	Pos	Pos	LumB	2.15470598489872	0.175960058544628
S002944	Pos	Neg	Her2	2.2330399531502	0.329631120107451
S002945	Pos	Neg	LumA	2.34592969218532	0.236197523273515
S002946	Pos	Neg	LumA	2.50573754810005	0.251451250383946
S002947	Pos	Neg	LumB	2.93980559459929	0.202590321224025
S002949	Pos	Neg	Normal	2.36222496171485	0.203742439197648
S002950	Pos	Neg	LumB	2.28723340376689	0.0912318913029212
S002951	Pos	Neg	LumA	2.15211982001488	0.311944129902413
S002953	Neg	NA	Basal	3.15781663983411	0.111893092404237
S002954	Pos	Neg	LumB	3.1327125065897	0.212657802814983
S002955	Pos	Neg	LumA	1.92960368216189	0.243375099277252
S002958	Pos	Neg	LumA	3.5532162440404	0.24095261999106
S002959	Neg	Neg	Basal	4.57881774119256	0.249768585515786
S002960	Pos	Neg	LumA	2.76260687026914	0.39154207853503
S002969	Pos	Neg	LumA	2.24163128106591	0.258953941837523
S002970	Pos	Neg	LumB	1.71602335625098	0.129445338945768
S002974	Pos	Neg	LumA	3.32322908816239	0.250359178930263
S002975	Pos	Neg	LumB	2.86043903385431	0.074771509942349
S002976	Pos	Neg	LumA	2.74675383263085	0.267874118722707
S002977	Neg	Pos	Her2	2.87764542907443	0.139895587400887
S002978	Pos	Neg	LumA	2.40511118266098	0.261481220781086
S002980	Neg	Neg	Basal	3.04885431701366	0.266442373178314
S002981	Pos	Neg	LumA	2.11509912082507	0.219680748782396
S002982	Pos	Neg	Normal	2.09999244236705	0.501749432326145
S002983	Pos	Neg	LumA	2.10487959935334	0.189554397526382
S002984	Pos	Neg	LumA	2.2744679866457	0.0735648669104419
S002985	Pos	Neg	Normal	2.78064493461717	0.313103877288648
S002986	Pos	Neg	LumA	2.66624439541569	0.299294116384985
S002987	Pos	Neg	LumA	2.42927550140941	0.238373503103331
S002988	Pos	Neg	LumA	2.71727426963211	0.192126771834264
S002990	Pos	Neg	LumB	1.97564106334756	0.0695449768507151
S003003	Pos	Pos	LumB	1.50497800093739	0.0395494060676679
S003004	Pos	Neg	LumA	2.05176117472491	0.274483863033138
S003008	Pos	Neg	LumA	1.82120219012102	0.213372088407998
S003009	Pos	Neg	LumB	2.58355807675467	0.136209165638601
S003010	Pos	Neg	LumA	2.51554144167344	0.29325951572333
S003011	Pos	Neg	LumA	2.7072610699946	0.261768611918198
S003012	Pos	Neg	LumB	3.01981427957197	0.163539311415021
S003013	Pos	NA	LumA	2.96939741301087	0.361527285401565
S003014	Pos	Neg	LumA	2.83054831047965	0.233506161215703
S003015	Pos	Neg	LumA	2.58289756209802	0.331026260766129
S003016	Pos	Pos	LumB	3.33906863513276	0.207417343227247
S003017	Pos	Neg	LumA	2.05823801378078	0.37572464118961
S003020	Pos	Neg	LumA	3.79977885497468	0.33893093467454
S003021	Neg	Neg	Basal	3.52273510198046	0.0530931937881289
S003022	Pos	Neg	LumA	1.64935968115062	0.0426396762407098
S003025	Pos	Neg	LumA	1.69945718636117	0.162118545224634
S003027	Pos	Neg	LumA	2.91102495866467	0.167776561075594
S003028	Pos	Neg	LumA	2.62100885684149	0.170523872368068
S003042	Pos	Neg	LumA	2.06089269616438	0.255690095742451
S003044	Neg	NA	Basal	3.56718711951535	0.149472894611671
S003045	Pos	Neg	LumB	5.05939001393686	2.14345161228511e-18
S003047	Pos	Neg	LumB	2.22082992346635	0.131550159508407
S003048	Pos	Neg	LumA	2.19181227760279	0.212747101062745
S003049	Pos	Pos	Her2	2.44395655505203	0.121348893927722
S003050	Pos	Neg	LumB	1.47221340927447	0.0835527699251329
S003052	Neg	Pos	Basal	2.72315426746836	0.0859091965148129
S003053	Neg	Pos	Basal	1.94240138827829	3.19369065786173e-18
S003054	Pos	Neg	LumA	2.95036571057863	0.331005383817472
S003055	Pos	Neg	LumA	2.66588325190344	0.130965595117258
S003057	Pos	Neg	LumA	2.48386586892754	0.286994952273994
S003058	Pos	Neg	LumB	3.58739479574562	0.162278203622817
S003059	Pos	Neg	Her2	2.93150152709193	0.0708606168537851
S003060	Pos	Neg	LumA	1.69137764876632	0.119402927445766
S003061	Pos	Neg	LumB	2.36710513169113	0.188580103202942
S003062	Pos	Neg	Basal	4.29565447197314	0.337915990449804
S003063	Pos	Neg	LumA	2.21921165948959	0.326593318009601
S003066	Pos	Neg	LumA	2.3158448278616	0.345758373172823
S003067	Pos	Neg	LumA	2.56004814550781	0.251901908339414
S003068	Pos	Neg	LumA	1.8286875828584	0.180704858508881
S003069	Pos	Neg	LumA	3.56528504360525	0.14950292322466
S003074	Pos	Neg	LumA	2.58938979751008	0.306514974296344
S003077	Pos	Neg	LumA	2.763736300696	0.17797879839238
S003078	Neg	Neg	Basal	3.35827698076114	2.00293974746763e-19
S003079	Pos	Neg	LumA	2.50823429582685	0.380161611603292
S003080	Pos	Neg	LumB	2.34863078543889	0.16052174430571
S003083	Pos	Neg	LumB	3.71665362664264	0.0964166035164915
S003085	Pos	NA	LumA	3.05375014024569	0.281349186902534
S003087	Pos	Neg	LumB	2.24902297677917	0.165769162680643
S003090	Pos	Neg	LumA	1.88216888046652	0.223873384178928
S003091	Pos	Neg	LumA	3.04596503052619	0.244207704883121
S003092	Pos	Neg	LumA	2.6022993408407	0.202529256559703
S003093	Pos	Neg	LumA	1.98173389210631	0.126590079188367
S003094	Pos	Neg	LumA	2.08793642976499	0.309530459385119
S003095	Pos	Neg	LumB	2.21343931919341	0.0337861506359816
S003096	Pos	Neg	Basal	2.13520606671391	0.493418710882942
S003098	Neg	Neg	Basal	3.58969834035406	0.109211927888017
S003099	Pos	Neg	LumB	2.25271338353655	0.262963434155167
S003100	Pos	Neg	Her2	3.95673573956654	0.137149654906877
S003102	Pos	Neg	LumA	2.26631622413103	0.278162119510069
S003104	Pos	Neg	Basal	2.7923436252384	0.195733845150102
S003105	Pos	Pos	Her2	1.99608072703914	0.137740371487917
S003106	Neg	Neg	Basal	3.0370103965955	0.241134970421274
S003107	Pos	Pos	NA	2.59125030117875	0.250024571175675
S003108	Pos	Neg	Her2	2.13221453288805	0.0805693418091714
S003109	Pos	Neg	Basal	2.60250944768556	0.391410197718989
S003110	Pos	Neg	LumB	1.93485859441071	0.159754261643476
S003111	Pos	Neg	LumA	2.70745445783636	0.27809208885968
S003112	Pos	Neg	Normal	2.56754497929066	0.274131781409937
S003113	Pos	Neg	LumB	3.10607005543807	0.327493842948381
S003117	Pos	Neg	LumA	1.35860042652719	0.159424416415952
S003119	Pos	Neg	LumA	2.92446407725383	0.261657298671492
S003121	Neg	Neg	Her2	4.03712886831824	0.344451450954889
S003122	Pos	Neg	LumA	2.0882764618096	0.232882194748445
S003123	Pos	Neg	LumA	2.65794396411578	0.311439121468241
S003124	Pos	Neg	LumB	2.07867864046408	0.197697603177719
S003125	Pos	Neg	LumA	1.95053154682549	0.252947730803336
S003126	Pos	Neg	LumA	1.74380154527433	0.172531683312568
S003127	Pos	Neg	LumA	2.15997899031036	0.235419302114423
S003128	Neg	Pos	Her2	3.08164792814676	0.115237388943747
S003130	Pos	Neg	LumA	2.43473004184931	0.170034503679474
S003131	Neg	Neg	Basal	2.54176969808154	0.209356960899844
S003132	Pos	Pos	Normal	4.19339793740095	0.234613037160889
S003133	Pos	Neg	LumA	2.33753583396134	0.224215666773866
S003134	Pos	Neg	LumA	2.39072787479562	0.267359456230123
S003136	Pos	Neg	LumA	3.29715313981795	0.193980953666579
S003137	Pos	Pos	Normal	3.02376418514978	0.423672862894424
S003138	Pos	Neg	LumA	1.97771536158842	0.243320663093578
S003173	Pos	Neg	LumA	3.13196893761233	0.233011661750003
S003176	Pos	Neg	LumB	2.0742294857058	0.200575955079341
S003177	Neg	Neg	Basal	3.68063528170332	0.121109752848866
S003178	Pos	Neg	LumB	2.90373358963757	0.158292157079062
S003180	Pos	Neg	LumA	1.88937128566243	0.249294580403649
S003183	Neg	Neg	Normal	2.65664283418723	0.279774885088366
S003185	Pos	Neg	LumA	2.1658425518536	0.228892765489876
S003186	Pos	Neg	LumB	2.00050005478016	0.182091168954328
S003187	Pos	Neg	LumA	1.59884673581166	0.0929121676562437
S003188	Pos	Neg	LumA	1.83940334499629	0.168590750388395
S003189	Pos	Neg	LumA	3.01594737772531	0.188701448265937
S003190	Pos	Neg	LumB	1.80907379486611	0.171475498675675
S003192	Pos	Neg	LumB	3.4659128676909	0.148723082621108
S003206	Pos	Neg	LumA	1.91900429735721	0.283468674221844
S003209	Pos	Neg	LumA	2.43603584877404	0.200794572113714
S003212	Pos	Neg	LumA	1.51752408077003	0.0585518754683507
S003214	Pos	Neg	LumA	2.61889303428587	0.267514618367176
S003215	Pos	Neg	LumA	1.96724868886896	0.146060049836104
S003216	Pos	Neg	LumA	2.4271498982702	0.261586332012737
S003217	Pos	Neg	LumA	3.29993381031252	0.337768183836558
S003218	Pos	Neg	LumA	2.14932015022419	0.263367224681086
S003221	Pos	Pos	LumA	2.01376520599998	0.195948100163829
S003225	Pos	Neg	LumA	2.15241191104384	0.281794803954532
S003227	Pos	Neg	LumA	1.79246236750124	0.258356268456753
S003228	Neg	Neg	Basal	3.00515907496901	0.23055142785738
S003229	Pos	Pos	Her2	1.52272132487591	0.200430323071567
S003230	Pos	Neg	LumA	2.82324001413401	0.130428550423635
S003239	Pos	Neg	NA	3.01347322332771	0.226216897722925
S003240	Pos	Neg	LumA	2.33730393722351	0.268595448042679
S003241	Pos	Neg	LumA	1.51603265250802	0.182925261208259
S003242	Neg	Neg	Basal	2.21154304423236	0.384218117349149
S003243	Pos	Neg	LumA	1.89917814514757	0.290593581112569
S003244	Pos	Neg	Normal	2.71725739658958	0.449598308340577
S003246	Pos	Neg	Normal	2.31425027060678	0.404363159097403
S003247	Pos	Neg	LumA	2.91186151676442	0.180071460259321
S003249	Pos	Neg	LumA	2.83242447839863	0.274696417141794
S003250	Pos	Neg	LumA	2.30718196592988	0.20800172480605
S003254	Pos	Neg	LumB	2.18165754634527	0.162408510757128
S003255	Pos	Neg	LumA	2.49301407019126	0.248924118265306
S003256	Neg	Neg	NA	3.07434236854011	0.276485814522588
S003257	Pos	Neg	LumB	2.3143817250329	0.232758799987085
S003258	Pos	Neg	LumA	1.98066292739531	0.299664836267117
S003259	Pos	Neg	LumB	1.99909138293465	0.223255454857384
S003260	Neg	Neg	Her2	2.87859674308853	0.132856430144628
S003261	Pos	Neg	LumA	2.57299882809842	0.176496839304108
S003262	Pos	Neg	LumA	3.39257042433267	0.293655567931847
S003264	Neg	Pos	Her2	2.74317079027664	0.0939544190034158
S003265	Neg	Pos	Her2	4.14439088386262	0.182229565829558
S003266	Neg	Neg	NA	3.64668990014729	0.453370305383845
S003268	Pos	Neg	Her2	2.474941348051	0.193535656077523
S003269	Pos	Neg	LumA	4.16957307708283	0.210711064463489
S003270	Pos	Neg	LumB	2.58554765774658	0.0860835033558853
S003271	Pos	Neg	LumA	2.90096254730263	0.219130575645558
S003272	Pos	Pos	LumA	3.38333084429357	0.191174700599896
S003273	Pos	Neg	LumB	2.44996564849323	0.245250957824976
S003274	Neg	Neg	Basal	3.93847112846627	0.0471822630971378
S003275	Pos	Neg	LumB	3.30499836140476	0.179752283620315
S003300	Pos	Neg	LumA	2.04088939711619	0.318479458765391
S003301	Pos	Neg	LumA	2.2792167355425	0.290832552073442
S003302	Pos	Neg	LumB	1.77621620565517	0.0856647371815838
S003303	Neg	Neg	Basal	2.78555933844925	0.397767666672077
S003304	Neg	Neg	Her2	3.51040650649857	0.221655389029089
S003305	Pos	Neg	LumA	1.56259610596151	0.0641118936885932
S003306	Pos	Neg	LumA	3.17765396566683	0.213093358946288
S003307	Pos	Neg	LumB	2.14983913274351	0
S003308	Pos	Neg	LumB	2.02791306313459	0.21665867462419
S003311	Pos	Neg	LumA	1.95309707634372	0.14473832099333
S003312	Pos	Pos	Her2	3.43921993443515	0.256253282060017
S003313	Neg	Pos	Her2	3.4749981690173	0.284819830922126
S003314	Pos	Neg	LumA	3.12434272148075	0.334564945584842
S003315	Pos	Neg	LumA	2.92622365425204	0.366840707325413
S003321	Pos	Neg	LumB	1.80043075113666	0.149974459296779
S003323	Pos	Neg	LumA	2.42903773687799	0.36076975696778
S003325	Neg	Neg	Basal	4.05853658665004	0.0666035969295628
S003326	NA	Neg	LumA	1.98029119240462	0.0988886325699311
S003327	Pos	Neg	LumA	2.00047663778046	0.131951418606792
S003328	Pos	Neg	LumA	2.98708640101167	0.167748078483075
S003334	Pos	Pos	LumB	3.87778070401234	0.109857187749237
S003335	Pos	Neg	LumB	2.96637097739496	0.0916431361139211
S003337	Neg	Neg	Basal	3.2236232753028	0.116286058398449
S003338	Pos	Neg	LumA	2.51480732539937	0.1564030860525
S003339	Pos	Neg	LumA	1.3553231098367	0.0737756761792763
S003340	Pos	Neg	LumA	2.57413039165294	0.22677659401418
S003342	Pos	Neg	LumA	3.23290383117721	0.369660087419082
S003345	Pos	Neg	LumA	2.8247935944117	0.213087857207074
S003347	Pos	Neg	Basal	2.1846049308111	0.0795820853018426
S003348	Pos	Neg	LumA	2.60557293920557	0.247834902983793
S003349	Pos	Neg	Normal	2.50158925413006	0.303046595232165
S003350	Pos	Neg	LumB	2.4969304198978	0.218374484023296
S003351	Pos	Neg	LumB	2.16387241182423	0.218010479872672
S003352	Pos	Neg	LumA	4.13243635864333	0.225337934642173
S003353	Pos	Neg	LumA	2.4382547383165	0.216508680488595
S003355	Pos	Neg	LumA	2.42589972322827	0.174824378994982
S003356	Pos	Neg	LumA	1.7455703422284	0.152933392530136
S003357	Pos	Neg	LumA	2.29163763632006	0.223785393045224
S003358	Pos	Neg	LumA	1.79671024251043	0.0873208695716449
S003359	Pos	Pos	Her2	2.78266784682817	0.158709967754904
S003360	Pos	Neg	LumA	2.29346821294295	0.202083943262131
S003361	Pos	Neg	LumA	2.24337623663897	0.205850390677024
S003362	Pos	Pos	LumA	3.95418473269177	0.20646497522372
S003372	Pos	Neg	LumB	1.77206270056391	0.131373918511604
S003373	Pos	Pos	Normal	3.98281573631027	0.324397261421985
S003374	Pos	Neg	LumB	1.58818778380989	0.115593112767372
S003383	Pos	Neg	LumB	2.33949608480073	0.133742729890866
S003384	Pos	Neg	LumB	1.50059168879369	0.0793265083560726
S003385	Pos	Neg	LumA	1.82746653725603	0.189650895419248
S003386	Neg	Neg	Basal	3.01889994945121	0.203167075153067
S003387	Pos	Neg	LumA	2.36313915837376	0.258048987715664
S003388	Pos	Neg	LumA	2.05420227381057	0.31715746047736
S003389	Pos	Pos	LumA	3.44953235914979	0.187599286208534
S003390	Pos	Neg	LumB	2.08940881212693	0.122976930732804
S003391	Pos	Neg	LumA	2.15188169255744	0.3198763811466
S003392	Pos	Neg	LumA	2.15565969800056	0.34175468588861
S003393	Pos	Neg	LumB	1.89581850393216	0.0536164823456332
S003394	Pos	Neg	LumA	2.00329562969353	0.199111842778137
S003396	Pos	Neg	LumA	2.60322616611665	0.312160777536862
S003397	Pos	Neg	LumB	3.12238751080161	0.0410721201677726
S003399	Pos	Neg	LumB	2.73684832033029	0.106266058984285
S003409	Pos	Neg	LumA	3.01751363258026	0.236177908893087
S003410	Pos	Neg	LumB	2.18440162657342	0.221105830023952
S003411	Pos	Neg	LumA	2.23459902830692	0.251968695572179
S003412	Pos	Neg	LumA	3.11576786446918	0.287764480444167
S003415	Pos	Neg	Normal	2.48706214841269	0.362911482537358
S003416	Pos	Pos	LumA	2.63327609489821	0.130766104992904
S003417	Pos	Neg	LumB	1.41975244696429	0.0142648581988537
S003419	Pos	Pos	LumB	3.61970101072824	0.197535475692124
S003421	Pos	Neg	Normal	2.44187199365705	0.253537151502429
S003422	Neg	Pos	Her2	3.30140082618094	0.23507629554158
S003423	Pos	Neg	LumA	2.00674625251011	0.196455938243893
S003424	Pos	Neg	LumB	3.60082008432673	0.1628748229073
S003425	Pos	Neg	LumB	3.1488254367393	0.135659484223077
S003426	Pos	Neg	LumB	1.39093223021291	0.0739827424222833
S003427	Pos	Neg	LumB	2.43568622826925	0.227095279272519
S003428	Pos	Neg	LumA	2.29193540977454	0.157586349045095
S003429	Pos	Neg	LumB	2.70144116439769	0.195609298278216
S003430	Pos	Neg	LumA	3.55967676905184	0.224807674170265
S003431	Pos	Neg	LumA	2.83220136220778	0.267989082406605
S003432	Pos	Neg	LumB	2.82132902155207	0.166980164072068
S003433	Pos	Neg	Basal	3.22540243865271	0.235461704808992
S003434	Pos	Neg	LumA	3.10173609725231	0.396939622387244
S003473	Pos	Neg	LumA	3.46174058695391	0.170085035312138
S003475	Neg	Pos	Basal	4.68350670984932	0.180187880982918
S003476	Pos	Neg	LumA	2.78935091177929	0.313557878910824
S003478	Pos	Neg	Normal	2.76549273733252	0.312668414969641
S003479	Pos	Neg	LumA	1.96238736082913	0.237835966539646
S003480	Pos	Neg	LumB	2.3378519015175	0.169782579661242
S003481	Pos	Neg	LumB	2.68378976009404	0.251185389423938
S003482	Pos	Neg	LumA	2.6626502838074	0.36187113703094
S003483	Pos	Neg	LumA	1.61171716030161	0.185929824087777
[truncated: 1,456 more rows]

## Sheet: TCGA_sampleID
sampleID	ER.status	Her2.status	PAM50	Nanodissect_Lympho	xCell_Fibroblast
TCGA-3C-AAAU-01A-11R-A41B-07	Positive	NA	LumA	NA	0.04053
TCGA-3C-AALI-01A-11R-A41B-07	Positive	NA	Her2	NA	0.006241
TCGA-3C-AALJ-01A-31R-A41B-07	Positive	NA	LumB	NA	0.005838
TCGA-3C-AALK-01A-11R-A41B-07	Positive	NA	LumA	NA	0.1182
TCGA-4H-AAAK-01A-12R-A41B-07	Positive	NA	LumA	NA	0.1265
TCGA-5L-AAT0-01A-12R-A41B-07	Positive	NA	LumA	NA	0.09887
TCGA-5L-AAT1-01A-12R-A41B-07	Positive	NA	LumA	NA	0.1057
TCGA-5T-A9QA-01A-11R-A41B-07	Positive	NA	LumB	3.667744133	1.032e-17
TCGA-A1-A0SB-01A-11R-A144-07	Positive	Negative	Normal	3.888962211	0.1281
TCGA-A1-A0SD-01A-11R-A115-07	Positive	Negative	LumA	5.818525513	0.06101
TCGA-A1-A0SE-01A-11R-A084-07	Positive	Negative	LumA	5.495758735	0.09052
TCGA-A1-A0SF-01A-11R-A144-07	Positive	Negative	LumA	6.169224483	0.144
TCGA-A1-A0SG-01A-11R-A144-07	Positive	Negative	LumA	5.921466648	0.0762
TCGA-A1-A0SH-01A-11R-A084-07	Negative	Negative	LumA	5.155361991	0.2325
TCGA-A1-A0SI-01A-11R-A144-07	Positive	Negative	LumB	6.417175936	0.134
TCGA-A1-A0SJ-01A-11R-A084-07	Positive	Negative	LumA	5.490679255	0.05644
TCGA-A1-A0SK-01A-12R-A084-07	Negative	Negative	Basal	4.512890562	0.001108
TCGA-A1-A0SM-01A-11R-A084-07	Positive	Positive	NA	5.233889575	0.1158
TCGA-A1-A0SN-01A-11R-A144-07	Positive	Positive	LumB	6.214602605	0.05378
TCGA-A1-A0SO-01A-22R-A084-07	Negative	Negative	Basal	5.135874764	0.006663
TCGA-A1-A0SP-01A-11R-A084-07	Negative	Negative	Basal	6.109091374	0.03216
TCGA-A1-A0SQ-01A-21R-A144-07	Positive	Negative	LumA	4.997824498	-3.755e-19
TCGA-A2-A04N-01A-11R-A115-07	Positive	Negative	LumA	5.429401928	0.1213
TCGA-A2-A04P-01A-31R-A034-07	Negative	Negative	Basal	6.150290832	0.01568
TCGA-A2-A04Q-01A-21R-A034-07	Negative	Negative	Basal	7.560501402	0.09207
TCGA-A2-A04R-01A-41R-A109-07	Positive	Negative	LumB	4.271899051	0.09502
TCGA-A2-A04T-01A-21R-A034-07	Negative	Negative	Basal	6.394063943	0.04071
TCGA-A2-A04U-01A-11R-A115-07	Negative	Negative	Basal	4.175194309	0.06891
TCGA-A2-A04V-01A-21R-A034-07	Positive	Negative	LumA	5.03731269	0.07336
TCGA-A2-A04W-01A-31R-A115-07	Negative	Positive	Her2	4.577378427	0.1284
TCGA-A2-A04X-01A-21R-A034-07	Positive	Positive	Her2	6.754223743	-1.723e-18
TCGA-A2-A04Y-01A-21R-A034-07	Positive	Negative	LumB	6.247354396	0.02283
TCGA-A2-A0CK-01A-11R-A22K-07	Positive	NA	LumA	5.72130607	0.08034
TCGA-A2-A0CL-01A-11R-A115-07	Positive	Negative	Normal	7.674237435	0.07642
TCGA-A2-A0CM-01A-31R-A034-07	Negative	Negative	Basal	6.40350194	0.07016
TCGA-A2-A0CO-01A-13R-A22K-07	Positive	NA	LumA	6.841089489	0.08811
TCGA-A2-A0CP-01A-11R-A034-07	Positive	Negative	LumA	4.851836482	0.178
TCGA-A2-A0CQ-01A-21R-A034-07	Positive	Negative	LumA	5.152781784	0.08281
TCGA-A2-A0CR-01A-11R-A22K-07	Positive	NA	LumA	7.450369489	0.2007
TCGA-A2-A0CS-01A-11R-A115-07	Positive	Negative	LumA	4.711899911	0.09629
TCGA-A2-A0CT-01A-31R-A056-07	Positive	Negative	LumA	4.536327433	0.06461
TCGA-A2-A0CU-01A-12R-A034-07	Positive	Negative	LumA	5.108317351	0.04579
TCGA-A2-A0CV-01A-31R-A115-07	Positive	Negative	LumA	6.317519093	0.1619
TCGA-A2-A0CW-01A-21R-A115-07	Positive	Negative	LumB	5.734200535	0.01384
TCGA-A2-A0CX-01A-21R-A00Z-07	Positive	Positive	Her2	5.499580586	0.02065
TCGA-A2-A0CY-01A-12R-A034-07	Positive	Negative	LumB	3.542600393	0.02293
TCGA-A2-A0CZ-01A-11R-A034-07	Positive	Negative	Normal	6.017357569	0.1338
TCGA-A2-A0D0-01A-11R-A00Z-07	Negative	Negative	Basal	5.51539377	0.01761
TCGA-A2-A0D1-01A-11R-A034-07	Negative	Positive	Her2	4.470759391	0.01577
TCGA-A2-A0D2-01A-21R-A034-07	Negative	Negative	Basal	6.161664356	0.03824
TCGA-A2-A0D3-01A-11R-A115-07	Positive	Negative	LumA	5.933845591	0.04663
TCGA-A2-A0D4-01A-11R-A00Z-07	Positive	Negative	LumB	4.470458251	0.0277
TCGA-A2-A0EM-01A-11R-A034-07	Positive	Negative	LumA	4.905163007	0.06417
TCGA-A2-A0EN-01A-13R-A084-07	Positive	Negative	LumA	6.976649445	0.03009
TCGA-A2-A0EO-01A-11R-A034-07	Positive	Negative	LumA	5.966171091	0.1284
TCGA-A2-A0EP-01A-52R-A22U-07	Positive	NA	LumA	7.645494235	0.1192
TCGA-A2-A0EQ-01A-11R-A034-07	Negative	Positive	Her2	7.257179136	0.0427
TCGA-A2-A0ER-01A-21R-A034-07	Positive	Negative	LumA	5.397657236	0.02255
TCGA-A2-A0ES-01A-11R-A115-07	Positive	Negative	LumA	5.842411965	0.1587
TCGA-A2-A0ET-01A-31R-A034-07	Positive	Negative	LumA	5.850650691	0.01267
TCGA-A2-A0EU-01A-22R-A056-07	Positive	Negative	LumA	5.026786702	0.07426
TCGA-A2-A0EV-01A-11R-A034-07	Positive	Negative	LumA	6.017068132	0.03881
TCGA-A2-A0EW-01A-21R-A115-07	Positive	Negative	LumA	6.147848538	0.04147
TCGA-A2-A0EX-01A-21R-A034-07	Positive	Negative	LumA	5.644740001	0.157
TCGA-A2-A0EY-01A-11R-A034-07	Positive	Positive	LumB	6.011450388	0.02081
TCGA-A2-A0ST-01A-12R-A084-07	Negative	Negative	Basal	7.76701845	0.0854
TCGA-A2-A0SU-01A-11R-A084-07	Positive	Negative	LumA	5.616682767	0.107
TCGA-A2-A0SV-01A-11R-A084-07	Positive	Negative	LumB	5.732349356	0.09721
TCGA-A2-A0SW-01A-11R-A084-07	Positive	Negative	LumB	6.70931862	0.02584
TCGA-A2-A0SX-01A-12R-A084-07	Negative	Negative	Basal	7.214088202	0.1005
TCGA-A2-A0SY-01A-31R-A084-07	Positive	Positive	LumA	6.448583362	0.1065
TCGA-A2-A0T0-01A-22R-A084-07	Negative	Negative	Basal	5.320848005	0.05605
TCGA-A2-A0T1-01A-21R-A084-07	Negative	Positive	Her2	6.963205061	0.1119
TCGA-A2-A0T2-01A-11R-A084-07	Negative	Negative	Basal	4.925668053	0.03699
TCGA-A2-A0T3-01A-21R-A115-07	Positive	Negative	LumB	5.193229212	-3.751e-20
TCGA-A2-A0T4-01A-31R-A084-07	Positive	Negative	LumA	5.832034758	0.09227
TCGA-A2-A0T5-01A-21R-A084-07	Positive	Negative	LumA	5.193992952	0.06451
TCGA-A2-A0T6-01A-11R-A084-07	Positive	Negative	LumA	6.606320314	0.1113
TCGA-A2-A0T7-01A-21R-A084-07	Positive	Negative	LumA	5.80763625	0.1107
TCGA-A2-A0YC-01A-11R-A109-07	Positive	Negative	LumA	5.776434294	0.0503
TCGA-A2-A0YD-01A-11R-A109-07	Positive	Negative	LumA	6.19697948	0.1248
TCGA-A2-A0YE-01A-11R-A109-07	Negative	Negative	Basal	5.205194928	0.05049
TCGA-A2-A0YF-01A-21R-A109-07	Positive	Negative	LumA	5.547814755	0.04923
TCGA-A2-A0YG-01A-21R-A109-07	Positive	Positive	LumB	5.247648043	-8.584e-19
TCGA-A2-A0YH-01A-11R-A109-07	Positive	Negative	LumB	6.336133397	0.06433
TCGA-A2-A0YI-01A-31R-A10J-07	Positive	Negative	LumA	6.847982396	0.1039
TCGA-A2-A0YJ-01A-11R-A109-07	Positive	Negative	Basal	4.054366449	0.04324
TCGA-A2-A0YK-01A-22R-A109-07	Positive	Negative	Normal	7.272029451	0.1067
TCGA-A2-A0YL-01A-21R-A109-07	Positive	Negative	LumA	6.109469305	0.157
TCGA-A2-A0YM-01A-11R-A109-07	Negative	Negative	Basal	6.06718012	0.05454
TCGA-A2-A0YT-01A-11R-A109-07	Positive	Negative	LumB	5.44469725	0.08566
TCGA-A2-A1FV-01A-11R-A13Q-07	Positive	Negative	LumA	4.575320849	0.05117
TCGA-A2-A1FW-01A-11R-A13Q-07	Positive	Negative	LumB	5.510753728	0.02882
TCGA-A2-A1FX-01A-11R-A13Q-07	Positive	Negative	LumB	5.725903668	0.04949
TCGA-A2-A1FZ-01A-51R-A14D-07	Positive	Negative	LumA	5.448098279	0.007009
TCGA-A2-A1G0-01A-11R-A13Q-07	Positive	Negative	LumA	6.256779599	0.09707
TCGA-A2-A1G1-01A-21R-A13Q-07	Negative	Positive	Basal	6.711364576	0.05254
TCGA-A2-A1G4-01A-11R-A13Q-07	Positive	Negative	LumB	5.71457876	0.05933
TCGA-A2-A1G6-01A-11R-A13Q-07	Negative	Negative	Normal	5.890263488	0.1427
TCGA-A2-A259-01A-11R-A16F-07	Positive	Negative	LumA	6.395774119	0.1021
TCGA-A2-A25A-01A-12R-A16F-07	Positive	Negative	Normal	6.750813278	0.2134
TCGA-A2-A25B-01A-11R-A169-07	Positive	Negative	LumB	5.630279296	0.06483
TCGA-A2-A25C-01A-11R-A169-07	Positive	Negative	LumB	6.249914068	0.0854
TCGA-A2-A25D-01A-12R-A16F-07	Positive	Negative	LumA	6.757757596	0
TCGA-A2-A25E-01A-11R-A169-07	Positive	Equivocal	LumB	5.620886879	0.08842
TCGA-A2-A25F-01A-11R-A169-07	Negative	Negative	Basal	8.33759879	0.09867
TCGA-A2-A3KC-01A-11R-A213-07	Positive	NA	LumA	5.860274211	0.1615
TCGA-A2-A3KD-01A-12R-A213-07	Positive	NA	LumA	5.560195849	0.1423
TCGA-A2-A3XS-01A-11R-A22U-07	Negative	NA	Basal	6.313016492	0.06766
TCGA-A2-A3XT-01A-11R-A22U-07	Negative	NA	Basal	6.418876234	0.0604
TCGA-A2-A3XU-01A-12R-A22U-07	Negative	NA	Basal	4.030896494	0.03468
TCGA-A2-A3XV-01A-21R-A239-07	Positive	NA	Her2	4.532239774	-1.66e-18
TCGA-A2-A3XW-01A-11R-A239-07	Positive	NA	Normal	5.838416881	0.1497
TCGA-A2-A3XX-01A-21R-A239-07	Negative	NA	Basal	6.178620074	0.02763
TCGA-A2-A3XY-01A-11R-A239-07	Negative	NA	Basal	6.883293573	0.05084
TCGA-A2-A3XZ-01A-42R-A239-07	Negative	NA	Her2	7.079158431	0.08452
TCGA-A2-A3Y0-01A-11R-A239-07	Positive	NA	Basal	6.525662446	0.064
TCGA-A2-A4RW-01A-21R-A266-07	Positive	NA	LumA	5.376419443	0.132
TCGA-A2-A4RX-01A-11R-A266-07	Positive	NA	Basal	5.851443946	0.1022
TCGA-A2-A4RY-01A-31R-A266-07	Positive	NA	Normal	5.927484378	0.1447
TCGA-A2-A4S0-01A-21R-A266-07	Positive	NA	LumA	4.164565186	0.03803
TCGA-A2-A4S1-01A-21R-A266-07	Positive	NA	Basal	4.784876145	0.1846
TCGA-A2-A4S2-01A-12R-A266-07	Positive	NA	LumA	6.0072967	0.07786
TCGA-A2-A4S3-01A-21R-A266-07	Positive	NA	LumB	5.714283268	0.05265
TCGA-A7-A0CD-01A-11R-A00Z-07	Positive	Negative	LumA	4.932390162	0.02155
TCGA-A7-A0CE-01A-11R-A00Z-07	Negative	Negative	Basal	6.585167031	0.009214
TCGA-A7-A0CG-01A-12R-A056-07	Positive	Negative	LumA	6.543915183	0.06443
TCGA-A7-A0CH-01A-21R-A00Z-07	NA	Negative	LumA	NA	0.06087
TCGA-A7-A0CJ-01A-21R-A00Z-07	Positive	Negative	LumB	5.043659425	0.01825
TCGA-A7-A0D9-01A-31R-A056-07	Positive	Negative	LumA	5.64714056	0.04206
TCGA-A7-A0DA-01A-31R-A115-07	Negative	Negative	Basal	4.85754152	0.08821
TCGA-A7-A0DB-01A-11R-A277-07	Positive	Negative	LumA	6.303747818	0.09362
TCGA-A7-A0DC-01A-11R-A00Z-07	Positive	Negative	LumA	NA	4.005e-18
TCGA-A7-A13D-01A-13R-A277-07	Negative	Negative	Basal	5.258253609	0.1059
TCGA-A7-A13E-01A-11R-A277-07	Positive	Negative	Basal	6.713205986	0.02845
TCGA-A7-A13F-01A-11R-A12P-07	Positive	Negative	LumB	5.876925736	0.03345
TCGA-A7-A13G-01A-11R-A13Q-07	Positive	Negative	LumA	6.503876992	0.007678
TCGA-A7-A13H-01A-11R-A22K-07	Positive	NA	LumA	6.454550578	0.1175
TCGA-A7-A26E-01A-11R-A277-07	Positive	Negative	LumA	6.050854613	0.1904
TCGA-A7-A26F-01A-21R-A169-07	Negative	Negative	Basal	7.500081032	0.1153
TCGA-A7-A26G-01A-21R-A169-07	Negative	Negative	Basal	6.872590319	0.1712
TCGA-A7-A26H-01A-11R-A169-07	Positive	Positive	LumA	6.174295219	0.1184
TCGA-A7-A26I-01A-11R-A169-07	Negative	Negative	Basal	6.560929191	0.1716
TCGA-A7-A26J-01A-11R-A277-07	Positive	Negative	LumA	6.449400369	0.0842
TCGA-A7-A2KD-01A-31R-A21T-07	Positive	NA	LumB	6.398899845	0.05522
TCGA-A7-A3IY-01A-21R-A21T-07	Positive	NA	LumA	5.692296085	0.08793
TCGA-A7-A3IZ-01A-11R-A213-07	Positive	NA	LumA	4.637357751	0.02673
TCGA-A7-A3J0-01A-11R-A213-07	Positive	NA	LumA	6.176458115	0.0014
TCGA-A7-A3J1-01A-11R-A213-07	Positive	NA	LumA	7.138529093	0.09532
TCGA-A7-A3RF-01A-11R-A22K-07	Positive	NA	LumA	4.225085144	0.07289
TCGA-A7-A425-01A-11R-A24H-07	Positive	NA	LumA	5.51563163	0.08579
TCGA-A7-A426-01A-22R-A24H-07	Positive	NA	LumA	6.226158655	0.1559
TCGA-A7-A4SA-01A-11R-A266-07	Positive	NA	LumA	6.193670379	0.05213
TCGA-A7-A4SB-01A-21R-A266-07	Positive	NA	LumA	4.281708617	0.1343
TCGA-A7-A4SC-01A-12R-A266-07	Positive	NA	LumA	5.385344777	0.1559
TCGA-A7-A4SD-01A-11R-A266-07	Negative	NA	Basal	6.203258767	0.07729
TCGA-A7-A4SE-01A-11R-A266-07	Negative	NA	Basal	5.067854047	0.1289
TCGA-A7-A4SF-01A-11R-A266-07	Positive	NA	Her2	5.171197476	0.09107
TCGA-A7-A56D-01A-11R-A27Q-07	Positive	NA	LumA	4.492715641	0.1028
TCGA-A7-A5ZV-01A-11R-A28M-07	Negative	NA	Basal	4.129465651	0.01379
TCGA-A7-A5ZW-01A-12R-A29R-07	Positive	NA	LumA	5.533840262	0.1913
TCGA-A7-A5ZX-01A-12R-A29R-07	Positive	NA	LumA	4.995316448	0.1749
TCGA-A7-A6VV-01A-22R-A33J-07	Negative	NA	Basal	5.787024684	0.05118
TCGA-A7-A6VW-01A-21R-A33J-07	Negative	NA	Basal	5.147101666	0.0438
TCGA-A7-A6VX-01A-12R-A33J-07	Positive	NA	LumB	4.808832638	0.1135
TCGA-A7-A6VY-01A-12R-A33J-07	Negative	NA	Basal	6.442515682	0.06423
TCGA-A8-A06N-01A-11R-A00Z-07	Positive	Negative	LumB	NA	1.437e-17
TCGA-A8-A06O-01A-11R-A00Z-07	Positive	Negative	LumB	5.719974323	0.04354
TCGA-A8-A06P-01A-11R-A00Z-07	Positive	Negative	LumA	5.372862908	0.11
TCGA-A8-A06Q-01A-11R-A034-07	Positive	Negative	LumB	4.91934436	0.02071
TCGA-A8-A06R-01A-11R-A00Z-07	Positive	Equivocal	LumB	5.854146545	0.1139
TCGA-A8-A06T-01A-11R-A00Z-07	Positive	Negative	LumA	6.144754476	0.05691
TCGA-A8-A06U-01A-11R-A00Z-07	Positive	Equivocal	LumA	5.66677631	-8.298e-18
TCGA-A8-A06X-01A-21R-A00Z-07	Positive	Positive	LumB	5.173510229	0.02563
TCGA-A8-A06Y-01A-21R-A00Z-07	Positive	Negative	LumA	3.949875674	0.02672
TCGA-A8-A06Z-01A-11R-A00Z-07	Positive	Negative	LumB	4.364189635	0.01669
TCGA-A8-A075-01A-11R-A084-07	Positive	Negative	LumB	6.109358262	0.1067
TCGA-A8-A076-01A-21R-A00Z-07	Positive	Positive	LumB	5.612288875	0.03768
TCGA-A8-A079-01A-21R-A00Z-07	Positive	Negative	LumB	5.280577856	0.03486
TCGA-A8-A07B-01A-11R-A00Z-07	Positive	Positive	LumA	3.834347951	0.07579
TCGA-A8-A07C-01A-11R-A034-07	Negative	Negative	Basal	6.472821219	0.04115
TCGA-A8-A07E-01A-11R-A034-07	Positive	Negative	LumA	6.095310856	0.1674
TCGA-A8-A07F-01A-11R-A00Z-07	Positive	Negative	LumA	5.801063147	0.03943
TCGA-A8-A07G-01A-11R-A034-07	Positive	Negative	LumA	5.792386671	0.09967
TCGA-A8-A07I-01A-11R-A00Z-07	Positive	Positive	Her2	5.627518054	0.05006
TCGA-A8-A07J-01A-11R-A00Z-07	Positive	Negative	LumA	NA	0.08808
TCGA-A8-A07L-01A-11R-A00Z-07	Positive	Negative	LumB	4.570939637	0.09344
TCGA-A8-A07O-01A-11R-A00Z-07	Negative	Negative	Basal	5.616821805	0.04224
TCGA-A8-A07P-01A-11R-A00Z-07	Positive	Positive	LumA	5.325464709	0.04719
TCGA-A8-A07R-01A-21R-A034-07	Negative	Equivocal	Basal	4.899568091	0.02274
TCGA-A8-A07S-01A-11R-A034-07	Positive	Negative	LumB	4.729905163	0.07836
TCGA-A8-A07U-01A-11R-A034-07	Negative	Negative	Basal	7.213066022	-5.854e-19
TCGA-A8-A07W-01A-11R-A00Z-07	Positive	Negative	LumB	5.376272576	0.02261
TCGA-A8-A07Z-01A-11R-A00Z-07	Positive	Negative	LumA	5.055248618	0.06581
TCGA-A8-A081-01A-11R-A00Z-07	Positive	Negative	LumB	6.813369618	0.03538
TCGA-A8-A082-01A-11R-A00Z-07	Positive	Negative	LumB	4.313686159	0.01697
TCGA-A8-A083-01A-21R-A00Z-07	Positive	Negative	LumA	4.813216502	3.435e-18
TCGA-A8-A084-01A-21R-A00Z-07	Positive	Negative	LumB	4.400011779	0.03304
TCGA-A8-A085-01A-11R-A00Z-07	Positive	Negative	NA	3.817552972	0.02187
TCGA-A8-A086-01A-11R-A00Z-07	Positive	Negative	LumA	4.861974195	0.06896
TCGA-A8-A08A-01A-11R-A32Y-07	Positive	Negative	LumA	5.31848442	0.04768
TCGA-A8-A08B-01A-11R-A00Z-07	Positive	Positive	Her2	4.7865663	0.002598
TCGA-A8-A08C-01A-11R-A00Z-07	Positive	Negative	LumA	4.812326337	0.07892
TCGA-A8-A08F-01A-11R-A00Z-07	Positive	Negative	LumB	5.833604451	0.02128
TCGA-A8-A08G-01A-11R-A00Z-07	Positive	Positive	LumB	5.721507171	0.07588
TCGA-A8-A08H-01A-21R-A00Z-07	Positive	Positive	Normal	6.205004466	0.1428
TCGA-A8-A08I-01A-11R-A00Z-07	Positive	Negative	LumB	7.543252657	2.133e-18
TCGA-A8-A08J-01A-11R-A00Z-07	Positive	Negative	Her2	5.426405151	0.03511
TCGA-A8-A08L-01A-11R-A00Z-07	Positive	Negative	Her2	6.406070751	0.05962
TCGA-A8-A08O-01A-21R-A056-07	Positive	Negative	LumA	4.75585917	0.06409
TCGA-A8-A08P-01A-11R-A00Z-07	Positive	Positive	LumB	6.320016188	0.07163
TCGA-A8-A08R-01A-11R-A034-07	Negative	Negative	Basal	6.710471617	0.01705
TCGA-A8-A08S-01A-11R-A034-07	Positive	Positive	LumB	5.285519138	0.04966
TCGA-A8-A08T-01A-21R-A00Z-07	Positive	Negative	LumA	5.30182103	0.09267
TCGA-A8-A08X-01A-21R-A00Z-07	Negative	Positive	Her2	5.921953222	0.06224
TCGA-A8-A08Z-01A-21R-A00Z-07	Positive	Negative	LumA	5.610854002	0.1928
TCGA-A8-A090-01A-11R-A00Z-07	Positive	Negative	LumA	5.485512548	0.04373
TCGA-A8-A091-01A-11R-A00Z-07	Positive	Negative	LumA	5.829782715	2.284e-20
TCGA-A8-A092-01A-11R-A00Z-07	Positive	Negative	LumB	5.306286536	0.04359
TCGA-A8-A093-01A-11R-A00Z-07	Positive	Negative	LumA	4.315280032	0.08502
TCGA-A8-A094-01A-11R-A00Z-07	Positive	Negative	Her2	5.854250753	0.02608
TCGA-A8-A095-01A-11R-A00Z-07	Positive	Negative	LumB	5.498323043	0.05141
TCGA-A8-A096-01A-11R-A00Z-07	Positive	Negative	LumB	6.810942543	0.06655
TCGA-A8-A097-01A-11R-A034-07	Positive	Positive	LumA	5.887510952	0.1221
TCGA-A8-A099-01A-11R-A00Z-07	Positive	Positive	LumA	5.346077553	0.06467
TCGA-A8-A09A-01A-11R-A00Z-07	Positive	Negative	LumA	5.63336456	0.08173
TCGA-A8-A09B-01A-11R-A00Z-07	Positive	Negative	LumA	5.013718281	0.03195
TCGA-A8-A09D-01A-11R-A00Z-07	Positive	Negative	LumA	5.466897297	0.06345
TCGA-A8-A09E-01A-11R-A00Z-07	Positive	Equivocal	LumB	4.648821257	0.05612
TCGA-A8-A09G-01A-21R-A00Z-07	Positive	Positive	Her2	6.539922341	-6.776e-21
TCGA-A8-A09I-01A-22R-A034-07	Positive	Positive	LumB	6.39813755	0.0007941
TCGA-A8-A09K-01A-11R-A00Z-07	Positive	Negative	LumA	5.984279225	0.02303
TCGA-A8-A09M-01A-11R-A00Z-07	Positive	Negative	LumB	6.163980353	0.07369
TCGA-A8-A09N-01A-11R-A00Z-07	Positive	Positive	LumB	5.278348961	0.08164
TCGA-A8-A09Q-01A-11R-A00Z-07	Positive	Negative	LumB	6.54731424	0.05134
TCGA-A8-A09R-01A-11R-A00Z-07	Positive	Negative	LumB	6.07349574	0.04654
TCGA-A8-A09T-01A-11R-A00Z-07	Positive	Negative	LumA	3.767003725	0.1099
TCGA-A8-A09V-01A-11R-A034-07	Positive	Negative	LumA	4.954365182	0.09307
TCGA-A8-A09W-01A-11R-A00Z-07	Positive	Negative	LumB	5.121505856	0.08645
TCGA-A8-A09X-01A-11R-A00Z-07	Negative	Negative	Her2	6.434166567	0.03623
TCGA-A8-A09Z-01A-11R-A00Z-07	Positive	Negative	LumB	5.833530648	0.05308
TCGA-A8-A0A1-01A-11R-A00Z-07	Positive	Negative	LumA	5.887576198	0.03169
TCGA-A8-A0A2-01A-11R-A034-07	Positive	Negative	LumA	6.022003374	0.08065
TCGA-A8-A0A4-01A-11R-A00Z-07	Positive	Negative	LumA	5.013344149	0.209
TCGA-A8-A0A6-01A-12R-A056-07	Positive	Negative	LumA	6.501407723	0.111
TCGA-A8-A0A7-01A-11R-A00Z-07	Negative	Positive	Her2	7.591314195	0.1524
TCGA-A8-A0A9-01A-11R-A00Z-07	Positive	Negative	LumA	5.422141778	0.07914
TCGA-A8-A0AB-01A-11R-A034-07	Positive	Negative	LumA	4.420513171	0.01983
TCGA-A8-A0AD-01A-11R-A056-07	Positive	Negative	LumA	4.875420952	0.03052
TCGA-AC-A23C-01A-12R-A169-07	Positive	Positive	LumA	6.272859696	0.03762
TCGA-AC-A23E-01A-11R-A157-07	Positive	Negative	LumA	5.119766083	0.14
TCGA-AC-A23G-01A-11R-A213-07	Positive	NA	LumA	5.003230696	0.2291
TCGA-AC-A23H-01A-11R-A157-07	Positive	Positive	Her2	6.082123691	5.938e-20
TCGA-AC-A2B8-01A-11R-A17B-07	Positive	NA	LumA	6.317954365	0.04585
TCGA-AC-A2BK-01A-11R-A21T-07	Negative	NA	Basal	4.652379133	-2.14e-17
TCGA-AC-A2BM-01A-11R-A21T-07	Positive	NA	LumB	6.082332754	0.06783
TCGA-AC-A2FB-01A-11R-A17B-07	Positive	NA	LumA	7.790396474	0.06035
TCGA-AC-A2FE-01A-11R-A19W-07	Positive	NA	LumA	NA	0.1079
TCGA-AC-A2FF-01A-11R-A17B-07	Positive	NA	LumA	7.400379236	0.09284
TCGA-AC-A2FG-01A-11R-A17B-07	Positive	NA	LumA	5.830969597	0.1084
TCGA-AC-A2FK-01A-12R-A180-07	Positive	NA	Normal	5.823096485	0.1644
TCGA-AC-A2FM-01A-11R-A19W-07	NA	NA	LumA	NA	0.01512
TCGA-AC-A2FO-01A-11R-A180-07	Positive	NA	LumA	6.757539784	0.1263
TCGA-AC-A2QH-01A-11R-A18M-07	Negative	NA	Basal	5.202676359	0.1821
TCGA-AC-A2QI-01A-12R-A19W-07	Positive	NA	LumA	6.136018515	0.1035
TCGA-AC-A2QJ-01A-12R-A19W-07	Negative	NA	Basal	5.093603674	0.2054
TCGA-AC-A3BB-01A-21R-A19W-07	Positive	NA	LumA	6.813755874	0.0805
TCGA-AC-A3EH-01A-22R-A22K-07	Positive	NA	LumA	NA	0.07958
TCGA-AC-A3HN-01A-11R-A213-07	Positive	NA	LumA	6.621636408	0.1267
TCGA-AC-A3OD-01A-11R-A21T-07	Positive	NA	LumA	8.343291945	0.1493
TCGA-AC-A3QP-01A-11R-A22U-07	Positive	NA	LumA	5.793837481	0.1213
TCGA-AC-A3QQ-01A-11R-A22K-07	Positive	NA	LumA	NA	0.1351
TCGA-AC-A3TM-01A-11R-A22K-07	Positive	NA	LumA	NA	0.091
TCGA-AC-A3TN-01A-11R-A22K-07	Positive	NA	LumA	4.870233338	0.06139
TCGA-AC-A3W5-01A-11R-A22K-07	Positive	NA	Her2	6.451807979	0.1291
TCGA-AC-A3W6-01A-12R-A22K-07	Positive	NA	LumA	6.328662431	0.2268
TCGA-AC-A3W7-01A-11R-A22K-07	Positive	NA	LumA	NA	0.1388
TCGA-AC-A3YI-01A-21R-A239-07	Positive	NA	Normal	5.383283638	0.2087
TCGA-AC-A3YJ-01A-11R-A22U-07	Positive	NA	LumA	4.853301197	0.01766
TCGA-AC-A4ZE-01A-11R-A41B-07	Positive	NA	LumA	NA	0.06745
TCGA-AC-A5EH-01A-11R-A28M-07	Positive	NA	Her2	NA	0.07707
TCGA-AC-A5XS-01A-11R-A29R-07	Positive	NA	LumA	6.242171239	0.1143
TCGA-AC-A5XU-01A-11R-A28M-07	Positive	NA	LumA	NA	0.07749
TCGA-AC-A62V-01A-11R-A31O-07	Positive	NA	NA	4.227870097	0.04321
TCGA-AC-A62X-01A-11R-A29R-07	Positive	NA	Basal	4.13836121	0.008784
TCGA-AC-A62Y-01A-11R-A29R-07	Positive	NA	LumA	5.529712982	0.03065
TCGA-AC-A6IV-01A-12R-A33J-07	Positive	NA	LumA	6.508460762	0.05797
TCGA-AC-A6IW-01A-12R-A33J-07	Negative	NA	Basal	7.004814696	0.0228
TCGA-AC-A6IX-01A-12R-A32P-07	Positive	NA	LumA	7.685663561	0.03489
TCGA-AC-A6NO-01A-12R-A33J-07	Positive	NA	LumA	NA	0.0644
TCGA-AC-A7VB-01A-11R-A352-07	Positive	NA	LumB	NA	0
TCGA-AC-A7VC-01A-11R-A352-07	Negative	NA	Basal	NA	0.1823
TCGA-AC-A8OP-01A-11R-A36F-07	Positive	NA	LumA	5.462871047	0.01309
TCGA-AC-A8OQ-01A-11R-A41B-07	Negative	NA	Basal	6.452503277	0.02811
TCGA-AC-A8OR-01A-21R-A41B-07	Positive	NA	LumA	4.178108108	0.0668
TCGA-AC-A8OS-01A-12R-A41B-07	Positive	NA	LumA	NA	0.09169
TCGA-AN-A03X-01A-21R-A00Z-07	Positive	Negative	LumA	4.036520439	0.1607
TCGA-AN-A03Y-01A-21R-A00Z-07	Positive	Negative	LumB	5.82605946	0.03948
TCGA-AN-A041-01A-11R-A034-07	Positive	Equivocal	LumA	5.124650256	0.02647
TCGA-AN-A046-01A-21R-A034-07	Positive	Negative	LumA	6.329190755	0.089
TCGA-AN-A049-01A-21R-A00Z-07	Positive	Negative	LumA	5.534577097	0.1116
TCGA-AN-A04A-01A-21R-A034-07	Positive	Negative	LumA	5.23485432	0.1151
TCGA-AN-A04C-01A-21R-A034-07	Negative	Positive	Her2	5.515240285	-6.531e-18
TCGA-AN-A04D-01A-21R-A034-07	Negative	Negative	Basal	4.471884332	0.0258
TCGA-AN-A0AJ-01A-11R-A00Z-07	Positive	Positive	LumB	6.570358711	0.05467
TCGA-AN-A0AK-01A-21R-A00Z-07	Positive	Negative	LumB	5.004862447	0.04204
TCGA-AN-A0AL-01A-11R-A00Z-07	Negative	Negative	Basal	6.325451438	0.09316
TCGA-AN-A0AM-01A-11R-A034-07	Positive	Negative	LumB	5.87671028	0.05722
TCGA-AN-A0AR-01A-11R-A00Z-07	Negative	Negative	Basal	4.738155427	0.007494
TCGA-AN-A0AS-01A-11R-A00Z-07	Positive	Negative	LumA	4.518227162	0.1147
TCGA-AN-A0AT-01A-11R-A034-07	Negative	Negative	Basal	6.129293638	0.04352
TCGA-AN-A0FD-01A-11R-A034-07	Positive	Positive	LumA	5.200099376	0.1088
TCGA-AN-A0FF-01A-11R-A034-07	Positive	Negative	LumB	5.900746798	0.06373
TCGA-AN-A0FJ-01A-11R-A00Z-07	Positive	Negative	Basal	4.748981325	0.06493
TCGA-AN-A0FK-01A-11R-A034-07	Positive	Negative	LumA	4.8383599	0.07198
TCGA-AN-A0FL-01A-11R-A034-07	Negative	Negative	Basal	4.117869342	0.02506
TCGA-AN-A0FN-01A-11R-A034-07	Positive	Negative	LumA	7.144275398	0.219
TCGA-AN-A0FS-01A-11R-A034-07	Positive	Negative	LumA	5.192851284	0.1326
TCGA-AN-A0FT-01A-11R-A034-07	Positive	Positive	LumA	4.954957044	0.1247
TCGA-AN-A0FV-01A-11R-A00Z-07	Negative	Positive	Her2	4.183233105	0.05746
TCGA-AN-A0FW-01A-11R-A034-07	Positive	Negative	LumA	5.575852956	0.01514
TCGA-AN-A0FX-01A-11R-A034-07	Negative	Negative	Basal	5.464982491	0.04856
TCGA-AN-A0FY-01A-11R-A034-07	Positive	Negative	LumB	5.301204661	0.06173
TCGA-AN-A0FZ-01A-11R-A034-07	Positive	Equivocal	LumA	4.489533764	3.724e-18
TCGA-AN-A0G0-01A-11R-A034-07	Negative	Negative	Basal	5.375918559	0.07102
TCGA-AN-A0XL-01A-11R-A10J-07	Positive	Negative	LumA	5.066220147	0.1003
TCGA-AN-A0XN-01A-21R-A109-07	Negative	Negative	LumA	5.122719397	0.2152
TCGA-AN-A0XO-01A-11R-A109-07	Positive	Negative	LumA	4.390281894	0.05804
TCGA-AN-A0XP-01A-11R-A109-07	Positive	Negative	LumA	4.694179302	0.02611
TCGA-AN-A0XR-01A-11R-A109-07	Positive	Negative	LumB	4.289170016	0.05172
TCGA-AN-A0XS-01A-22R-A109-07	Negative	Negative	LumA	6.463936547	0.1236
TCGA-AN-A0XT-01A-11R-A109-07	Positive	Negative	LumA	4.90547355	0.07848
TCGA-AN-A0XU-01A-11R-A109-07	Negative	Negative	Basal	5.964201356	0.009571
TCGA-AN-A0XV-01A-11R-A109-07	Positive	Negative	LumA	6.106877726	0.1773
TCGA-AN-A0XW-01A-11R-A109-07	Positive	Negative	LumA	6.525114402	0.1346
TCGA-AO-A03L-01A-41R-A056-07	Positive	Negative	LumA	5.972469299	0.09054
TCGA-AO-A03M-01B-11R-A10J-07	Positive	Negative	LumA	6.950675959	9.851e-19
TCGA-AO-A03N-01B-11R-A10J-07	Positive	Negative	LumB	4.279011168	0.07469
TCGA-AO-A03O-01A-11R-A00Z-07	Positive	Negative	LumB	5.841438429	0.02689
TCGA-AO-A03P-01A-11R-A00Z-07	Positive	Negative	LumB	5.119960479	0.03581
TCGA-AO-A03R-01A-21R-A034-07	Positive	Negative	Normal	5.768989776	0.06705
TCGA-AO-A03T-01A-21R-A034-07	Positive	Negative	Normal	5.517717671	0.07518
TCGA-AO-A03U-01B-21R-A10J-07	Negative	Negative	Normal	6.334334835	0.1047
TCGA-AO-A03V-01A-11R-A115-07	Positive	Negative	LumA	5.239453625	0.04144
TCGA-AO-A0J2-01A-11R-A034-07	Negative	Negative	Her2	6.122085335	9.213e-18
TCGA-AO-A0J3-01A-11R-A034-07	Positive	Negative	LumB	4.871222931	4.038e-19
TCGA-AO-A0J4-01A-11R-A034-07	Negative	Negative	Basal	7.172183031	0.04971
TCGA-AO-A0J5-01A-11R-A034-07	Positive	Negative	LumA	5.399946804	0.1215
TCGA-AO-A0J6-01A-11R-A034-07	Negative	Negative	Basal	6.452126109	0.005305
TCGA-AO-A0J7-01A-11R-A034-07	Positive	Negative	LumB	4.403384621	0.04571
TCGA-AO-A0J8-01A-21R-A034-07	Positive	Negative	LumA	6.171731615	0.06899
TCGA-AO-A0J9-01A-11R-A034-07	Positive	Negative	LumA	6.112804845	0.03724
TCGA-AO-A0JA-01A-11R-A056-07	Positive	Negative	LumA	5.715331116	0.1582
TCGA-AO-A0JB-01A-11R-A32Y-07	Positive	Negative	Normal	4.268886407	0.1108
TCGA-AO-A0JC-01A-11R-A056-07	Positive	Negative	LumA	8.578436114	0.153
TCGA-AO-A0JD-01A-11R-A056-07	Positive	Negative	LumB	5.503858114	0.0352
TCGA-AO-A0JE-01A-11R-A056-07	Negative	Positive	Her2	6.481556816	0.05983
TCGA-AO-A0JF-01A-11R-A056-07	Positive	Negative	LumA	5.838567641	0.125
TCGA-AO-A0JG-01A-31R-A084-07	Positive	Negative	LumA	6.799264622	0.1177
TCGA-AO-A0JI-01A-21R-A056-07	Positive	Negative	LumA	5.369272375	0.04658
TCGA-AO-A0JJ-01A-11R-A056-07	Positive	Negative	LumA	6.690171063	0.1188
TCGA-AO-A0JL-01A-11R-A056-07	Negative	Negative	Basal	4.55933332	0.0205
TCGA-AO-A0JM-01A-21R-A056-07	Positive	Positive	LumB	4.806368322	0.05941
TCGA-AO-A124-01A-11R-A10J-07	Negative	Negative	Basal	5.438974978	0.04032
TCGA-AO-A125-01A-11R-A10J-07	Positive	Negative	LumA	3.765872199	0.001081
TCGA-AO-A126-01A-11R-A10J-07	Positive	Negative	LumA	5.331815754	0.1358
TCGA-AO-A128-01A-11R-A10J-07	Negative	Negative	Basal	7.987231506	0.09612
TCGA-AO-A129-01A-21R-A10J-07	Negative	Negative	Basal	6.685414908	0.07848
TCGA-AO-A12A-01A-21R-A115-07	Positive	Negative	LumA	5.996192425	0.05885
TCGA-AO-A12B-01A-11R-A10J-07	Positive	Negative	LumA	4.65477884	5.352e-18
TCGA-AO-A12C-01A-11R-A10J-07	Positive	Positive	LumA	4.70514335	0.1546
TCGA-AO-A12D-01A-11R-A115-07	Negative	Positive	Her2	6.40070645	0.06642
TCGA-AO-A12E-01A-11R-A10J-07	Positive	Negative	LumA	5.618771709	-7.691e-18
TCGA-AO-A12F-01A-11R-A115-07	Negative	Negative	Basal	4.752951398	0.03034
TCGA-AO-A12G-01A-11R-A10J-07	Positive	Negative	LumA	5.37119881	0.06838
TCGA-AO-A12H-01A-11R-A115-07	Positive	Negative	LumA	4.654764669	0.06767
TCGA-AO-A1KO-01A-31R-A13Q-07	Positive	Negative	Normal	5.535969059	0.08849
TCGA-AO-A1KP-01A-11R-A13Q-07	Positive	Negative	LumB	4.488875688	0.1291
TCGA-AO-A1KQ-01A-11R-A13Q-07	Positive	Negative	NA	5.999985395	0.1033
TCGA-AO-A1KR-01A-12R-A144-07	Negative	NA	Basal	4.885048845	-1.371e-17
TCGA-AO-A1KS-01A-11R-A13Q-07	Positive	Negative	LumB	5.530146186	0.1146
TCGA-AO-A1KT-01A-11R-A13Q-07	Positive	Negative	LumB	5.455715481	0.06209
TCGA-AQ-A04H-01B-11R-A10J-07	Positive	Positive	LumB	5.251931797	0.004208
TCGA-AQ-A04J-01A-02R-A034-07	Negative	Negative	Basal	7.233444491	0.1004
TCGA-AQ-A04L-01B-21R-A10J-07	Positive	Positive	LumA	4.507630922	0.08116
TCGA-AQ-A0Y5-01A-11R-A14M-07	Positive	Positive	LumA	4.582302205	0.1165
TCGA-AQ-A1H2-01A-11R-A13Q-07	Positive	Positive	LumA	5.173746537	0.07716
TCGA-AQ-A1H3-01A-31R-A13Q-07	Positive	Negative	LumA	6.282842876	0.1021
TCGA-AQ-A54N-01A-11R-A266-07	Negative	NA	Basal	3.995563529	0.02495
TCGA-AQ-A54O-01A-11R-A266-07	Positive	NA	NA	4.965808888	0.1295
TCGA-AQ-A7U7-01A-22R-A352-07	Positive	NA	LumA	7.466235816	0.1756
TCGA-AR-A0TP-01A-11R-A084-07	Positive	Negative	Basal	4.090120898	0.02445
TCGA-AR-A0TQ-01A-11R-A084-07	Positive	Positive	LumB	6.745674347	0.01096
TCGA-AR-A0TR-01A-11R-A084-07	Positive	Negative	LumA	5.808590698	0.08782
TCGA-AR-A0TS-01A-11R-A115-07	Negative	Negative	Basal	7.475854388	0.1069
TCGA-AR-A0TT-01A-31R-A084-07	Positive	Negative	LumB	7.236202658	0.08327
TCGA-AR-A0TU-01A-31R-A109-07	Negative	Negative	Basal	6.174433317	0.06155
TCGA-AR-A0TV-01A-21R-A084-07	Positive	Negative	LumB	6.256074932	0.04634
TCGA-AR-A0TW-01A-11R-A084-07	Positive	Negative	LumA	6.315813105	0.003724
TCGA-AR-A0TX-01A-11R-A084-07	Positive	Positive	Her2	6.892651169	-2.125e-19
TCGA-AR-A0TY-01A-12R-A115-07	Positive	Negative	LumB	5.088764242	0.05525
TCGA-AR-A0TZ-01A-12R-A084-07	Positive	Negative	LumA	5.197103891	0.09897
TCGA-AR-A0U0-01A-11R-A109-07	Negative	Negative	Basal	6.666073726	0.004734
TCGA-AR-A0U2-01A-11R-A109-07	Positive	Negative	LumB	6.01448767	0.07627
TCGA-AR-A0U3-01A-11R-A109-07	Positive	Negative	LumA	4.896210544	0.03172
TCGA-AR-A0U4-01A-11R-A109-07	Negative	Negative	Basal	6.388004172	0.05403
TCGA-AR-A1AH-01A-11R-A12D-07	Positive	Negative	Basal	4.536474201	0.06482
TCGA-AR-A1AI-01A-11R-A12P-07	Negative	Negative	Basal	6.84049197	3.506e-19
TCGA-AR-A1AJ-01A-21R-A12P-07	Positive	Negative	Basal	7.307525732	0.03285
TCGA-AR-A1AK-01A-21R-A12P-07	Positive	Negative	LumA	6.448206203	0.09481
TCGA-AR-A1AL-01A-21R-A12P-07	Positive	Negative	LumA	6.019138732	0.1679
TCGA-AR-A1AM-01A-41R-A22K-07	Positive	NA	LumA	5.985469639	0.1262
TCGA-AR-A1AN-01A-11R-A12P-07	Positive	Negative	LumA	5.520431567	0.05814
TCGA-AR-A1AO-01A-11R-A12P-07	Positive	Negative	Normal	7.10014067	0.1672
TCGA-AR-A1AP-01A-11R-A12P-07	Positive	Negative	LumA	5.36397726	0.1203
TCGA-AR-A1AQ-01A-11R-A12P-07	Negative	Negative	Basal	6.660210267	0.05148
TCGA-AR-A1AR-01A-31R-A137-07	Negative	Negative	Basal	6.930986651	0.08287
TCGA-AR-A1AS-01A-11R-A12P-07	Positive	Negative	LumA	3.681616424	0.008445
TCGA-AR-A1AT-01A-11R-A12P-07	Positive	Positive	Her2	6.235539767	0.02298
TCGA-AR-A1AU-01A-11R-A12P-07	Positive	Negative	LumA	5.274147469	0.07765
TCGA-AR-A1AV-01A-21R-A12P-07	Positive	Negative	NA	4.723511297	0.02178
TCGA-AR-A1AW-01A-21R-A12P-07	Positive	Negative	LumB	8.031088329	0.1023
TCGA-AR-A1AX-01A-11R-A12P-07	Positive	Positive	LumA	7.347047352	0.09875
TCGA-AR-A1AY-01A-21R-A12P-07	Negative	Negative	Basal	4.839195869	0.0328
TCGA-AR-A24H-01A-11R-A169-07	Positive	Negative	LumB	6.187826099	0.06139
TCGA-AR-A24K-01A-11R-A169-07	Positive	Negative	LumB	4.460760977	0.06836
TCGA-AR-A24L-01A-11R-A169-07	Positive	Negative	LumA	5.39641442	0.06352
TCGA-AR-A24M-01A-11R-A169-07	Positive	Negative	LumA	5.355951031	0.08319
TCGA-AR-A24N-01A-11R-A169-07	Positive	Negative	LumB	5.640779832	0.119
TCGA-AR-A24O-01A-11R-A169-07	Positive	Negative	LumA	6.297474458	0.1148
TCGA-AR-A24P-01A-11R-A169-07	Positive	Negative	LumA	5.754794249	0.1099
TCGA-AR-A24Q-01A-12R-A169-07	Positive	Negative	Basal	6.546299635	0.08508
TCGA-AR-A24R-01A-11R-A169-07	Positive	Negative	LumB	6.161922042	0.05526
TCGA-AR-A24S-01A-11R-A169-07	Positive	Negative	LumB	6.368040204	0.1361
TCGA-AR-A24T-01A-11R-A169-07	Positive	Negative	LumA	5.672136253	0.1569
TCGA-AR-A24U-01A-11R-A169-07	Negative	Positive	Her2	6.952128611	-6.373e-18
TCGA-AR-A24V-01A-21R-A169-07	Positive	Negative	LumA	5.465784054	0.1676
TCGA-AR-A24W-01A-11R-A169-07	Positive	NA	LumA	5.321115841	0.1157
TCGA-AR-A24X-01A-11R-A169-07	Positive	Negative	LumA	5.367674599	0.0541
TCGA-AR-A24Z-01A-11R-A169-07	Positive	Negative	LumB	5.444081576	7.973e-19
TCGA-AR-A250-01A-31R-A169-07	Positive	Positive	LumB	6.05974355	0.08175
TCGA-AR-A251-01A-12R-A169-07	Positive	Negative	Basal	6.325731886	0.01546
TCGA-AR-A252-01A-11R-A169-07	Positive	Negative	LumA	7.658193795	0.08212
TCGA-AR-A254-01A-21R-A169-07	Positive	Positive	Her2	6.544786787	0.04164
TCGA-AR-A255-01A-11R-A169-07	Positive	Positive	LumA	6.236413495	0.09002
TCGA-AR-A256-01A-11R-A169-07	Negative	Negative	Basal	5.33919849	2.822e-18
TCGA-AR-A2LE-01A-11R-A180-07	Positive	NA	LumA	5.038791533	0.07513
TCGA-AR-A2LH-01A-31R-A18M-07	Negative	NA	Normal	6.593046029	0.1151
TCGA-AR-A2LJ-01A-12R-A19W-07	Positive	NA	LumA	6.215214727	0.1175
TCGA-AR-A2LK-01A-11R-A180-07	Positive	NA	LumB	5.330974146	0.0414
TCGA-AR-A2LL-01A-11R-A180-07	Positive	NA	LumB	5.445319801	0.08643
TCGA-AR-A2LM-01A-11R-A180-07	Positive	NA	LumA	5.957952264	0.1787
TCGA-AR-A2LN-01A-21R-A18M-07	Positive	NA	LumA	5.645650125	0.1782
TCGA-AR-A2LO-01A-31R-A18M-07	Positive	NA	LumA	6.314417719	0.1106
TCGA-AR-A2LQ-01A-22R-A18M-07	Positive	NA	Normal	5.482907563	0.1236
TCGA-AR-A2LR-01A-12R-A18M-07	Negative	NA	Basal	5.083018371	0.0606
TCGA-AR-A5QM-01A-11R-A27Q-07	Positive	NA	LumA	5.747693671	0.1262
TCGA-AR-A5QN-01A-12R-A28M-07	Positive	NA	LumA	5.899737485	0.05661
TCGA-AR-A5QP-01A-11R-A28M-07	Positive	NA	LumA	5.641722705	0.1735
TCGA-AR-A5QQ-01A-11R-A28M-07	Negative	NA	Basal	6.670207548	-1.656e-17
TCGA-B6-A0I1-01A-11R-A21T-07	Negative	NA	Basal	4.464940349	1.794e-18
TCGA-B6-A0I2-01A-11R-A034-07	NA	Negative	Basal	NA	0.01406
TCGA-B6-A0I5-01A-11R-A034-07	Positive	Negative	LumA	5.186609236	0.06286
TCGA-B6-A0I6-01A-11R-A034-07	Negative	NA	Basal	4.739762881	0.09618
TCGA-B6-A0I8-01A-11R-A034-07	NA	NA	LumA	NA	0.08575
TCGA-B6-A0I9-01A-11R-A034-07	Indeterminate	Positive	Her2	NA	0.03315
TCGA-B6-A0IA-01A-11R-A034-07	Positive	Negative	LumA	3.800504804	0.02738
TCGA-B6-A0IB-01A-11R-A034-07	Positive	Negative	LumB	4.327233737	0.08903
TCGA-B6-A0IC-01A-11R-A034-07	Positive	Negative	LumA	4.249198539	0.01098
TCGA-B6-A0IE-01A-11R-A034-07	Negative	Negative	LumA	5.287157357	0.06141
TCGA-B6-A0IG-01A-11R-A034-07	Positive	NA	LumA	5.516314155	0.07897
TCGA-B6-A0IH-01A-11R-A115-07	Positive	Negative	LumA	5.982362688	0.2129
TCGA-B6-A0IJ-01A-11R-A034-07	Positive	Negative	Basal	7.123123978	0.04642
TCGA-B6-A0IK-01A-12R-A056-07	Negative	Negative	Her2	5.288939656	7.22e-18
TCGA-B6-A0IM-01A-11R-A034-07	Positive	Negative	LumA	5.064650857	0.02823
TCGA-B6-A0IN-01A-11R-A034-07	Positive	NA	LumB	6.313295104	0.03701
TCGA-B6-A0IO-01A-11R-A034-07	Positive	Negative	LumA	5.444098252	1.422e-19
TCGA-B6-A0IP-01A-11R-A034-07	Positive	Negative	LumA	6.193095279	0.03916
TCGA-B6-A0IQ-01A-11R-A034-07	Negative	Negative	Basal	6.070482079	0.071
TCGA-B6-A0RE-01A-11R-A056-07	Negative	Negative	Basal	5.042475468	0.04436
TCGA-B6-A0RG-01A-11R-A056-07	Negative	Negative	LumA	4.177731157	0.01873
TCGA-B6-A0RH-01A-21R-A115-07	Positive	Positive	Her2	5.292100381	0.06449
TCGA-B6-A0RI-01A-11R-A056-07	Positive	Negative	LumA	4.886601641	0.06767
TCGA-B6-A0RL-01A-11R-A084-07	Positive	Negative	LumB	3.770572056	6.187e-19
TCGA-B6-A0RM-01A-11R-A084-07	Positive	Negative	LumA	4.93902072	0.03981
TCGA-B6-A0RN-01A-12R-A084-07	Negative	Negative	LumA	4.86008796	0.143
TCGA-B6-A0RO-01A-22R-A084-07	Positive	Negative	LumA	4.828687229	0.09086
TCGA-B6-A0RP-01A-21R-A084-07	Positive	Negative	LumA	5.971220509	0.1086
TCGA-B6-A0RQ-01A-11R-A115-07	Positive	Negative	Normal	4.977059072	0.06505
TCGA-B6-A0RS-01A-11R-A084-07	Negative	Negative	Her2	6.191860866	0.03995
TCGA-B6-A0RT-01A-21R-A084-07	Negative	Negative	Basal	8.218905861	0.1051
TCGA-B6-A0RU-01A-11R-A084-07	Negative	Negative	Basal	5.269442025	0.0775
TCGA-B6-A0RV-01A-11R-A084-07	Positive	Negative	LumA	5.986608468	0.1269
TCGA-B6-A0WS-01A-11R-A115-07	Positive	Negative	LumA	6.699971744	0.08124
TCGA-B6-A0WT-01A-11R-A109-07	Positive	Negative	LumA	4.670399699	0.04838
TCGA-B6-A0WV-01A-11R-A109-07	Positive	Negative	LumB	3.813309654	0.04506
TCGA-B6-A0WW-01A-11R-A109-07	Positive	Negative	LumB	4.342726266	0.09206
TCGA-B6-A0WX-01A-11R-A109-07	Negative	Negative	Basal	6.373255842	0.1366
TCGA-B6-A0WY-01A-11R-A109-07	Positive	Negative	LumA	5.880741612	0.0925
TCGA-B6-A0WZ-01A-11R-A109-07	Positive	Negative	LumA	4.358377113	0.03199
TCGA-B6-A0X0-01A-21R-A115-07	Positive	Negative	LumA	4.285277581	0.04818
TCGA-B6-A0X1-01A-11R-A109-07	Negative	NA	Basal	5.688071877	2.222e-19
TCGA-B6-A0X4-01A-11R-A109-07	Positive	Negative	LumA	3.386994962	0.04663
TCGA-B6-A0X5-01A-21R-A109-07	Positive	Negative	LumB	3.977997484	0.01715
TCGA-B6-A0X7-01A-11R-A10J-07	Positive	Negative	LumA	5.125993991	0.1062
TCGA-B6-A1KC-01B-11R-A157-07	Positive	NA	LumB	4.56631056	0.01577
TCGA-B6-A1KF-01A-11R-A13Q-07	Negative	Positive	Basal	3.319257736	-1.165e-17
TCGA-B6-A1KI-01A-11R-A14M-07	Positive	Negative	LumA	4.832391086	6.102e-19
TCGA-B6-A1KN-01A-11R-A13Q-07	Negative	Positive	LumB	5.755697145	0.05787
TCGA-B6-A2IU-01A-32R-A18M-07	Positive	NA	LumA	4.121797474	0.01621
TCGA-B6-A3ZX-01A-11R-A239-07	Negative	NA	Basal	NA	0.1064
TCGA-B6-A400-01A-11R-A239-07	Negative	NA	Basal	NA	0.02345
TCGA-B6-A401-01A-11R-A239-07	Positive	NA	LumA	6.140939509	0.06906
TCGA-B6-A402-01A-11R-A239-07	Negative	NA	Basal	4.41487387	0.107
TCGA-B6-A408-01A-12R-A24H-07	Positive	NA	LumA	6.456459298	0.1294
TCGA-B6-A409-01A-11R-A24H-07	Negative	NA	Basal	NA	0.1027
TCGA-B6-A40B-01A-11R-A239-07	Positive	NA	LumA	5.186189848	0.1422
TCGA-B6-A40C-01A-11R-A239-07	Positive	NA	LumA	5.885734327	0.111
TCGA-BH-A0AU-01A-11R-A12P-07	Positive	Negative	LumB	6.459959184	0.06629
TCGA-BH-A0AV-01A-31R-A115-07	Negative	Negative	Basal	5.400646618	0.1909
TCGA-BH-A0AW-01A-11R-A056-07	Positive	Positive	Her2	6.637398832	0.04956
TCGA-BH-A0AY-01A-21R-A00Z-07	Positive	Negative	LumA	6.374708636	NA
TCGA-BH-A0AZ-01A-21R-A12P-07	Positive	Negative	LumA	6.325548086	0.164
TCGA-BH-A0B0-01A-21R-A115-07	Positive	Negative	LumA	6.196223374	0.03431
TCGA-BH-A0B1-01A-12R-A056-07	Positive	Negative	LumA	5.329675996	0.09747
TCGA-BH-A0B2-01A-11R-A10J-07	NA	Negative	LumA	7.051105196	0.103
TCGA-BH-A0B3-01A-11R-A056-07	Negative	Negative	Basal	7.066697105	0.03212
TCGA-BH-A0B4-01A-11R-A00Z-07	Positive	Positive	NA	5.159739331	0.1166
TCGA-BH-A0B5-01A-11R-A12P-07	Positive	Negative	LumA	6.303543819	0.1128
TCGA-BH-A0B6-01A-11R-A19W-07	Positive	NA	LumA	7.454404789	0.1628
TCGA-BH-A0B7-01A-12R-A115-07	Positive	Positive	Her2	7.113849244	0.07287
TCGA-BH-A0B8-01A-21R-A056-07	Positive	Negative	LumA	5.638517609	0.0643
TCGA-BH-A0B9-01A-11R-A056-07	Negative	Negative	Basal	7.250927794	0.1106
TCGA-BH-A0BA-01A-11R-A056-07	Positive	Negative	LumA	6.743545292	0.0467
TCGA-BH-A0BC-01A-22R-A084-07	Positive	Negative	LumA	6.767397457	0.08619
TCGA-BH-A0BD-01A-11R-A034-07	Positive	Negative	LumB	6.241794922	0.03626
TCGA-BH-A0BF-01A-21R-A12P-07	Positive	Negative	LumB	7.100422352	0.1256
TCGA-BH-A0BG-01A-11R-A115-07	Negative	Negative	Basal	6.921195884	0.06738
TCGA-BH-A0BJ-01A-11R-A056-07	Positive	Negative	LumA	6.327443997	0.1118
TCGA-BH-A0BL-01A-11R-A115-07	Negative	Negative	Basal	6.892235391	0.06555
TCGA-BH-A0BM-01A-11R-A056-07	Positive	Negative	LumA	5.933984892	0.002926
TCGA-BH-A0BO-01A-23R-A12D-07	Positive	Negative	LumA	5.743560565	0.07142
TCGA-BH-A0BP-01A-11R-A115-07	Positive	Negative	LumA	4.904829818	0.01115
TCGA-BH-A0BQ-01A-21R-A115-07	Positive	Negative	LumA	6.51361693	0.1127
TCGA-BH-A0BR-01A-21R-A115-07	Positive	Negative	LumA	5.515146457	0.1333
TCGA-BH-A0BT-01A-11R-A12P-07	Positive	Negative	LumA	6.290800202	0.05405
TCGA-BH-A0BV-01A-11R-A00Z-07	Positive	Negative	LumA	6.372524558	0.07987
TCGA-BH-A0BW-01A-11R-A115-07	Negative	Negative	Basal	8.039686415	4.473e-19
TCGA-BH-A0BZ-01A-31R-A12P-07	Positive	Negative	LumB	7.154648753	0.06774
TCGA-BH-A0C0-01A-21R-A056-07	Positive	Positive	LumB	7.271855066	0.01869
TCGA-BH-A0C1-01B-11R-A12D-07	Positive	Negative	LumA	6.102703215	0.1122
TCGA-BH-A0C3-01A-21R-A12P-07	Positive	Negative	LumB	6.774309501	0.003905
TCGA-BH-A0C7-01B-11R-A115-07	Positive	Positive	LumB	5.865330991	0.04024
TCGA-BH-A0DD-01A-31R-A12P-07	Positive	Positive	NA	6.079257501	0.04569
TCGA-BH-A0DE-01A-11R-A115-07	Positive	Negative	LumA	5.765493558	0.03483
TCGA-BH-A0DG-01A-21R-A12P-07	Positive	Negative	LumA	6.765560256	0.08213
TCGA-BH-A0DH-01A-11R-A084-07	Positive	Negative	LumA	6.34581978	0.09053
TCGA-BH-A0DI-01A-21R-A12P-07	Positive	Negative	LumA	5.974123554	0.1888
TCGA-BH-A0DK-01A-21R-A056-07	Positive	Negative	LumA	7.061349632	0.1006
TCGA-BH-A0DL-01A-11R-A115-07	Positive	Negative	Basal	7.427504493	-6.997e-18
TCGA-BH-A0DO-01B-11R-A12D-07	Positive	Negative	LumA	6.441187858	0.09671
TCGA-BH-A0DP-01A-21R-A056-07	Positive	Negative	LumA	6.445322708	0.09147
TCGA-BH-A0DQ-01A-11R-A084-07	Positive	Negative	LumA	6.476928767	0.08582
TCGA-BH-A0DS-01A-11R-A056-07	Positive	Negative	LumA	5.572068859	0.08849
TCGA-BH-A0DT-01A-21R-A12D-07	Positive	Negative	LumA	6.45575744	0.1154
TCGA-BH-A0DV-01A-21R-A12P-07	Positive	Negative	LumA	6.410038751	0.1865
TCGA-BH-A0DX-01A-11R-A115-07	Positive	Negative	LumA	5.729784662	0.1082
TCGA-BH-A0DZ-01A-11R-A00Z-07	Positive	Positive	LumA	5.814968919	0.07868
TCGA-BH-A0E0-01A-11R-A056-07	Negative	Negative	Basal	5.675841046	9.035e-19
TCGA-BH-A0E1-01A-11R-A056-07	Positive	Negative	LumA	5.686081463	0.06406
TCGA-BH-A0E2-01A-11R-A056-07	Positive	Negative	LumA	5.432655873	0.09193
TCGA-BH-A0E6-01A-11R-A034-07	Negative	Negative	Basal	5.932580535	0.06306
TCGA-BH-A0E7-01A-11R-A034-07	Positive	Negative	LumA	4.300253292	0.01239
TCGA-BH-A0E9-01B-11R-A115-07	Positive	Negative	LumA	6.06130996	0.1295
TCGA-BH-A0EA-01A-11R-A115-07	Positive	Negative	LumA	5.357091372	0.04341
TCGA-BH-A0EB-01A-11R-A034-07	Positive	Negative	LumA	6.281484963	0.06287
TCGA-BH-A0EE-01A-11R-A034-07	Negative	Positive	Her2	5.912470512	2.87e-18
TCGA-BH-A0EI-01A-11R-A115-07	Positive	Negative	LumA	4.469442499	0.08943
TCGA-BH-A0GY-01A-11R-A056-07	Positive	Negative	LumA	5.498933896	0.0387
TCGA-BH-A0GZ-01A-11R-A056-07	Positive	Negative	LumA	4.864232356	0.08659
TCGA-BH-A0H0-01A-11R-A056-07	Positive	Negative	LumB	5.309902954	0.02222
TCGA-BH-A0H3-01A-11R-A12P-07	Positive	Negative	LumA	5.978087659	0.1891
TCGA-BH-A0H5-01A-21R-A115-07	Positive	Negative	LumA	8.127261164	0.1266
TCGA-BH-A0H6-01A-21R-A056-07	Positive	Negative	LumA	4.407607777	0.08971
TCGA-BH-A0H7-01A-13R-A056-07	Positive	Negative	LumA	6.147955286	0.09378
TCGA-BH-A0H9-01A-11R-A056-07	Positive	Negative	LumA	4.901267659	0.02455
TCGA-BH-A0HA-01A-11R-A12P-07	Positive	Negative	LumA	6.677133215	0.09106
TCGA-BH-A0HB-01A-11R-A056-07	Positive	Negative	LumA	5.812205187	0.06235
TCGA-BH-A0HF-01A-11R-A056-07	Positive	Negative	LumA	5.609591756	0.08864
TCGA-BH-A0HI-01A-11R-A084-07	Positive	Negative	LumA	5.155347171	0.05485
TCGA-BH-A0HK-01A-11R-A056-07	Positive	Negative	LumA	6.043118746	0.08567
TCGA-BH-A0HL-01A-11R-A10U-07	Positive	Negative	LumA	3.791532797	0.004521
TCGA-BH-A0HN-01A-11R-A10U-07	Positive	Negative	LumA	3.894193363	0.01289
TCGA-BH-A0HO-01A-11R-A034-07	Positive	Negative	LumA	5.697239987	0.03271
TCGA-BH-A0HP-01A-12R-A084-07	Positive	Negative	LumA	5.833492525	0.1171
TCGA-BH-A0HQ-01A-11R-A034-07	Positive	Negative	LumA	4.750972761	0.06528
TCGA-BH-A0HU-01A-11R-A034-07	Positive	Negative	LumB	5.1325703	0.05852
TCGA-BH-A0HW-01A-11R-A034-07	Positive	Negative	LumB	4.00937001	6.828e-18
TCGA-BH-A0HX-01A-21R-A056-07	Positive	Negative	LumA	5.37524426	0.07083
TCGA-BH-A0HY-01A-11R-A056-07	Positive	NA	LumB	4.666801359	0.02343
TCGA-BH-A0RX-01A-21R-A084-07	Negative	Negative	Basal	6.836535981	0.07658
TCGA-BH-A0W3-01A-11R-A109-07	Positive	Negative	LumB	4.466777627	0.05054
TCGA-BH-A0W4-01A-11R-A109-07	Positive	Negative	LumA	4.934827597	8.205e-22
TCGA-BH-A0W5-01A-11R-A109-07	Positive	Negative	LumA	7.435150891	0.1038
TCGA-BH-A0W7-01A-11R-A115-07	Positive	Negative	LumA	6.722300275	0.09712
TCGA-BH-A0WA-01A-11R-A109-07	Negative	Negative	Basal	5.617473863	0.05839
TCGA-BH-A18F-01A-11R-A12D-07	Positive	Negative	LumA	6.063234588	0.05824
TCGA-BH-A18G-01A-11R-A12D-07	Negative	Negative	Basal	4.262197823	0.06548
TCGA-BH-A18H-01A-11R-A12D-07	Positive	Negative	LumA	6.591366088	0.09714
TCGA-BH-A18I-01A-11R-A12D-07	Positive	Negative	LumA	6.706135092	0.1165
TCGA-BH-A18J-01A-11R-A12D-07	Positive	Negative	LumA	5.860897441	0.1063
TCGA-BH-A18K-01A-11R-A12D-07	Positive	Negative	LumA	5.85938495	0.09411
TCGA-BH-A18L-01A-32R-A12D-07	Positive	NA	LumB	5.899299672	0.01805
TCGA-BH-A18M-01A-11R-A12D-07	Positive	Positive	LumA	6.309644326	0.1099
TCGA-BH-A18N-01A-11R-A12D-07	Positive	Negative	LumA	6.093541997	0.05492
TCGA-BH-A18P-01A-11R-A12D-07	Positive	Negative	Her2	6.109593459	0.08555
TCGA-BH-A18Q-01A-12R-A12D-07	Negative	Negative	Basal	6.785904647	0.09743
TCGA-BH-A18R-01A-11R-A12D-07	Indeterminate	Positive	Her2	NA	0.02784
TCGA-BH-A18S-01A-11R-A12D-07	Positive	NA	LumA	6.139598815	0.044
TCGA-BH-A18T-01A-11R-A12D-07	Negative	Negative	Basal	5.439743903	0.05014
TCGA-BH-A18U-01A-21R-A12D-07	Positive	Positive	LumB	6.283811983	0.04519
TCGA-BH-A18V-01A-11R-A12D-07	Negative	Negative	Basal	8.00656986	0.0901
TCGA-BH-A1EN-01A-11R-A13Q-07	Negative	Positive	Her2	6.438345259	0.05697
TCGA-BH-A1EO-01A-11R-A137-07	Positive	Negative	LumA	6.516935145	0.172
TCGA-BH-A1ES-01A-11R-A137-07	Positive	Negative	LumA	4.80194655	0.0413
TCGA-BH-A1ET-01A-11R-A137-07	Positive	Negative	LumA	6.859074494	0.07724
TCGA-BH-A1EU-01A-11R-A137-07	Positive	Negative	LumA	7.597690618	0.113
TCGA-BH-A1EV-01A-11R-A137-07	Positive	NA	Her2	6.464542761	0.08091
TCGA-BH-A1EW-01A-11R-A137-07	Negative	Negative	LumA	7.01472535	0.126
TCGA-BH-A1EX-01A-11R-A13Q-07	Positive	Negative	LumA	6.250236444	0.06547
TCGA-BH-A1EY-01A-11R-A13Q-07	Positive	Negative	LumA	6.008568368	0.1333
TCGA-BH-A1F0-01A-11R-A137-07	Negative	Negative	Basal	8.024632798	0.1143
TCGA-BH-A1F2-01A-31R-A13Q-07	Positive	Positive	LumB	6.240002427	0.02432
TCGA-BH-A1F5-01A-12R-A13Q-07	Positive	NA	LumA	4.742962116	0.124
TCGA-BH-A1F6-01A-11R-A13Q-07	Negative	NA	Basal	6.69476511	0.03602
TCGA-BH-A1F8-01A-11R-A13Q-07	Positive	Negative	LumB	6.032058588	0.07847
TCGA-BH-A1FB-01A-11R-A13Q-07	Positive	Negative	LumA	7.378725626	0.1777
TCGA-BH-A1FC-01A-11R-A13Q-07	Negative	Negative	Basal	7.327952339	0.05868
TCGA-BH-A1FD-01A-11R-A13Q-07	Positive	Negative	LumB	6.311866359	0.08274
TCGA-BH-A1FE-01A-11R-A13Q-07	Positive	Negative	LumA	7.649829403	0.1405
TCGA-BH-A1FG-01A-11R-A13Q-07	Positive	NA	LumA	5.894207381	0.05848
TCGA-BH-A1FH-01A-12R-A13Q-07	Positive	Negative	LumA	6.425681423	0.292
TCGA-BH-A1FJ-01A-11R-A13Q-07	Negative	Negative	LumB	6.381718167	2.407e-18
TCGA-BH-A1FL-01A-11R-A13Q-07	Positive	Negative	LumA	5.722289729	0.05811
TCGA-BH-A1FM-01A-11R-A13Q-07	Positive	Negative	LumB	6.200384416	0.1454
TCGA-BH-A1FN-01A-11R-A13Q-07	Positive	Negative	LumB	6.999742168	0.08609
TCGA-BH-A1FR-01A-11R-A13Q-07	Positive	Negative	LumA	6.399256377	0.04721
TCGA-BH-A1FU-01A-11R-A14D-07	Negative	Positive	Normal	6.61784767	0.133
TCGA-BH-A201-01A-11R-A14M-07	Positive	NA	LumA	5.201178212	0.1344
TCGA-BH-A202-01A-11R-A14M-07	Positive	NA	LumB	6.296236921	2.756e-19
TCGA-BH-A203-01A-12R-A169-07	NA	NA	Her2	NA	0.01367
TCGA-BH-A204-01A-11R-A157-07	NA	NA	LumB	NA	0.07743
TCGA-BH-A208-01A-11R-A157-07	NA	NA	Normal	NA	0.2695
TCGA-BH-A209-01A-11R-A157-07	Positive	NA	LumB	7.979120118	0.07669
TCGA-BH-A28O-01A-11R-A22K-07	Positive	NA	Normal	5.972653509	0.142
TCGA-BH-A28Q-01A-11R-A16F-07	Positive	NA	LumA	5.815829715	0.1409
TCGA-BH-A2L8-01A-11R-A18M-07	Positive	NA	LumA	6.997268626	0.06971
TCGA-BH-A42T-01A-11R-A24H-07	Positive	NA	LumB	5.592675327	0.0604
TCGA-BH-A42U-01A-12R-A24H-07	Negative	NA	Normal	6.562782336	0.1632
TCGA-BH-A42V-01A-11R-A24H-07	Positive	NA	LumA	6.452317257	0.1162
TCGA-BH-A5IZ-01A-11R-A27Q-07	Positive	NA	Basal	NA	0.05434
TCGA-BH-A5J0-01A-11R-A27Q-07	Positive	NA	LumA	NA	0.1011
TCGA-BH-A6R8-01A-21R-A33J-07	Positive	NA	LumA	NA	0.08071
TCGA-BH-A6R9-01A-21R-A32P-07	Negative	NA	Normal	NA	0.2723
TCGA-BH-A8FY-01A-11R-A36F-07	Positive	NA	LumA	NA	2.856e-19
TCGA-BH-A8FZ-01A-11R-A352-07	Positive	NA	Normal	NA	0.1229
TCGA-BH-A8G0-01A-11R-A352-07	Positive	NA	LumA	NA	0.1965
TCGA-BH-AB28-01A-31R-A41B-07	Positive	NA	LumA	NA	0.1453
TCGA-C8-A12K-01A-21R-A115-07	NA	Negative	Basal	NA	0.05016
TCGA-C8-A12L-01A-11R-A115-07	Negative	Positive	Her2	5.287504302	4.456e-20
TCGA-C8-A12M-01A-11R-A115-07	Positive	NA	LumB	5.079933976	1.487e-17
TCGA-C8-A12N-01A-11R-A115-07	Positive	Negative	LumA	5.126153724	0.1284
TCGA-C8-A12O-01A-11R-A115-07	Positive	NA	LumA	5.844755855	0.06803
TCGA-C8-A12P-01A-11R-A115-07	Negative	Positive	Her2	5.472152735	0.06323
TCGA-C8-A12Q-01A-11R-A115-07	Negative	Positive	Her2	5.920067658	0.02323
TCGA-C8-A12T-01A-11R-A115-07	Positive	Positive	Her2	4.927459716	0.04468
TCGA-C8-A12U-01A-11R-A115-07	Positive	Negative	LumB	5.862713469	1.153e-17
TCGA-C8-A12V-01A-11R-A115-07	Negative	Negative	Basal	7.613690925	0.01678
TCGA-C8-A12W-01A-11R-A115-07	Positive	Negative	LumB	5.399511133	0.06039
TCGA-C8-A12X-01A-11R-A115-07	Positive	Negative	LumA	4.151274822	0.04203
TCGA-C8-A12Y-01A-11R-A12D-07	NA	Negative	LumA	NA	0.0469
TCGA-C8-A12Z-01A-11R-A115-07	Negative	Positive	Her2	4.004052491	0.05086
TCGA-C8-A130-01A-31R-A115-07	Positive	Equivocal	LumB	5.545012499	0.05665
TCGA-C8-A131-01A-11R-A115-07	Negative	Negative	Basal	5.170401287	0.08448
TCGA-C8-A132-01A-31R-A115-07	Positive	Positive	LumA	6.707607847	0.1276
TCGA-C8-A133-01A-32R-A12D-07	Positive	Negative	LumA	3.947373309	0.0102
TCGA-C8-A134-01A-11R-A115-07	Negative	Negative	Basal	6.787571225	0.04032
TCGA-C8-A135-01A-11R-A115-07	Negative	Positive	Her2	5.643145438	0.0487
TCGA-C8-A137-01A-11R-A115-07	Negative	Positive	Her2	3.78370823	0.0237
TCGA-C8-A138-01A-11R-A115-07	Positive	Positive	Her2	6.356322197	0.09487
TCGA-C8-A1HE-01A-11R-A13Q-07	Positive	Negative	LumA	5.558744946	0.02613
TCGA-C8-A1HF-01A-11R-A137-07	Negative	Positive	Her2	6.686166193	NA
TCGA-C8-A1HG-01A-11R-A137-07	Positive	Negative	LumB	5.878119281	0.0389
TCGA-C8-A1HI-01A-11R-A137-07	Positive	Negative	LumA	5.690154268	0.08599
TCGA-C8-A1HJ-01A-11R-A13Q-07	Negative	Negative	Basal	5.781644814	6.748e-18
TCGA-C8-A1HK-01A-21R-A13Q-07	Negative	Positive	Her2	5.085195839	0.01846
TCGA-C8-A1HL-01A-11R-A137-07	Positive	Positive	LumB	4.685336811	0.01368
TCGA-C8-A1HM-01A-12R-A137-07	Positive	Negative	LumB	6.814270509	0.002721
TCGA-C8-A1HN-01A-11R-A137-07	Positive	Equivocal	LumB	5.178028412	0.04676
TCGA-C8-A1HO-01A-11R-A13Q-07	Positive	Negative	LumA	5.236382827	0.02903
TCGA-C8-A26V-01A-11R-A16F-07	Positive	Negative	LumB	5.622709988	0.02305
TCGA-C8-A26W-01A-11R-A16F-07	Positive	Positive	LumB	6.650524274	0.08126
TCGA-C8-A26X-01A-31R-A16F-07	Negative	Negative	Her2	6.701951247	0.05905
TCGA-C8-A26Y-01A-11R-A16F-07	Negative	Negative	Her2	5.824004061	-5.391e-18
TCGA-C8-A26Z-01A-11R-A16F-07	Positive	Negative	LumA	4.838758108	0.038
TCGA-C8-A273-01A-11R-A16F-07	Positive	Negative	LumA	5.253539029	0.06362
TCGA-C8-A274-01A-11R-A16F-07	Positive	Negative	LumB	4.921955164	0.04249
TCGA-C8-A275-01A-21R-A16F-07	NA	Positive	Her2	NA	1.249e-18
TCGA-C8-A278-01A-11R-A169-07	Negative	Positive	Her2	6.764891361	0.01913
TCGA-C8-A27A-01A-11R-A169-07	Positive	Negative	LumB	5.324579989	-9.868e-19
TCGA-C8-A27B-01A-11R-A169-07	Negative	Negative	Basal	6.739763106	0.04421
TCGA-C8-A3M7-01A-12R-A21T-07	Negative	NA	LumA	6.013049322	0.134
TCGA-C8-A3M8-01A-11R-A213-07	Positive	NA	LumB	4.993284963	0.004703
TCGA-C8-A8HP-01A-11R-A36F-07	Negative	NA	Her2	NA	0.06233
TCGA-C8-A8HQ-01A-11R-A36F-07	Positive	NA	LumB	NA	0.1107
TCGA-C8-A8HR-01A-11R-A36F-07	NA	NA	Normal	NA	0.2154
TCGA-D8-A13Y-01A-11R-A115-07	Positive	Negative	LumB	3.837222287	0.05102
TCGA-D8-A13Z-01A-11R-A115-07	Negative	Negative	Her2	6.389536335	0.02361
TCGA-D8-A140-01A-11R-A115-07	Positive	Positive	LumA	6.062320076	0.01429
TCGA-D8-A141-01A-11R-A115-07	Positive	Negative	LumA	7.131791451	0.1457
TCGA-D8-A142-01A-11R-A115-07	Negative	Negative	Basal	6.32896522	0.1185
TCGA-D8-A143-01A-11R-A115-07	Negative	Negative	Basal	5.952955828	-2.641e-18
TCGA-D8-A145-01A-11R-A115-07	Positive	Negative	LumA	5.979248791	0.1285
TCGA-D8-A146-01A-31R-A115-07	Positive	Negative	LumA	5.99778068	0.05676
TCGA-D8-A147-01A-11R-A115-07	Negative	Negative	Basal	6.246933733	0.06912
TCGA-D8-A1J8-01A-11R-A13Q-07	Positive	Negative	LumB	6.620137515	0.07432
TCGA-D8-A1J9-01A-11R-A13Q-07	Positive	Positive	LumB	5.446130382	0.06352
TCGA-D8-A1JA-01A-11R-A13Q-07	Negative	Positive	Her2	5.10678176	0.07512
TCGA-D8-A1JB-01A-11R-A13Q-07	Positive	Positive	LumA	6.876471741	0.1055
TCGA-D8-A1JC-01A-11R-A13Q-07	Positive	Negative	LumB	6.161395923	0.07178
TCGA-D8-A1JD-01A-11R-A13Q-07	Positive	Negative	LumB	6.011397639	0.1055
TCGA-D8-A1JE-01A-11R-A13Q-07	Positive	Negative	LumB	5.454176337	0.1208
TCGA-D8-A1JF-01A-11R-A13Q-07	Negative	Negative	Her2	5.966065292	0.02943
TCGA-D8-A1JG-01B-11R-A13Q-07	Negative	Negative	Her2	6.919538682	0
TCGA-D8-A1JH-01A-11R-A13Q-07	Positive	Negative	LumA	6.345745713	0.09752
TCGA-D8-A1JI-01A-11R-A13Q-07	Positive	Negative	LumB	4.690789959	0.07861
TCGA-D8-A1JJ-01A-31R-A14M-07	Positive	Negative	LumB	5.322042191	0.1404
TCGA-D8-A1JK-01A-11R-A13Q-07	Negative	Negative	Basal	5.987369989	0.07171
TCGA-D8-A1JL-01A-11R-A13Q-07	Negative	Negative	Basal	7.039754689	0.06261
TCGA-D8-A1JM-01A-11R-A13Q-07	Positive	Negative	Basal	5.783291175	0.02016
TCGA-D8-A1JN-01A-11R-A13Q-07	Positive	Negative	LumA	4.925102678	0.03769
TCGA-D8-A1JP-01A-11R-A13Q-07	Positive	Negative	LumA	5.401208098	0.173
TCGA-D8-A1JS-01A-11R-A13Q-07	Positive	Negative	LumA	4.152766661	-2.184e-18
TCGA-D8-A1JT-01A-31R-A13Q-07	Positive	Negative	LumB	4.837204487	0.04731
TCGA-D8-A1JU-01A-11R-A13Q-07	Positive	Negative	LumA	5.972793007	0.1438
TCGA-D8-A1X5-01A-11R-A14D-07	Positive	Positive	LumB	5.206398674	0.0813
TCGA-D8-A1X6-01A-11R-A14M-07	Positive	Negative	LumB	5.467421316	0.0573
TCGA-D8-A1X7-01A-11R-A14M-07	Positive	Negative	LumB	5.3431901	0.07112
TCGA-D8-A1X8-01A-11R-A14M-07	Positive	Negative	LumA	5.943018616	0.1236
TCGA-D8-A1X9-01A-12R-A157-07	Positive	Negative	LumA	5.886011381	0.06426
TCGA-D8-A1XA-01A-11R-A14D-07	Positive	Negative	LumA	5.046880795	0.06734
TCGA-D8-A1XB-01A-11R-A14D-07	Positive	Negative	LumA	4.713445015	0.09084
TCGA-D8-A1XC-01A-11R-A14D-07	Positive	Negative	LumA	3.888522609	0.03379
TCGA-D8-A1XD-01A-11R-A14D-07	Positive	Negative	LumA	4.253012802	0.05823
TCGA-D8-A1XF-01A-11R-A14D-07	Positive	Negative	LumB	4.859421122	-3.832e-18
TCGA-D8-A1XG-01A-11R-A14D-07	Positive	Negative	LumA	4.421733342	0.08882
TCGA-D8-A1XJ-01A-11R-A14M-07	Positive	Positive	Her2	4.729963652	0.04283
TCGA-D8-A1XK-01A-21R-A14M-07	Negative	Negative	Basal	6.153685943	0.05848
TCGA-D8-A1XL-01A-11R-A14M-07	Positive	Negative	LumB	6.790891273	0.05849
TCGA-D8-A1XM-01A-21R-A14M-07	Positive	Negative	LumA	6.572719851	0.07161
TCGA-D8-A1XO-01A-11R-A14M-07	Positive	Negative	LumA	5.949169532	0.1138
TCGA-D8-A1XQ-01A-11R-A14M-07	Negative	Negative	Basal	6.523958465	0.1028
TCGA-D8-A1XR-01A-11R-A14M-07	Positive	Negative	LumB	5.041216818	0.05133
TCGA-D8-A1XS-01A-11R-A14M-07	Positive	Positive	NA	5.702397721	0.05637
TCGA-D8-A1XT-01A-11R-A14M-07	Negative	Positive	Her2	5.79733107	0.06696
TCGA-D8-A1XU-01A-11R-A14M-07	Positive	Negative	LumA	5.545012634	0.06447
TCGA-D8-A1XV-01A-11R-A14M-07	Positive	Negative	LumA	3.962778068	0.04855
TCGA-D8-A1XW-01A-11R-A14M-07	Negative	Negative	Normal	6.100700685	-2.87e-18
TCGA-D8-A1XY-01A-11R-A14M-07	Positive	Positive	LumA	4.957756177	0.1403
TCGA-D8-A1XZ-01A-11R-A14M-07	Positive	Negative	LumB	6.084903656	0.0924
TCGA-D8-A1Y0-01A-11R-A14M-07	Positive	Negative	LumA	6.842172954	0.13
TCGA-D8-A1Y1-01A-21R-A14M-07	Positive	Negative	LumB	5.376013005	0.146
TCGA-D8-A1Y2-01A-11R-A157-07	Positive	Negative	LumB	6.731009197	0.1493
TCGA-D8-A1Y3-01A-11R-A157-07	Positive	Negative	LumB	5.734120447	0.01203
TCGA-D8-A27E-01A-11R-A16F-07	Positive	Negative	LumA	5.43844843	0.06522
TCGA-D8-A27F-01A-11R-A16F-07	Negative	Negative	Basal	5.446748779	0.07971
TCGA-D8-A27G-01A-11R-A16F-07	Positive	Negative	LumA	6.252008107	0.1197
TCGA-D8-A27H-01A-11R-A16F-07	Negative	Negative	Basal	5.262715514	0.07832
TCGA-D8-A27I-01A-11R-A16F-07	Positive	Negative	LumA	6.639940533	0.1468
TCGA-D8-A27K-01A-11R-A16F-07	Positive	Negative	LumA	6.264824321	0.1308
TCGA-D8-A27L-01A-11R-A16F-07	Positive	Negative	LumA	6.451957858	0.08959
TCGA-D8-A27M-01A-11R-A16F-07	Negative	Negative	Basal	7.289245057	0.06022
TCGA-D8-A27N-01A-11R-A16F-07	Positive	Positive	LumB	5.772611896	0.02671
TCGA-D8-A27P-01A-11R-A16F-07	Positive	Negative	LumA	4.814834676	0.05783
TCGA-D8-A27R-01A-11R-A16F-07	Positive	Negative	LumB	6.216237897	0.09695
TCGA-D8-A27T-01A-11R-A16F-07	Positive	Negative	LumA	6.281789053	0.1317
TCGA-D8-A27V-01A-12R-A17B-07	Positive	Negative	LumA	5.973227411	0.1684
TCGA-D8-A27W-01A-11R-A16F-07	Positive	Positive	LumB	6.310020629	0.04957
TCGA-D8-A3Z5-01A-41R-A24H-07	Positive	NA	LumA	5.398755819	0.1124
TCGA-D8-A3Z6-01A-11R-A239-07	Positive	NA	LumA	5.131438908	0.08547
TCGA-D8-A4Z1-01A-21R-A266-07	Positive	NA	LumA	5.594254544	0.1614
TCGA-D8-A73U-01A-11R-A33J-07	Positive	NA	LumA	NA	0.136
TCGA-D8-A73W-01A-22R-A352-07	Positive	NA	LumA	NA	0.1243
TCGA-D8-A73X-01A-11R-A32P-07	Positive	NA	LumA	NA	0.09547
TCGA-E2-A105-01A-11R-A10J-07	Positive	Equivocal	LumA	4.791861797	0.0633
TCGA-E2-A106-01A-11R-A10J-07	Positive	Negative	LumA	4.358499615	0.04459
TCGA-E2-A107-01A-11R-A10J-07	Positive	Negative	LumA	5.1599309	0.08819
TCGA-E2-A108-01A-13R-A10J-07	Positive	Negative	Normal	7.16298724	NA
TCGA-E2-A109-01A-11R-A10J-07	Positive	Negative	LumB	5.816692749	0.005714
TCGA-E2-A10A-01A-21R-A115-07	Positive	Negative	LumA	5.000088227	0.05908
TCGA-E2-A10B-01A-11R-A10J-07	Positive	Negative	LumA	5.913348625	0.08342
TCGA-E2-A10C-01A-21R-A10J-07	Positive	Negative	LumB	6.068530643	0.08974
TCGA-E2-A10E-01A-21R-A10J-07	Positive	Negative	LumA	5.716421475	0.03922
TCGA-E2-A10F-01A-11R-A10J-07	Positive	Negative	LumA	5.965751472	0.1091
TCGA-E2-A14N-01A-31R-A137-07	Negative	Negative	Basal	5.842406452	0.02664
TCGA-E2-A14O-01A-31R-A115-07	Positive	Negative	LumB	4.738027642	0.05947
TCGA-E2-A14P-01A-31R-A12D-07	Negative	Positive	Her2	5.913134667	-1.297e-18
TCGA-E2-A14Q-01A-11R-A12D-07	Positive	Negative	LumA	5.738259943	0.05558
TCGA-E2-A14R-01A-11R-A115-07	Negative	Negative	Basal	6.132748509	0.06464
TCGA-E2-A14T-01A-11R-A115-07	Positive	Negative	LumA	5.394051512	0.04447
TCGA-E2-A14U-01A-11R-A22K-07	Positive	NA	LumA	5.287066208	0.09567
TCGA-E2-A14V-01A-11R-A12D-07	Positive	Positive	Her2	4.884566829	0.05531
TCGA-E2-A14W-01A-11R-A12D-07	Positive	Positive	NA	3.55970058	0.1426
TCGA-E2-A14X-01A-11R-A115-07	Negative	Negative	Basal	7.162479855	0.08809
TCGA-E2-A14Y-01A-21R-A12D-07	Positive	Positive	Basal	4.466663592	0.01288
TCGA-E2-A14Z-01A-11R-A115-07	Positive	Negative	LumA	6.536434107	0.08141
TCGA-E2-A150-01A-11R-A12D-07	Negative	Negative	Basal	5.802208403	0.03019
TCGA-E2-A152-01A-11R-A12D-07	Positive	Positive	Her2	4.883661245	0.04669
TCGA-E2-A153-01A-12R-A12D-07	Positive	Negative	LumA	6.022387886	0.1681
TCGA-E2-A154-01A-11R-A115-07	Positive	Negative	LumA	3.943058073	0.09466
TCGA-E2-A155-01A-11R-A12D-07	Positive	Negative	LumB	5.014147469	0.06703
TCGA-E2-A156-01A-11R-A12D-07	Positive	Negative	LumA	3.325381038	8.184e-18
TCGA-E2-A158-01A-11R-A12D-07	Negative	Negative	Basal	5.822028774	0.02836
TCGA-E2-A159-01A-11R-A115-07	Negative	Negative	Basal	6.781470123	0.01355
TCGA-E2-A15A-01A-11R-A12D-07	Positive	Negative	LumB	7.433575665	0.07526
TCGA-E2-A15C-01A-31R-A12D-07	Positive	Negative	LumA	5.76210006	0.07286
TCGA-E2-A15D-01A-11R-A115-07	Positive	Negative	LumA	5.723378288	0.02642
TCGA-E2-A15E-01A-11R-A12D-07	Positive	Positive	LumA	6.364602875	0.09977
TCGA-E2-A15F-01A-11R-A115-07	Positive	Negative	LumA	5.487093736	0.04038
TCGA-E2-A15G-01A-11R-A12D-07	Positive	Negative	LumA	4.76416591	0.05442
TCGA-E2-A15H-01A-11R-A12D-07	Positive	Positive	LumA	4.957861765	0.05861
TCGA-E2-A15I-01A-21R-A137-07	Positive	Negative	LumA	6.680509815	0.1102
TCGA-E2-A15J-01A-11R-A12P-07	Positive	Negative	LumA	4.352822477	0.04534
TCGA-E2-A15K-01A-11R-A12P-07	Positive	Negative	LumB	7.110883651	0.08207
TCGA-E2-A15L-01A-11R-A12D-07	Positive	Negative	LumA	4.634028836	0.05662
TCGA-E2-A15M-01A-11R-A12D-07	Positive	Negative	LumA	7.674382922	0
TCGA-E2-A15O-01A-11R-A115-07	Positive	Negative	LumA	5.116693066	0.02859
TCGA-E2-A15P-01A-11R-A115-07	Positive	Negative	LumA	5.589947298	0.08629
TCGA-E2-A15R-01A-11R-A115-07	Positive	Negative	LumA	4.514123252	0.004729
TCGA-E2-A15S-01A-11R-A115-07	Positive	Negative	LumB	4.577317317	0.01892
TCGA-E2-A15T-01A-11R-A115-07	Positive	Negative	LumB	5.004050482	0.01937
TCGA-E2-A1AZ-01A-11R-A12P-07	Negative	Negative	Basal	5.932703059	0.08119
TCGA-E2-A1B0-01A-11R-A12P-07	Negative	Positive	Her2	6.568434606	0.006263
TCGA-E2-A1B1-01A-21R-A12P-07	Positive	Positive	LumA	7.164456191	0.1219
TCGA-E2-A1B4-01A-11R-A12P-07	Positive	Negative	LumA	4.858928908	0.06807
TCGA-E2-A1B5-01A-21R-A12P-07	Positive	Negative	LumA	7.572322549	0.1345
TCGA-E2-A1B6-01A-31R-A12P-07	Negative	Negative	Basal	8.428900594	0.0457
TCGA-E2-A1BC-01A-11R-A12P-07	Positive	Negative	LumA	5.001170802	2.257e-17
TCGA-E2-A1BD-01A-11R-A12P-07	Positive	Negative	LumA	5.280953668	0.05874
TCGA-E2-A1IE-01A-11R-A13Q-07	Positive	Negative	LumA	4.621250566	5.402e-19
TCGA-E2-A1IF-01A-11R-A144-07	Positive	Negative	LumA	5.38837931	0.1679
TCGA-E2-A1IG-01A-11R-A144-07	Positive	NA	LumA	5.723919159	0.07254
TCGA-E2-A1IH-01A-11R-A13Q-07	Positive	Negative	LumA	7.130825411	0.1515
TCGA-E2-A1II-01A-11R-A144-07	Negative	Negative	Basal	6.986956278	0.04582
TCGA-E2-A1IJ-01A-11R-A144-07	Positive	Negative	LumA	5.808448277	0.179
TCGA-E2-A1IK-01A-11R-A144-07	Positive	Negative	LumA	5.795439543	0.05181
TCGA-E2-A1IL-01A-11R-A14D-07	Positive	Negative	LumA	4.654450415	-2.343e-18
TCGA-E2-A1IN-01A-11R-A13Q-07	Positive	Negative	LumA	5.026898273	0.09614
TCGA-E2-A1IO-01A-11R-A144-07	Positive	Negative	LumA	6.253421147	0.1737
TCGA-E2-A1IU-01A-11R-A14D-07	Positive	Negative	LumA	5.669136608	0.0235
TCGA-E2-A1L6-01A-11R-A13Q-07	Positive	Negative	LumA	5.696563506	0.07486
TCGA-E2-A1L7-01A-11R-A144-07	Negative	Negative	LumB	6.962941222	0.1264
TCGA-E2-A1L8-01A-11R-A13Q-07	Positive	Negative	LumA	5.669795059	0.07675
TCGA-E2-A1L9-01A-11R-A13Q-07	Positive	Negative	LumA	5.703873499	0.1335
TCGA-E2-A1LA-01A-11R-A144-07	Positive	Negative	LumA	6.478205004	0.09558
TCGA-E2-A1LB-01A-11R-A144-07	Negative	Positive	Her2	5.680578904	0.05027
TCGA-E2-A1LE-01A-12R-A19W-07	Negative	NA	Her2	6.138901511	0.1427
TCGA-E2-A1LG-01A-21R-A14M-07	Negative	Negative	Basal	5.739206523	0.05164
TCGA-E2-A1LH-01A-11R-A14D-07	Negative	Negative	Basal	6.919480203	0.05115
TCGA-E2-A1LI-01A-12R-A157-07	Negative	Negative	Basal	6.305743193	0.05266
TCGA-E2-A1LK-01A-21R-A14D-07	Negative	Negative	Basal	4.021352306	-4.364e-18
TCGA-E2-A1LL-01A-11R-A144-07	Negative	Negative	Basal	4.404097885	1.576e-17
TCGA-E2-A1LS-01A-12R-A157-07	Negative	Negative	Basal	5.469167717	0.01792
TCGA-E2-A2P5-01A-11R-A19W-07	Positive	NA	LumA	5.307407014	0.1326
TCGA-E2-A2P6-01A-11R-A19W-07	Positive	NA	LumA	5.257298232	0.08358
TCGA-E2-A3DX-01A-21R-A213-07	Positive	NA	LumA	7.13790034	0.1915
TCGA-E2-A56Z-01A-12R-A29R-07	Positive	NA	LumB	4.870260144	0.06818
TCGA-E2-A570-01A-11R-A29R-07	Positive	NA	LumA	4.522590164	0.1362
TCGA-E2-A572-01A-13R-A31O-07	Positive	NA	LumA	4.1552582	0.08333
TCGA-E2-A573-01A-11R-A29R-07	Negative	NA	Basal	6.551805344	0.07567
TCGA-E2-A574-01A-11R-A29R-07	Negative	NA	Basal	3.426402162	0.05288
TCGA-E2-A576-01A-11R-A31O-07	Positive	NA	LumA	NA	0.08196
TCGA-E2-A9RU-01A-11R-A41B-07	Positive	NA	LumB	NA	0.08523
TCGA-E9-A1N3-01A-12R-A157-07	NA	Negative	LumA	NA	0.02074
TCGA-E9-A1N4-01A-11R-A14M-07	Positive	Negative	LumA	7.121049416	0.1037
TCGA-E9-A1N5-01A-11R-A14D-07	Positive	Negative	LumA	6.211469143	0.06687
TCGA-E9-A1N6-01A-11R-A144-07	Positive	Positive	LumB	6.29594402	0.03889
TCGA-E9-A1N8-01A-11R-A144-07	Negative	Negative	Basal	4.563024841	0.07098
TCGA-E9-A1N9-01A-11R-A14D-07	Negative	Negative	Basal	6.269882873	0.07035
TCGA-E9-A1NA-01A-11R-A144-07	Positive	Negative	LumB	6.442407569	0.08036
TCGA-E9-A1NC-01A-21R-A26B-07	Negative	Negative	Basal	6.437820293	0.1143
TCGA-E9-A1ND-01A-11R-A144-07	Negative	Negative	Basal	7.024320004	0.04372
TCGA-E9-A1NE-01A-21R-A14M-07	Positive	Negative	LumA	7.653327803	0.1504
TCGA-E9-A1NF-01A-11R-A14D-07	Positive	Negative	LumB	5.78017678	0.2187
TCGA-E9-A1NG-01A-21R-A14M-07	Positive	Negative	LumA	6.241850393	0.1875
TCGA-E9-A1NH-01A-11R-A14D-07	Positive	Negative	LumA	5.22322841	0.1135
TCGA-E9-A1NI-01A-11R-A14D-07	Positive	Negative	LumB	4.524753842	0.05309
TCGA-E9-A1QZ-01A-21R-A169-07	NA	Negative	LumA	NA	0.03738
TCGA-E9-A1R0-01A-22R-A16F-07	NA	Negative	LumA	NA	0.02853
TCGA-E9-A1R2-01A-11R-A14D-07	Positive	Negative	LumA	5.593809172	0.0738
TCGA-E9-A1R3-01A-31R-A14M-07	NA	Negative	LumA	NA	0.09618
TCGA-E9-A1R4-01A-21R-A14D-07	NA	Negative	LumB	NA	0.06413
TCGA-E9-A1R5-01A-11R-A14M-07	NA	Negative	LumA	NA	0.1026
TCGA-E9-A1R6-01A-11R-A14D-07	NA	Negative	LumA	NA	0.045
TCGA-E9-A1R7-01A-11R-A14M-07	NA	Negative	LumB	NA	0.06286
TCGA-E9-A1RA-01A-11R-A14D-07	NA	Negative	LumA	NA	0.05783
TCGA-E9-A1RB-01A-11R-A157-07	NA	Negative	LumB	NA	0.04605
TCGA-E9-A1RC-01A-11R-A157-07	NA	Negative	LumA	NA	0.05373
TCGA-E9-A1RD-01A-11R-A157-07	NA	Negative	LumA	NA	0.03097
TCGA-E9-A1RE-01A-11R-A157-07	NA	Negative	LumB	NA	0.03968
TCGA-E9-A1RF-01A-11R-A157-07	NA	Negative	LumA	NA	0.02666
TCGA-E9-A1RG-01A-11R-A14D-07	NA	Negative	LumB	NA	0.1067
TCGA-E9-A1RH-01A-21R-A169-07	NA	Negative	Her2	NA	0.04977
TCGA-E9-A1RI-01A-11R-A169-07	NA	NA	LumA	NA	0.1073
TCGA-E9-A226-01A-21R-A157-07	NA	Negative	LumB	NA	0.1605
TCGA-E9-A227-01A-11R-A157-07	Positive	Negative	LumA	6.528342189	0.0673
TCGA-E9-A228-01A-31R-A157-07	NA	Positive	LumB	NA	-1.355e-20
TCGA-E9-A229-01A-31R-A157-07	NA	Negative	LumA	NA	0.134
TCGA-E9-A22A-01A-11R-A157-07	Positive	Negative	LumB	6.524887867	0.1805
TCGA-E9-A22B-01A-11R-A157-07	Positive	Negative	LumA	5.421457245	0.03489
TCGA-E9-A22D-01A-11R-A157-07	Positive	Positive	LumB	7.794634285	9.726e-18
TCGA-E9-A22E-01A-11R-A157-07	Positive	Negative	LumB	5.879498947	0.2357
TCGA-E9-A22G-01A-11R-A157-07	Negative	Negative	Basal	5.508558996	1.391e-17
TCGA-E9-A22H-01A-11R-A157-07	Positive	Negative	LumB	5.992078352	0.0001531
TCGA-E9-A243-01A-21R-A169-07	NA	Negative	Basal	NA	0.07817
TCGA-E9-A244-01A-11R-A169-07	NA	Negative	Basal	NA	0.1225
TCGA-E9-A245-01A-22R-A16F-07	NA	Negative	LumA	NA	0.0624
TCGA-E9-A247-01A-11R-A169-07	NA	Negative	LumA	NA	0.0769
TCGA-E9-A248-01A-11R-A169-07	NA	Negative	Her2	NA	0.03914
TCGA-E9-A249-01A-11R-A169-07	NA	Negative	LumB	NA	0.04628
TCGA-E9-A24A-01A-11R-A169-07	NA	Negative	LumA	NA	0.08203
TCGA-E9-A295-01A-11R-A16F-07	Positive	NA	LumA	5.175488179	0.1397
TCGA-E9-A2JS-01A-11R-A180-07	NA	NA	LumB	NA	0.03116
TCGA-E9-A2JT-01A-22R-A18M-07	NA	NA	LumA	NA	0.01764
TCGA-E9-A3HO-01A-11R-A213-07	NA	NA	LumB	NA	0.06683
TCGA-E9-A3Q9-01A-11R-A21T-07	Positive	NA	LumA	5.728296455	-3.864e-18
TCGA-E9-A3QA-01A-61R-A22K-07	NA	NA	Basal	NA	0.07603
TCGA-E9-A3X8-01A-31R-A22U-07	Positive	NA	LumA	6.054322746	0.1564
TCGA-E9-A54X-01A-11R-A266-07	Positive	NA	LumB	3.172916424	0.06684
TCGA-E9-A54Y-01A-11R-A466-07	Positive	NA	LumB	NA	3.473e-18
TCGA-E9-A5FK-01A-11R-A27Q-07	Positive	NA	LumA	6.988197386	0.1126
TCGA-E9-A5FL-01A-11R-A27Q-07	Negative	NA	Basal	4.664939319	0.04889
TCGA-E9-A5UO-01A-11R-A28M-07	NA	NA	LumB	NA	9.711e-19
TCGA-E9-A5UP-01A-11R-A28M-07	NA	NA	LumA	NA	0.006709
TCGA-E9-A6HE-01A-11R-A31O-07	Positive	NA	LumA	5.269579832	0.07278
TCGA-EW-A1IW-01A-11R-A13Q-07	Positive	Positive	LumA	6.251779078	0.0747
TCGA-EW-A1IX-01A-12R-A144-07	Positive	Negative	LumA	5.507575632	0.1213
TCGA-EW-A1IY-01A-11R-A13Q-07	Positive	Negative	LumB	7.009808404	0.1038
TCGA-EW-A1IZ-01A-11R-A13Q-07	Positive	Negative	LumA	7.354501758	0.05707
TCGA-EW-A1J1-01A-11R-A13Q-07	Positive	Negative	LumA	6.180494472	0.007128
TCGA-EW-A1J2-01A-21R-A13Q-07	Positive	Negative	LumA	6.297089208	0.1445
TCGA-EW-A1J3-01A-11R-A13Q-07	Positive	Positive	LumA	5.332739538	0.02797
TCGA-EW-A1J5-01A-11R-A13Q-07	Positive	Negative	LumA	6.985580169	0.02712
TCGA-EW-A1J6-01A-11R-A13Q-07	Positive	Negative	LumB	6.081407107	0.04997
TCGA-EW-A1OV-01A-11R-A144-07	Negative	Negative	Her2	7.21721334	0.09334
TCGA-EW-A1OW-01A-21R-A144-07	Negative	Negative	Basal	5.287284684	0.09531
TCGA-EW-A1OX-01A-11R-A144-07	Positive	Negative	LumB	3.082239618	0.0002411
TCGA-EW-A1OY-01A-11R-A144-07	Positive	Negative	LumB	4.978087435	0.04383
TCGA-EW-A1OZ-01A-11R-A144-07	Positive	Positive	LumB	5.503765215	0.01955
TCGA-EW-A1P0-01A-11R-A144-07	Positive	Negative	LumB	5.282536843	0.1044
TCGA-EW-A1P1-01A-31R-A14D-07	Negative	Negative	Normal	5.92228948	0.08465
TCGA-EW-A1P3-01A-11R-A144-07	Positive	Negative	LumA	5.043751161	0.08122
TCGA-EW-A1P4-01A-21R-A144-07	Negative	Negative	Basal	6.502155908	0.02498
TCGA-EW-A1P5-01A-11R-A144-07	Positive	Negative	LumA	5.598046872	0.03346
TCGA-EW-A1P6-01A-11R-A144-07	Positive	Negative	LumA	4.924555375	0.1084
TCGA-EW-A1P7-01A-21R-A144-07	Negative	Negative	Normal	7.651721055	0.0968
TCGA-EW-A1P8-01A-11R-A144-07	Negative	Negative	Basal	5.907384281	0.06703
TCGA-EW-A1PA-01A-11R-A144-07	Positive	Negative	LumA	5.651703791	0.04731
TCGA-EW-A1PB-01A-11R-A144-07	Negative	Negative	Basal	6.967777418	0.0614
TCGA-EW-A1PC-01B-11R-A21T-07	Positive	NA	LumB	4.924237028	0.01552
TCGA-EW-A1PD-01A-11R-A144-07	Positive	Positive	NA	4.972036984	0.1132
TCGA-EW-A1PE-01A-11R-A144-07	Positive	Negative	LumA	6.463140005	0.04057
TCGA-EW-A1PF-01A-11R-A144-07	Positive	Negative	LumA	5.979310323	0.07317
TCGA-EW-A1PG-01A-11R-A144-07	Positive	Negative	Normal	4.790651417	0.1394
TCGA-EW-A1PH-01A-11R-A14M-07	Negative	NA	Basal	5.765955314	0.02811
TCGA-EW-A2FR-01A-11R-A21T-07	Negative	NA	Her2	5.831271354	0.1991
TCGA-EW-A2FS-01A-11R-A17B-07	Positive	NA	LumA	6.348531163	0.1012
TCGA-EW-A2FV-01A-11R-A17B-07	Positive	NA	LumA	6.455011161	0.09246
TCGA-EW-A2FW-01A-11R-A17B-07	Positive	NA	LumB	4.816194278	0.01545
TCGA-EW-A3E8-01B-11R-A24H-07	Positive	NA	LumA	7.100047852	0.0287
TCGA-EW-A3U0-01A-11R-A22K-07	Negative	NA	Basal	7.391697169	0.04733
TCGA-EW-A423-01A-11R-A24H-07	Positive	NA	LumA	5.634826304	0.07464
TCGA-EW-A424-01A-11R-A24H-07	Positive	NA	LumA	4.958631356	0.1764
TCGA-EW-A6S9-01A-22R-A33J-07	Positive	NA	LumA	NA	0.04139
TCGA-EW-A6SA-01A-21R-A32P-07	Positive	NA	NA	NA	0.02863
TCGA-EW-A6SB-01A-12R-A32P-07	Negative	NA	Basal	NA	0.04483
TCGA-EW-A6SC-01A-12R-A32P-07	Positive	NA	LumA	NA	0.1475
TCGA-EW-A6SD-01A-12R-A33J-07	Negative	NA	Her2	NA	1.53e-20
TCGA-GI-A2C8-01A-11R-A16F-07	Positive	NA	LumA	5.984857888	0.1691
TCGA-GI-A2C9-01A-11R-A21T-07	Negative	NA	Basal	6.577932666	0.04237
TCGA-GM-A2D9-01A-11R-A18M-07	Positive	NA	LumA	4.775018109	0.131
TCGA-GM-A2DA-01A-11R-A18M-07	Positive	NA	LumA	5.56338994	0.1584
TCGA-GM-A2DB-01A-31R-A18M-07	Negative	NA	Her2	5.659143193	0.005431
TCGA-GM-A2DC-01A-11R-A18M-07	Positive	NA	LumA	4.651795498	0.03809
TCGA-GM-A2DD-01A-11R-A180-07	Negative	NA	Normal	6.74358522	0.0683
TCGA-GM-A2DF-01A-11R-A180-07	Negative	NA	Basal	6.356782419	0.03225
TCGA-GM-A2DH-01A-11R-A180-07	Negative	NA	Her2	7.211641698	0.06497
TCGA-GM-A2DI-01A-31R-A18M-07	Negative	NA	LumA	6.72749145	0.1846
TCGA-GM-A2DK-01A-21R-A180-07	Positive	NA	LumA	5.441256843	0.03486
TCGA-GM-A2DL-01A-11R-A18M-07	Positive	NA	LumA	4.985493373	0.1017
TCGA-GM-A2DM-01A-11R-A180-07	Positive	NA	LumA	4.911035381	0.05138
TCGA-GM-A2DN-01A-11R-A180-07	Positive	NA	LumA	6.927228207	0.07898
TCGA-GM-A2DO-01A-11R-A18M-07	Positive	NA	LumB	7.13987019	0.04044
TCGA-GM-A3NW-01A-21R-A22K-07	Negative	NA	LumA	5.527521606	0.03605
TCGA-GM-A3NY-01A-11R-A21T-07	Positive	NA	LumA	5.610939935	0.1089
TCGA-GM-A3XG-01A-31R-A24H-07	Positive	NA	LumA	5.096125528	0.08
TCGA-GM-A3XL-01A-11R-A22U-07	Negative	NA	Basal	6.441208627	0.09771
TCGA-GM-A3XN-01A-12R-A22U-07	Positive	NA	LumA	6.254438016	0.09021
TCGA-GM-A4E0-01A-12R-A266-07	Positive	NA	LumA	5.659522939	0.08427
TCGA-GM-A5PV-01A-11R-A28M-07	Positive	NA	LumA	5.427586933	0.04625
TCGA-GM-A5PX-01A-12R-A28M-07	Positive	NA	LumA	5.317410337	0.1074
TCGA-HN-A2NL-01A-11R-A18M-07	Negative	NA	Basal	NA	0.002332
TCGA-HN-A2OB-01A-21R-A27Q-07	Positive	NA	LumA	NA	0.1207
TCGA-JL-A3YW-01A-12R-A239-07	Positive	NA	Her2	6.288346421	0.1565
TCGA-JL-A3YX-01A-11R-A22U-07	Positive	NA	LumA	4.930096112	0.1195
TCGA-LD-A66U-01A-11R-A31O-07	Positive	NA	LumA	6.478318984	0.1684
TCGA-LD-A74U-01A-13R-A33J-07	Positive	NA	LumA	5.707547274	0.169
TCGA-LD-A7W6-01A-81R-A352-07	Positive	NA	LumA	5.904355751	0.08861
TCGA-LD-A9QF-01A-32R-A41B-07	Negative	NA	Normal	7.013465261	0.2046
TCGA-LL-A440-01A-11R-A24H-07	Positive	NA	LumA	6.240694846	0.2823
TCGA-LL-A441-01A-11R-A24H-07	Negative	NA	Normal	7.716465216	0.1378
TCGA-LL-A442-01A-11R-A24H-07	Positive	NA	LumA	4.866497807	0.008086
TCGA-LL-A50Y-01A-11R-A266-07	Positive	NA	LumA	5.2574148	0.04754
TCGA-LL-A5YL-01A-12R-A29R-07	Positive	NA	LumA	5.896459	0.1174
TCGA-LL-A5YM-01A-11R-A28M-07	Positive	NA	LumB	4.511461642	0.01737
TCGA-LL-A5YN-01A-11R-A28M-07	Positive	NA	LumA	7.050619286	0.06463
TCGA-LL-A5YO-01A-21R-A28M-07	Negative	NA	Her2	7.343189916	0.03836
TCGA-LL-A5YP-01A-21R-A28M-07	Positive	NA	Basal	5.624976766	0.1812
TCGA-LL-A6FP-01A-11R-A31O-07	Positive	NA	LumA	3.795060473	0.03015
TCGA-LL-A6FQ-01A-11R-A31O-07	Positive	NA	LumA	4.502040184	0.08554
TCGA-LL-A6FR-01A-12R-A31O-07	Negative	NA	Basal	3.675965799	0.129
TCGA-LL-A73Y-01A-11R-A33J-07	Negative	NA	Basal	6.482391755	0.1073
TCGA-LL-A73Z-01A-11R-A32P-07	Positive	NA	Normal	6.135009473	0.07438
TCGA-LL-A740-01A-21R-A32P-07	Negative	NA	LumA	5.254052744	0.06155
TCGA-LL-A7SZ-01A-32R-A352-07	Positive	NA	LumA	6.241622301	0.04102
TCGA-LL-A7T0-01A-31R-A352-07	Positive	NA	LumB	5.576367627	0.06456
TCGA-LL-A8F5-01A-11R-A36F-07	Positive	NA	Basal	5.887619563	6.506e-18
TCGA-LL-A9Q3-01A-11R-A41B-07	Positive	NA	LumA	5.218560145	0.06981
TCGA-LQ-A4E4-01A-11R-A266-07	Positive	NA	LumA	4.113435042	0.08648
TCGA-MS-A51U-01A-31R-A266-07	Positive	NA	LumA	5.64923174	0.19
TCGA-OK-A5Q2-01A-11R-A27Q-07	Positive	NA	LumA	6.63345905	0.1145
TCGA-OL-A5D6-01A-21R-A27Q-07	Negative	NA	Normal	5.180051544	0.06324
TCGA-OL-A5D7-01A-11R-A27Q-07	Negative	NA	Basal	6.483767809	0.02448
TCGA-OL-A5D8-01A-11R-A27Q-07	Positive	NA	LumA	5.33126789	0.06724
TCGA-OL-A5DA-01A-11R-A27Q-07	Positive	NA	LumA	5.452089505	0.05157
TCGA-OL-A5RU-01A-11R-A28M-07	Positive	NA	LumA	6.702113223	0.09592
TCGA-OL-A5RV-01A-12R-A28M-07	Positive	NA	LumA	5.358076453	0.1008
TCGA-OL-A5RW-01A-11R-A28M-07	Negative	NA	Basal	5.033547193	0.0771
TCGA-OL-A5RX-01A-11R-A28M-07	Positive	NA	LumA	5.77010773	0.1084
TCGA-OL-A5RY-01A-21R-A28M-07	Positive	NA	Normal	6.999215903	0.1343
TCGA-OL-A5RZ-01A-11R-A28M-07	Positive	NA	Her2	4.187527344	0.0567
TCGA-OL-A5S0-01A-11R-A28M-07	Positive	NA	Basal	5.669492197	0.1181
TCGA-OL-A66H-01A-11R-A29R-07	Positive	NA	LumA	5.803186301	0.116
TCGA-OL-A66I-01A-21R-A29R-07	Negative	NA	Basal	7.240050552	0.07168
TCGA-OL-A66J-01A-11R-A29R-07	Positive	NA	LumA	5.131668593	0.1101
TCGA-OL-A66K-01A-11R-A29R-07	Positive	NA	LumA	4.904895017	0.1251
TCGA-OL-A66L-01A-12R-A31O-07	Positive	NA	LumA	5.755060166	0.1156
TCGA-OL-A66N-01A-12R-A31O-07	Positive	NA	LumA	5.985836768	0.1791
TCGA-OL-A66O-01A-11R-A31O-07	Positive	NA	LumA	4.681355759	0.04929
TCGA-OL-A66P-01A-11R-A31O-07	Negative	NA	Her2	6.714613152	0.06818
TCGA-OL-A6VO-01A-12R-A33J-07	Negative	NA	Basal	NA	0.03644
TCGA-OL-A6VQ-01A-12R-A41B-07	Positive	NA	LumA	NA	0.1318
TCGA-OL-A6VR-01A-32R-A33J-07	Positive	NA	LumA	NA	0.04892
TCGA-OL-A97C-01A-32R-A41B-07	Negative	NA	Normal	NA	0.1628
TCGA-PE-A5DC-01A-12R-A27Q-07	Positive	NA	LumA	NA	0.08351
TCGA-PE-A5DD-01A-12R-A27Q-07	Positive	NA	LumA	NA	0.1037
TCGA-PE-A5DE-01A-11R-A27Q-07	Positive	NA	LumA	NA	0.06879
TCGA-PL-A8LV-01A-21R-A41B-07	NA	NA	Basal	NA	0.0848
TCGA-PL-A8LX-01A-11R-A41B-07	NA	NA	LumA	NA	-1.939e-18
TCGA-PL-A8LY-01A-11R-A41B-07	NA	NA	Normal	NA	0.06788
TCGA-PL-A8LZ-01A-31R-A36F-07	NA	NA	Basal	NA	4.185e-18
TCGA-S3-A6ZF-01A-32R-A32P-07	Positive	NA	LumB	6.230219838	0.04397
TCGA-S3-A6ZG-01A-22R-A32P-07	Positive	NA	LumA	5.960504403	0.04429
TCGA-S3-A6ZH-01A-22R-A32P-07	Positive	NA	LumA	5.550278897	0.0231
TCGA-S3-AA0Z-01A-11R-A41B-07	Positive	NA	Basal	6.243987578	0.0403
TCGA-S3-AA10-01A-21R-A41B-07	Negative	NA	Basal	NA	0.04149
TCGA-S3-AA11-01A-31R-A41B-07	Positive	NA	LumA	4.434300762	0.01964
TCGA-S3-AA12-01A-11R-A41B-07	Positive	NA	LumA	NA	0.0124
TCGA-S3-AA14-01A-11R-A41B-07	Positive	NA	LumA	4.873927304	0.06343
TCGA-S3-AA15-01A-11R-A41B-07	Negative	NA	Basal	6.969371658	0.04344
TCGA-S3-AA17-01A-11R-A41B-07	Positive	NA	LumB	7.174257685	0.08043
TCGA-UL-AAZ6-01A-11R-A41B-07	Positive	NA	LumA	NA	0.03128
TCGA-UU-A93S-01A-21R-A41B-07	Negative	NA	Her2	NA	0.04752
TCGA-V7-A7HQ-01A-11R-A33J-07	Positive	NA	LumA	NA	0.08273
TCGA-W8-A86G-01A-21R-A36F-07	Positive	NA	LumA	4.603104895	0.1165
TCGA-WT-AB41-01A-11R-A41B-07	Positive	NA	LumA	NA	0.1106
TCGA-WT-AB44-01A-11R-A41B-07	Positive	NA	LumA	NA	0.1693
TCGA-XX-A899-01A-11R-A36F-07	Positive	NA	LumA	NA	0.1045
TCGA-XX-A89A-01A-11R-A36F-07	Positive	NA	LumA	6.164854173	0.1028
TCGA-Z7-A8R5-01A-42R-A41B-07	Positive	NA	LumA	NA	0.1035
TCGA-Z7-A8R6-01A-11R-A41B-07	Positive	NA	LumB	NA	0.067
TCGA-BH-A0BS-01A-11R-A12P-07	Positive	Negative	LumA	6.260727078	0.03267
TCGA-A8-A09C-01A-11R-A00Z-07	Positive	Negative	LumB	4.765268528	0.08104
TCGA-E2-A14S-01A-11R-A12D-07	Positive	Negative	LumB	5.672593011	0.01842
TCGA-LD-A7W5-01A-22R-A352-07	Positive	NA	LumA	7.261872272	0.1371
